# Supplementary material for: A hybrid blob-slice model for accurate and efficient detection of fluorescence labeled nuclei in 3D
Source: BMC Bioinformatics. 2010 Nov 29;11:580. doi: 10.1186/1471-2105-11-580 (PMC3008706; doi:10.1186/1471-2105-11-580)
Supplement: Additional file 2 — Additional Source Code. Source code for the detection algorithm, retraining the shape model, and an example parameter file corresponding to the early zebrafish data. Zip file contains Matlab source and related files. [file 1471-2105-11-580-S2.ZIP]

Archive with 103 entries (101 files):
- distribution_code/distanceToPoint.m
- distribution_code/assignPlanesDirectional.m
- distribution_code/calculateFullTrackingError.asv
- distribution_code/vcalculateMaximalRange.m
- distribution_code/loadCellStackMetamorph.m
- distribution_code/test.m
- distribution_code/newdriver_test.m
- distribution_code/splitScoreBetweenOverlap.m
- distribution_code/splitScore.m
- distribution_code/sphereBeltCrustPoints.m
- distribution_code/Readme.doc
- distribution_code/offline_matching_test.m
- distribution_code/loadSimpleStackTiff.asv
- distribution_code/training_code.m
- distribution_code/loadCellStackLSMtime.m
- distribution_code/test_commandline.m
- distribution_code/clean_distributions.mat
- distribution_code/writeSimpleStackTiff.asv
- distribution_code/clean_distributions_newimage_10thround_edited2.mat
- distribution_code/DLSMAdaptiveMaximaFilter.m
- distribution_code/calculateSliceGFP.m
- distribution_code/evaluate_firstround_forpaper.m
- distribution_code/closenessFilter_mem.m
- distribution_code/mergeScore2.m
- distribution_code/removeClaimed.m
- distribution_code/readnuclei.m
- distribution_code/fspecial3_mod.m
- distribution_code/mergeDecision.m
- distribution_code/mergeAndJudgeNuclei.m
- distribution_code/outputAceTreeSlice.m
- distribution_code/commandLineDriver.m
- distribution_code/loadCellStack.m
- distribution_code/distance.m
- distribution_code/calc_disk_feature_vector.m
- distribution_code/processSequence.m
- distribution_code/displayData.m
- distribution_code/filter_boundary.m
- distribution_code/readParameters.m
- distribution_code/processSequence.asv
- distribution_code/resolveConflicts.m
- distribution_code/outputSNFiles.m
- distribution_code/findOverlookedNuclei.m
- distribution_code/getParameter.m
- distribution_code/conv3Dfreq.m
- distribution_code/processVolume.m
- distribution_code/conFromPairMerge.m
- distribution_code/compareDetectionWRadius_3.m
- distribution_code/loadNewCellStack.m
- distribution_code/loadSimpleStackTiff.m
- distribution_code/outputSNParamFile.m
- distribution_code/license.txt
- distribution_code/writeSimpleStackTiff.m
- distribution_code/tiledogfilter.m
- distribution_code/closenessFilterRemovingIsolated.m
- distribution_code/createDiskSet.m
- distribution_code/pickCenterIndicies.m
- distribution_code/evaluateStarrynite_with_tracking.asv
- distribution_code/closenessFilter.m
- distribution_code/distributionTrainingCode.m
- distribution_code/calculateFullTrackingError.m
- distribution_code/integrateGFP.m
- distribution_code/saveNucleiFiles.m
- distribution_code/calculateTrackingError.m
- distribution_code/calculateSphereDiameters_geometric.m
- distribution_code/distributionTrainingCode_dist.m
- distribution_code/calculateLogodds.m
- distribution_code/imgaussianAnisotropy.m
- distribution_code/buildOverlapList.m
- distribution_code/assign_planes.m
- distribution_code/loadCellStackLSM.m
- distribution_code/distance_mem.m
- distribution_code/param_training_code.m
- distribution_code/dogfilter.m
- distribution_code/evaluateStarrynite_with_tracking.m
- distribution_code/dogfilter_modified_speedup.m
- distribution_code/NIFTI_20080408/
- distribution_code/NIFTI_20080408/bipolar.m
- distribution_code/NIFTI_20080408/examples.txt
- distribution_code/NIFTI_20080408/expand_nii_scan.m
- distribution_code/NIFTI_20080408/extra_nii_hdr.m
- distribution_code/NIFTI_20080408/get_nii_frame.m
- distribution_code/NIFTI_20080408/gpl.txt
- distribution_code/NIFTI_20080408/load_nii.m
- distribution_code/NIFTI_20080408/load_nii_ext.m
- distribution_code/NIFTI_20080408/load_nii_hdr.m
- distribution_code/NIFTI_20080408/load_nii_img.m
- distribution_code/NIFTI_20080408/make_nii.m
- distribution_code/NIFTI_20080408/mat_into_hdr.m
- distribution_code/NIFTI_20080408/rri_file_menu.m
- distribution_code/NIFTI_20080408/rri_orient.m
- distribution_code/NIFTI_20080408/rri_orient_ui.m
- distribution_code/NIFTI_20080408/rri_xhair.m
- distribution_code/NIFTI_20080408/rri_zoom_menu.m
- distribution_code/NIFTI_20080408/save_nii.m
- distribution_code/NIFTI_20080408/save_nii_ext.m
- distribution_code/NIFTI_20080408/save_nii_hdr.m
- distribution_code/NIFTI_20080408/unxform_nii.m
- distribution_code/NIFTI_20080408/verify_nii_ext.m
- distribution_code/NIFTI_20080408/view_nii.m
- distribution_code/NIFTI_20080408/view_nii_menu.m
- distribution_code/NIFTI_20080408/xform_nii.m
- distribution_code/NIFTI_20080408/old_parametertune_test_tracking_realdata.m
- distribution_code/
