# Supplementary material for: A hybrid blob-slice model for accurate and efficient detection of fluorescence labeled nuclei in 3D
Source: BMC Bioinformatics. 2010 Nov 29;11:580. doi: 10.1186/1471-2105-11-580 (PMC3008706; doi:10.1186/1471-2105-11-580)
Supplement: Additional file 2 — Additional Source Code. Source code for the detection algorithm, retraining the shape model, and an example parameter file corresponding to the early zebrafish data. Zip file contains Matlab source and related files. [file 1471-2105-11-580-S2.ZIP › distribution_code/assignPlanesDirectional.m]

%discover the set of x,y maximas in cylinder around center
function centers=assignPlanesDirectional(distances,center,diameter,Xfilt,xymaximas,zoffset,xydetdiameters,anisotropy)
volsize=size(Xfilt);
centers=[];
  querydiameter=diameter;

potential=find(xymaximas(:,3)==center(3)+zoffset);
%potential=xymaximas(:,3)==(center(3)+zoffset);
%potential=potential&(xymaximas(:,1)<(center(1)+diameter/2));
%potential=potential&(xymaximas(:,1)>(center(1)-diameter/2));
%potential=potential&(xymaximas(:,2)<(center(2)+diameter/2));
%potential=potential&(xymaximas(:,2)>(center(2)-diameter/2));
%potential=find(potential);

%%dist=distance(xymaximas(potential,:)',[center(1),center(2),center(3)+zoffset]');
%dist=distanceToPoint([center(1),center(2),center(3)+zoffset]',xymaximas(potential,:)');
dist=distances(potential);
smalldist=(dist<querydiameter/2);
possiblemaximas=xymaximas(potential(smalldist),:);
%possiblemaximas=xymaximas(potential,:);
%possiblemaximas=possiblemaximas(smalldist,:);

%indicies=potential(smalldist);
indicies=potential(smalldist);

sizes=size(possiblemaximas);
for i=1:sizes(1)
    querycenter=possiblemaximas(i,:);

   if (abs(zoffset*anisotropy/(diameter/2))<3) %short circut to return whole collumn
       
               centers=[centers;[querycenter,indicies(i)]];
    end
end
 nextplane=center(3)+zoffset+sign(zoffset);
 
if(zoffset~=0&&~isempty(centers)&&nextplane>=1&&nextplane<=volsize(3)) %if found something here and next plane is in volume
       centers=[centers;assignPlanesDirectional(distances,center,diameter,Xfilt,xymaximas,zoffset+sign(zoffset),xydetdiameters,anisotropy)];
end
    
