# Supplementary material for: A hybrid blob-slice model for accurate and efficient detection of fluorescence labeled nuclei in 3D
Source: BMC Bioinformatics. 2010 Nov 29;11:580. doi: 10.1186/1471-2105-11-580 (PMC3008706; doi:10.1186/1471-2105-11-580)
Supplement: Additional file 2 — Additional Source Code. Source code for the detection algorithm, retraining the shape model, and an example parameter file corresponding to the early zebrafish data. Zip file contains Matlab source and related files. [file 1471-2105-11-580-S2.ZIP › distribution_code/calculateFullTrackingError.asv]

%calculate tracking error by testing for every matched correct nucleus at
%t+1  is its predecessor(if matched) matched to the predecessor of its
%match


function [correct,wrong]=calculateFullTrackingError(p1_sucessors,p1_test_sucessors,match1,match1r, match2, match2r)


actual_div=0; %actual links that exist
actual_nodiv=0;%"
FN_FNcause_div=0; %fn caused div errors
FN_div=0;%not fn caused div errors
FN_FNcause_nodiv=0;
FN_nodiv=0;


%correct=0;
%wrong=0;
s=size(p1_sucessors);

%should make ordering of children not matter

%iterate over corrected results
for i=1:s(1)
    
    %tally whether this is a division or not
    if(p1_sucessors(i,1)~=-1&&p1_sucessors(i,2)~=-1)%div
        actual_div=actual_div+2;
        
        %if both ends are matched test for correctness
        if(match1r(i)~=-1&&match2r(p1_sucessors(i,1))~=-1) %both matched
            %sucessor is not what is matched by sucessor of its
            %computed match
            compsucnotmatched=p1_test_sucessors(match1r(i),1)==-1;
            compsucnotmatchofsuc1=p1_test_sucessors(match1r(i),1)~=match2r(p1_sucessors(i,1));
            compsucnotmatchofsuc2=(p1_test_sucessors(match1r(i),1)~=match2r(p1_sucessors(i,2)));
            if(compsucnotmatched||(compsucnotmatchofsuc1&&compsucnotmatchofsuc2))
                FN_div=FN_div+1;
            end
        else
            %if not it is a detection related error
            FN_FNcause_div=FN_FNcause_div+1;
        end
      
           %if both ends are matched test for correctness daugher2 2
        if(match1r(i)~=-1&&match2r(p1_sucessors(i,2))~=-1) %both matched
            %sucessor is not what is matched by sucessor of its
            %computed match
              compsucnotmatched=p1_test_sucessors(match1r(i),2)==-1;
            compsucnotmatchofsuc1=p1_test_sucessors(match1r(i),2)~=match2r(p1_sucessors(i,1));
            compsucnotmatchofsuc2=(p1_test_sucessors(match1r(i),2)~=match2r(p1_sucessors(i,2)));
            if(compsucnotmatched||(compsucnotmatchofsuc1&&compsucnotmatchofsuc2))
                FN_div=FN_div+1;
            end
  
        else
            %if not it is a detection related error
            FN_FNcause_div=FN_FNcause_div+1;
        end
      
    else %nodiv 
        if(p1_sucessors(i,1)~=-1)%not death
        actual_nodiv=actual_nodiv+1;
            %if both ends are matched test for correctness
            if(match1r(i)~=-1&&match2r(p1_sucessors(i,1))~=-1) %both matched
                %if computed sucessor is not match of actual sucessor or if
                %ther
                if((p1_test_sucessors(match1r(i),1)==-1)||(p1_test_sucessors(match1r(i),1)~=match2r(p1_sucessors(i,1))))
                    FN_nodiv=FN_nodiv+1;
                end
            else
            %if not it is a detection related error
                FN_FNcause_nodiv=FN_FNcause_nodiv+1;
            end
        end
    end
  
end

%FP calculation block 

calc_div=0; %computed links that exist
calc_nodiv=0;%"
FP_FPcause_div=0; %fn caused div errors
FP_div=0;%not fn caused div errors
FP_FPcause_nodiv=0;
FP_nodiv=0;


s=size(p1_test_sucessors);


%iterate over computed results
for i=1:s(1)
    
    %tally whether this is a division or not
    if(p1_test_sucessors(i,1)~=-1&&p1_test_sucessors(i,2)~=-1)%div
        calc_div=calc_div+2;
        
        %if both ends are matched test for correctness
        if(match1(i)~=-1&&match2(p1_test_sucessors(i,1))~=-1) %both matched
            %sucessor is not what is matched by sucessor of its
            %computed match
            compsucnotmatched=p1_sucessors(match1(i),1)==-1;
            compsucnotmatchofsuc1=p1_sucessors(match1(i),1)~=match2(p1_test_sucessors(i,1));
            compsucnotmatchofsuc2=(p1_sucessors(match1(i),1)~=match2(p1_test_sucessors(i,2)));
            if(compsucnotmatched||(compsucnotmatchofsuc1&&compsucnotmatchofsuc2))
                FP_div=FP_div+1;
            end
        else
            %if not it is a detection related error
            FP_FPcause_div=FP_FPcause_div+1;
        end
      
           %if both ends are matched test for correctness daugher2 2
        if(match1(i)~=-1&&match2(p1_test_sucessors(i,2))~=-1) %both matched
            %sucessor is not what is matched by sucessor of its
            %computed match
             compsucnotmatched=p1_sucessors(match1(i),2)==-1;
            compsucnotmatchofsuc1=p1_sucessors(match1(i),2)~=match2(p1_test_sucessors(i,1));
            compsucnotmatchofsuc2=(p1_sucessors(match1(i),2)~=match2(p1_test_sucessors(i,2)));
            if(compsucnotmatched||(compsucnotmatchofsuc1&&compsucnotmatchofsuc2))
                FP_div=FP_div+1;
            end
  
        else
            %if not it is a detection related error
            FP_FPcause_div=FP_FPcause_div+1;
        end
      
    else %nodiv 
        if(p1_test_sucessors(i,1)~=-1)%not death
        comp_nodiv=comp_nodiv+1;
            %if both ends are matched test for correctness
            if(match1(i)~=-1&&match2(p1_test_sucessors(i,1))~=-1) %both matched
                %if computed sucessor is not match of actual sucessor or if
                %ther
                if((p1_sucessors(match1(i),1)==-1)||(p1_sucessors(match1(i),1)~=match2(p1_test_sucessors(i,1))))
                    FP_nodiv=FP_nodiv+1;
                end
            else
            %if not it is a detection related error
                FP_FPcause_nodiv=FP_FPcause_nodiv+1;
            end
        end
    end
  
end


correct=[actual_div,actual_nodiv];
wrong=[FN_FNcause_div,FN_div,FN_FNcause_nodiv,FN_nodiv];
