# Supplementary material for: A hybrid blob-slice model for accurate and efficient detection of fluorescence labeled nuclei in 3D
Source: BMC Bioinformatics. 2010 Nov 29;11:580. doi: 10.1186/1471-2105-11-580 (PMC3008706; doi:10.1186/1471-2105-11-580)
Supplement: Additional file 2 — Additional Source Code. Source code for the detection algorithm, retraining the shape model, and an example parameter file corresponding to the early zebrafish data. Zip file contains Matlab source and related files. [file 1471-2105-11-580-S2.ZIP › distribution_code/vcalculateMaximalRange.m]

function bestrange=vcalculateMaximalRange(planes,centerpoint,logodds,xycoverage, numcells)
%first negative disk cut with fudge factor

badthreshold=13; %coverage threshold for considering a disk unreliable

%start with all center points valid
%their logodds scores are meaningless anyway
range=find(planes(:,3)==centerpoint(3))';
bestrange=range;
%score=0;
%bestscore=0;

pivot=centerpoint(3);
topplane=min(min(planes(:,3)),pivot);
bottomplane=max(max(planes(:,3)),pivot);

%ammount by which a range can be worse than the best range and still be
%used because it is bigger
%threshold=1;
threshold=getParameter('rangethreshold',numcells,centerpoint);

pos=true;
%loop over possible top side sets
for j=pivot-1:-1:topplane
    currentdisks=find(planes(:,3)==j);
    % 'good disks' are those above attachment threshold or with coverage so
    % low we assume them to be part of the range
    positive=find(logodds(currentdisks)>-threshold|xycoverage(planes(currentdisks,4))<=badthreshold);
    % positive=find(logodds(currentdisks)>-threshold);
    if(~isempty(positive)&pos==true) %positive disks here so include and continue
        range=[range,currentdisks(positive)'];
      %  score=score+sum(logodds(currentdisks(positive)));

       % bestscore=score;
        bestrange=range;

    else %done

        pos=false;
    end

end

pos=true;
range=bestrange;%roll back worse possibilities considered after best
%score=bestscore;
%loop over possible bottom side sets
for j=pivot+1:1:bottomplane
    currentdisks=find(planes(:,3)==j);
    %  positive=find(logodds(currentdisks)>-threshold);

    positive=find(logodds(currentdisks)>-threshold|xycoverage(planes(currentdisks,4))<=badthreshold);
    if(~isempty(positive)&pos==true) %positive disks here so include and continue
        range=[range,currentdisks(positive)'];
        %score=score+sum(logodds(currentdisks(positive)));

        %bestscore=score;
        bestrange=range;

    else %done
        pos=false;
    end

end
