# Supplementary material for: A hybrid blob-slice model for accurate and efficient detection of fluorescence labeled nuclei in 3D
Source: BMC Bioinformatics. 2010 Nov 29;11:580. doi: 10.1186/1471-2105-11-580 (PMC3008706; doi:10.1186/1471-2105-11-580)
Supplement: Additional file 2 — Additional Source Code. Source code for the detection algorithm, retraining the shape model, and an example parameter file corresponding to the early zebrafish data. Zip file contains Matlab source and related files. [file 1471-2105-11-580-S2.ZIP › distribution_code/loadCellStackMetamorph.m]

function stack=loadCellStackMetamorph(basename,time, channel,nPlanes,offset,zeropadding)
%name is base filename of combined tif
%time is timepoint to load
%channel is which r/g to get out 2 is nuclei green 1 is red
%L is image length
%totalW is side by side slice image width
%offset is an [x,y] vector of integers representing the number of pixels to offset images by
%positive x shifts right image further to the right
%positive y shifrs right image down
%embryoIm is a 2x2 matrix specifing the part of the image containing the
%embryo.  It is of the form, [first vertical pixel, last vertical pixel;
%first horizontal pixel, last horizontal pixel];

%{
name='L:\new embryos until twitching\original metamorph data\s2\BV24_wt_061710_s2_t001.TIF';
%test=imread(name);

test=loadCellStackMetamorph(name,2,512,1024,30,[0,0]);
%}
%L = 512;
%totalW = 1024;

%nPlanes = 30;

%parameters for images size, may need to be changed

if (zeropadding)
    name=[basename,'_t',num2str(time,'%03d'),'.TIF'];
else
    name=[basename,'_t',num2str(time),'.TIF'];
end

imageinfo=imfinfo(name);
L=imageinfo(1).Height;

totalW=imageinfo(1).Width;


W = totalW/2;
%set parts of sub image you will copy taking offsets into account
subIm=cell(1,2);
subIm{1}=cell(1,2);
subIm{2}=cell(1,2);
%if nargin>=7
%    subIm{1}={[embryoIm(1,1) embryoIm(1,2)],...
%        [embryoIm(2,1) embryoIm(2,2)]};
%else
    subIm{1}={[1,L],[1,W]};
%end
Lstart=zeros(1,2);Lfinish=zeros(1,2);
Wstart=zeros(1,2);Wfinish=zeros(1,2);
Lstart(1)=1;Lfinish(1)=subIm{1}{1}(2)-subIm{1}{1}(1)+1;
Wstart(1)=1;Wfinish(1)=subIm{1}{2}(2)-subIm{1}{2}(1)+1;


%shifts right image relative to left image
if offset(2)>=0
    Lstart(2)=1+offset(2);
    Lfinish(2)=subIm{1}{1}(2)-subIm{1}{1}(1)+1;
    if offset(1)>=0
        subIm{2}={[subIm{1}{1}(1),subIm{1}{1}(2)-offset(2)],...
            [subIm{1}{2}(1)+W,W+subIm{1}{2}(2)-offset(1)]};
        Wstart(2)=1+offset(1);
        Wfinish(2)=subIm{1}{2}(2)-subIm{1}{2}(1)+1;
    else
        subIm{2}={[subIm{1}{1}(1),subIm{1}{1}(2)-offset(2)],...
            [subIm{1}{2}(1)+W-offset(1),W+subIm{1}{2}(2)]};
        Wstart(2)=1;
        Wfinish(2)=abs(subIm{1}{2}(2)-subIm{1}{2}(1))+offset(1)+1;
    end        
else
    Lstart(2)=1;
    Lfinish(2)=subIm{1}{1}(2)-subIm{1}{1}(1)+offset(2)+1;
    if offset(1)>=0
        subIm{2}={[subIm{1}{1}(1)-offset(2),subIm{1}{1}(2)],...
            [subIm{1}{2}(1)+W,W+subIm{1}{2}(2)-offset(1)]};
        Wstart(2)=1+offset(1);
        Wfinish(2)=subIm{1}{2}(2)-subIm{1}{2}(1)+1;
    else
        subIm{2}={[subIm{1}{1}(1)-offset(2),subIm{1}{1}(2)],...
            [subIm{1}{2}(1)+W-offset(1),W+subIm{1}{2}(2)]};
        Wstart(2)=1;
        Wfinish(2)=subIm{1}{2}(2)-subIm{1}{2}(1)+offset(1)+1;
    end  
end

stack=zeros(L,W,nPlanes);
for j=1:nPlanes
    k=channel;
        if (nargin>=7)
            stack(Lstart(k):Lfinish(k),Wstart(k):Wfinish(k),j)=...
                imread(name,'tiff',j,'PixelRegion',subIm{k});
        else
            stack(Lstart(k):Lfinish(k),Wstart(k):Wfinish(k),j)=...
                imread(name,'tiff',j,'PixelRegion',subIm{k});
        end
end

%stack=stack./(2^16);
