# Supplementary material for: A hybrid blob-slice model for accurate and efficient detection of fluorescence labeled nuclei in 3D
Source: BMC Bioinformatics. 2010 Nov 29;11:580. doi: 10.1186/1471-2105-11-580 (PMC3008706; doi:10.1186/1471-2105-11-580)
Supplement: Additional file 2 — Additional Source Code. Source code for the detection algorithm, retraining the shape model, and an example parameter file corresponding to the early zebrafish data. Zip file contains Matlab source and related files. [file 1471-2105-11-580-S2.ZIP › distribution_code/newdriver_test.m]

clear
load('G:\My Documents\MATLAB\clean_distributions.mat');


%{
allarm=[];
allarmin=[];
allarp=[];
%}
allvalid=[];


suffix='';

elist=[1,2,3,4];
tlist=linspace(2,195,(195-2+1));
firsttimestep=2;
firsttimestepdiam=80;
firsttimestepnumcells=4; %guess at cell stage for parameter set choice


elist=[1,2];
tlist=[190,191,192];
firsttimestep=190;
firsttimestepdiam=17*2;%not used when nodata=false
firsttimestepnumcells=300; %guess at cell stage for parameter set choice

elist=[1,2,3,4];
tlist=linspace(180,195,(195-180+1));
firsttimestep=180;
firsttimestepdiam=34;
firsttimestepnumcells=300; %guess at cell stage for parameter set choice

elist=1;
tlist=185;
firsttimestep=185;
firsttimestepdiam=17*2;%not used when nodata=false
firsttimestepnumcells=300; %guess at cell stage for parameter set choice

newscope=true;
LSM=true;%mouse data
if (newscope)
    nodata=true;%whether to use SN data to match online
    nodatause=true;%whether to use SN data for diameter and stored bottom
    savedata=true;
    singlevolume=false;
    elist=[1];    
    firsttimestep=1;
    if(LSM)
        tlist=linspace(1,20,20); 
        firsttimestepdiam=9;
       
        firsttimestepnumcells=500;
    else

    tlist=linspace(1,450,(450-1+1));
    % tlist=linspace(1,20,(20-1+1));
     firsttimestepnumcells=4;
    firsttimestepdiam=30;
     %guess at cell stage for parameter set choice
    
  %      tlist=200;
    % tlist=linspace(1,20,(20-1+1));
   % firsttimestep=200;
   % firsttimestepdiam=15;
   % firsttimestepnumcells=200;
    end
else
    nodata=false;%whether to use SN data to match online
    nodatause=true;%whether to use SN data for diameter and stored bottom
    savedata=true;
    singlevolume=false;
end

global parameters;

parameters.sigma=1;

if(newscope)
    parameters.staging=[25,102,181,251,351];
   % parameters.intensitythreshold=10;
   if (LSM)
      parameters.intensitythreshold=[5,5,5,5,5,5];
   else
   parameters.intensitythreshold=[10,20,30,30,30,30];
   end
    %parameters.intensitythreshold=.00025;
    parameters.rangethreshold=[100,100,15,8,6,3];
    parameters.nndist_merge=[.6,.6,.6,.5,.5,.4];
    parameters.mergelower=[-75,-75,-75,-75,-30,-75];
    parameters.armerge=[1.6,1.6,1.2,1.2,.5,.5];
    parameters.mergesplit=[1,1,1,1.2,1,1];
    parameters.split=[13,13,8,3,5,0];

else
    parameters.staging=[102,181,251,351];
    parameters.intensitythreshold=.02;
    parameters.rangethreshold=[100,15,8,6,3];
    parameters.nndist_merge=[.6,.6,.5,.5,.4];
    parameters.mergelower=[-75,-75,-75,-30,-75];
    parameters.armerge=[1.6,1.2,1.2,.5,.5];
    parameters.mergesplit=[1,1,1.2,1,1];
    parameters.split=[13,8,3,5,0];

end


SNoutput=true;
%config stuff for files
if (newscope)
    rednuclei=false;
    outputSlice=true;
    downsample=1;
    if(LSM) 
        anisotropy=1.5/1.24*downsample;

        eachslice=[98];
        embryodir='L:\santella\mouse\';


        nucleidir='L:\santella\mouse\'
        embryonumbers={'on.lsm'};
        embryonumbers_ed={'on.lsm'};

    else
        anisotropy=1/.254*downsample; %this is wrong
        eachslice=[30];
        embryodir='L:\newembryosuntiltwitching\originalmetamorphdata\s2\';
        embryodir='L:\duz\project\Imaging\BV24_WT_20090921\';
        nucleidir='L:\newembryosuntiltwitching\originalmetamorphdata\s2\';
        nucleidir='L:\duz\project\Imaging\BV24_WT_20090921\';


        embryonumbers={'BV24_wt_061710_s2'};
        embryonumbers={'ZD_BV24_WT_20090921_s1'};
        embryonumbers_ed={'BV24_wt_061710_s2'};
        embryonumbers_ed={'ZD_BV24_WT_20090921_s1'};
    end
  
  zeropadding=false;
   ROI=false;
ROIxmin=137;
ROIxmax=346;
ROIymin=270;
ROIymax=422; 
   
else
    downsample=.5;   
    anisotropy=10*downsample;
    eachslice=[31;35;31;31];
    embryonumbers = {'082005','081505','081905','090205'};
    embryonumbers_ed = {'082005.2','081505.2','081905.2','090205.2'};
    embryolevels=[25,28,26,29]; %last plane maxima is legal on
    rootembryodir='C:\images\';
    nucleidir='L:\bao\dev\data analysis\data\';

end
%outputmatlabfile=['G:\My Documents\MATLAB\distribution_code\',embryonumbers{1},'_newpipeline_looserthresh.mat'];
parameters.regions=cell(5,1); 
if (~newscope)
%regional definitions of subareas to process differently
parameters.regions=cell(6,1); 
parameters.regions{4}.rangethreshold=16;
parameters.regions{4}.area=[450*downsample,720*downsample,0,512*downsample,0,35];
parameters.regions{4}.armerge=.65;
parameters.regions{4}.split=11;
parameters.regions{4}.nndist_merge=.65;

parameters.regions{5}.rangethreshold=8;
parameters.regions{5}.nndist_merge=.6;
parameters.regions{5}.armerge=1.2;
parameters.regions{5}.area=[450*downsample,720*downsample,0,512*downsample,0,35];
else
parameters.regions=cell(6,1); 
end


eall={};
tic
bottomdata={};
for example=1:length(elist)
    emind=elist(example);
    if(singlevolume&~nodata)
        zlevel=embryolevels(emind);
    else
        zlevel=eachslice(emind);
    end
    
    slices=eachslice(emind);
    embryonumber=embryonumbers{emind};
    nucleibase=[nucleidir,embryonumber,'\'];
    embryonumber_ed=embryonumbers_ed{emind};
    if (~newscope)
    embryodir=[rootembryodir,embryonumber,'\image\tif\'];
    end
    esequence={};
    processSequence;
    eall={eall{:},esequence{:}};
end


toc
%nothing to tally if didnt match online against saved data
if(~nodata&savedata)


    eacc.initialFN=0;
    eacc.initialFP=0;
    eacc.introducedmergeFN= 0;
    eacc.correctmerges=0;
    eacc.secondroundFP= 0;
    eacc.correct2ndroundnuclei=0;
    eacc.zerodiskcorrect=  0;
    eacc.zerodiskwrong= 0;
    eacc.finalFN= 0;
    eacc.finalFP=  0;
    eacc.nuclei=0;

    eaccv.initialFN=[];
    eaccv.initialFP=[];
    eaccv.introducedmergeFN= [];
    eaccv.correctmerges=[];
    eaccv.secondroundFP= [];
    eaccv.correct2ndroundnuclei=[];
    eaccv.zerodiskcorrect= [];
    eaccv.zerodiskwrong= [];
    eaccv.finalFN=[];
    eaccv.finalFP=[];
    eaccv.nuclei=[];
    
        eaccv.secfpsize=[];
        eaccv.sectpsize=[];

        TPpoints=[];
        FPpoints1=[];
        FNpoints1=[];       
        FPpoints2=[];
        FPpoints2all=[];
        FNpoints2=[]; 
        FPpoints3=[];
        FNpoints3=[];
        TPpointsnc=[];
        FPpoints1nc=[];
        FNpoints1nc=[];       
        FPpoints2nc=[];
        FNpoints2nc=[]; 
                FPpoints2allnc=[];
        FPpoints3nc=[];
        FNpoints3nc=[];
        results=zeros(195,4,2);%store all final FN FP
%        for emb=1:4
%            for timepoint=175:195
% example=(timepoint-1)*emb;               
for example=1:length(eall)

    ec=eall{example};
    
    fn=size(ec.finalFN);
   % results(tlist(example),elist(example),1)=fn(1);
    fp=size(ec.finalFP);
   % results(tlist(example),elist(example),2)=fp(1);
    
    
    eacc.initialFN=eacc.initialFN+numel(ec.initialFN)/3;
    eacc.initialFP=eacc.initialFP+numel(ec.initialFP)/3;
    eacc.introducedmergeFN= eacc.introducedmergeFN+numel(ec.introducedmergeFN)/4;
    eacc.correctmerges=eacc.correctmerges+numel(ec.correctmerges)/4;
    eacc.secondroundFP= eacc.secondroundFP+numel(ec.secondroundFP)/3;
    eacc.correct2ndroundnuclei= eacc.correct2ndroundnuclei+numel(ec.correct2ndroundnuclei)/3;
    eacc.zerodiskcorrect=  eacc.zerodiskcorrect+numel(ec.zerodiskcorrect)/3;
    eacc.zerodiskwrong= eacc.zerodiskwrong+numel(ec.zerodiskwrong)/3;
    eacc.finalFN= eacc.finalFN+numel(ec.finalFN)/3;
    eacc.finalFP=  eacc.finalFP+numel(ec.finalFP)/3;
    eacc.nuclei=eacc.nuclei+ec.nuclei;
    
    range=ec.allnewrange;
    for t=1:length(ec.secondroundFPind)
        eaccv.secfpsize=[eaccv.secfpsize;length(range{ec.secondroundFPind(t)})];
    end
    for t=1:length(ec.correct2ndroundnucleiind)
        eaccv.sectpsize=[ eaccv.sectpsize;length(range{ec.correct2ndroundnucleiind(t)})];
    end
    eaccv.initialFN=[eaccv.initialFN;ec.initialFN];
    eaccv.initialFP=[eaccv.initialFP;ec.initialFP];
    eaccv.introducedmergeFN= [eaccv.introducedmergeFN;ec.introducedmergeFN];
    eaccv.correctmerges=[eaccv.correctmerges;ec.correctmerges];
    eaccv.secondroundFP= [eaccv.secondroundFP;ec.secondroundFP];
    eaccv.correct2ndroundnuclei= [eaccv.correct2ndroundnuclei;ec.correct2ndroundnuclei];
    eaccv.zerodiskcorrect=  [eaccv.zerodiskcorrect;ec.zerodiskcorrect];
    eaccv.zerodiskwrong= [eaccv.zerodiskwrong;ec.zerodiskwrong];
    eaccv.finalFN= [eaccv.finalFN;ec.finalFN];
    eaccv.finalFP=  [eaccv.finalFP;ec.finalFP];
    
        TPpoints=[TPpoints;ec.allpoints(find(ec.fmatches~=-1),:)];
        FPpoints1=[FPpoints1;ec.initialFP];
        FNpoints1=[FNpoints1;ec.initialFN];       
        FPpoints2=[FPpoints2;ec.secondroundFP];%just 2nd round ones
        
        FPpoints2all=[FPpoints2all;ec.allpoints(ec.fmatches==-1,:)];
        FNpoints2=[FNpoints2;ec.all2ndroundFN];        
        FPpoints3=[FPpoints3;ec.finalFP];
        FNpoints3=[FNpoints3;ec.finalFN];
        
        TPpointsnc=[TPpointsnc;ones(size(ec.allpoints(find(ec.fmatches~=-1),1)))*(ec.nuclei)];
        FPpoints1nc=[FPpoints1nc;ones(size(ec.initialFP(:,1)))*(ec.nuclei)];
        FNpoints1nc=[FNpoints1nc;ones(size(ec.initialFN(:,1)))*(ec.nuclei)];       
        FPpoints2nc=[FPpoints2nc;ones(size(ec.secondroundFP(:,1)))*(ec.nuclei)];
        FPpoints2allnc=[FPpoints2allnc;ones(length(find(ec.fmatches==-1)),1)*ec.nuclei];
        FNpoints2nc=[FNpoints2nc;ones(size(ec.all2ndroundFN(:,1)))*(ec.nuclei)]; 
        FPpoints3nc=[FPpoints3nc;ones(size(ec.finalFP(:,1)))*(ec.nuclei)]; 
        FNpoints3nc=[FNpoints3nc;ones(size(ec.finalFN(:,1)))*(ec.nuclei)]; 
  
  %          end
        end
eacc


end
%clear X;
%clear Xr;
%save(outputmatlabfile);
