# Supplementary material for: A hybrid blob-slice model for accurate and efficient detection of fluorescence labeled nuclei in 3D
Source: BMC Bioinformatics. 2010 Nov 29;11:580. doi: 10.1186/1471-2105-11-580 (PMC3008706; doi:10.1186/1471-2105-11-580)
Supplement: Additional file 2 — Additional Source Code. Source code for the detection algorithm, retraining the shape model, and an example parameter file corresponding to the early zebrafish data. Zip file contains Matlab source and related files. [file 1471-2105-11-580-S2.ZIP › distribution_code/splitScoreBetweenOverlap.m]

function [sscore,range1,range2]=splitScoreBetweenOverlap(n1,n2,n1c,n2c,centers,ranges,logodds)
%score overlap assuming n1 is the lower numbered planes
c1=centers{n1};
c2=centers{n2};
l1=logodds{n1};
l2=logodds{n2};
rangemask1=zeros(size(l1));
rangemask2=zeros(size(l2));
rangemask1(ranges{n1})=1;
rangemask2(ranges{n2})=1;

%each gets by definition the side closer to them, everything in middle
    %is split in such a way that the half each gets has greatest score
    sscore=sum(find(l1(rangemask1'&c1(:,3)<=n1c(3))));%portion definitely 1 by constraint on topolgoy
    range1=find(rangemask1'&c1(:,3)<=n1c(3));
    sscore=sscore+sum(find(l2(rangemask2'&c2(:,3)>=n2c(3))));%portion definitely 2 by constraint on topolgoy+
    range2=find(rangemask2'&c2(:,3)>=n2c(3));
    
    uncertainrange1=find(rangemask1'&c1(:,3)>n1c(3)&c1(:,3)<n2c(3));
    for i=1:length(uncertainrange1)
        locationin2=find(c1(uncertainrange1(i),4)==c2(:,4).*rangemask2');%find if this disk # appears in others range
        if(~isempty(locationin2))
            if(l2(locationin2)<=l1(uncertainrange1(i)))
                sscore=sscore+l1(uncertainrange1(i));
                range1=[range1;uncertainrange1(i)];
            end
        else
            sscore=sscore+l1(uncertainrange1(i)); %since its not in other range I keep it
            range1=[range1;uncertainrange1(i)];
        end
    end
    uncertainrange2=find(rangemask2'&c2(:,3)<n2c(3)&c2(:,3)>n1c(3));
    for i=1:length(uncertainrange2)
        locationin1=find(c2(uncertainrange2(i),4)==c1(:,4).*rangemask1');%find if this disk # appears in others range
        if(~isempty(locationin1))
            if(l1(locationin1)<l2(uncertainrange2(i)))
                sscore=sscore+l2(uncertainrange2(i));
                 range2=[range2;uncertainrange2(i)];
            end
        else
            sscore=sscore+l2(uncertainrange2(i)); %since its not in other range I keep it
            range2=[range2;uncertainrange2(i)];
        end
    end
    
