# Supplementary material for: A hybrid blob-slice model for accurate and efficient detection of fluorescence labeled nuclei in 3D
Source: BMC Bioinformatics. 2010 Nov 29;11:580. doi: 10.1186/1471-2105-11-580 (PMC3008706; doi:10.1186/1471-2105-11-580)
Supplement: Additional file 2 — Additional Source Code. Source code for the detection algorithm, retraining the shape model, and an example parameter file corresponding to the early zebrafish data. Zip file contains Matlab source and related files. [file 1471-2105-11-580-S2.ZIP › distribution_code/offline_matching_test.m]

%not working**


%offline matching to be run before training_code.m if matching has not been run
%online
%assumes just one embryo in dataset which is typically true of recent runs
for time=startime:endtime
    
e=esequence{time};
    %points=mergedNucleiSet.positions;
    points=e.finalpoints;
    
    mergeinfo2a=e.mergeinfo;
pairmerges=e.pairmerges;

    %read labeled data
[celldata,cellnames]=readnuclei([nucleidir,embryonumber_ed,'\t',num2str(time,'%03d'),'-nuclei']);
%read undedited sn data
%[Ucelldata,Ucellnames]=readnuclei([nucleidir,embryonumber,'_unedited\t',num2str(time,'%03d'),'-nuclei']);

    threshold=.75*e.celldiameter; %for identity of detected and labeled nuclei

    celllocations=celldata(:,4:6);
%Ucelllocations=Ucelldata(:,4:6);

%stats from initial 1st round matching matching
celllocations(:,1:2)=celllocations(:,1:2).*downsample;
%Ucelllocations(:,1:2)=Ucelllocations(:,1:2).*downsample;
%remember arguments to sub2ind are y,x,z
diameters=celldata(:,7)*downsample;
filteredpointsswitched=diskSet.centeredxymax(nucleiSet.centerindicies(1:e.firstroundlength),:);


[matches,matchessr]=compareDetectionWRadius_3(filteredpointsswitched,celllocations,celldata(:,7)*downsample*.5,1.5,anisotropy);
FP=filteredpointsswitched((matches==-1),:);
FN=celllocations((matchessr==-1),:);
%pmatches=filteredpointsswitched((matches~=-1),:);

totalcorrectnuclei=length(matchessr);
initialFN=length(FN);
initialFP=length(FP);

e.initialFN=FN;
e.initialFP=FP;

%stats from all 1st and 2nd round points matching
%match all centers
[matches2,matchessr2]=compareDetectionWRadius_3(diskSet.centeredxymax(nucleiSet.centerindicies,:),celllocations,celldata(:,7)*downsample*.5,1.5,anisotropy);

if(~isempty(mergeinfo2a))
    if(time~=firsttimestep)
        allvalid=[allvalid,(matches2(mergeinfo2a(:,1))==-1)|(matches2(mergeinfo2a(:,2))==-1)];
    end
end
e.fmatches=matches2;
e.fmatchesr=matchessr2;
e.all2ndroundFN=celllocations((matchessr2==-1),:);

nrl=[];
for i=1:length(nucleiSet.range)
    nrl=[nrl,length(nucleiSet.range{i})];
end
allpoints=diskSet.centeredxymax(nucleiSet.centerindicies,:);
e.zerodiskcorrect=allpoints((nrl<2&matches2==-1),:);
e.zerodiskwrong=allpoints((nrl<2&matches2>0),:);

e.matches2=matches2;
if (~isempty(pairmerges))
    introducedmergeFN=length(find(matches2(pairmerges(:,1))>0&matches2(pairmerges(:,2))>0));
    e.introducedmergeFN=pairmerges((matches2(pairmerges(:,1))>0&matches2(pairmerges(:,2))>0),:);


    correctmerges=length(find(matches2(pairmerges(:,1))==-1|matches2(pairmerges(:,2))==-1));
    e.correctmerges=pairmerges((matches2(pairmerges(:,1))==-1|matches2(pairmerges(:,2))==-1),:);
else
    e.introducedmergeFN=[];
    e.correctmerges=[];
end
%unmergedFP %could explicitly pull this out but it is implicit in remaining
%FP modulo matching error
%'missed FN' %ditto for this
psizes=size(filteredpointsswitched);
secondroundFP=length(find(find(matches2==-1)>psizes(1)));

e.secondroundFP=allpoints((matches2==-1),:);%all nonmatches
e.secondroundFP=e.secondroundFP((find(matches2==-1)>psizes(1)),:);%just the late ones
e.secondroundFPind=find(matches2==-1);%all nonmatches
e.secondroundFPind=e.secondroundFPind((find(matches2==-1)>psizes(1)));%just the late ones


correct2ndroundnuclei=length(find(find(matches2>0)>psizes(1)));
e.correct2ndroundnuclei=allpoints((matches2>0),:);%all
e.correct2ndroundnuclei=e.correct2ndroundnuclei((find(matches2>0)>psizes(1)),:);%all 2nd round
e.correct2ndroundnucleiind=find(matches2>0);%all
e.correct2ndroundnucleiind=e.correct2ndroundnucleiind((find(matches2>0)>psizes(1)));%all 2nd round

%match final merged and judged points
[matches2,matchessr2]=compareDetectionWRadius_3(points,celllocations,celldata(:,7)*downsample*.5,1.5,anisotropy);
points=round(points);
FP=points((matches2==-1),:);
FN=celllocations((matchessr2==-1),:);
%pmatches=points(find(matches2~=-1),:);
s=size(FN);
finalFN=s(1);
s=size(FP);
finalFP=s(1);
e.finalFN=FN;
e.finalFP=FP;
e.nuclei=length(matchessr2);

end
end
