# Supplementary material for: A hybrid blob-slice model for accurate and efficient detection of fluorescence labeled nuclei in 3D
Source: BMC Bioinformatics. 2010 Nov 29;11:580. doi: 10.1186/1471-2105-11-580 (PMC3008706; doi:10.1186/1471-2105-11-580)
Supplement: Additional file 2 — Additional Source Code. Source code for the detection algorithm, retraining the shape model, and an example parameter file corresponding to the early zebrafish data. Zip file contains Matlab source and related files. [file 1471-2105-11-580-S2.ZIP › distribution_code/training_code.m]

    eacc.initialFN=0;
    eacc.initialFP=0;
    eacc.introducedmergeFN= 0;
    eacc.correctmerges=0;
    eacc.secondroundFP= 0;
    eacc.correct2ndroundnuclei=0;
    eacc.zerodiskcorrect=  0;
    eacc.zerodiskwrong= 0;
    eacc.finalFN= 0;
    eacc.finalFP=  0;
    eacc.nuclei=0;

    eaccv.initialFN=[];
    eaccv.initialFP=[];
    eaccv.introducedmergeFN= [];
    eaccv.correctmerges=[];
    eaccv.secondroundFP= [];
    eaccv.correct2ndroundnuclei=[];
    eaccv.zerodiskcorrect= [];
    eaccv.zerodiskwrong= [];
    eaccv.finalFN=[];
    eaccv.finalFP=[];
    eaccv.nuclei=[];
    
        eaccv.secfpsize=[];
        eaccv.sectpsize=[];

        TPpoints=[];
        FPpoints1=[];
        FNpoints1=[];       
        FPpoints2=[];
        FPpoints2all=[];
        FNpoints2=[]; 
        FPpoints3=[];
        FNpoints3=[];
        TPpointsnc=[];
        FPpoints1nc=[];
        FNpoints1nc=[];       
        FPpoints2nc=[];
        FNpoints2nc=[]; 
                FPpoints2allnc=[];
        FPpoints3nc=[];
        FNpoints3nc=[];
        results=zeros(195,4,2);%store all final FN FP

elist=ones(size(esequence));
for example=1:length(esequence)-1

    ec=esequence{example};
    
    fn=size(ec.finalFN);
    results(tlist(example),elist(example),1)=fn(1);
    fp=size(ec.finalFP);
    results(tlist(example),elist(example),2)=fp(1);
    
    
    eacc.initialFN=eacc.initialFN+numel(ec.initialFN)/3;
    eacc.initialFP=eacc.initialFP+numel(ec.initialFP)/3;
    eacc.introducedmergeFN= eacc.introducedmergeFN+numel(ec.introducedmergeFN)/4;
    eacc.correctmerges=eacc.correctmerges+numel(ec.correctmerges)/4;
    eacc.secondroundFP= eacc.secondroundFP+numel(ec.secondroundFP)/3;
    eacc.correct2ndroundnuclei= eacc.correct2ndroundnuclei+numel(ec.correct2ndroundnuclei)/3;
    eacc.zerodiskcorrect=  eacc.zerodiskcorrect+numel(ec.zerodiskcorrect)/3;
    eacc.zerodiskwrong= eacc.zerodiskwrong+numel(ec.zerodiskwrong)/3;
    eacc.finalFN= eacc.finalFN+numel(ec.finalFN)/3;
    eacc.finalFP=  eacc.finalFP+numel(ec.finalFP)/3;
    eacc.nuclei=eacc.nuclei+ec.nuclei;
    
    range=ec.allnewrange;
    for t=1:length(ec.secondroundFPind)
        eaccv.secfpsize=[eaccv.secfpsize;length(range{ec.secondroundFPind(t)})];
    end
    for t=1:length(ec.correct2ndroundnucleiind)
        eaccv.sectpsize=[ eaccv.sectpsize;length(range{ec.correct2ndroundnucleiind(t)})];
    end
    eaccv.initialFN=[eaccv.initialFN;ec.initialFN];
    eaccv.initialFP=[eaccv.initialFP;ec.initialFP];
    eaccv.introducedmergeFN= [eaccv.introducedmergeFN;ec.introducedmergeFN];
    eaccv.correctmerges=[eaccv.correctmerges;ec.correctmerges];
    eaccv.secondroundFP= [eaccv.secondroundFP;ec.secondroundFP];
    eaccv.correct2ndroundnuclei= [eaccv.correct2ndroundnuclei;ec.correct2ndroundnuclei];
    eaccv.zerodiskcorrect=  [eaccv.zerodiskcorrect;ec.zerodiskcorrect];
    eaccv.zerodiskwrong= [eaccv.zerodiskwrong;ec.zerodiskwrong];
    eaccv.finalFN= [eaccv.finalFN;ec.finalFN];
    eaccv.finalFP=  [eaccv.finalFP;ec.finalFP];
    
        TPpoints=[TPpoints;ec.allpoints(find(ec.fmatches~=-1),:)];
        FPpoints1=[FPpoints1;ec.initialFP];
        FNpoints1=[FNpoints1;ec.initialFN];       
        FPpoints2=[FPpoints2;ec.secondroundFP];%just 2nd round ones
        
        FPpoints2all=[FPpoints2all;ec.allpoints(ec.fmatches==-1,:)];
        FNpoints2=[FNpoints2;ec.all2ndroundFN];        
        FPpoints3=[FPpoints3;ec.finalFP];
        FNpoints3=[FNpoints3;ec.finalFN];
        
        TPpointsnc=[TPpointsnc;ones(size(ec.allpoints(find(ec.fmatches~=-1),1)))*(ec.nuclei)];
        FPpoints1nc=[FPpoints1nc;ones(size(ec.initialFP(:,1)))*(ec.nuclei)];
        FNpoints1nc=[FNpoints1nc;ones(size(ec.initialFN(:,1)))*(ec.nuclei)];       
        FPpoints2nc=[FPpoints2nc;ones(size(ec.secondroundFP(:,1)))*(ec.nuclei)];
        FPpoints2allnc=[FPpoints2allnc;ones(length(find(ec.fmatches==-1)),1)*ec.nuclei];
        FNpoints2nc=[FNpoints2nc;ones(size(ec.all2ndroundFN(:,1)))*(ec.nuclei)]; 
        FPpoints3nc=[FPpoints3nc;ones(size(ec.finalFP(:,1)))*(ec.nuclei)]; 
        FNpoints3nc=[FNpoints3nc;ones(size(ec.finalFN(:,1)))*(ec.nuclei)]; 
  
  %          end
        end
eacc

return


ncellsfp=[];
ncellsfn=[];
nfp=[];
nfn=[];
for numcells=2:600
    t=find(FNpoints3nc==numcells);
    if (~isempty(t))
        ncellsfn=[ncellsfn;numcells];
        nfn=[nfn;length(t)];
    end
        t=find(FPpoints3nc==numcells);
    if (~isempty(t))
        ncellsfp=[ncellsfp;numcells];
        nfp=[nfp;length(t)];
    end
end

figure
plot(ncellsfp,nfp,'b');
hold on
plot(ncellsfn,nfn,'r');

%new ones for current retraining **
starttimes=[1,25,80,181,251,351];
endtimes=[24,79,180,250,350,600];

for i=1:length(starttimes)

FP1trange=find(FPpoints1nc>=starttimes(i)&FPpoints1nc<endtimes(i));
FN1trange=find(FNpoints1nc>=starttimes(i)&FNpoints1nc<endtimes(i));
FN2trange=find(FNpoints2nc>=starttimes(i)&FNpoints2nc<endtimes(i));
FP2trange=find(FPpoints2nc>=starttimes(i)&FPpoints2nc<endtimes(i));
FP2trangeall=find(FPpoints2allnc>=starttimes(i)&FPpoints2allnc<endtimes(i));
FN3trange=find(FNpoints3nc>=starttimes(i)&FNpoints3nc<endtimes(i));
FP3trange=find(FPpoints3nc>=starttimes(i)&FPpoints3nc<endtimes(i));


%{

figure
%scatter3(TPpoints(selection,1),TPpoints(selection,2),TPpoints(selection,3)*5,'y')
hold on
scatter3(FNpoints1(FN1trange,1),FNpoints1(FN1trange,2),FNpoints1(FN1trange,3)*anisotropy,'c')
scatter3(FPpoints1(FP1trange,1),FPpoints1(FP1trange,2),FPpoints1(FP1trange,3)*anisotropy,'m')
 % axis([0,325,0,220,0,160])
 axis([0,512,0,512,0,118])
axis('equal')
title(['initial errors t',num2str(starttimes(i)),' to ',num2str(endtimes(i))]);


figure
%scatter3(TPpoints(selection,1),TPpoints(selection,2),TPpoints(selection,3)*anisotropy,'y')
hold on
scatter3(FNpoints2(FN2trange,1),FNpoints2(FN2trange,2),FNpoints2(FN2trange,3)*anisotropy,'c')
%stored is just additional 2nd round ones plot both for moment
 scatter3(FPpoints2(FP2trange,1),FPpoints2(FP2trange,2),FPpoints2(FP2trange,3)*anisotropy,'m')
 %scatter3(FPpoints1(FP1trange,1),FPpoints1(FP1trange,2),FPpoints1(FP1trange,3)*anisotropy,'m')
 %axis([0,325,0,220,0,160])
  axis([0,512,0,512,0,118])
axis('equal')
title(['post 2nd errors t',num2str(starttimes(i)),' to ',num2str(endtimes(i))]);


figure
%scatter3(TPpoints(selection,1),TPpoints(selection,2),TPpoints(selection,3)*anisotropy,'y')
hold on
scatter3(FNpoints3(FN3trange,1),FNpoints3(FN3trange,2),FNpoints3(FN3trange,3)*anisotropy,'c')
scatter3(FPpoints3(FP3trange,1),FPpoints3(FP3trange,2),FPpoints3(FP3trange,3)*anisotropy,'m')
 % axis([0,325,0,220,0,160])
   axis([0,512,0,512,0,118])
axis('equal')
title(['post judgment errors t',num2str(starttimes(i)),' to ',num2str(endtimes(i))]);
%}

%['time ',num2str(starttimes(i)),' to ',num2str(endtimes(i)),' FN ',num2str(length(FN1trange)),' ',num2str(length(FN2trange)),' ',num2str(length(FN3trange))]
%['time ',num2str(starttimes(i)),' to ',num2str(endtimes(i)),' FP ',num2str(length(FP1trange)),' ',num2str(length(FP2trange)+length(FP1trange)),' ',num2str(length(FP3trange))]
['time ',num2str(starttimes(i)),' to ',num2str(endtimes(i)),' FN ',num2str(length(FN1trange)),' ',num2str(length(FN2trange)),' ',num2str(length(FN3trange))]
['time ',num2str(starttimes(i)),' to ',num2str(endtimes(i)),' FP ',num2str(length(FP1trange)),' ',num2str(length(FP2trangeall)),' ',num2str(length(FP3trange))]


length(find(TPpointsnc>=starttimes(i)&TPpointsnc<endtimes(i)))+length(find(FNpoints2nc>=starttimes(i)&FNpoints2nc<endtimes(i)))

end

return


%}

% pull out all info for parameter tuning
pposition=[];
pintensity=[];
pintensity_e=[];
pnndistance=[];
par=[];
par_e=[];
pcells=[];
pmatching=[];
pstage=[];%1st or 2nd round point

oposition=[];
omerge=[];
osplit=[];
oar=[];
oar_e=[];
ocells=[];
ostage=[];%1st or 2nd round point
omatching=[];
onndist=[];
omademerges=[];%actual live merges made, why are they not same as predicted below
omergear=[];
for example=1:length(elist)
    ec=esequence{example};
  
    pintensity=[pintensity;ec.maximavals];
    if (isfield(ec,'predictedintensity'))
        pintensity_e=[pintensity_e;ec.predictedintensity];
    else
         pintensity_e=[pintensity_e;zeros(length(ec.allcenters),3)];   
    end
    
    pcells=[pcells;ones(length(ec.allcenters),1)*length(ec.allcenters)];
    pmatching=[pmatching;ec.fmatches'];  
    
    stage=[ones(ec.firstroundlength,1);2*ones(length(ec.allcenters)-ec.firstroundlength,1)];
    pstage=[pstage;stage];
   
    if(isfield(ec,'predictedar'))
     par_e=[par_e;ec.predictedar];
    else
         par_e=[par_e;zeros(length(ec.allcenters),3)];
    end
   
    par=[par;ec.allaspectratio];
    points=ec.allpoints;
    spoints=[points(:,1),points(:,2),points(:,3)*anisotropy];
    distancevals=distance(spoints',spoints');
    for j=1:max(size(distancevals))
            distancevals(j,j)=9999;
    end        
   [dist2,I]=min(distancevals);
    dist2=dist2./ec.celldiameter;
      %  dist2=dist2./mean(ec.diams);
    pnndistance=[pnndistance;dist2'];
    pposition=[pposition;ec.allpoints];
%not debugged below    
    %if(isfield(ec,'goodmerges'))
        
   
    %end
    s=size(ec.mergeinfo);
    if(s(1)>0)
        omergear=[omergear;ec.mergear'];
       % omademerges=[omademerges;ec.goodmerges];
    omerge=[omerge;ec.mergeinfo(:,4)];
    osplit=[osplit;ec.mergeinfo(:,3)];
        
    oar=[oar;min([ec.allaspectratio(ec.mergeinfo(:,1))';ec.allaspectratio(ec.mergeinfo(:,2))'])'];
    if(isfield(ec,'predictedar'))
    oar_e=[oar_e;min([ec.predictedar(ec.mergeinfo(:,1))';ec.predictedar(ec.mergeinfo(:,2))'])']; 
    else
        oar_e=[oar_e;zeros(length(ec.mergeinfo),1)];
    end
%    ocells=[ocells;ones(s(1),1)*length(ec.allcenters)];
    if (tlist(example)==firsttimestep) 
        cellnum=firsttimestepnumcells;
    else
       cellnum=length(esequence{example-1}.allcenters);
    end
        %ocells=[ocells;ones(s(1),1)*length(ec.allcenters)];
        ocells=[ocells;ones(s(1),1)*cellnum];
    ostage=[ostage;max([stage(ec.mergeinfo(:,1))';stage(ec.mergeinfo(:,2))'])'];
    omatching=[omatching;ec.fmatches(ec.mergeinfo(:,1))',ec.fmatches(ec.mergeinfo(:,2))'];
    %oposition=[oposition;ec.allpoints(ec.mergeinfo(:,1),:)];
    oposition=[oposition;ec.allpoints(ec.mergeinfo(:,1),:)];
 % oposition=[oposition;max([ec.allpoints(ec.mergeinfo(:,1),1)';ec.allpoints(ec.mergeinfo(:,2),1)'])']; 
  
    for j=1:s(1)
        onndist=[onndist;distancevals(ec.mergeinfo(j,1),ec.mergeinfo(j,2))./ec.celldiameter];
    end
    end
end


%merges version of tuning
svalue=6;

osindicies=(ocells>=starttimes(svalue)&ocells<endtimes(svalue));
tp=omatching(:,1)~=-1&omatching(:,2)~=-1;
fp=omatching(:,1)==-1|omatching(:,2)==-1;
firstround=ostage==1;
secondround=ostage==2;

figure
scatter(osplit(tp&osindicies),omerge(tp&osindicies),'b')
hold on
scatter(osplit(fp&osindicies),omerge(fp&osindicies),'r')

figure
scatter(osplit(tp&osindicies&secondround),omerge(tp&osindicies&secondround),'b')
hold on
scatter(osplit(fp&osindicies&secondround),omerge(fp&osindicies&secondround),'r')


length(find(tp&osindicies))
length(find(fp&osindicies))


%test original settings
length(find(tp&osindicies&(onndist<.4|omergear<.55|omerge>1*osplit|(osplit<5&omerge>-20))))
length(find(fp&osindicies&(onndist<.4|omergear<.55|omerge>1*osplit|(osplit<5&omerge>-20))))


%optimized for t 6 new images times are not synced btw old and new
length(find(tp&osindicies&(onndist<.55|omergear<1|omerge>.75*osplit|(osplit<5&omerge>-7))))
length(find(fp&osindicies&(onndist<.55|omergear<1|omerge>.75*osplit|(osplit<5&omerge>-7))))

length(find(tp&osindicies&(onndist<.55|omerge>.75*osplit|(osplit<5&omerge>-20))))
length(find(fp&osindicies&(onndist<.55|omerge>.75*osplit|(osplit<5&omerge>-20))))


.75

.6, 1
alt tuning
length(find(tp&osindicies&(onndist<.59|omergear<1.3|omerge>.15*osplit|(osplit<8&omerge>-50))))
length(find(fp&osindicies&(onndist<.59|omergear<1.3|omerge>.15*osplit|(osplit<8&omerge>-50))))

length(find(tp&osindicies&(onndist<.59|omerge>.15*osplit|(osplit<8&omerge>-50))))
length(find(fp&osindicies&(onndist<.59|omerge>.15*osplit|(osplit<8&omerge>-50))))


for 10 with fudge of 2 edited dist fudge 0
length(find(tp&osindicies&(onndist<.6|omergear<1.1|omerge>1*osplit|(osplit<3.5&omerge>-3))))
length(find(fp&osindicies&(onndist<.6|omergear<1.1|omerge>1*osplit|(osplit<3.5&omerge>-3))))

length(find(tp&osindicies&(onndist<.6|omerge>1.2*osplit|(osplit<3.5&omerge>-3))))
length(find(fp&osindicies&(onndist<.6|omerge>1.2*osplit|(osplit<3.5&omerge>-3))))
edited dist fudge 2

length(find(tp&osindicies&(onndist<.55|omergear<1.1|omerge>.75*osplit|(osplit<3.5&omerge>-5))))
length(find(fp&osindicies&(onndist<.55|omergear<1.1|omerge>.75*osplit|(osplit<3.5&omerge>-5))))

length(find(tp&osindicies&(onndist<.55|omerge>.75*osplit|(osplit<3.5&omerge>-5))))
length(find(fp&osindicies&(onndist<.55|omerge>.75*osplit|(osplit<3.5&omerge>-5))))

edited dist v2 fudge 2 *** best bet for cleaned dist
length(find(tp&osindicies&(onndist<.55|omergear<.5|omerge>.75*osplit|(osplit<3.5&omerge>-10))))
length(find(fp&osindicies&(onndist<.55|omergear<.5|omerge>.75*osplit|(osplit<3.5&omerge>-10))))

length(find(tp&osindicies&(onndist<.55|omerge>.75*osplit|(osplit<3.5&omerge>-10))))
length(find(fp&osindicies&(onndist<.55|omerge>.75*osplit|(osplit<3.5&omerge>-10))))


edited dist v2 fudge 4 *** best bet for cleaned dist
length(find(tp&osindicies&(onndist<.5|omergear<.5|omerge>.75*osplit|(osplit<4.5&omerge>-20))))
length(find(fp&osindicies&(onndist<.5|omergear<.5|omerge>.75*osplit|(osplit<4.5&omerge>-20))))

length(find(tp&osindicies&(onndist<.5|omerge>.75*osplit|(osplit<4.5&omerge>-20))))
length(find(fp&osindicies&(onndist<.5|omerge>.75*osplit|(osplit<4.5&omerge>-20))))


for 10 with fudge of 2 %current best bet
length(find(tp&osindicies&(onndist<.45|omergear<1|omerge>.8*osplit|(osplit<3.5&omerge>-20))))
length(find(fp&osindicies&(onndist<.45|omergear<1|omerge>.8*osplit|(osplit<3.5&omerge>-20))))

length(find(tp&osindicies&(onndist<.45|omerge>.8*osplit|(osplit<3.5&omerge>-20))))
length(find(fp&osindicies&(onndist<.45|omerge>.8*osplit|(osplit<3.5&omerge>-20))))


for dito with alternate 1st round
length(find(tp&osindicies&(onndist<.5|omergear<1|omerge>.5*osplit|(osplit<3.5&omerge>-20))))
length(find(fp&osindicies&(onndist<.5|omergear<1|omerge>.5*osplit|(osplit<3.5&omerge>-20))))

length(find(tp&osindicies&(onndist<.5|omerge>.5*osplit|(osplit<3.5&omerge>-20))))
length(find(fp&osindicies&(onndist<.5|omerge>.5*osplit|(osplit<3.5&omerge>-20))))


for 10 with fudge of 2 and positional bias

length(find(fp&osindicies&(onndist<.45|omergear<1|omerge>.8*osplit|(osplit<3.5&omerge>-20))&oposition(:,3)<20))
length(find(fp&osindicies&(onndist<.45|omergear<1|omerge>.8*osplit|(osplit<3.5&omerge>-20))&oposition(:,3)>=20))

length(find(tp&osindicies&(onndist<.45|omergear<1|omerge>.8*osplit|(osplit<3.5&omerge>-20))&oposition(:,3)<20))
length(find(tp&osindicies&(onndist<.45|omergear<1|omerge>.8*osplit|(osplit<3.5&omerge>-20))&oposition(:,3)>=20))


length(find(fp&osindicies&(onndist<.45|omerge>.8*osplit|(osplit<3.5&omerge>-20))&oposition(:,3)<20))
length(find(fp&osindicies&(onndist<.55|omerge>.8*osplit|(osplit<3.5&omerge>-20))&oposition(:,3)>20))


length(find(tp&osindicies&(onndist<.45|omerge>.8*osplit|(osplit<3.5&omerge>-20))&oposition(:,3)<20))
length(find(tp&osindicies&(onndist<.55|omerge>.8*osplit|(osplit<3.5&omerge>-20))&oposition(:,3)>20))


%optimized time 5 %for 6 settings
length(find(tp&osindicies&(onndist<.6|omergear<1.2|omerge>osplit|(osplit<0&omerge>-75))&oposition(:,1)>200))
length(find(fp&osindicies&(onndist<.6|omergear<1.2|omerge>osplit|(osplit<0&omerge>-75))&oposition(:,1)>200))
length(find(tp&osindicies&(onndist<.4|omergear<.5|omerge>osplit*1.5|(osplit<0&omerge>-75))&oposition(:,1)<=200))
length(find(fp&osindicies&(onndist<.4|omergear<.5|omerge>osplit*1.5|(osplit<0&omerge>-75))&oposition(:,1)<=200))

%optimized for t 5 new images
length(find(tp&osindicies&(onndist<.4|omergear<1.1|omerge>.3*osplit|(osplit<17&omerge>-15))))
length(find(fp&osindicies&(onndist<.4|omergear<1.1|omerge>.3*osplit|(osplit<17&omerge>-15))))

length(find(tp&osindicies&(onndist<.4|omerge>.3*osplit|(osplit<17&omerge>-15))))
length(find(fp&osindicies&(onndist<.4|omerge>.3*osplit|(osplit<17&omerge>-15))))
.4 1 no harm
.6 1.4


%optimized for t 4 new images
length(find(tp&osindicies&(onndist<.5|omergear<1.3|omerge>.5*osplit|(osplit<19&omerge>-35))))
length(find(fp&osindicies&(onndist<.5|omergear<1.3|omerge>.5*osplit|(osplit<19&omerge>-35))))

length(find(tp&osindicies&(onndist<.5|omerge>.5*osplit|(osplit<19&omerge>-35))))
length(find(fp&osindicies&(onndist<.5|omerge>.5*osplit|(osplit<19&omerge>-35))))


%optimized for t3 8 good 1 fn 
length(find(tp&osindicies&(onndist<.5|omergear<1.2|omerge>osplit*1.5|(osplit<3&omerge>-75))&oposition(:,1)>225))
length(find(fp&osindicies&(onndist<.5|omergear<1.2|omerge>osplit*1.5|(osplit<3&omerge>-75))&oposition(:,1)>225))
length(find(tp&osindicies&(onndist<.5|omergear<1.2|omerge>osplit*1.5|(osplit<3&omerge>-75))&oposition(:,1)<=225))
length(find(fp&osindicies&(onndist<.5|omergear<1.2|omerge>osplit*1.5|(osplit<3&omerge>-75))&oposition(:,1)<=225))


length(find(tp&osindicies&(omergear<1.2)&oposition(:,1)>225))
length(find(fp&osindicies&(omergear<1.2)&oposition(:,1)>225))
length(find(tp&osindicies&(omergear<1.2)&oposition(:,1)<=225))
length(find(fp&osindicies&(omergear<1.2)&oposition(:,1)<=225))

%optimized for t 3 new images
length(find(tp&osindicies&(onndist<.6|omergear<1.6|omerge>.5*osplit|(osplit<20&omerge>-100))))
length(find(fp&osindicies&(onndist<.6|omergear<1.6|omerge>.5*osplit|(osplit<20&omerge>-100))))

length(find(tp&osindicies&(onndist<.6|omerge>.5*osplit|(osplit<20&omerge>-100))))
length(find(fp&osindicies&(onndist<.6|omerge>.5*osplit|(osplit<20&omerge>-100))))


%optimized for t2 
%confirm no spatial bias 11good 0fn  17 0fn with .6
%no dif when add merge split
length(find(tp&osindicies&(onndist<.6|omergear<1.2|omerge>osplit|(osplit<8&omerge>-75))&oposition(:,1)>225))
length(find(fp&osindicies&(onndist<.6|omergear<1.2|omerge>osplit|(osplit<8&omerge>-75))&oposition(:,1)>225))
length(find(tp&osindicies&(onndist<.6|omergear<1.2|omerge>osplit|(osplit<8&omerge>-75))&oposition(:,1)<=225))
length(find(fp&osindicies&(onndist<.6|omergear<1.2|omerge>osplit|(osplit<8&omerge>-75))&oposition(:,1)<=225))

length(find(tp&osindicies&(onndist<.6|omerge>osplit|(osplit<8&omerge>-75))&oposition(:,1)>225))
length(find(fp&osindicies&(onndist<.6|omerge>osplit|(osplit<8&omerge>-75))&oposition(:,1)>225))
length(find(tp&osindicies&(onndist<.6|omerge>osplit|(osplit<8&omerge>-75))&oposition(:,1)<=225))
length(find(fp&osindicies&(onndist<.6|omerge>osplit|(osplit<8&omerge>-75))&oposition(:,1)<=225))

%optimized for t 2 new images
length(find(tp&osindicies&(onndist<.6|omergear<2|omerge>osplit|(osplit<100&omerge>-200))))
length(find(fp&osindicies&(onndist<.6|omergear<2|omerge>osplit|(osplit<100&omerge>-200))))

length(find(tp&osindicies&(onndist<.6|omerge>osplit|(osplit<100&omerge>-200))))
length(find(fp&osindicies&(onndist<.6|omerge>osplit|(osplit<100&omerge>-200))))


%optimized for t1 
%7good 0fn %1.5 ar for previous doubled .5 distance
length(find(tp&osindicies&(onndist<.6|omergear<1.6|omerge>osplit|(osplit<13&omerge>-75))&oposition(:,1)>225))
length(find(fp&osindicies&(onndist<.6|omergear<1.6|omerge>osplit|(osplit<13&omerge>-75))&oposition(:,1)>225))
length(find(tp&osindicies&(onndist<.6|omergear<1.6|omerge>osplit|(osplit<13&omerge>-75))&oposition(:,1)<=225))
length(find(fp&osindicies&(onndist<.6|omergear<1.6|omerge>osplit|(osplit<13&omerge>-75))&oposition(:,1)<=225))

length(find(tp&osindicies&(onndist<.6|omerge>osplit|(osplit<13&omerge>-75))&oposition(:,1)>225))
length(find(fp&osindicies&(onndist<.6|omerge>osplit|(osplit<13&omerge>-75))&oposition(:,1)>225))
length(find(tp&osindicies&(onndist<.6|omerge>osplit|(osplit<13&omerge>-75))&oposition(:,1)<=225))
length(find(fp&osindicies&(onndist<.6|omerge>osplit|(osplit<13&omerge>-75))&oposition(:,1)<=225))

%optimized for t 1 new images
length(find(tp&osindicies&(onndist<.8|omergear<1.6|omerge>osplit|(osplit<100&omerge>-300))))
length(find(fp&osindicies&(onndist<.8|omergear<1.6|omerge>osplit|(osplit<100&omerge>-300))))

length(find(tp&osindicies&(onndist<.8|omerge>osplit|(osplit<100&omerge>-300))))
length(find(fp&osindicies&(onndist<.8|omerge>osplit|(osplit<100&omerge>-300))))


length(find(tp&osindicies&oar<.55&oposition(:,1)>225))
length(find(fp&osindicies&oar<.55&oposition(:,1)>225))
length(find(tp&osindicies&oar<.45))
length(find(fp&osindicies&oar<.45))

length(find(tp&osindicies&oar./oar_e<.75&oposition(:,1)>225))
length(find(fp&osindicies&oar./oar_e<.75&oposition(:,1)>225))
length(find(tp&osindicies&oar./oar_e<.75))
length(find(fp&osindicies&oar./oar_e<.75))


length(find(tp&osindicies&(oar./oar_e<.75|oar<.6)&oposition(:,1)>225))
length(find(fp&osindicies&(oar./oar_e<.75|oar<.6)&oposition(:,1)>225))
length(find(tp&osindicies&(oar./oar_e<.5|oar<.5)))
length(find(fp&osindicies&(oar./oar_e<.5|oar<.5)))


length(find(tp&osindicies&(onndist<.75)&oposition(:,1)>225))
length(find(fp&osindicies&(onndist<.75)&oposition(:,1)>225))
length(find(tp&osindicies&(onndist<.75)))
length(find(fp&osindicies&(onndist<.75)))
length(find(fp&osindicies))

length(find(tp&osindicies&(onndist<.75|oar<.6)&oposition(:,1)>225))
length(find(fp&osindicies&(onndist<.75|oar<.6)&oposition(:,1)>225))
length(find(tp&osindicies&(onndist<.5|oar<.5)))
length(find(fp&osindicies&(onndist<.5|oar<.5)))

length(find(tp&osindicies&(onndist<.5|oar<.5)&oposition(:,1)>225))
length(find(fp&osindicies&(onndist<.5|oar<.5)&oposition(:,1)>225))


return


%plot mergesplit score components
allgoodmergesv=[];
allbadmergesv=[];
allgoodmergesv2=[];
allbadmergesv2=[];
pall=[];
ebsum=0;
egsum=0;
for example=1:length(elist)
    e=esequence{example};
    p=e.mergeinfo;
   % pall=[p;pall];
    %mratio=p(:,4)./p(:,3);
    mratio=p(:,4);
    matches2=esequence{example}.matches2;
    allbadmergesv=[allbadmergesv;mratio(find(matches2(p(:,1))>0&matches2(p(:,2))>0))];
 allgoodmergesv=[allgoodmergesv;mratio(find(matches2(p(:,1))==-1|matches2(p(:,2))==-1))];
  allbadmergesv2=[allbadmergesv2;p(find(matches2(p(:,1))>0&matches2(p(:,2))>0),3)];
  allgoodmergesv2=[allgoodmergesv2;p(find(matches2(p(:,1))==-1|matches2(p(:,2))==-1),3)];
  
    % should be merged but are odd in that they have negative merge score
    badnet=find((matches2(p(:,1))'==-1|matches2(p(:,2))'==-1)&p(:,4)<-500);
    %sensible merges by our framework
    %badnet=find((matches2(p(:,1))'==-1|matches2(p(:,2))'==-1)&p(:,4)>p(:,3));
    goodnet=find((matches2(p(:,1))'>0&matches2(p(:,2))'>0)&p(:,4)>10);
    goodnet=find((matches2(p(:,1))'>0&matches2(p(:,2))'>0)&p(:,4)<-1000);
    if(length(badnet)>0|length(goodnet)>0)
    ['embryo: ',embryonumbers{elist(example)}, ' ',num2str(elist(example)),' ',num2str(example),' time: ',    num2str(tlist(example))]
    end
      if(length(badnet)>0)
   % 'should be merged but score poorly on merge'
    [e.allpoints(p(badnet,1),:),e.allpoints(p(badnet,2),:),p(badnet,1:4)]
      end
       if(length(goodnet)>0)
   % 'shouldnt be merged but score poorly on split'
  %  [e.allpoints(p(goodnet,1),:),e.allpoints(p(goodnet,2),:),p(goodnet,1:4)]
    end
    ebsum=ebsum+length(badnet);
    egsum=egsum+length(goodnet);
end


figure
scatter(allgoodmergesv2,allgoodmergesv,'r')
hold on
scatter(allbadmergesv2,allbadmergesv,'b')


bm=histc(allbadmergesv,linspace(-200,200,200));
gm=histc(allgoodmergesv,linspace(-200,200,200));
 bar([linspace(-200,200,200);linspace(-200,200,200)]',[bm,gm])
 

%calculate how often windows of logodss do  not overlap completely
 
shortallg=[];
shortallb=[];
nshortallg=0;
nshortallb=0;
shortall=[];
overlaps=[];
r1length=[];
r2length=[];
r1sum=[];
r2sum=[];
r1usum=[];%unique part of r1
r2usum=[];%unique part of r2
r1ovsum=[];%overlapping part of r1
r2ovsum=[];%overlapping part of r2
goodindicies=[];
badindicies=[];
index=1;
for example=1:length(elist)
    e=esequence{example};
    p=e.mergeinfo;
    for i=1:length(p)
        l1=e.alllogodds{p(i,1)};
         l2=e.alllogodds{p(i,2)};
        p1=e.allcenters{p(i,1)};
        p2=e.allcenters{p(i,2)};
        r1=e.allrange{p(i,1)};
        r1length=[r1length,length(r1)];
        r2=e.allrange{p(i,2)};
        r2length=[r2length,length(r2)];
        uniondisks=unique([p1(r1,4);p2(r2,4)]);
        
        %calculate union and unique areas for each 
        r1sum=[r1sum;sum(l1(r1))];
        r2sum=[r2sum;sum(l2(r2))];
        [idisks,IA,IB] = intersect(p1(r1,4),p2(r2,4)); %intersection of disk sets
        l1r=l1(r1);
        l2r=l2(r2);
        r1ovsum=[r1ovsum;sum(l1r(IA))];
        r2ovsum=[r2ovsum;sum(l2r(IB))];
        r1usum=[r1usum,r1sum(index)-r1ovsum(index)];
        r2usum=[r2usum,r2sum(index)-r2ovsum(index)];


        
        overlaps=[overlaps,-1*(length(uniondisks)-length(r1)-length(r2))];

        missing1=0;
        for j=1:length(uniondisks)
            if(length(find(p1(:,4)==uniondisks(j)))==0)
                missing1=missing1+1;
            end
        end
        missing2=0;
        for j=1:length(uniondisks)
            if(length(find(p2(:,4)==uniondisks(j)))==0)
                missing2=missing2+1;
            end
        end

        shortall=[shortall;missing1,missing2];
        matches2=esequence{example}.matches2;
        if((matches2(p(i,1))'==-1|matches2(p(i,2))'==-1))
            goodindicies=[goodindicies,index];
            shortallg=[shortallg;missing1,missing2];
            nshortallg=nshortallg+1;
            
            if(min([r1sum(index),r2sum(index)])>15)
     %       ['embryo: ',embryonumbers{elist(example)}, ' ',num2str(elist(example)),' ',num2str(example),' time: ',    num2str(tlist(example))]
   
    %[e.allpoints(p(i,1),:),e.allpoints(p(i,2),:),p(i,1:4)]
  
        end
            
        end
        if((matches2(p(i,1))>0&matches2(p(i,2))>0))
            
            badindicies=[badindicies,index];
            shortallb=[shortallb;missing1,missing2];
            nshortallb=nshortallb+1;
            
             if(r1sum(index)==r1ovsum(index)|r2sum(index)==r2ovsum(index))
                ['embryo: ',embryonumbers{elist(example)}, ' ',num2str(elist(example)),' ',num2str(example),' time: ',    num2str(tlist(example))]

                [e.allpoints(p(i,1),:),e.allpoints(p(i,2),:),p(i,1:4)]
  
             end
            
        end
        index=index+1;
    end

end

%scatter merge score agains max of nuclei scores
scatter(max([r1sum(goodindicies),r2sum(goodindicies)]'),allgoodmergesv,'r')
hold on
scatter(max([r1sum(badindicies),r2sum(badindicies)]'),allbadmergesv,'b')

scatter(r1ovsum(goodindicies)'./r1sum(goodindicies)',r2ovsum(goodindicies)'./r2sum(goodindicies)','r')
hold on
scatter(r1ovsum(badindicies)'./r1sum(badindicies)',r2ovsum(badindicies)'./r2sum(badindicies)','b')

%scatter(r1ovsum(badindicies)./r1ovsum(badindicies)',r2usum(badindicies)./r2ovsum(badindicies)','b')
[r1ovsum(goodindicies),r1sum(goodindicies),r2ovsum(goodindicies),r2sum(goodindicies)]
[r1ovsum(badindicies),r1sum(badindicies),r2ovsum(badindicies),r2sum(badindicies)]
return


%investigation of temporal properties of size
valid=[];   
merges1=[];%logical indicies into overlap cases
merges2=[];%logical indicies into overlap cases
currentheights=[];   predictedheights=[];
diameters=[];
predicteddiameters=[];  
fragmentmin=[];
fragmentunion=[];
fragmentvalid=[];
fragmentpheight=[];
for time=2:5
    currentpoints=esequence{time}.allpoints;
    previouspoints=esequence{time-1}.allpoints;
    previousheights=[];
 %{   
 %create logical arrays for merge case nuclei
 merges1t=zeros(length(currentpoints),1);
 merges2t=zeros(length(currentpoints),1);
 overlaps=esequence{time}.mergeinfo;
 merges1t(overlaps(:,1))=1;
 merges2t(overlaps(:,2))=1;
 merges1=[merges1,merges1t'];
 merges2=[merges2,merges2t'];
 %}
    %current actual heights
    for i=1:length(currentpoints);
        centerpoints=esequence{time}.allcenters{i};
        centerpoints=centerpoints(esequence{time}.allnewrange{i},3);
        currentheights=[currentheights;max(centerpoints)-min(centerpoints)+1];
      % currentheights=[currentheights;length(esequence{time}.allnewrange{i})];
    end
    %previous actual heights
    for i=1:length(previouspoints);
         centerpoints=esequence{time-1}.allcenters{i};
        centerpoints=centerpoints(esequence{time-1}.allnewrange{i},3);
        previousheights=[previousheights;max(centerpoints)-min(centerpoints)+1];

       %previousheights=[previousheights;length(esequence{time-1}.allnewrange{i})];
    end
    
  %  fragmentmin=[fragmentmin;min(currentheights(overlaps(:,1))*anisotropy./esequence{time}.diams(overlaps(:,1))',currentheights(overlaps(:,2)))*anisotropy./esequence{time}.diams(overlaps(:,2))'];
  %  fragmentvalid=[fragmentvalid,(esequence{time}.fmatches(overlaps(:,1))==-1)|(esequence{time}.fmatches(overlaps(:,2))==-1)];
%{
    
            lpheight=[];
        lpdiams=[];
    % optionally filter previous heights for validity of nucleus
    previousheights=previousheights(find(esequence{time-1}.fmatches~=-1));
    previouspoints=previouspoints(find(esequence{time-1}.fmatches~=-1),:);
    %predict heights
    for i=1:length(currentpoints);
        [minp,maxp,avgp]=predict(currentpoints(i,:),previouspoints,previousheights,4);
        predictedheights=[predictedheights;minp,maxp,avgp];
        [mind,maxd,avgd]=predict(currentpoints(i,:),previouspoints,esequence{time-1}.diams,4);
        predicteddiameters=[predicteddiameters;mind,maxd,avgd];
        lpheight=[lpheight;avgp];
        lpdiams=[lpdiams;avgd];
    end
%}
   valid=logical([valid,logical(esequence{time}.fmatches==-1)]);
    diameters=[diameters,esequence{time}.diams];
 %   fragmentpheight=[fragmentpheight,(lpheight(overlaps(:,1))*anisotropy./lpdiams(overlaps(:,1)))'];
    
end

return

%scatter all points
figure
scatter(predictedheights(valid,3)*anisotropy./predicteddiameters(valid,3),currentheights(valid)*anisotropy./diameters(valid)','r')
hold on
scatter(predictedheights(~valid,3)*anisotropy./predicteddiameters(~valid,3),currentheights(~valid)*anisotropy./diameters(~valid)','b')
axis([0,2,0,2]);

%just nuclei invovled in overlaps
figure
scatter(predictedheights(valid&(merges1|merges2),3)*anisotropy./predicteddiameters(valid&(merges1|merges2),3),currentheights(valid&(merges1|merges2))*anisotropy./diameters(valid&(merges1|merges2))','r')
hold on
scatter(predictedheights(~valid&(merges1|merges2),3)*anisotropy./predicteddiameters(~valid&(merges1|merges2),3),currentheights(~valid&(merges1|merges2))*anisotropy./diameters(~valid&(merges1|merges2))','b')
axis([0,2,0,2]);

%point per merge pair
figure
fragmentvalid=logical(fragmentvalid);
scatter(fragmentpheight(fragmentvalid),fragmentmin(fragmentvalid),'r');
hold on
scatter(fragmentpheight(~fragmentvalid),fragmentmin(~fragmentvalid),'b');

%validpairs=merges1
%minvalues=currentheights(valid&(merges1))*anisotropy./diameters(valid&(merges1))';
%minvalues=min(minvalues,currentheights(valid&(merges2))*anisotropy./diameters(valid&(merges2))');
%minvaluesi=currentheights(~valid&(merges1))*anisotropy./diameters(~valid&(merges1))';
%minvaluesi=min(minvaluesi,currentheights(~valid&(merges2))*anisotropy./diameters(~valid&(merges2))');

%scatter(predictedheights(valid&(merges1),3)*anisotropy./predicteddiameters(valid&(merges1),3),minvalues,'r')
%hold on
%scatter(predictedheights(~valid&(merges1),3)*anisotropy./predicteddiameters(~valid&(merges1),3),minvaluesi','b')
%axis([0,2,0,2]);


scatter(predictedheights(valid,2),currentheights(valid),'r')
hold on
scatter(predictedheights(~valid,2),currentheights(~valid),'b')

return


%num each case w missing overalp
 
 foverlap=overlaps./(r1length+r2length)
 minsize=min([r1length;r2length]);
 foverlaps2=overlaps./min([r1length;r2length]);
 
 
 
 
for example=1:length(elist)
    esequence{example}
end


logoddsgood=[];
logoddsbad=[];

for example=1:length(elist)
    ec=esequence{example};
    
    goodnuc=find(ec.fmatches>0);
    badnuc=find(ec.fmatches==-1);
    logodds=[];
    
    for t=1:length(ec.allcenters)
        %when you implement (for the 3d time) aspect ratio
        %remember logodds less than threshold are resequencey zero
        lo=ec.alllogodds{t};
        losum=sum(lo(ec.allnewrange{t}));
        if(length(ec.allnewrange{t})~=0)
        losum=losum./(length(ec.allnewrange{t})-1);
        %else its zero already
        end
        %{
        if(losum<0)
            t
            example
        end
        %}
        logodds=[logodds,losum];
    end
    
    logoddsgood=[logoddsgood,logodds(goodnuc)];
    logoddsbad=[logoddsbad,logodds(badnuc)];
    
    
   
  
end

maxloval=max([logoddsgood,logoddsbad]);
minloval=min([logoddsgood,logoddsbad]);
minloval=-5
good=histc(logoddsgood,linspace(minloval,maxloval,100));
bad=histc(logoddsbad,linspace(minloval,maxloval,100));
bar([linspace(minloval,maxloval,100);linspace(minloval,maxloval,100)]',[good;bad]');
