# Supplementary material for: A hybrid blob-slice model for accurate and efficient detection of fluorescence labeled nuclei in 3D
Source: BMC Bioinformatics. 2010 Nov 29;11:580. doi: 10.1186/1471-2105-11-580 (PMC3008706; doi:10.1186/1471-2105-11-580)
Supplement: Additional file 2 — Additional Source Code. Source code for the detection algorithm, retraining the shape model, and an example parameter file corresponding to the early zebrafish data. Zip file contains Matlab source and related files. [file 1471-2105-11-580-S2.ZIP › distribution_code/evaluate_firstround_forpaper.m]

%generate starry nite error rates
numcells_labeled=[];


%nucleidir='H:\bao\dev\data analysis\data\';
%nucleidir='L:\bao\dev\data analysis\data\';


%nucleidir='G:\My Documents\posterdata\';


%embryonumbers = {'083105'};

    
%worm

  
 %mouse editing
nucleidir='L:\santella\mouse\Anthony\paperdata\test_data\';
embryonumbers = {'unedited'};
embryonumbers_c = {'edited'};
starttime=3;
endtime=5;
xyres=1.1;
zres=1.5;   

         %zebrafish 
nucleidir='L:\santella\zebrafish\paperdata\late_testdata\';
embryonumbers = {'unedited'};
embryonumbers_c = {'edited'};
starttime=401;%fake #s for acetree
endtime=403;   
xyres=1;
zres=5.18; 


  


%drosophila early
nucleidir='L:\santella\keller_d\paperdata\early_testdata\';
embryonumbers = {'unedited'};
embryonumbers_c = {'edited'};
xyres=.37;
zres=3.7; 
starttime=95;
    endtime=97;  
          starttime=44;
    endtime=46;
    
    
 nucleidir='G:\My Documents\latetest\';
embryonumbers = {'journalV_s1_besthacksettings'};
embryonumbers_c = {'journalV_s1_edit'};
starttime=20;
endtime=280
xyres=.254;
zres=1; 


downsample=1;
   numFP=[];
    numFN=[];
    nummatches=[];

    
 correct_sucessors=[];
 incorrect_sucessors=[];
numcello=[];
    
 allgaps_full={};
alldiams_full={};

anisotropy=zres/xyres;
alldiams=[];
alldiamss=[];
allgaps=[];
allgapss=[];
for time=starttime:endtime
  for i=1:length(embryonumbers)
      %{
           if (time>75)
         
        downsample=.5;
     else
            downsample=.25;
           end
     anisotropy=10*downsample;
      %}

      %{
        nucleibase=[nucleidir,embryonumbers{i},'\'];
        %read previous labeled timestep to simulate using previous step nuclear
        %diameter to set filter size
        nuclei=[nucleibase,'t',num2str(time-1,'%03d'),'-nuclei'];
        [celldata,cellnames]=readnuclei(nuclei);
        celldiameter=mean(celldata(:,7)); % size 
        matchthreshold=celldiameter*.5; 
        %}
       % slices=eachslice(i);
        embryonumber=embryonumbers{i};
                embryonumber_c=embryonumbers_c{i};
        % read unedited nuclei
       %unedited SN
      % nucleibase=[nucleidir,embryonumber,'\SN_unedited\nuclei\'];
      %      nucleibase=[nucleidir,embryonumber,'\DOG_unedited\nuclei\'];
        %%nucleibase=[nucleidir,embryonumber,'_unedited\'];
         nucleibase=[nucleidir,embryonumber,'\'];
       % nucleibase='G:\My Documents\canned_starrynite-1.3.3\src\nuclei\';
        nuclei=[nucleibase,'t',num2str(time,'%03d'),'-nuclei'];
       % [celldata,cellnames]=readnuclei_no_invalid(nuclei);
        [celldata_test1,cellnames]=readnuclei(nuclei);

        p1_sucessors_test=celldata_test1(:,9:10);
        celldiameter=mean(celldata_test1(:,7)); % size 
       
        matchthreshold=celldiameter*.5; 
        celllocations=celldata_test1(:,4:6);%pull nuclei from labeled data
        celllocations(:,1:2)=celllocations(:,1:2).*downsample; %compensate for downsampling
       gaps=mingaps(celllocations,celldata_test1(:,7),anisotropy);
              allgaps_full{time}=gaps;
              alldiams_full{time}=celldata_test1(:,7);
         alldiams=[alldiams;celldiameter];
          alldiamss=[alldiamss;std(celldata_test1(:,7))];
        allgaps=[allgaps;mean(gaps(gaps>0))];
       
      %{
      'using drosophila allgaps **'
      
      gaps=mingaps(celllocations,1.0634*celldata_test1(:,7),anisotropy);
      allgaps_full{time}=gaps;
        alldiams=[alldiams;mean(1.0634*celldata_test1(gaps'>=0&celllocations(:,3)>48&celllocations(:,1)>330,7))];
          alldiamss=[alldiamss;std(1.0634*celldata_test1(gaps'>=0&celllocations(:,3)>48&celllocations(:,1)>330,7))];
          
       allgaps=[allgaps;mean(gaps(gaps'>=0&celllocations(:,3)>48&celllocations(:,1)>330))];

       allgapss=[allgapss;std(gaps(gaps'>=0&celllocations(:,3)>48&celllocations(:,1)>330))];
 %}    
 %   allgaps=[allgaps;mean(gaps(gaps>=0))];
      % allgapss=[allgapss;std(gaps(gaps>=0))];

%{
        %note that lineaged version seems to be missing boundary nuclei
        
        %short circult and use first round data
       % celllocations=esequence{time-starttime+1}.firstroundpoints;
        celllocations=esequence{time-starttime+1}.finalpoints;
       
    
          bounds=[90,610,420,560,35,60];%fly expanded
               bounds=[90,610,400,580,35,60];%fly expanded2
                    
       %bounds=[0,460,170,260,25,45];% a mouse expanded
        bounds=[60,202,-1,202,0,12];%zebrafish late bounds
            bounds=[-1,402,-1,502,0,52];%zebrafish early bounds no cropping
             bounds=[90,610,400,590,35,60];%fly expanded3
       cshort=[];

        for j=1:length(celllocations)
    
            pcurrent=celllocations(j,:);
        %test bounds bc acetree editing seems broken on large data sets
            if(pcurrent(1)>bounds(1)&pcurrent(1)<bounds(2)&pcurrent(2)>bounds(3)&pcurrent(2)<bounds(4)&pcurrent(3)>bounds(5)&pcurrent(3)<bounds(6))
                cshort=[cshort;pcurrent];
            end
        end
 
        celllocations=cshort;
  %} 
         
        % read corrected nuclei
       % nucleibase=[nucleidir,embryonumber,'\DOG_edited\nuclei\'];
         nucleibase=[nucleidir,embryonumber_c,'\'];
        nuclei=[nucleibase,'t',num2str(time,'%03d'),'-nuclei']; 
        [celldata_c1,cellnames]=readnuclei(nuclei);
      
        p1_sucessors=celldata_c1(:,9:10);
     
        s=size(celldata_c1);
        numcello=[numcello;s(1)];     
        celllocations_c=celldata_c1(:,4:6);%pull nuclei from labeled data
        diameters=celldata_c1(:,7).*downsample;
        celllocations_c(:,1:2)=celllocations_c(:,1:2).*downsample; %compensate for downsampling
       
      
        
        [matches,matchessr]=compareDetectionWRadius_3(celllocations,celllocations_c,diameters*.5,1.5,anisotropy);
  
        numcells_labeled=[numcells_labeled,length(diameters)];
        
        FP=celllocations(find(matches==-1),:);
        FN=celllocations_c(find(matchessr==-1),:);
        matches=celllocations(find(matches~=-1),:);   
        
        sizes=size(FP);
        numFP=[numFP,sizes(1)];
        sizes=size(FN);
        numFN=[numFN,sizes(1)];
        sizes=size(matches);
        nummatches=[nummatches,sizes(1)];
        
    
        if (time~=endtime)
           
            % read unedited nuclei
            %unedited SN

            %nucleibase=[nucleidir,embryonumber,'\DOG_unedited\nuclei\'];
                     nucleibase=[nucleidir,embryonumber,'\'];
             nuclei=[nucleibase,'t',num2str(time+1,'%03d'),'-nuclei'];
            [celldata_test2,cellnames]=readnuclei(nuclei);

            indiciesp2test=celldata_test2(:,2);
            celldiameter=mean(celldata_test2(:,7)); % size
            matchthreshold=celldiameter*.5;
            celllocations=celldata_test2(:,4:6);%pull nuclei from labeled data
            celllocations(:,1:2)=celllocations(:,1:2).*downsample; %compensate for downsampling


            % read corrected nuclei
            %nucleibase=[nucleidir,embryonumber,'\DOG_edited\nuclei\'];
               nucleibase=[nucleidir,embryonumber_c,'\'];
            % nucleibase=[nucleidir,embryonumbers_c{i},'\'];
            nuclei=[nucleibase,'t',num2str(time+1,'%03d'),'-nuclei'];
            [celldata_c2,cellnames]=readnuclei(nuclei);
            indiciesp2=celldata_c2(:,2);
            celllocations_c=celldata_c2(:,4:6);%pull nuclei from labeled data
            diameters=celldata_c2(:,7).*downsample;
            celllocations_c(:,1:2)=celllocations_c(:,1:2).*downsample; %compensate for downsampling

            [matches2,matchessr2]=compareDetectionWRadius_3(celllocations,celllocations_c,diameters*.5,1.5,anisotropy);

             %translate sucessor indicies into array indicies (why is the
             %file formatted like this)
             s=size(p1_sucessors);
             p1_sucessors_t=[];
             for j=1:s(1);
                 suc1=-1;
                 suc2=-1;
                 if(p1_sucessors(j,1)~=-1)
                     suc1=find(indiciesp2==p1_sucessors(j,1));
                     if isempty(suc1)
                        suc1=-1;
                        'invalid nucleus pointed to by valid nucleus, should not happen in new files'
                     end
                 end
                  if(p1_sucessors(j,2)~=-1)
                     suc2=find(indiciesp2==p1_sucessors(j,2));
                     if isempty(suc2)
                        suc2=-1;
                        'invalid nucleus pointed to by valid nucleus, should not happen in new files'
                     end
                 end
                 p1_sucessors_t=[p1_sucessors_t;suc1,suc2];
             end
                 s=size(p1_sucessors_test);
             p1_sucessors_test_t=[];
             for j=1:s(1);
                 suc1=-1;
                 suc2=-1;
                 if(p1_sucessors_test(j,1)~=-1)
                     suc1=find(indiciesp2test==p1_sucessors_test(j,1));
                     if isempty(suc1)
                        suc1=-1;
                        'invalid nucleus pointed to by valid nucleus, should not happen in new files'
                     end
                 end
                  if(p1_sucessors_test(j,2)~=-1)
                     suc2=find(indiciesp2test==p1_sucessors_test(j,2));
                     if isempty(suc2)
                        suc2=-1;
                        'invalid nucleus pointed to by valid nucleus, should not happen in new files'
                     end
                 end
                 p1_sucessors_test_t=[p1_sucessors_test_t;suc1,suc2];
                 
                % p1_sucessors_test_t=[p1_sucessors_test_t;find(indiciesp2test==p1_sucessors_test(j,1)),find(indiciesp2test==p1_sucessors_test(j,2))];
             end
            
            [correct,wrong]=calculateTrackingError(p1_sucessors_t,p1_sucessors_test_t,matches,matchessr,matches2,matchessr2);

             correct_sucessors=[correct_sucessors;correct];
            incorrect_sucessors=[incorrect_sucessors;wrong];
        end
       
  end
end
 % hold on
 % plot(linspace(.4,2,3),ones(1,3)*mean(numFN./(numFN+nummatches)),'r')
 % plot(linspace(.4,2,3),ones(1,3)*mean(numFN./(numFN+nummatches))-std(numFN./(numFN+nummatches)),'r')  
 %  plot(linspace(.4,2,3),ones(1,3)*mean(numFN./(numFN+nummatches))+std(numFN./(numFN+nummatches)),'r') 
   
 %    plot(linspace(.4,2,3),ones(1,3)*mean(numFP./(numFN+nummatches)))
 % plot(linspace(.4,2,3),ones(1,3)*mean(numFP./(numFN+nummatches))-std(numFP./(numFN+nummatches)))  
  % plot(linspace(.4,2,3),ones(1,3)*mean(numFP./(numFN+nummatches))+std(numFP./(numFN+nummatches))) 
  %100 175
 
 %plot(175,mean(numFP./(numFN+nummatches)),'b*')
  % plot(175,mean(numFN./(numFN+nummatches)),'r*')
   
   %plot(mean(numFP./(numFN+nummatches)),mean(nummatches./(numFN+nummatches)),'g*')
   
   %note that numbers are mushed together by embryo, t*numebryos+embryoind
   %is location of particular result
   
   'global error'
   sum(numFN)/(sum(numFN)+sum(nummatches))   
   sum(numFP)/(sum(numFN)+sum(nummatches))
   %mean(numFP./(numFN+nummatches))
   
   numcells=numFN+nummatches;
   sum(numFN)
   sum(numFP)
   
   return
   indearly=find(numcells<194);
   ind9th=find(numcells>=194&numcells<=350);
   ind10th=find(numcells>350);
%ind10th=find(numcells>350&numcells<=422);
   
   'pre 9th round error'
   sum(numFN(indearly))/(sum(numFN(indearly))+sum(nummatches(indearly)))   
   sum(numFP(indearly))/(sum(numFN(indearly))+sum(nummatches(indearly)))
      sum(numFN(indearly))   
   sum(numFP(indearly))
    'tracing'
   sum(incorrect_sucessors(indearly))
   sum(incorrect_sucessors(indearly)/(sum(incorrect_sucessors(indearly))+sum(correct_sucessors(indearly))))
   
   (sum(numFN(indearly))+sum(nummatches(indearly)))
   
   '9th round error'
   sum(numFN(ind9th))/(sum(numFN(ind9th))+sum(nummatches(ind9th)))   
   sum(numFP(ind9th))/(sum(numFN(ind9th))+sum(nummatches(ind9th)))
   sum(numFN(ind9th)) 
   sum(numFP(ind9th))
   'tracing'
   sum(incorrect_sucessors(ind9th))
   sum(incorrect_sucessors(ind9th)/(sum(incorrect_sucessors(ind9th))+sum(correct_sucessors(ind9th))))
   
   (sum(numFN(ind9th))+sum(nummatches(ind9th)))
   '10th round error'
   sum(numFN(ind10th))/(sum(numFN(ind10th))+sum(nummatches(ind10th)))   
   sum(numFP(ind10th))/(sum(numFN(ind10th))+sum(nummatches(ind10th)))
   sum(numFN(ind10th))  
   sum(numFP(ind10th))
    'tracing'
   sum(incorrect_sucessors(ind10th(1:length(ind10th)-1)))
   sum(incorrect_sucessors(ind10th(1:length(ind10th)-1))/(sum(incorrect_sucessors(ind10th(1:length(ind10th)-1)))+sum(correct_sucessors(ind10th(1:length(ind10th)-1)))))
 
sum(numFN(ind10th))+sum(nummatches(ind10th))

   
