# Supplementary material for: A hybrid blob-slice model for accurate and efficient detection of fluorescence labeled nuclei in 3D
Source: BMC Bioinformatics. 2010 Nov 29;11:580. doi: 10.1186/1471-2105-11-580 (PMC3008706; doi:10.1186/1471-2105-11-580)
Supplement: Additional file 2 — Additional Source Code. Source code for the detection algorithm, retraining the shape model, and an example parameter file corresponding to the early zebrafish data. Zip file contains Matlab source and related files. [file 1471-2105-11-580-S2.ZIP › distribution_code/closenessFilter_mem.m]

%discard maxima that are too close to eachother
%use values to discard weaker of them

function [filtpoints,indicies]=closenessFilter_mem(points,values,threshold,zscalingfactor)
scaledpoints=[points(:,1),points(:,2),points(:,3)*zscalingfactor];
valid=zeros(size(values));


sizes=size(points);
filtpoints=[];

%distances=sum(scaledpoints'.*scaledpoints',1); 
%ab=scaledpoints*scaledpoints'; 
%distances = sqrt(abs(repmat(distances',[1 size(distances,2)]) + repmat(distances,[size(distances,2) 1]) - 2*scaledpoints*scaledpoints'));

%distances=distance(scaledpoints',scaledpoints'); 

for i=1:sizes(1)
    distances=distance(scaledpoints',scaledpoints(i,:)');
   %I=find(distances(i,:)<threshold);
   I=find(distances<threshold);
   I2=find(I~=i);
   vals2=I(I2);
   %i is largest maxima within distance threshold of itself
   %or is (arbitrarily) the last of a set of equally valued maxima
   %if (length(I2)==0 || values(i)>max(values(vals2)) || (values(i)==max(values(vals2))&i>=max(I)))
   if (length(I2)==0 || values(i)>+max(values(vals2)) )

    %filtpoints=[filtpoints;points(i,:)];
    valid(i)=1;
   end
end
indicies=logical(valid);
filtpoints=points(indicies,:);
