# Supplementary material for: A hybrid blob-slice model for accurate and efficient detection of fluorescence labeled nuclei in 3D
Source: BMC Bioinformatics. 2010 Nov 29;11:580. doi: 10.1186/1471-2105-11-580 (PMC3008706; doi:10.1186/1471-2105-11-580)
Supplement: Additional file 2 — Additional Source Code. Source code for the detection algorithm, retraining the shape model, and an example parameter file corresponding to the early zebrafish data. Zip file contains Matlab source and related files. [file 1471-2105-11-580-S2.ZIP › distribution_code/mergeScore2.m]

function mscore=mergeScore2(n1,n2,n1c,n2c,centers,ranges,xymax,xymaximavals,xydetdiameters,anisotropy,xycoverage)
%pull out unique disks and score their union for logodds
c1=centers{n1};
c2=centers{n2};
mergedset=[c1(ranges{n1},:);c2(ranges{n2},:)];
[u,i,j]=unique(mergedset(:,4));
mergedset=mergedset(i,:);
%set center to geometric center of union range
centerplane=round(mean([n1c(3),n2c(3)]));
%take xy maxima there as new center
centerindex=mergedset(find(mergedset(:,3)==centerplane),4);
%arbitrarily take the first if there happens to be two on that plane
if(length(centerindex>1))
    centerindex=centerindex(1);
end
%'remember not using prediction in logodds calculation for merging part'
mlogodds=calculateLogodds(mergedset,xymax(centerindex,:),xymaximavals(centerindex),xydetdiameters(centerindex),xymaximavals,xydetdiameters,anisotropy,xycoverage);
mscore=sum(mlogodds);
