# Supplementary material for: A hybrid blob-slice model for accurate and efficient detection of fluorescence labeled nuclei in 3D
Source: BMC Bioinformatics. 2010 Nov 29;11:580. doi: 10.1186/1471-2105-11-580 (PMC3008706; doi:10.1186/1471-2105-11-580)
Supplement: Additional file 2 — Additional Source Code. Source code for the detection algorithm, retraining the shape model, and an example parameter file corresponding to the early zebrafish data. Zip file contains Matlab source and related files. [file 1471-2105-11-580-S2.ZIP › distribution_code/readnuclei.m]

function [M cellNames] = readnuclei(filename, col)
%CREATE DATE: apr 21, 2008
%Reads a nuclei file 
%with the following structure :
%1)file specific index (int)
%2)is valid (int)
%3)predessesor (int)
%4)successor1 or -1 (int)
%5)successor2 or -1 (int)
%6,7,8)x,y,z (int,int,float) 
%9)diameter (int , each unit equals 1 micron) (pixels actually -A))
%10-)cell name 
%11 gfp sum
%
%For example:
%1, 1, 1, 1, -1, 305, 228, 10.2, 74, MS, 1602934, 0, 0, 0, , 
%
%USAGE:  M = readnuclei('t021-nuclei');
%        M = readnuclei('t021-nuclei', [1 3 4 5 6]); 
%OUTPUT : M (nX4) containing nuclei numeric index
%col1 - time point
%col2 - file specific index
%col3 - successor id(0 if the cell dies or divides, index of next timepoint)
%col456 - xyz
%7 -diameter
%8 gfp sum
%9 sucessor 1
%10 sucessor II

%READ FILE
fid = fopen(filename);

if fid < 0
     error(['could not open file: ' filename]);  
end

C = textscan(fid, '%f%d%d%f%f%f%f%f%f%s%f%*d%*d%*d%*s%*s', 'delimiter', ',');
fclose(fid);

%PREPARE OUTPUT
if nargin == 1
     
%creating time vector from file name    
[pathstr, name] = fileparts(filename);
if (length(name) < 3)
    error('file name too short, could not extract the time point in which the file was taken')
end
t = str2double(name(2:4));
T = t*ones(length(C{1}),1);

%getting direct successors
temp=C{4};
temp((C{4} == -1) | (C{5} > 0)) = 0; %0 when the cell dies or divides
M = [T, C{1},temp, C{6},C{7},C{8},C{9},C{11},C{4},C{5}];
cellNames = C{10};
if  any( C{2} == -1)
    warning(['file : ' filename ' has invalid cells']);
end

valid_id =  find( C{2} == 1);  
M = M(valid_id,:);
cellNames = cellNames(valid_id);
else 
    error('col argument not implemented');
end

    
return;
