# Supplementary material for: A hybrid blob-slice model for accurate and efficient detection of fluorescence labeled nuclei in 3D
Source: BMC Bioinformatics. 2010 Nov 29;11:580. doi: 10.1186/1471-2105-11-580 (PMC3008706; doi:10.1186/1471-2105-11-580)
Supplement: Additional file 2 — Additional Source Code. Source code for the detection algorithm, retraining the shape model, and an example parameter file corresponding to the early zebrafish data. Zip file contains Matlab source and related files. [file 1471-2105-11-580-S2.ZIP › distribution_code/fspecial3_mod.m]

function h = fspecial3(type,siz,siz2)
%FSPECIAL3 Create predefined 3-D filters.
%   H = FSPECIAL3(TYPE,SIZE) creates a 3-dimensional filter H of the
%   specified type and size. Possible values for TYPE are:
%
%     'average'    averaging filter
%     'ellipsoid'  ellipsoidal averaging filter
%     'gaussian'   Gaussian lowpass filter
%     'laplacian'  Laplacian operator
%     'log'        Laplacian of Gaussian filter
%
%   The default SIZE is [5 5 5]. If SIZE is a scalar then H is a 3D cubic
%   filter of dimension SIZE^3.
%
%   H = FSPECIAL3('average',SIZE) returns an averaging filter H of size
%   SIZE. SIZE can be a 3-element vector specifying the dimensions in
%   H or a scalar, in which case H is a cubic array.
%
%   H = FSPECIAL3('ellipsoid',SIZE) returns an ellipsoidal averaging filter.
%
%   H = FSPECIAL3('gaussian',SIZE) returns a centered Gaussian lowpass
%   filter of size SIZE with standard deviations defined as
%   SIZE/(4*sqrt(2*log(2))) so that FWHM equals half filter size
%   (http://en.wikipedia.org/wiki/FWHM). Such a FWHM-dependent standard
%   deviation yields a congruous Gaussian shape (what should be expected
%   for a Gaussian filter!).
%
%   H = FSPECIAL3('laplacian') returns a 3-by-3-by-3 filter approximating
%   the shape of the three-dimensional Laplacian operator. REMARK: the
%   shape of the Laplacian cannot be adjusted. An infinite number of 3D
%   Laplacian could be defined. If you know any simple formulation allowing
%   one to control the shape, please contact me.
%
%   H = FSPECIAL3('log',SIZE) returns a rotationally symmetric Laplacian of
%   Gaussian filter of size SIZE with standard deviation defined as
%   SIZE/(4*sqrt(2*log(2))).
%
%   Class Support
%   -------------
%   H is of class double.
%
%   Example
%   -------
%      I = single(rand(80,40,20));
%      h = fspecial3('gaussian',[9 5 3]); 
%      Inew = imfilter(I,h,'replicate');
%       
%   See also IMFILTER, FSPECIAL.
%
%   -- Damien Garcia -- 2007/08

type = lower(type);

if nargin==1
        siz = 5;
end

if numel(siz)==1
    siz = round(repmat(siz,1,3));
elseif numel(siz)~=3
    error('Number of elements in SIZ must be 1 or 3')
else
    siz = round(siz(:)');
end

switch type
    
    case 'average'
        h = ones(siz)/prod(siz);
        
    case 'gaussian'
        sig = siz2/(4*sqrt(2*log(2)));
        siz   = (siz-1)/2;
        [x,y,z] = ndgrid(-siz(1):siz(1),-siz(2):siz(2),-siz(3):siz(3));
        h = exp(-(x.*x/2/sig(1)^2 + y.*y/2/sig(2)^2 + z.*z/2/sig(3)^2));
        h = h/sum(h(:));
        
    case 'ellipsoid'
        R = siz/2;
        R(R==0) = 1;
        h = ones(siz);
        siz = (siz-1)/2;
        [x,y,z] = ndgrid(-siz(1):siz(1),-siz(2):siz(2),-siz(3):siz(3));
        I = (x.*x/R(1)^2+y.*y/R(2)^2+z.*z/R(3)^2)>1;
        h(I) = 0;
        h = h/sum(h(:));
        
    case 'laplacian'
        h = zeros(3,3,3);
        h(:,:,1) = [0 3 0;3 10 3;0 3 0];
        h(:,:,3) = h(:,:,1);
        h(:,:,2) = [3 10 3;10 -96 10;3 10 3];
        
    case 'log'
        sig = siz/(4*sqrt(2*log(2)));
        siz   = (siz-1)/2;
        [x,y,z] = ndgrid(-siz(1):siz(1),-siz(2):siz(2),-siz(3):siz(3));
        h = exp(-(x.*x/2/sig(1)^2 + y.*y/2/sig(2)^2 + z.*z/2/sig(3)^2));
        h = h/sum(h(:));
        arg = (x.*x/sig(1)^4 + y.*y/sig(2)^4 + z.*z/sig(3)^4 - ...
            (1/sig(1)^2 + 1/sig(2)^2 + 1/sig(3)^2));
        h = arg.*h;
        h = h-sum(h(:))/prod(2*siz+1);
        
    otherwise
        error('Unknown filter type.')
        
end
        
        
        
