# Supplementary material for: A hybrid blob-slice model for accurate and efficient detection of fluorescence labeled nuclei in 3D
Source: BMC Bioinformatics. 2010 Nov 29;11:580. doi: 10.1186/1471-2105-11-580 (PMC3008706; doi:10.1186/1471-2105-11-580)
Supplement: Additional file 2 — Additional Source Code. Source code for the detection algorithm, retraining the shape model, and an example parameter file corresponding to the early zebrafish data. Zip file contains Matlab source and related files. [file 1471-2105-11-580-S2.ZIP › distribution_code/mergeAndJudgeNuclei.m]

function [averagedpoints,points,aspectratios,mdiameters,mmaximas, merged_sliceindicies]=mergeAndJudgeNuclei(diskSet,nucleiSet,mergesets,anisotropy)
%(centers,ranges,centerpoints,diameters,mergesets,anisotropy,validnuc)
%go through joint 1st and 2nd round list, if merged replace conn of points
%with a single point at average
%if not merged keep point as long as it is not unexpectedly small <2/3 size
%in z given xy diam and xy diam >=2/3 global expected xy diam
points=[];
averagedpoints=[];
aspectratios=[];
mdiameters=[];
mmaximas=[];
merging=[];

merged_sliceindicies={}; % centers{i}(range{i}) indicies for final nuc components

centers=nucleiSet.centers;
ranges=nucleiSet.range;
diameters=diskSet.xydetdiameters(nucleiSet.centerindicies);
maxvals=diskSet.xymaximavals(nucleiSet.centerindicies);
centerpoints=diskSet.centeredxymax(nucleiSet.centerindicies,:);


%add merged points to set and keep track of all merged points
for i=1:length(mergesets)
    curr=mergesets{i};
    merging=[merging;curr];%keep track of everything that has been merged
    pointset=[];
    for j=1:length(curr)
        cc=centers{curr(j)};
        cc=cc(ranges{curr(j)},:);
        pointset=[pointset;cc];
    end
    points=[points;mean(pointset(:,1:3))];
     averagedpoints=[averagedpoints;mean(pointset(:,1:3))];
    height=max(pointset(:,3))-min(pointset(:,3))+1;
    
    merged_sliceindicies={merged_sliceindicies{:},pointset(:,4)};
    aspectratios=[aspectratios;height*anisotropy/max(diameters(curr))];
    mdiameters=[mdiameters;max(diameters(curr))];
    mmaximas=[mmaximas;max(maxvals(curr))];
end

%currently not discarding anything
for i=1:length(centers)
    if(isempty(find(i==merging)))%if not merged add to point set
        cc=centers{i};
        cc=cc(ranges{i},:);
        height=max(cc(:,3))-min(cc(:,3))+1;


        points=[points;centerpoints(i,:)];
        if(size(cc,1)==1)
            averagedpoints=[averagedpoints;cc(:,1:3)];
        else
            averagedpoints=[averagedpoints;mean(cc(:,1:3))];
        end
        aspectratios=[aspectratios;height*anisotropy/diameters(i)];
        mdiameters=[mdiameters;diameters(i)];
        mmaximas=[mmaximas;maxvals(i)];
        merged_sliceindicies={merged_sliceindicies{:},cc(:,4)};
    end
end
