# Supplementary material for: A hybrid blob-slice model for accurate and efficient detection of fluorescence labeled nuclei in 3D
Source: BMC Bioinformatics. 2010 Nov 29;11:580. doi: 10.1186/1471-2105-11-580 (PMC3008706; doi:10.1186/1471-2105-11-580)
Supplement: Additional file 2 — Additional Source Code. Source code for the detection algorithm, retraining the shape model, and an example parameter file corresponding to the early zebrafish data. Zip file contains Matlab source and related files. [file 1471-2105-11-580-S2.ZIP › distribution_code/commandLineDriver.m]

%runs nuclear detection 

%input
%parameterfile is full path location of parameter file
% embryodir is full path of directory containing image files e.g.
% L:/disk1/bao/083105/image/tif/
% embryonumber is the prefix of the image file name e.g. 083105_L1
%suffix is an optional string that will be appended to the name to all
%output keeping one processing of a set of image data separate from another
% for example to test multiple parameter sets, or (in conjunction with ROI parameters) 
%if multiple embryos are in one image 

%output
%outputs into embryodir/matlabnuclei a series of files with nuclear
%positions and diameters for each timepoint
%outputs into embryodir/embryonumber_fullmatlabresult.mat a dump of matlab
%detection results. The important part of this is the cell array esequence
%which contains structure fields finalpoints, finaldiams, which
%are the position and size of nuclei.

%closes matlab on completion since meant for batch mode remove exit below
%to prevent this


function commandLineDriver(parameterfile,embryodir,embryonumber,suffix)


global parameters;


%cant pass blank string parameter on command line, so comes in as undef
if(~exist('suffix'))
    suffix='';
end
if(~exist('nodata'))
    nodata=true;%whether to use SN data to match online
end
nodatause=true;%whether to use SN data for diameter and stored bottom
savedata=true;
singlevolume=false;


readParameters;

load(distribution_file);

xyres
anisotropy=zres/xyres*downsampling;
downsample=downsampling;
tlist=linspace(start_time,end_time,(end_time-start_time+1));
firsttimestep=start_time;
allvalid=[];


eall={};
tic
bottomdata={};

if(singlevolume&~nodata)
    zlevel=embryolevel;
else
    zlevel=slices;
end
%nucleibase=[nucleidir,embryonumber,'\'];
esequence={};
processSequence;
outputSNParamFile([embryodir,embryonumber,'_',suffix,'_sn_parameterfile.txt'],xyres,zres,slices,start_time,end_time,firsttimestepdiam)

toc
