# Supplementary material for: A hybrid blob-slice model for accurate and efficient detection of fluorescence labeled nuclei in 3D
Source: BMC Bioinformatics. 2010 Nov 29;11:580. doi: 10.1186/1471-2105-11-580 (PMC3008706; doi:10.1186/1471-2105-11-580)
Supplement: Additional file 2 — Additional Source Code. Source code for the detection algorithm, retraining the shape model, and an example parameter file corresponding to the early zebrafish data. Zip file contains Matlab source and related files. [file 1471-2105-11-580-S2.ZIP › distribution_code/calc_disk_feature_vector.m]

function features=calc_disk_feature_vector(points,intensity,diameter,centerpoint,xymaximavals,xydetdiameters,anisotropy)   
%outputs feature vector in disk order 

pivot=centerpoint(3);
topplane=min(min(points(:,3)),pivot);
bottomplane=max(max(points(:,3)),pivot);
s=size(points);

goodmaximasp=zeros(1,s(1));
gooddiamsp=zeros(1,s(1));
c_xydifp=zeros(1,s(1));
goodmaximadifsp=zeros(1,s(1));
goodmaximadifsp2=zeros(1,s(1));
xydisk_distancediff=zeros(1,s(1));
newzdist=zeros(1,s(1));

counter=1;
for j=topplane:bottomplane-1
    leftdisks=points((points(:,3)==j),:);
    rightdisks=points((points(:,3)==j+1),:);
    sizes=size(leftdisks);
    sizes2=size(rightdisks);

    if (j==pivot)
        %special case  left of pair is centerplane
        %leftdisks set containing the set of center disks if not just
        %centerpoint is ignored
        for h=1:sizes2(1)
            goodmaximasp(counter)=xymaximavals(rightdisks(h,4))./intensity;
            gooddiamsp(counter)=xydetdiameters(rightdisks(h,4))/diameter;
           % c_xydifp(counter)=distance(rightdisks(h,1:2)',centerpoint(1:2)')./diameter;
            
            c_xydifp(counter)=(rightdisks(h,1)-centerpoint(1)).^2;
            c_xydifp(counter)=c_xydifp(counter)+(rightdisks(h,2)-centerpoint(2)).^2;
            c_xydifp(counter)=(c_xydifp(counter)^.5)/diameter;
            
            goodmaximadifsp(counter)=(xydetdiameters(rightdisks(h,4))-diameter)./diameter;
            goodmaximadifsp2(counter)=(xymaximavals(rightdisks(h,4))-intensity)/intensity;
            
            xydisk_distancediff(counter)=(rightdisks(h,1)-centerpoint(1)).^2;
            xydisk_distancediff(counter)=xydisk_distancediff(counter)+(rightdisks(h,2)-centerpoint(2)).^2;
            xydisk_distancediff(counter)=(xydisk_distancediff(counter)^.5)/diameter;
            
           % xydisk_distancediff(counter)=(distance(rightdisks(h,1:2)',centerpoint(1:2)')-0)./(diameter);
            newzdist(counter)=(j+1-pivot)*anisotropy/(diameter);
            counter=counter+1;
        end
    else
        if (j==pivot-1)
            % special case right of pair is centerplane
            %rightdisks set containing the set of center disks if not just
            %centerpoint is ignored
            for h=1:sizes(1)
                goodmaximasp(counter)=xymaximavals(leftdisks(h,4))./intensity;
                gooddiamsp(counter)=xydetdiameters(leftdisks(h,4))/diameter;
                %c_xydifp(counter)=distance(leftdisks(h,1:2)',centerpoint(1:2)')./diameter;
                
                c_xydifp(counter)=(leftdisks(h,1)-centerpoint(1)).^2;
                c_xydifp(counter)=c_xydifp(counter)+(leftdisks(h,2)-centerpoint(2)).^2;
                c_xydifp(counter)=(c_xydifp(counter)^.5)/diameter;


                goodmaximadifsp(counter)=(diameter-xydetdiameters(leftdisks(h,4)))./diameter;
                goodmaximadifsp2(counter)=(intensity-xymaximavals(leftdisks(h,4)))/intensity;
                %one term cuts out bc distance is always zero
               % xydisk_distancediff(counter)=distance(leftdisks(h,1:2)',centerpoint(1:2)')./(diameter);
               
               xydisk_distancediff(counter)=(centerpoint(1)-leftdisks(h,1)).^2;
               xydisk_distancediff(counter)=xydisk_distancediff(counter)+(centerpoint(2)-leftdisks(h,2)).^2;
               xydisk_distancediff(counter)=(xydisk_distancediff(counter)^.5)/diameter;


                newzdist(counter)=(j-pivot)*anisotropy/(diameter);
                counter=counter+1;
            end
        else
            %generic case
            sizes=size(leftdisks);
            if(j<pivot)
                for h=1:sizes(1)
                    goodmaximasp(counter)=xymaximavals(leftdisks(h,4))./intensity;
                    gooddiamsp(counter)=xydetdiameters(leftdisks(h,4))/diameter;
                   % c_xydifp(counter)=distance(leftdisks(h,1:2)',centerpoint(1:2)')./diameter;
                    
                     c_xydifp(counter)=(leftdisks(h,1)-centerpoint(1)).^2;
                    c_xydifp(counter)=c_xydifp(counter)+(leftdisks(h,2)-centerpoint(2)).^2;
                   c_xydifp(counter)=(c_xydifp(counter)^.5)/diameter;

                    
                    newzdist(counter)=(j-pivot)*anisotropy/(diameter);
                    [m,minind]=min(distanceToPoint(rightdisks(:,1:2)',leftdisks(h,1:2)'));
                    goodmaximadifsp(counter)=(xydetdiameters(rightdisks(minind,4))-xydetdiameters(leftdisks(h,4)))./diameter;
                    goodmaximadifsp2(counter)=(xymaximavals(rightdisks(minind,4))-xymaximavals(leftdisks(h,4)))/intensity;
                    %xydisk_distancediff(counter)=(distance(rightdisks(minind,1:2)',leftdisks(h,1:2)'))./(diameter);
                    
                    xydisk_distancediff(counter)=(rightdisks(minind,1)-leftdisks(h,1)).^2;
                    xydisk_distancediff(counter)=xydisk_distancediff(counter)+(rightdisks(minind,2)-leftdisks(h,2)).^2;
                    xydisk_distancediff(counter)=(xydisk_distancediff(counter)^.5)/diameter;
       
                    counter=counter+1;
                end

            end
            if(j>pivot)
                for h=1:sizes2(1)
                    goodmaximasp(counter)=xymaximavals(rightdisks(h,4))./intensity;
                    gooddiamsp(counter)=xydetdiameters(rightdisks(h,4))/diameter;
                   % c_xydifp(counter)=distance(rightdisks(h,1:2)',centerpoint(1:2)')./diameter;
                    
                    
                    c_xydifp(counter)=(rightdisks(h,1)-centerpoint(1)).^2;
                    c_xydifp(counter)=c_xydifp(counter)+(rightdisks(h,2)-centerpoint(2)).^2;
                   c_xydifp(counter)=(c_xydifp(counter)^.5)/diameter;

                    
                    newzdist(counter)=(j+1-pivot)*anisotropy/(diameter);
                    [m,minind]=min(distanceToPoint(rightdisks(h,1:2)',leftdisks(:,1:2)'));
                    goodmaximadifsp(counter)=(xydetdiameters(rightdisks(h,4))-xydetdiameters(leftdisks(minind,4)))./diameter;
                    goodmaximadifsp2(counter)=(xymaximavals(rightdisks(h,4))-xymaximavals(leftdisks(minind,4)))/intensity;
                    
                    xydisk_distancediff(counter)=(rightdisks(h,1)-leftdisks(minind,1)).^2;
                    xydisk_distancediff(counter)=xydisk_distancediff(counter)+(rightdisks(h,2)-leftdisks(minind,2)).^2;
                    xydisk_distancediff(counter)=(xydisk_distancediff(counter)^.5)/diameter;
       
                    %xydisk_distancediff(counter)=(distance(rightdisks(h,1:2)',leftdisks(minind,1:2)'))./(diameter);
                    counter=counter+1;
                end
            end
        end
    end
end

%xy from center, diam, intensity, zdist, deltadiam deltaintensity diffxy
features=[c_xydifp;gooddiamsp;goodmaximasp;newzdist;goodmaximadifsp;goodmaximadifsp2;xydisk_distancediff];
