# Supplementary material for: A hybrid blob-slice model for accurate and efficient detection of fluorescence labeled nuclei in 3D
Source: BMC Bioinformatics. 2010 Nov 29;11:580. doi: 10.1186/1471-2105-11-580 (PMC3008706; doi:10.1186/1471-2105-11-580)
Supplement: Additional file 2 — Additional Source Code. Source code for the detection algorithm, retraining the shape model, and an example parameter file corresponding to the early zebrafish data. Zip file contains Matlab source and related files. [file 1471-2105-11-580-S2.ZIP › distribution_code/processSequence.m]

if(~exist('NUC_FILE_OUTPUT'))
    NUC_FILE_OUTPUT=false;
end
if(~exist('LSM'))
    LSM=false;
end


if(~exist('LSM_time'))
    LSM_time=false;
end
   if(~exist('MATLAB_STACK'))
        MATLAB_STACK=false;
    end

for example=1:length(tlist)
    %put last volume data into place for use in local prediction
    if (tlist(example)==firsttimestep)
        previous=0;
    else
        previous=esequence{example-1};
    end

    time=tlist(example);
    e=[];
 
    
    if (MATLAB_STACK)
        load([embryodir,embryonumber,'_',num2str(time,'%04d'),'.mat']);
        X=stack;%(:,:,1:slices);
        clear('stack');
        %X=X(:,:,1:slices);
    else
    if(newscope)
        if(LSM_time)
            X=im2single(loadCellStackLSMtime([embryodir,embryonumber],time,1,slices));
        else
            
            
            if rednuclei
                X=im2double(((loadCellStackMetamorph([embryodir,embryonumber],time,1,slices,[0,0,0,0],zeropadding))));
                %end
                Xr=im2double(((loadCellStackMetamorph([embryodir,embryonumber],time,2,slices,[0,0,0,0],zeropadding))));
                
            else
                X=im2double(((loadCellStackMetamorph([embryodir,embryonumber],time,2,slices,[0,0,0,0],zeropadding))));
                %end
                Xr=im2double(((loadCellStackMetamorph([embryodir,embryonumber],time,1,slices,[0,0,0,0],zeropadding))));
            end
            %our scope images are mirrored L,R
            for s=1:size(X,3)
            X(:,:,s)=fliplr(X(:,:,s));
            Xr(:,:,s)=fliplr(Xr(:,:,s));
            end
            
        end
    else
        if (LSM)
            X=im2single((loadCellStackLSM([embryodir,embryonumber],time,1,slices)));
        else
            X=im2single((loadCellStack([embryodir,embryonumber],slices,time)));
        end
    end
    end
    %output slices before subsampling via ROI
    if(outputSlice)
        if(slices>30||size(X,1)>512)%if big stack dont try to take percentile will run out of memory
            maximage=max(X);
            minval=prctile(reshape(maximage,[1,numel(maximage)]),8);
            maxval=prctile(reshape(maximage,[1,numel(maximage)]),95); 
            if(exist('Xr')&&tlist(example)==firsttimestep)
                
                Xrfinal=im2double(((loadCellStackMetamorph([embryodir,embryonumber],tlist(length(tlist)),2,slices,[0,0,0,0],zeropadding))));
                maximage=max(Xrfinal);
                clear Xrfinal;
                minvalr=prctile(reshape(maximage,[1,numel(maximage)]),8);
                maxvalr=prctile(reshape(maximage,[1,numel(maximage)]),95); 
            end
        else
            minval=prctile(reshape(X,[1,numel(X)]),25);
            maxval=prctile(reshape(X,[1,numel(X)]),99.99);
            %red mapping is calculated on the first volume and uniform
            %afterward to allow quantitation of as opposed to nuclear channel
            %mapped per volume to maximize visibility in the 8bit images
            if(exist('Xr')&&tlist(example)==firsttimestep)
                Xrfinal=im2double(((loadCellStackMetamorph([embryodir,embryonumber],tlist(length(tlist)),2,slices,[0,0,0,0],zeropadding))));
               
                minvalr=prctile(reshape(Xrfinal,[1,numel(Xrfinal)]),25);
                maxvalr=prctile(reshape(Xrfinal,[1,numel(Xrfinal)]),99.99); 
                clear Xrfinal;
            end
        end
        %
        %if(rednuclei)
       %     outputAceTreeSlice(Xr,embryodir, embryonumber,time,minvalr,maxvalr,1,false);
       % else
            outputAceTreeSlice(X,embryodir, embryonumber,time,minval,maxval,1,false);
        %end
        if (exist('Xr'))
        %if(rednuclei)
        %    outputAceTreeSlice(X,embryodir, embryonumber,time,minval,maxval,1,true);
        %else
           outputAceTreeSlice(Xr,embryodir, embryonumber,time,minvalr,maxvalr,1,true);
        %end
           
        end
    end
    
    clear Xr;
     
    if(ROI)
        X=X(ROIymin:ROIymax,ROIxmin:ROIxmax,:);
    end
    
        X=imresize(X,downsample);
    
    svol=size(X);
    
    processVolume;
    

    %{
       % display code
        example=350;
        time=tlist(example);
        e=esequence{example};
        Xorig=im2double((imresize(loadCellStackMetamorph([embryodir,embryonumber],time,2,512,1024,30,[0,0,0,0]),downsample))); 
       s=size(e.finalpoints);
        fakematch=linspace(1,s(1),s(1));
        displayData(fakematch,fakematch,round(e.finalpoints),round(e.finalpoints),Xorig)
    %}    
    esequence{example}=e;
    
    % clear unnecessary data files

    clear e;
    clear diskSet;
end

%bottom detection
if(~exist('bottomdetection'))
    bottomdetection=true;
end
if (bottomdetection&&~singlevolume&&nodatause)
    numcells=[];
    for i=1:length(esequence)
        numcells=[numcells;length(esequence{i}.finalpoints)];
    end
    good=find((numcells>250)&(numcells<500));
    bottoms1=[];
    bottoms2=[];

       numonplane=zeros(1,svol(3));
    for i=1:length(good)
       % ind=find(esequence{good(i)}.finalmaximas>1.5*parameters.intensitythreshold);
       % planes=esequence{good(i)}.finalpoints(ind,3);
       % bottoms1=[bottoms1;max(planes)];
        planes=esequence{good(i)}.finalpoints(:,3);
     
         for j=1:svol(3) %ignore maxima on bottom 2 planes, they're artifacts
            numonplane(j)=numonplane(j)+length(find(planes==j));
         end
       
    end
    %bottom 2 definition is lowest plane with at least 20% of max number of
    %planes
    %modded this in attempt to replicate paper results...
    bottom=max(find(numonplane>=max(numonplane)*.2))+1;%with bottom maximas first small number plane seems to be real...
   
   % bottom=max(find(numonplane>=max(numonplane)*.2))+1;%with bottom maximas first small number plane seems to be real...
     %   bottom=max(find(numonplane>=max(numonplane)*.18));%can use this threshold if take them out
    %bottom=median(bottoms1);
    
%    bottomdata{emind}.bottom=bottom;
%    bottomdata{emind}.maxbottom=median(bottoms1);
%    bottomdata{emind}.bottoms=bottoms1;
%    bottomdata{emind}.numonplane=numonplane;

    clear X;
    clear Xr;

    backup_esequence=esequence;
    
    for i=1:length(esequence)
        if(~isempty(esequence{i}.finalpoints))
            goodpoints=esequence{i}.finalpoints(:,3)<=bottom;
            esequence{i}.finalpoints=esequence{i}.finalpoints(goodpoints,:);
            esequence{i}.finaldiams=esequence{i}.finaldiams(goodpoints,:);
            esequence{i}.finalmaximas=esequence{i}.finalmaximas(goodpoints,:);
            esequence{i}.finalaveragepoints=esequence{i}.finalaveragepoints(goodpoints,:);
            esequence{i}.merged_sliceindicies=esequence{i}.merged_sliceindicies(goodpoints);
            if(savedata)
            esequence{i}.aspectratio=esequence{i}.aspectratio(goodpoints);
            end

        end
        if (~nodata)
            %overwrite final with final after bottom detection
            [celldata,cellnames]=readnuclei([nucleidir,embryonumber_ed,'\t',num2str(tlist(i),'%03d'),'-nuclei']);
            threshold=.75*celldiameter; %for identity of detected and labeled nuclei
            celllocations=celldata(:,4:6);
            %Ucelllocations=Ucelldata(:,4:6);
            %stats from post bottom processing matching
            celllocations(:,1:2)=celllocations(:,1:2).*downsample;
            [matches,matchessr]=compareDetectionWRadius_3(esequence{i}.finalpoints,celllocations,celldata(:,7)*downsample*.5,1.5,anisotropy);
            
            FP=esequence{i}.finalpoints((matches==-1),:);
            FN=celllocations((matchessr==-1),:);
            esequence{i}.finalFN=FN;
            esequence{i}.finalFP=FP;
        end
    end
end

%output results to SN 

if (SNoutput)
%{
    alli=[];
    for i=1:length(esequence)
        alli=[alli;esequence{i}.finalmaximas];
    end

maxval=prctile(alli,99.99);
   maxval=prctile(alli,25); 
    
   
 
    
    
   
 
  esequence=backup_esequence;
    %}
    %hack for small diam bug in sn cant get smaller than 9 
    %{
smallest=[]
    
for i=1:length(esequence)
    esequence{i}.finaldiams=max(esequence{i}.finaldiams,9);
   smallest=[smallest,min(esequence{i}.finaldiams)];
end
%}
  %{
    
   %parameters.staging=[25,102,181,251,351];
   %parameters.intensitythreshold=[10,20,50,50,50,100];
    
    newthresh=100;
    xmax=421;
    ymax=315;
    zmax=26; %first illegal rather than last legal as above
    for i=1:length(esequence)
    numcells=length(esequence{i}.finalmaximas);
    if(numcells<25)
        newthresh=10;
    elseif(numcells<102) 
        newthresh=20;
    elseif(numcells<351)
        newthresh=75;
    else
        newthresh=125;
    end
    good=esequence{i}.finalmaximas>newthresh;
    good=good&esequence{i}.finalpoints(:,2)<xmax;
    good=good&esequence{i}.finalpoints(:,1)<ymax;
    good=good&esequence{i}.finalpoints(:,3)<zmax;
    esequence{i}.finaldiams=esequence{i}.finaldiams(good);
    esequence{i}.finalmaximas=esequence{i}.finalmaximas(good);
    esequence{i}.finalpoints=esequence{i}.finalpoints(good,:);
    end
     
    
  %}
    
    
    %if (newscope)
    if(isempty(suffix))
        name=embryonumber;
    else
       name=[embryonumber,'_',suffix];
    end
    
    if(ROI)
        outputSNFiles(embryodir,name,esequence,min(tlist),max(tlist),downsample,ROIxmin,ROIymin);
    else
         outputSNFiles(embryodir,name,esequence,min(tlist),max(tlist),downsample,1,1);

    end
        %else
    %    outputSNFiles([embryodir,'\',embryonumber],embryonumber,esequence,min(tlist),max(tlist),downsample);
    %end
end


save([embryodir,name,'_fullmatlabresult.mat']);
