# Supplementary material for: A hybrid blob-slice model for accurate and efficient detection of fluorescence labeled nuclei in 3D
Source: BMC Bioinformatics. 2010 Nov 29;11:580. doi: 10.1186/1471-2105-11-580 (PMC3008706; doi:10.1186/1471-2105-11-580)
Supplement: Additional file 2 — Additional Source Code. Source code for the detection algorithm, retraining the shape model, and an example parameter file corresponding to the early zebrafish data. Zip file contains Matlab source and related files. [file 1471-2105-11-580-S2.ZIP › distribution_code/displayData.m]

function displayData(matches,matchesr,points,pointsr,stack)

anchorval=mean(mean(median(stack)))*10;

FP=points(find(matches==-1),:);
FN=pointsr(find(matchesr==-1),:);
pmatches=points(find(matches~=-1),:);


%detected centers
%visualize for heck of it
data=zeros(size(stack));

if (length(FP)~=0)
data(sub2ind(size(data),FP(:,2),FP(:,1),FP(:,3)))=.75*anchorval;
end
if (length(FN)~=0)
    data(sub2ind(size(data),round(FN(:,2)),round(FN(:,1)),round(FN(:,3))))=1*anchorval;
end


data(sub2ind(size(data),pmatches(:,2),pmatches(:,1),pmatches(:,3)))=.5*anchorval;
data=imdilate(data,strel('disk',2));

%all labeled data are in yellow small
data(sub2ind(size(data),round(pointsr(:,2)),round(pointsr(:,1)),round(pointsr(:,3))))=.6*anchorval;
data=imdilate(data,strel('disk',2));

datatest=max(data,stack);

nii=make_nii(datatest);
view_nii(nii);
