# Supplementary material for: A hybrid blob-slice model for accurate and efficient detection of fluorescence labeled nuclei in 3D
Source: BMC Bioinformatics. 2010 Nov 29;11:580. doi: 10.1186/1471-2105-11-580 (PMC3008706; doi:10.1186/1471-2105-11-580)
Supplement: Additional file 2 — Additional Source Code. Source code for the detection algorithm, retraining the shape model, and an example parameter file corresponding to the early zebrafish data. Zip file contains Matlab source and related files. [file 1471-2105-11-580-S2.ZIP › distribution_code/readParameters.m]

%parameterfile assumed to be defined and point to parameter file  

%paramater file is formated as a series of matlab commands

fid = fopen(parameterfile, 'rt');

while feof(fid) == 0
   tline = fgetl(fid);
   if(tline~=-1) %returns -1 if trailing hard returns
        eval(tline);
   end
end
fclose(fid);
