# Supplementary material for: A hybrid blob-slice model for accurate and efficient detection of fluorescence labeled nuclei in 3D
Source: BMC Bioinformatics. 2010 Nov 29;11:580. doi: 10.1186/1471-2105-11-580 (PMC3008706; doi:10.1186/1471-2105-11-580)
Supplement: Additional file 2 — Additional Source Code. Source code for the detection algorithm, retraining the shape model, and an example parameter file corresponding to the early zebrafish data. Zip file contains Matlab source and related files. [file 1471-2105-11-580-S2.ZIP › distribution_code/resolveConflicts.m]

function [mergedNucleiSet,e]=resolveConflicts(nucleiSet,diskSet,e,anisotropy,numcells,celldiameter,savedata)

[overlaplist2a,pmerges2a]=buildOverlapList(nucleiSet.centers,nucleiSet.logodds,nucleiSet.range,length(diskSet.xymaximavals));
[mergeinfo2a,newrange2a]=filter_boundary(nucleiSet.centers,diskSet.centeredxymax(nucleiSet.centerindicies,:),nucleiSet.range,nucleiSet.logodds,pmerges2a,diskSet.centeredxymax,diskSet.xymaximavals,diskSet.xydetdiameters,anisotropy,diskSet.xycoverage);

%calculate ar of union
%compare these range sizes to prediction
%if normal merge or if this merge becomes pairmerge

allr=newrange2a;
alld=diskSet.xydetdiameters(nucleiSet.centerindicies) ;

%calculate AR of actual nuclei even if no prediction need to do it
currentar=zeros(length(alld),1,'single');
for i=1:length(alld);
    centerpoints=nucleiSet.centers{i};
    centerpoints=centerpoints(allr{i},3);
    height=max(centerpoints)-min(centerpoints)+1;
    currentar(i)=height*anisotropy/alld(i);
end


s=size(mergeinfo2a);
mergear=zeros(1,s(1),'single');
for i=1:s(1)
    centerpoints1=nucleiSet.centers{mergeinfo2a(i,1)};
    centerpoints2=nucleiSet.centers{mergeinfo2a(i,2)};
    centerpointsm=[centerpoints1(allr{mergeinfo2a(i,1)},3);centerpoints2(allr{mergeinfo2a(i,2)},3)];
    height=max(centerpointsm)-min(centerpointsm)+1;
    mergear(i)=height*anisotropy/max([alld(mergeinfo2a(i,1)),alld(mergeinfo2a(i,2))]);
end

allpoints=diskSet.centeredxymax(nucleiSet.centerindicies,:);

    %190 dist 7
if(~isempty(mergeinfo2a))
    s=size(mergeinfo2a);
    mergelower=getParameter('mergelower',numcells);
    mergesplit=getParameter('mergesplit',numcells);

    splitthreshold=zeros(s(1),1);
    distmergethreshold=zeros(s(1),1);
    arthreshold=zeros(s(1),1);      
    
    %build arrays of threshold parameters per point based on region location
    for possiblemerge=1:s(1)
        splitthreshold(possiblemerge)=getParameter('split',numcells,allpoints(mergeinfo2a(possiblemerge,1),:));
        distmergethreshold(possiblemerge)=getParameter('nndist_merge',numcells,allpoints(mergeinfo2a(possiblemerge,1),:));
        arthreshold(possiblemerge)=getParameter('armerge',numcells,allpoints(mergeinfo2a(possiblemerge,1),:));
    end
    
    goodmerges=(mergeinfo2a(:,3)<splitthreshold&mergeinfo2a(:,4)>mergelower);
    goodmerges=goodmerges|(mergeinfo2a(:,4)>mergeinfo2a(:,3)*mergesplit);%classic merge split rule
   
    spoints=[allpoints(:,1),allpoints(:,2),allpoints(:,3)*anisotropy];
    distancevals=distance_mem(spoints',spoints');
    distancevals=distancevals./celldiameter; %norm by expected diam
    
    onndist=zeros(s(1),1);
    for j=1:s(1)
        onndist(j)=distancevals(mergeinfo2a(j,1),mergeinfo2a(j,2));
    end
    
    goodmerges=goodmerges|(onndist<distmergethreshold);
    goodmerges=goodmerges|(mergear'<arthreshold);
    
    if(savedata)
    e.goodmerges=goodmerges;
    end
    pairmerges=mergeinfo2a((goodmerges),1:4);
else
    pairmerges=[];
end


mergegroups=conFromPairMerge(pairmerges);
%create final point
%[points,mergedaspectratios,mergeddiams]=mergeAndJudgeNuclei(nucleiSet.centers,newrange2a,diskSet.centeredxymax(nucleiSet.centerindicies,:),diskSet.xydetdiameters(nucleiSet.centerindicies),mergegroups,anisotropy,ones(size(newrange2a)));
[averagedpoints,points,mergedaspectratios,mergeddiams,mergemaximas,merged_sliceindicies]=mergeAndJudgeNuclei(diskSet,nucleiSet,mergegroups,anisotropy);

if (savedata)
e.pairmerges=pairmerges;
e.mergear=mergear;
e.allnewrange=newrange2a;
e.mergeinfo=mergeinfo2a;
e.mergegroups=mergegroups;
e.allaspectratio=currentar;
end
mergedNucleiSet=struct;
mergedNucleiSet.averagedpositions=averagedpoints;
mergedNucleiSet.positions=points;
mergedNucleiSet.diameters=mergeddiams;
mergedNucleiSet.aspectratios=mergedaspectratios;
mergedNucleiSet.maximas=mergemaximas;
mergedNucleiSet.merged_sliceindicies=merged_sliceindicies;
