# Supplementary material for: A hybrid blob-slice model for accurate and efficient detection of fluorescence labeled nuclei in 3D
Source: BMC Bioinformatics. 2010 Nov 29;11:580. doi: 10.1186/1471-2105-11-580 (PMC3008706; doi:10.1186/1471-2105-11-580)
Supplement: Additional file 2 — Additional Source Code. Source code for the detection algorithm, retraining the shape model, and an example parameter file corresponding to the early zebrafish data. Zip file contains Matlab source and related files. [file 1471-2105-11-580-S2.ZIP › distribution_code/findOverlookedNuclei.m]

function nucleiSet=findOverlookedNuclei(X,nucleiSet,diskSet,anisotropy,celldiameter,numcells)

nucleiSet.centers=cell(length(nucleiSet.centerindicies),1);
nucleiSet.logodds=cell(length(nucleiSet.centerindicies),1);
nucleiSet.range=cell(length(nucleiSet.centerindicies),1);
for i=1:length(nucleiSet.centerindicies)
    nucleiSet.centers{i}=assign_planes(diskSet.centeredxymax(nucleiSet.centerindicies(i),:),diskSet.xydetdiameters(nucleiSet.centerindicies(i)),X,diskSet.centeredxymax,diskSet.xydetdiameters,anisotropy);
    nucleiSet.logodds{i}=calculateLogodds(nucleiSet.centers{i},diskSet.centeredxymax(nucleiSet.centerindicies(i),:),diskSet.xymaximavals(nucleiSet.centerindicies(i),:),diskSet.xydetdiameters(nucleiSet.centerindicies(i)),diskSet.xymaximavals,diskSet.xydetdiameters,anisotropy,diskSet.xycoverage);
    nucleiSet.range{i}=vcalculateMaximalRange(nucleiSet.centers{i},diskSet.centeredxymax(nucleiSet.centerindicies(i),:),nucleiSet.logodds{i},diskSet.xycoverage,length(nucleiSet.centers));
end

 %[centers2,logodds2,range2,unclaimedcentered,unclaimeddiams_out,unclaimedmaximavals_out]=iterate2ndround(X,oldindicies,centers2,logodds2,range2,unclaimed, unclaimedmaximavals,unclaimedcentered,unclaimeddiams,unclaimedcoverage,xymax,centeredxymax,xymaximavals,xydetdiameters,xycoverage,anisotropy,celldiameter,previous,numcells)
%indicies are unclaimed in previous 
 
%second round iterated
%unclaimed subset
[unclaimed,indicies]=removeClaimed(nucleiSet.centers,nucleiSet.range,diskSet.xymax);


%need to and indicies with previous indicies and keep subset
unclaimed=(diskSet.xymax(indicies,:));
unclaimedmaximavals=diskSet.xymaximavals(indicies,:);
unclaimedcentered3=diskSet.centeredxymax(indicies,:);
unclaimeddiams=diskSet.xydetdiameters(indicies);
unclaimedcoverage=diskSet.xycoverage(indicies);

%filtered to be isolated
[newfilteredpoints,indicies2]=closenessFilterRemovingIsolated(unclaimed,unclaimedmaximavals,.75*celldiameter,anisotropy,unclaimedcoverage);

while (~isempty(find(indicies2))) 


%vals to go with filtered
unclaimedmaximavals=unclaimedmaximavals(indicies2);
unclaimedcentered3=unclaimedcentered3(indicies2,:);
unclaimeddiams=unclaimeddiams(indicies2);
unclaimedcoverage=unclaimedcoverage(indicies2);

%allocate next round
centers3=cell(length(unclaimeddiams),1);
logodds3=cell(length(unclaimeddiams),1);
range3=cell(length(unclaimeddiams),1);

for i=1:length(unclaimeddiams) 
 centers3{i}=assign_planes(unclaimedcentered3(i,:),unclaimeddiams(i),X,diskSet.centeredxymax,diskSet.xydetdiameters,anisotropy);
 logodds3{i}=calculateLogodds(centers3{i},unclaimedcentered3(i,:),unclaimedmaximavals(i),unclaimeddiams(i),diskSet.xymaximavals,diskSet.xydetdiameters,anisotropy,diskSet.xycoverage);
 range3{i}=vcalculateMaximalRange(centers3{i},unclaimedcentered3(i,:),logodds3{i},diskSet.xycoverage,numcells);
end


test=find(indicies);
nucleiSet.centerindicies=[nucleiSet.centerindicies;test(indicies2)'];

nucleiSet.centers={nucleiSet.centers{:},centers3{:}};
nucleiSet.logodds={nucleiSet.logodds{:},logodds3{:}};
nucleiSet.range={nucleiSet.range{:},range3{:}};

%unclaimedcentered=[unclaimedcentered;unclaimedcentered3];
%unclaimeddiams_out=[unclaimeddiams_out,unclaimeddiams];
%unclaimedmaximavals_out=[unclaimedmaximavals_out;unclaimedmaximavals];

%iteration
oldindicies=indicies;
[unclaimed,indicies]=removeClaimed(nucleiSet.centers,nucleiSet.range,diskSet.xymax);
indicies=indicies&oldindicies;
%need to and indicies with previous indicies and keep subset
unclaimed=(diskSet.xymax(indicies,:));
unclaimedmaximavals=diskSet.xymaximavals(indicies,:);
unclaimedcentered3=diskSet.centeredxymax(indicies,:);
unclaimeddiams=diskSet.xydetdiameters(indicies);
unclaimedcoverage=diskSet.xycoverage(indicies);

%filtered to be isolated
[newfilteredpoints,indicies2]=closenessFilterRemovingIsolated(unclaimed,unclaimedmaximavals,.75*celldiameter,anisotropy,unclaimedcoverage);

end
