# Supplementary material for: A hybrid blob-slice model for accurate and efficient detection of fluorescence labeled nuclei in 3D
Source: BMC Bioinformatics. 2010 Nov 29;11:580. doi: 10.1186/1471-2105-11-580 (PMC3008706; doi:10.1186/1471-2105-11-580)
Supplement: Additional file 2 — Additional Source Code. Source code for the detection algorithm, retraining the shape model, and an example parameter file corresponding to the early zebrafish data. Zip file contains Matlab source and related files. [file 1471-2105-11-580-S2.ZIP › distribution_code/getParameter.m]

function param=getParameter(name,numcells,location)
global parameters;

%find correct index into parameter arrays
if(numcells>min(parameters.staging))
    timeindex=max(find(parameters.staging<numcells))+1;
else
    timeindex=1;
end
%default values
if(length(parameters.(name))==1)
    param=parameters.(name);
else
    param=parameters.(name)(timeindex);
end

%if regions are defined for this time and value overwrite value
%if isempty(parameters.regions{timeindex})
if(isfield(parameters,'regions')&&length(parameters.regions)>=timeindex) %regions defined
    if(isfield(parameters.regions{timeindex},name))%regional def for this variable
        areadef=parameters.regions{timeindex}.area;

        if(location(1)>areadef(1)&&location(1)<=areadef(2)&&location(2)>areadef(3)&&location(2)<=areadef(4)&&location(3)>areadef(5)&&location(3)<=areadef(6))
            param=parameters.regions{timeindex}.(name);

        end
    end
end
