# Supplementary material for: A hybrid blob-slice model for accurate and efficient detection of fluorescence labeled nuclei in 3D
Source: BMC Bioinformatics. 2010 Nov 29;11:580. doi: 10.1186/1471-2105-11-580 (PMC3008706; doi:10.1186/1471-2105-11-580)
Supplement: Additional file 2 — Additional Source Code. Source code for the detection algorithm, retraining the shape model, and an example parameter file corresponding to the early zebrafish data. Zip file contains Matlab source and related files. [file 1471-2105-11-580-S2.ZIP › distribution_code/conv3Dfreq.m]

function FFT1=conv3Dfreq(cprocl,vker)

%pad volume cprocl with zeros ov vker/2 width all around so that weird
%wrapping artifact does not influence output
%{
kernelwidth=floor(size(vker)/2);
cprocl_e=zeros(size(cprocl)+kernelwidth*2);
centerker=floor(size(cprocl)/2);
centerpix=floor(size(cprocl_e)/2);
embed1im=centerpix(1)-centerker(1)+[1:size(cprocl,1)];
embed2im=centerpix(2)-centerker(2)+[1:size(cprocl,2)];
embed3im=centerpix(3)-centerker(3)+[1:size(cprocl,3)];
cprocl_e(embed1im,embed2im,embed3im)=cprocl;
cprocl=cprocl_e;
%}
s=size(vker);
cprocl=padarray(cprocl,[floor(s(1)/2),floor(s(2)/2),floor(s(3)/2)],'replicate');
%cprocl=padarray(cprocl,[0,0,floor(s(3)/2)],'replicate');

%cprocl=double(cprocl);
smoothcell=zeros(size(cprocl));
centerpix=floor(size(cprocl)/2);
centerker=floor(size(vker)/2);

embed1i=centerpix(1)-centerker(1)+[1:size(vker,1)];
embed2i=centerpix(2)-centerker(2)+[1:size(vker,2)];
embed3i=centerpix(3)-centerker(3)+[1:size(vker,3)];

smoothcell(embed1i,embed2i,embed3i)=vker;

% disp('matched filter correlating observed volume');
% Correlation through FFT needs:
% a. Finding FFT(S) and FFT(C)

%pad with zero to kernel size so never get wrapping?
%FFT1=fftn(cprocl,size(cprocl)+2*floor(size(vker)/2));
%FFT2=fftn(smoothcell,size(cprocl)+2*floor(size(vker)/2));

FFT1=fftn(cprocl);
FFT2=fftn(smoothcell);

% b. ComplexArray=FFT(S) * Conj{FFT(C)}
%CPXARR2=FFT1.*conj(FFT2);
% c. IFFT{ComplexArray}
%MFout=2*abs(fftshift(ifftn(CPXARR2)));

% c. IFFT{ComplexArray}
%MFout=2*(fftshift(ifftn(FFT1.*conj(FFT2))));
FFT1=2*abs(fftshift(ifftn(FFT1.*conj(FFT2))));
s=floor(size(vker)/2);
s2=size(FFT1);

FFT1=FFT1(s(1)+1:s2(1)-s(1),s(2)+1:s2(2)-s(2),s(3)+1:s2(3)-s(3));
%FFT1=FFT1(:,:,s(3)+1:s2(3)-s(3));

%MFout=Mfout(embed1im,embed2im,embed3im); %crop away padding
%{

tic
Xfilts=imfilter(Xorig,fspecial3('gaussian',[sigma,sigma,sigma/anisotropy]),'replicate','same');
Xfiltb=imfilter(Xorig,fspecial3('gaussian',[sigma*1.6,sigma*1.6,sigma*1.6/anisotropy]),'replicate','same');

filtered=Xfilts-Xfiltb;
time=toc
tic
Xfilts2=conv3Dfreq(Xorig,fspecial3('gaussian',[sigma,sigma,sigma/anisotropy]));
Xfiltb2=conv3Dfreq(Xorig,fspecial3('gaussian',[sigma*1.6,sigma*1.6,sigma*1.6/anisotropy]));
filtered2=Xfilts2-Xfiltb2;
time=toc

%}
