# Supplementary material for: A hybrid blob-slice model for accurate and efficient detection of fluorescence labeled nuclei in 3D
Source: BMC Bioinformatics. 2010 Nov 29;11:580. doi: 10.1186/1471-2105-11-580 (PMC3008706; doi:10.1186/1471-2105-11-580)
Supplement: Additional file 2 — Additional Source Code. Source code for the detection algorithm, retraining the shape model, and an example parameter file corresponding to the early zebrafish data. Zip file contains Matlab source and related files. [file 1471-2105-11-580-S2.ZIP › distribution_code/processVolume.m]

%read previous labeled timestep to simulate using previous step nuclear
%diameter to set filter size


if (nodatause||nodata)

    if(isstruct(previous))
        if(~isempty(previous.diams)) %update only if found cells last time otherwise dont do anything
            celldiameter=mean(previous.diams);
        end
    else
        celldiameter=firsttimestepdiam*downsample;
    end
else
    nuclei=[nucleibase,'t',num2str(time-1,'%03d'),'-nuclei'];
    [celldata,cellnames]=readnuclei(nuclei);
    celldiameter=mean(celldata(:,7))*downsample; % size
end

if(isstruct(previous))
    numcells=length(previous.finalpoints);
else
    numcells=firsttimestepnumcells;
end

%replace distribution for 10thround
if(numcells>351)
    load(distribution_file2);
end


sigma=celldiameter*getParameter('sigma',numcells);
%hack for drosophila
%maximathreshold=getParameter('intensitythreshold',time);
maximathreshold=getParameter('intensitythreshold',numcells);


Xorig=X;
sizes=size(X);


%----------------------------------------------------------------------
%original code: takes less memory but is 50 times slower in a single thread
%CPU. 85% of the execution is spent here because it uses a for loop over
%chunks and 3D convolution (not separation between Gaussian kernels)

%use tiled if saving memory or by default, otherwise use seprable memory
%intensive all at once call

if (~exist('conservememory','var')||conservememory)
    X=tiledogfilter(X,sigma,anisotropy);
else
%Fernando Amat: this code takes more memory (about 2 times) but is much faster
siz2A=[floor(sigma/2)*2+1,floor(sigma/2)*2+1,max(3,floor(sigma/anisotropy/2)*2+1)]-1;
sigA = siz2A/(4*sqrt(2*log(2)));
siz2B=[floor(sigma*1.6/2)*2+1,floor(sigma*1.6/2)*2+1,max(3,floor(sigma*1.6/anisotropy/2)*2+1)]-1;
sigB = siz2B/(4*sqrt(2*log(2)));

X=imgaussianAnisotropy(single(X),sigA,siz2A)-imgaussianAnisotropy(single(X),sigB,siz2B);
%-----------------------------------------------------------------

end
%if(isnan(max(max(max(X)))))
%    X=zeros(size(X));
%end

if(nodata||nodatause&singlevolume)
    s=size(X);
    for p=1:s(3)
        if(max(max(X(:,:,p)))>maximathreshold*1.5)
            zlevel=p;
        end
    end
else
    %zlevel already defined if data or full sequence(to full volume)
end

%disk representation
nucleiSet=struct;
[diskSet,nucleiSet.centerindicies]=createDiskSet(X,maximathreshold,zlevel,celldiameter,anisotropy,numcells);

%create GFP sum and area for each slice
diskSet=calculateSliceGFP(Xorig,diskSet);
  e.diskintensity=diskSet.xymaximavals;
    e.diskGFPsums=diskSet.GFPsums;
      e.diskArea=diskSet.diskArea;
      
if(savedata)
  
  
    e.xpositions=diskSet.xpositions;
    e.ypositions=diskSet.ypositions;
    e.sliceCenters=diskSet.centeredxymax;
    e.numcells=numcells;
    e.celldiameter=celldiameter;
    e.sigma=sigma;
    e.firstroundpoints=diskSet.centeredxymax(nucleiSet.centerindicies,:);
    e.firstroundmaxima=diskSet.xymaximavals(nucleiSet.centerindicies);
    temp=size(diskSet.centeredxymax(nucleiSet.centerindicies,:));
    e.firstroundlength=temp(1);
    e.lowcoverage=length(find(diskSet.xycoverage(nucleiSet.centerindicies)<13));
end

%iteratively do extra rounds till nothing is left over results are
%concatenated on
nucleiSet=findOverlookedNuclei(X,nucleiSet,diskSet,anisotropy,celldiameter,numcells);
clear('Xorig');
clear ('X');
%conflict resolution
[mergedNucleiSet,e]=resolveConflicts(nucleiSet,diskSet,e,anisotropy,numcells,celldiameter,savedata);


e.finalaveragepoints=single(mergedNucleiSet.averagedpositions);
e.finalpoints=single(mergedNucleiSet.positions);
e.finaldiams=single(mergedNucleiSet.diameters);
e.finalmaximas=mergedNucleiSet.maximas;
e.diams=diskSet.xydetdiameters(nucleiSet.centerindicies); 
e.merged_sliceindicies=mergedNucleiSet.merged_sliceindicies;
if(savedata)
   
    
    %basic calculation saved info
    e.allpoints=diskSet.xymax(nucleiSet.centerindicies,:);
    e.maximavals=diskSet.xymaximavals(nucleiSet.centerindicies);
    e.allcenters=nucleiSet.centers;
    e.allrange=nucleiSet.range;
    e.alllogodds=nucleiSet.logodds;
    e.aspectratio=mergedNucleiSet.aspectratios;
    


%matching related saved info
if(~nodata)
    points=mergedNucleiSet.positions;
    mergeinfo2a=e.mergeinfo;
pairmerges=e.pairmerges;

    %read labeled data
[celldata,cellnames]=readnuclei([nucleidir,embryonumber_ed,'\t',num2str(time,'%03d'),'-nuclei']);
%read undedited sn data
%[Ucelldata,Ucellnames]=readnuclei([nucleidir,embryonumber,'_unedited\t',num2str(time,'%03d'),'-nuclei']);

    threshold=.75*celldiameter; %for identity of detected and labeled nuclei

    celllocations=celldata(:,4:6);
%Ucelllocations=Ucelldata(:,4:6);

%stats from initial 1st round matching matching
celllocations(:,1:2)=celllocations(:,1:2).*downsample;
%Ucelllocations(:,1:2)=Ucelllocations(:,1:2).*downsample;
%remember arguments to sub2ind are y,x,z
diameters=celldata(:,7)*downsample;
filteredpointsswitched=diskSet.centeredxymax(nucleiSet.centerindicies(1:e.firstroundlength),:);
[matches,matchessr]=compareDetectionWRadius_3(filteredpointsswitched,celllocations,celldata(:,7)*downsample*.5,1.5,anisotropy);
FP=filteredpointsswitched((matches==-1),:);
FN=celllocations((matchessr==-1),:);
%pmatches=filteredpointsswitched((matches~=-1),:);

totalcorrectnuclei=length(matchessr);
initialFN=length(FN);
initialFP=length(FP);

e.initialFN=FN;
e.initialFP=FP;

%stats from all 1st and 2nd round points matching
%match all centers
[matches2,matchessr2]=compareDetectionWRadius_3(diskSet.centeredxymax(nucleiSet.centerindicies,:),celllocations,celldata(:,7)*downsample*.5,1.5,anisotropy);

if(~isempty(mergeinfo2a))
    if(time~=firsttimestep)
        allvalid=[allvalid,(matches2(mergeinfo2a(:,1))==-1)|(matches2(mergeinfo2a(:,2))==-1)];
    end
end
e.fmatches=matches2;
e.fmatchesr=matchessr2;
e.all2ndroundFN=celllocations((matchessr2==-1),:);

nrl=[];
for i=1:length(nucleiSet.range)
    nrl=[nrl,length(nucleiSet.range{i})];
end
allpoints=diskSet.centeredxymax(nucleiSet.centerindicies,:);
e.zerodiskcorrect=allpoints((nrl<2&matches2==-1),:);
e.zerodiskwrong=allpoints((nrl<2&matches2>0),:);

e.matches2=matches2;
if (~isempty(pairmerges))
    introducedmergeFN=length(find(matches2(pairmerges(:,1))>0&matches2(pairmerges(:,2))>0));
    e.introducedmergeFN=pairmerges((matches2(pairmerges(:,1))>0&matches2(pairmerges(:,2))>0),:);


    correctmerges=length(find(matches2(pairmerges(:,1))==-1|matches2(pairmerges(:,2))==-1));
    e.correctmerges=pairmerges((matches2(pairmerges(:,1))==-1|matches2(pairmerges(:,2))==-1),:);
else
    e.introducedmergeFN=[];
    e.correctmerges=[];
end
%unmergedFP %could explicitly pull this out but it is implicit in remaining
%FP modulo matching error
%'missed FN' %ditto for this
psizes=size(filteredpointsswitched);
secondroundFP=length(find(find(matches2==-1)>psizes(1)));

e.secondroundFP=allpoints((matches2==-1),:);%all nonmatches
e.secondroundFP=e.secondroundFP((find(matches2==-1)>psizes(1)),:);%just the late ones
e.secondroundFPind=find(matches2==-1);%all nonmatches
e.secondroundFPind=e.secondroundFPind((find(matches2==-1)>psizes(1)));%just the late ones


correct2ndroundnuclei=length(find(find(matches2>0)>psizes(1)));
e.correct2ndroundnuclei=allpoints((matches2>0),:);%all
e.correct2ndroundnuclei=e.correct2ndroundnuclei((find(matches2>0)>psizes(1)),:);%all 2nd round
e.correct2ndroundnucleiind=find(matches2>0);%all
e.correct2ndroundnucleiind=e.correct2ndroundnucleiind((find(matches2>0)>psizes(1)));%all 2nd round

%match final merged and judged points
[matches2,matchessr2]=compareDetectionWRadius_3(points,celllocations,celldata(:,7)*downsample*.5,1.5,anisotropy);
points=round(points);
FP=points((matches2==-1),:);
FN=celllocations((matchessr2==-1),:);
%pmatches=points(find(matches2~=-1),:);
s=size(FN);
finalFN=s(1);
s=size(FP);
finalFP=s(1);
e.finalFN=FN;
e.finalFP=FP;
e.nuclei=length(matchessr2);

end
end
