# Supplementary material for: A hybrid blob-slice model for accurate and efficient detection of fluorescence labeled nuclei in 3D
Source: BMC Bioinformatics. 2010 Nov 29;11:580. doi: 10.1186/1471-2105-11-580 (PMC3008706; doi:10.1186/1471-2105-11-580)
Supplement: Additional file 2 — Additional Source Code. Source code for the detection algorithm, retraining the shape model, and an example parameter file corresponding to the early zebrafish data. Zip file contains Matlab source and related files. [file 1471-2105-11-580-S2.ZIP › distribution_code/conFromPairMerge.m]

function mergegroups=conFromPairMerge(mergeinfo)
%given list of pairwise merges in rows unravel into cell array of connected
%components of all n things merged
mergegroups={};
s=size(mergeinfo);
counter=0;
for i=1:s(1)

    m1=mergeinfo(i,1);
    m2=mergeinfo(i,2);
    if(m1~=-1)
        merges=[];
        %indicies of everyplace that m1 or m2 occur
        rows=find(mergeinfo(:,1)==m1|mergeinfo(:,2)==m1|mergeinfo(:,2)==m2|mergeinfo(:,1)==m2);
        while(~isempty(rows))
            merges=[merges;unique([mergeinfo(rows,1);mergeinfo(rows,2)])];
            mergeinfo(rows,:)=-1; %wipe out merges already procesed
            rows=zeros(s(1),1);
            for j=1:length(merges)
                rows=rows|mergeinfo(:,1)==merges(j)|mergeinfo(:,2)==merges(j);
            end
            rows=find(rows);
        end
            
    mergegroups{counter+1}=merges;
    counter=counter+1;
    end

end
