# Supplementary material for: A hybrid blob-slice model for accurate and efficient detection of fluorescence labeled nuclei in 3D
Source: BMC Bioinformatics. 2010 Nov 29;11:580. doi: 10.1186/1471-2105-11-580 (PMC3008706; doi:10.1186/1471-2105-11-580)
Supplement: Additional file 2 — Additional Source Code. Source code for the detection algorithm, retraining the shape model, and an example parameter file corresponding to the early zebrafish data. Zip file contains Matlab source and related files. [file 1471-2105-11-580-S2.ZIP › distribution_code/compareDetectionWRadius_3.m]

function [matches,correct_matched]=compareDetectionWRadius_3(detectedpoints,correctpoints,correctpointsizes,distancefactor,zscalingfactor)
%assigns matching labels to data based on radius
%returns detected long array of indicies into correctpoints
%a->b b->a less than *individual labeld radius

%z values are in planes not pixels
s_detectedpoints=[detectedpoints(:,1),detectedpoints(:,2),detectedpoints(:,3)*zscalingfactor];
s_correctpoints=[correctpoints(:,1),correctpoints(:,2),correctpoints(:,3)*zscalingfactor];


distances=distance(s_detectedpoints',s_correctpoints');
if(size(detectedpoints,1)>1)
[mincorrect,Icorrect]=min(distances);
else
  mincorrect=distances;
  Icorrect=ones(size(distances));
end
[mindetected,Idetected]=min(distances');

%I think this sorting is an artifact of previous version where matching was
%not bidirectional 

%sort mindetected,idetected so closest match gets first crack
[svals,sortIndex]=sortrows([mindetected',Idetected'],1);
smindetected=svals(:,1)';
sIdetected=svals(:,2)';


correct_matched=zeros(1,size(correctpoints,1));
%for each correct point 
FN=[];
matches=zeros(1,size(detectedpoints,1));
 %match a closest to b and distance ab is less than threhhold
 % because data is cleaned to 1 radius distance between cells
 %if threshold .5 radius this is stronger than match ab ba
 for i=1:length(smindetected)
     
     %detected point
     dpoint=s_detectedpoints(sortIndex(i),:);
     %correct point thats closes
     lpoint=s_correctpoints(sIdetected(i),:);
     
     %elliptical threshold distancefactor in z distancefactor/2 in x,y
   %  thresh_factor=correctpointsizes(sIdetected(i))*distancefactor;
    % thresh_val=(dpoint-lpoint).^2;
    % ovalratio=.75;
    % thresh_val=thresh_val(1)/(thresh_factor*ovalratio).^2+thresh_val(2)/(thresh_factor*ovalratio).^2+thresh_val(3)/(thresh_factor).^2;
     
  
    if( (smindetected(i)<correctpointsizes(sIdetected(i))*distancefactor) && Icorrect(sIdetected(i))==sortIndex(i))  
     %now instead a-b b-a and less than elipse threshold
   %if(thresh_val<=1 && Icorrect(sIdetected(i))==sortIndex(i))  
        matches(sortIndex(i))=sIdetected(i);
        correct_matched(sIdetected(i))=sortIndex(i);
   else
       matches(sortIndex(i))=-1;
    end
end

for i=1:length(correct_matched)
    if(correct_matched(i)==0)
        correct_matched(i)=-1;
    end
    
end
 
 
 
%for i=1:length(mindetected)
   
%   if( (mindetected(i)<correctpointsizes(Idetected(i))*distancefactor) && correct_matched(Idetected(i))==0)  
%        matches(i)=Idetected(i);
%        correct_matched(Idetected(i))=i;
 %  else
 %      matches(i)=-1;
 %   end
%end

%for i=1:length(correct_matched)
%    if(correct_matched(i)==0)
%        correct_matched(i)=-1;
%    end
    
%end
