# Supplementary material for: A hybrid blob-slice model for accurate and efficient detection of fluorescence labeled nuclei in 3D
Source: BMC Bioinformatics. 2010 Nov 29;11:580. doi: 10.1186/1471-2105-11-580 (PMC3008706; doi:10.1186/1471-2105-11-580)
Supplement: Additional file 2 — Additional Source Code. Source code for the detection algorithm, retraining the shape model, and an example parameter file corresponding to the early zebrafish data. Zip file contains Matlab source and related files. [file 1471-2105-11-580-S2.ZIP › distribution_code/tiledogfilter.m]

function filtered=tiledogfilter(data,sigma,anisotropy)
chunkxy=150;%size of chunk we can handle in memory
chunkz=21;%21 is problem

maxpaddingxy=floor(sigma*1.6/2); %ammount of tile that will be invalid bc filter will run off edge
maxpaddingz=floor(sigma*1.6/anisotropy/2);

s=size(data);

filtered=zeros(s,'single');
for cx=1:chunkxy:s(1)
    for cy=1:chunkxy:s(2)
        for cz=1:chunkz:s(3)
            %padded out so whole chunk is good
            dchunk=single(data(max(1,cx-maxpaddingxy):min(s(1),cx+chunkxy+maxpaddingxy),max(1,cy-maxpaddingxy):min(s(2),cy+chunkxy+maxpaddingxy),max(1,cz-maxpaddingz):min(s(3),cz+chunkz+maxpaddingz)));
            %filter 
            %FFT dogfilter now uses replication padding, so edge wrapping
            %should not be a problem anymore
            dchunk=dogfilter(dchunk,sigma,anisotropy);
            
            schunk=size(dchunk);
            %cut away contaminated edge
            if(cx==1) 
                goodstartx=1;
            else
                goodstartx=min(maxpaddingxy,cx)+1;
            end
            if(cy==1) 
                goodstarty=1;
            else
                goodstarty=min(maxpaddingxy,cy)+1;
            end
            if(cz==1 ) 
                goodstartz=1;
            else
                %if padding is bigger than increment need to 
                goodstartz=min(maxpaddingz,cz)+1;
            end
            
            if(cx+chunkxy>=s(1)) 
                goodendx=schunk(1);
            else
                goodendx=schunk(1)-maxpaddingxy;
            end
            if(cy+chunkxy>=s(2)) 
                goodendy=schunk(2);
            else
                goodendy=schunk(2)-maxpaddingxy;
            end
            if(cz+chunkz>=s(3)) 
                goodendz=schunk(3);
            else
               
                goodendz=schunk(3)-min(maxpaddingz,s(3)-(cz+chunkz)+1);
            end
            dchunk=dchunk(goodstartx:goodendx,goodstarty:goodendy,goodstartz:goodendz);
            schunk=size(dchunk);
            filtered(cx:cx+schunk(1)-1,cy:cy+schunk(2)-1,cz:cz+schunk(3)-1)=dchunk;
        end %dim 1 loop
    end  %dim 2 loop
end%dim 3 loop
