# Supplementary material for: A hybrid blob-slice model for accurate and efficient detection of fluorescence labeled nuclei in 3D
Source: BMC Bioinformatics. 2010 Nov 29;11:580. doi: 10.1186/1471-2105-11-580 (PMC3008706; doi:10.1186/1471-2105-11-580)
Supplement: Additional file 2 — Additional Source Code. Source code for the detection algorithm, retraining the shape model, and an example parameter file corresponding to the early zebrafish data. Zip file contains Matlab source and related files. [file 1471-2105-11-580-S2.ZIP › distribution_code/pickCenterIndicies.m]

function centerindicies=pickCenterIndicies(X,twodmax,celldiameter,anisotropy,numcells)
%3d max

sizes=size(X);

%3d max implemented manually
%offsets into 18 3D neighbors not examined in computing 2d max
offsets=[-1,-1;-1,0;-1,1;0,-1;0,0;0,1;1,-1;1,0;1,1];
offsets=[offsets,ones(length(offsets),1);offsets,-1*ones(length(offsets),1)];
[x,y,z]=ind2sub(sizes,twodmax);
twodxy=[x,y,z];

%expanded2dxyz=repmat(2dxyz,
centerindicies=[];
for i=1:length(twodmax)
    points=[twodxy(i,1)+offsets(:,1),twodxy(i,2)+offsets(:,2),twodxy(i,3)+offsets(:,3)];
    points(:,:)=max(points(:,:),1);
    points(:,1)=min(points(:,1),sizes(1));
    points(:,2)=min(points(:,2),sizes(2));
     points(:,3)=min(points(:,3),sizes(3));
     %now that have subscritp indicies of neighbors turn to linear
     neighbors=sub2ind(sizes,points(:,1),points(:,2),points(:,3));
     if (max(X(neighbors))<=X(twodmax(i)))
         centerindicies=[centerindicies;i];
     end
end


%{
tic
%3d max version
%apply zlevel bottom threshold
X(:,:,zlevel)=X(:,:,zlevel-1.)/2;

X(:,:,zlevel+1:sizes(3))=0;

Xmax=imregionalmax(X,26);
% locations of 3d maxima indicies into image
maxima=find(Xmax);
maxima=maxima(X(maxima)>maximathreshold);

%translate into indicies into xy maximas
centerindicies=[];
for maxi=1:length(maxima)
       centerindicies=[centerindicies;find(twodmax==maxima(maxi))];
end
toc
%}

%{
%filtered xy max version
[altxymax,indicies]=closenessFilter(twodxy,X(twodmax),getParameter('selection_dist',numcells)*celldiameter,anisotropy);
centerindicies=find(indicies);
%}
