# Supplementary material for: A hybrid blob-slice model for accurate and efficient detection of fluorescence labeled nuclei in 3D
Source: BMC Bioinformatics. 2010 Nov 29;11:580. doi: 10.1186/1471-2105-11-580 (PMC3008706; doi:10.1186/1471-2105-11-580)
Supplement: Additional file 2 — Additional Source Code. Source code for the detection algorithm, retraining the shape model, and an example parameter file corresponding to the early zebrafish data. Zip file contains Matlab source and related files. [file 1471-2105-11-580-S2.ZIP › distribution_code/distributionTrainingCode.m]

%retraining procedure is to load a calculated mat result
%run this which regenerates the disk info data structure

% vis code run between comments here to bring nuclear image
% to use in correcting center list
%{
  circlevis=X*10;%Xorig;  
    circlevis(sub2ind(size(X),diskSet.xymax(:,2),diskSet.xymax(:,1),diskSet.xymax(:,3)))=-1;
    circlevis(sub2ind(size(X),filteredpointsswitched(:,2),filteredpointsswitched(:,1),filteredpointsswitched(:,3)))=1;


    for i=1:length(diskSet.centeredxymax)              
       % crustpoints=sphereFatCrustPoints_corrected(round(detdiameters(i)*1.2),filteredpointsswitched(i,:),anisotropy,Xorig,1);
        crustpoints=sphereBeltCrustPoints(xydetdiameters(i),diskSet.centeredxymax(i,:),anisotropy,X);
        circlevis(crustpoints)=-900;
    end
    
    for i=1:length(filteredpointsswitched)              
       % crustpoints=sphereFatCrustPoints_corrected(round(detdiameters(i)*1.2),filteredpointsswitched(i,:),anisotropy,Xorig,1);
        crustpoints=sphereBeltCrustPoints(detdiameters(i),filteredpointsswitched(i,:),anisotropy,X);
        circlevis(crustpoints)=2000;
    end
    
 for i=1:length(centers)


  points=centers{i};
     

    if (length(points)>0)
    points=diskSet.xymax(points(:,4),:);
    if length(points>0)
            points=points(:,1:3);
    circlevis(sub2ind(size(X),points(:,2),points(:,1),points(:,3)))=0;
    end
    end
 end
 nii=make_nii(circlevis)
 view_nii(nii)
 return
 
 
%}

%then does training
%{

%code for translating new data structures from pipeline to old variable
%names to run training code

%recalculate supp data for target timestep
time=277;%202
timepoint=time
previous=esequence{timepoint-1};
 if(newscope)
        if(~exist('LSM'))
         LSM=false;
        end

        if(LSM)
            X=imresize(loadCellStackLSM([embryodir,embryonumber],time,1,slices),downsample);

        else
            if rednuclei
                X=im2double((imresize(loadCellStackMetamorph([embryodir,embryonumber],time,1,slices,[0,0,0,0],zeropadding),downsample)));
                %end
                Xr=im2double((imresize(loadCellStackMetamorph([embryodir,embryonumber],time,2,slices,[0,0,0,0],zeropadding),downsample)));

            else
                X=im2double((imresize(loadCellStackMetamorph([embryodir,embryonumber],time,2,slices,[0,0,0,0],zeropadding),downsample)));
                %end
                Xr=im2double((imresize(loadCellStackMetamorph([embryodir,embryonumber],time,1,slices,[0,0,0,0],zeropadding),downsample)));
            end
        end
    else
        X=im2double(imresize(loadCellStack([embryodir,embryonumber,'_L1'],slices,time),downsample)); 
 end
Xorig=X;
 processVolume;
    X=tiledogfilter(Xorig,sigma,anisotropy);
 return
 %}    

centers=nucleiSet.centers;
%esequence{timepoint}.allcenters;

%bootstrap version without real hand labeled data
%{
range=nucleiSet.range;
corrected_centers=centers;
for i=1:length(centers)
    corrected_centers{i}=corrected_centers{i}(range{i},:);
end
good=linspace(1,length(centers),length(centers));
%}

%real version
corrected_centers=real_corrected_centers;
%good=[1,3,4,5,6,8,10,13,15,16,18,20,21,22,23,25,26,27,29,33,35,37,39,40,41,43,44,45,46,47,50,53,54,58,59,60,61,63,65,66,67,68,69,73,74,77,79,81,83,84,86,88,91,93,95,96,97,99,100,107,108,109,110,112,113,114,118,119,120,121,122,125,128,131,133,136,137,138,140,143,144,146,147,148,149,150,153,155,161,162,163,165,166,167,169,173,174,175,176,177,180,183,187,189,192,193,195,197,199,200,201,205,206,208,210,211,212,213,215,217,219,220,224,230,231,232,234,238,240,243,244,245,247,249,252,253,256,258,261,263,264];     
%hard ones started keeping track 35 ones actually had to change
%hardones=[37,45,53,54,58,61,68,73,77,81,84,86,88,91,93,95,96,97,99,100,107,112,113,118, 119,120,122,128,131,133,136,137,140,143,144,149,150,153,155,162,163,166,167,169,173,174,177,180,189,192,193,195,197,199,200,201,208,212,215,217,224,243,245,252,258,261,263,264];
%mr=[69,79]
%bad=[56,102,103];

%late stage good
good=[4,7,9,15,18,25,30,38,45,53,57,62,67,70,73,79,85,90,95,103,110,114,118,121,125,129,133,139,143,148,153,157,165,171,176,183,187,194,199,204,213,217,222,227,231,236,240,251,259,264,269,277,283,288,293,302,308,313,319,326,333,340,348,355,360,365,372,380,395,400,407,413,417,423,426,431,435,441,450,464,470];
good_ex=[4,6,7,9,10,15,16,18,19,25,26,30,31,38,39,45,46,53,54,57,58,62,63,67,68,70,71,73,74,79,85,86,90,91,95,96,103,110,111,114,,118,121,125,129,133,139,143,148,153,157,165,171,176,183,187,194,199,204,213,217,222,227,231,236,240,251,259,264,269,277,283,288,293,302,308,313,319,326,333,340,348,355,360,365,372,380,395,400,407,413,417,423,426,431,435,441,450,464,470];

oddones=[]; %ones that are not third on left but included anyway
bad=[380,475];
hardones=[30,53,57,73,90,103,125,129,133,139,153,157,165,171,199,204,213,227,231,236,240,251,264,269,277,283,288,293,302,308,313,319,340,348,355,365,372,390,395,400,413,417,423,435,457,464,470,477];
%80 is genuinely one disk 
filteredpointsswitched=diskSet.centeredxymax(nucleiSet.centerindicies,:);
originalpointsswitched=diskSet.centeredxymax(nucleiSet.centerindicies,:);

detdiameters=esequence{time}.diams;
xyzmaximavals=esequence{time}.maximavals;
xymaximavals=diskSet.xymaximavals;
xydetdiameters=diskSet.xydetdiameters;

% train distirbution of good and bad disks based on  a computed  result of
% disks centers and a hand corrected
%good2 is name indicating which center have been curated in
%corrected_centers
%old images good data
%good=[1,2,3,4,5,6,7,8,9,10,11,12,13,14,15,16,17,18,19,20,34,35,36,37,38,39,40,41,42,43,44,45,46,47,162,163,164,165,166,167,168,169,170,171,172,174,175,176,177,178,179,181,182,183,184,185,186,187,237,238,239,240,241,242,244,245,247,248,249,250,251,252,253,254,255,256,257,258,259,260,262,263,264,265,266,267,268,269,270,271,272,273,274,275,276,277,278,279,280,281,282,283,284,285,286,287;];

%slight doubt in my mind if this is general to whether center is included
%or not in set, but it should be


%figure
allgoodl=[];
allbadl=[]; %matricies of data for all features for all disks
allgoodr=[];
allbadr=[]; %matricies of data for all features for all disks
adjoining_bad_disks= 0;
hold on
oddcases=[];
minima_exists=0;
end_exists=0;
end_vals=[];
minima_vals=[];
not_minima=[];
for i=1:length(good)
    points=centers{good(i)};
    %** below comes out?
    points=[points(:,1:3);filteredpointsswitched(good(i),:)];

    zdiam=detdiameters(good(i));
    cpoints=corrected_centers{good(i)};
    points=centers{good(i)};
    sp=size(points);


    pivot=originalpointsswitched(good(i),3);
    topplane=min(min(points(:,3)),pivot);
    bottomplane=max(max(points(:,3)),pivot);

    %bounds on labeled data plus 3 in each direction is bound on
    %window to use as bad examples
    gtopplane=min(min(cpoints(:,3)),pivot)-2;
    gbottomplane=max(max(cpoints(:,3)),pivot)+2;
    %bounds on labeled data
    gtopplane=max(gtopplane,topplane);
    gbottomplane=min(gbottomplane,bottomplane);


    badones=[];
    badonesr=[];
    badonesl=[];
    goodonesr=[];
    goodonesl=[];

    counter=1;

    %calculate all values using live code
    features=calc_disk_feature_vector(points,xyzmaximavals(good(i)),detdiameters(good(i)),filteredpointsswitched(good(i),:),xymaximavals,xydetdiameters,anisotropy)   ;
    f2{good(i)}=features;


    for j=topplane:bottomplane-1
        leftdisks=points(find(points(:,3)==j),:);
        rightdisks=points(find(points(:,3)==j+1),:);
        if (j==pivot)
            %special case  left of pair is centerplane
 
            [m,minind]=min(distance(rightdisks(:,1:2)',filteredpointsswitched(good(i),1:2)'));
       
            %keep track of bad transitions to right rightdisk is bad
            if (length(find(rightdisks(minind,4)==cpoints(:,4)))==0 ) % a slice that was removed in correction
                %if(length(find(rightdisks(minind,4)==wronglyincluded(:,1)))>0) %fp
                if(rightdisks(minind,3)<=gbottomplane)
                    badones=[badones,counter];
                    badonesr=[badonesr,counter];
                end
            else
                goodonesr=[goodonesr,counter];
            end
            counter=counter+1;
        else
            if (j==pivot-1)
                % special case right of pair is centerplane
                sizes=size(leftdisks);

                for h=1:sizes(1)
                    if (length(find(leftdisks(h,4)==cpoints(:,4)))==0) % a slice that was removed in correction
                        %if(length(find(leftdisks(h,4)==wronglyincluded(:,1)))>0) %fp
                        if(leftdisks(h,3)>=gtopplane)
                            badones=[badones,counter];
                            badonesl=[badonesl,counter];
                        end
                    else
                        goodonesl=[goodonesl,counter];
                    end
                    counter=counter+1;
                end
            else
                %generic case
                sizes=size(leftdisks);
                for h=1:sizes(1)
                
                    if(j>pivot)
                        
                        [m,minind]=min(distance(rightdisks(:,1:2)',filteredpointsswitched(good(i),1:2)'));
       
                        if (length(find(rightdisks(minind,4)==cpoints(:,4)))~=0)
                            goodonesr=[goodonesr,counter];
                        end
                        if (length(find(rightdisks(minind,4)==cpoints(:,4)))==0)%&length(find(leftdisks(h,4)==cpoints(:,4)))~=0) % a slice that was removed in correction

                            if(rightdisks(minind,3)<=gbottomplane)
                                badones=[badones,counter];
                                badonesr=[badonesr,counter];
                            end
                        end
                    else
                        if (length(find(leftdisks(h,4)==cpoints(:,4)))~=0)
                            goodonesl=[goodonesl,counter];
                        end
                        if (length(find(leftdisks(h,4)==cpoints(:,4)))==0)%&length(find(rightdisks(minind,4)==cpoints(:,4)))~=0) % a slice that was removed in correction
                            if(leftdisks(h,3)>=gtopplane)
                                badones=[badones,counter];
                                badonesl=[badonesl,counter];
                            end
                        end
                    end
                    counter=counter+1;
                end
            end
        end

    end


    %assign featuers by different method
    allgoodl=[allgoodl,features(:,goodonesl)];
    allbadl=[allbadl,features(:,badonesl)];
    allgoodr=[allgoodr,features(:,goodonesr)];
    allbadr=[allbadr,features(:,badonesr)];


    points=centers{good(i)};
    points=[;filteredpointsswitched(good(i),:);points(:,1:3)];

    
end

  
  %scatter using 
  figure
  scatter3(allgoodl(4,:),allgoodl(5,:),allgoodl(6,:))
  hold on
    scatter3(allbadl(4,:),allbadl(5,:),allbadl(6,:),'r')
  
    scatter3(allgoodr(4,:),allgoodr(5,:),allgoodr(6,:),'b')

    scatter3(allbadr(4,:),allbadr(5,:),allbadr(6,:),'r')
    
        scatter3(allgoodlm(4),allgoodlm(5),allgoodlm(6),'c')
scatter3(allbadlm(4),allbadlm(5),allbadlm(6),'m')
 scatter3(allgoodrm(4),allgoodrm(5),allgoodrm(6),'c')
scatter3(allbadrm(4),allbadrm(5),allbadrm(6),'m')   
    
    
      figure
  scatter3(allgoodl(4,:),allgoodl(3,:),allgoodl(7,:))
  hold on
    scatter3(allbadl(4,:),allbadl(3,:),allbadl(7,:),'r')
  
    scatter3(allgoodr(4,:),allgoodr(3,:),allgoodr(7,:),'b')

    scatter3(allbadr(4,:),allbadr(3,:),allbadr(7,:),'r')
    
    scatter3(allgoodlm(4),allgoodlm(3),allgoodlm(7),'c')
scatter3(allbadlm(4),allbadlm(3),allbadlm(7),'m')
 scatter3(allgoodrm(4),allgoodrm(3),allgoodrm(7),'c')
scatter3(allbadrm(4),allbadrm(3),allbadrm(7),'m')   
    
          figure
  scatter3(allgoodl(4,:),allgoodl(1,:),allgoodl(2,:))
  hold on
    scatter3(allbadl(4,:),allbadl(1,:),allbadl(2,:),'r')
  
    scatter3(allgoodr(4,:),allgoodr(1,:),allgoodr(2,:),'b')

    scatter3(allbadr(4,:),allbadr(1,:),allbadr(2,:),'r')
    
scatter3(allgoodlm(4),allgoodlm(1),allgoodlm(2),'c')
scatter3(allbadlm(4),allbadlm(1),allbadlm(2),'m')
 scatter3(allgoodrm(4),allgoodrm(1),allgoodrm(2),'c')
scatter3(allbadrm(4),allbadrm(1),allbadrm(2),'m')   
    
%remove outliers of 9th round distribution
%{
allbadr=allbadr(:,find(allbadr(6,:)<1));
allbadl=allbadl(:,find(allbadl(6,:)>-1));
%}
    %remove outliers of 10th round distribution
    %{
allbadr=allbadr(:,find(allbadr(6,:)<.9&allbadr(5,:)>-.2));
allbadl=allbadl(:,find(allbadl(7,:)<.7));
allgoodr=allgoodr(:,find(allgoodr(1,:)<.4&allgoodr(5,:)<.2));
allgoodl=allgoodl(:,find(allgoodl(4,:)>-1));
%}
%now original training set

allbadr_u=allbadr;
allbadl_u=allbadl;
allgoodr_u=allgoodr;
allgoodl_u=allgoodl;


test=[1 2 3 4 5 6 7 ];
allbadr=allbadr_u(test,:);
allbadl=allbadl_u(test,:);
allgoodr=allgoodr_u(test,:);
allgoodl=allgoodl_u(test,:);

allbadrm=mean(allbadr');
allbadlm=mean(allbadl');
allgoodrm=mean(allgoodr');
allgoodlm=mean(allgoodl');
allgoodlc=cov(allgoodl');
allgoodrc=cov(allgoodr');
allbadlc=cov(allbadl');
allbadrc=cov(allbadr');

bbr=mvnpdf(allbadr',allbadrm,allbadrc);
bgr=mvnpdf(allbadr',allgoodrm,allgoodrc);

ggr=mvnpdf(allgoodr',allgoodrm,allgoodrc);
gbr=mvnpdf(allgoodr',allbadrm,allbadrc);

bbl=mvnpdf(allbadl',allbadlm,allbadlc);
bgl=mvnpdf(allbadl',allgoodlm,allgoodlc);

ggl=mvnpdf(allgoodl',allgoodlm,allgoodlc);
gbl=mvnpdf(allgoodl',allbadlm,allbadlc);

%correct left good
length(find(ggl>gbl))/length(ggl)
length(find(ggr>gbr))/length(ggr)
length(find(bbl>bgl))/length(bbl)
length(find(bbr>bgr))/length(bbr)
%wrong count
length(find(ggl<gbl))
length(find(ggr<gbr))
length(find(bbl<bgl))
length(find(bbr<bgr))
