# Supplementary material for: A hybrid blob-slice model for accurate and efficient detection of fluorescence labeled nuclei in 3D
Source: BMC Bioinformatics. 2010 Nov 29;11:580. doi: 10.1186/1471-2105-11-580 (PMC3008706; doi:10.1186/1471-2105-11-580)
Supplement: Additional file 2 — Additional Source Code. Source code for the detection algorithm, retraining the shape model, and an example parameter file corresponding to the early zebrafish data. Zip file contains Matlab source and related files. [file 1471-2105-11-580-S2.ZIP › distribution_code/saveNucleiFiles.m]

%save without lineaging in acetree readable format.
function saveNucleiFiles(tracksFinal,esequence,time,directory,anisotropy)

%preprocessing hack if nan fill in with previous result (ie stands still
%during gaps instead of interpolating


%leave past end nan
for ct=1:size(tracksFinal,1)
       for st=1:size(tracksFinal(ct).tracksCoordAmpCG,1)
           started=false;
           endtime=max(find(~isnan(tracksFinal(ct).tracksCoordAmpCG(st,:))));
            for p=1:8:size(tracksFinal(ct).tracksCoordAmpCG,2)
                if(~isnan(tracksFinal(ct).tracksCoordAmpCG(st,p)))
                    started=true;
                end
                if(started&&p<=endtime&& isnan(tracksFinal(ct).tracksCoordAmpCG(st,p)))
                    tracksFinal(ct).tracksCoordAmpCG(st,p:p+3)=tracksFinal(ct).tracksCoordAmpCG(st,p-8:p-5);
                end
            end
       end
end

    
    
currentcounters=ones(1,time);
assembledData=cell(1,time);

 abs_subtrack_number=1;
for ct=1:size(tracksFinal,1)%iterate over all compound tracks
    %absoute start time of this compound track
    cts_start=tracksFinal(ct).seqOfEvents(1,1);
    
    %initialize an array of pointers to final resting place of each nuc in
    %output array
    tracksFinal(ct).RowNumbers=zeros(size(tracksFinal(ct).tracksFeatIndxCG));
    
    for st=1:size(tracksFinal(ct).seqOfEvents,1) %iterate over events in compound tracks
     
        current_subtrack=tracksFinal(ct).seqOfEvents(st,3);
        
        if(tracksFinal(ct).seqOfEvents(st,2)==1)% track born add it to assembled data
            % as long as track exists output it
            localtp=1;
            abs_starttime=tracksFinal(ct).seqOfEvents(st,1);
           % local_endtime=max(find(~isnan(tracksFinal(ct).tracksCoordAmpCG(st,:))));
            
            local_index=(abs_starttime-cts_start+localtp-1) *8+1;
            abs_currenttime=abs_starttime+localtp-1;
            local_index_single=abs_starttime-cts_start+localtp-1;
            
            %predecessor/suc for division
                
            %while local_index<local_endtime&&
            while(local_index_single<size(tracksFinal(ct).tracksFeatIndxCG,2)&&~isnan(tracksFinal(ct).tracksCoordAmpCG(current_subtrack,local_index)))
                
                assembledData{abs_currenttime}(currentcounters(abs_currenttime),1:4)=tracksFinal(ct).tracksCoordAmpCG(current_subtrack,local_index:local_index+3);
                 assembledData{abs_currenttime}(currentcounters(abs_currenttime),5)=abs_subtrack_number;
                
                 %put in diam
                if(tracksFinal(ct).tracksFeatIndxCG(current_subtrack,local_index_single+1)~=0)
                 assembledData{abs_currenttime}(currentcounters(abs_currenttime),6)=esequence{abs_currenttime}.finaldiams(tracksFinal(ct).tracksFeatIndxCG(current_subtrack,local_index_single+1));
                else
                 assembledData{abs_currenttime}(currentcounters(abs_currenttime),6)= assembledData{abs_currenttime-1}(tracksFinal(ct).RowNumbers(current_subtrack,local_index_single),6);
                end
                
                 assembledData{abs_currenttime}(currentcounters(abs_currenttime),7:9)=[-1,-1,-1];
                  
                 %predecessor
                if(localtp>1)
                    assembledData{abs_currenttime}(currentcounters(abs_currenttime),7)=tracksFinal(ct).RowNumbers(current_subtrack,local_index_single);
                    assembledData{abs_currenttime-1}(tracksFinal(ct).RowNumbers(current_subtrack,local_index_single),8)=currentcounters(abs_currenttime);
                 
                else
                    if(~isnan( tracksFinal(ct).seqOfEvents(st,4)))
                         assembledData{abs_currenttime}(currentcounters(abs_currenttime),7)=tracksFinal(ct).RowNumbers(tracksFinal(ct).seqOfEvents(st,4),local_index_single);
                         assembledData{abs_currenttime-1}(tracksFinal(ct).RowNumbers(tracksFinal(ct).seqOfEvents(st,4),local_index_single),9)=currentcounters(abs_currenttime);
                     end
                end
                 
             
                 
                %save where put the current cell for future reference when
                %divisions
                tracksFinal(ct).RowNumbers(current_subtrack,local_index_single+1)=currentcounters(abs_currenttime);
                
                currentcounters(abs_currenttime)=currentcounters(abs_currenttime)+1;%inc next open space
                localtp=localtp+1;
                local_index=(abs_starttime-cts_start+localtp-1) *8+1;
                abs_currenttime=abs_starttime+localtp-1;
                local_index_single=abs_starttime-cts_start+localtp-1;
            
            end
            abs_subtrack_number= abs_subtrack_number+1;
            
        end
    end
    
end
'ok'


end_time=length(tracksFinal(1).tracksCoordAmpCG)/8;

for i=1:time%end_time %per time
    
    outputfile=[directory,'/t',num2str(i,'%03d'),'-nuclei'];
    fid=fopen(outputfile,'w');
    
    
    for p=1:size(assembledData{i},1)%per point
        
        %for moment divisions are not output******
        fprintf(fid,'%d, \t %d, \t %d, \t %d, \t %d, \t %0d, %0d, \t %3.3f, \t %d, \t %s, \t %d, \n',p,1,assembledData{i}(p,7),assembledData{i}(p,8),assembledData{i}(p,9),int16(assembledData{i}(p,1)),int16(assembledData{i}(p,2)),assembledData{i}(p,3)./anisotropy,assembledData{i}(p,6),['Nuc',num2str(assembledData{i}(p,5))],assembledData{i}(p,4));

    end
    
    
    fclose(fid);

end

%{
%totally screwed up

counter=1;

end_time=length(tracksFinal(1).tracksCoordAmpCG)/8;
for i=1:end_time %per time
    
    outputfile=[directory,'/t',num2str(i,'%03d'),'-nuclei'];
    fid=fopen(outputfile,'w');
    outcounter=1;
    
    for t=1:length(tracksFinal) %per track
        trackarray=tracksFinal(t).tracksCoordAmpCG;
        
        for p=1:size(trackarray,1)%per point within track
            diameter=10;
            if(~isnan(trackarray(p,1+8*(t-1))))
                %for moment divisions are not output******
                fprintf(fid,'%d, \t %d, \t %d, \t %d, \t %d, \t %d, %d, \t %d, \t %d, \t %s, \t %d, \n',outcounter,1,outcounter,outcounter,-1,trackarray(p,1+8*(t-1)+1),trackarray(p,1+8*(t-1)+2),trackarray(p,1+8*(t-1)+3),diameter,['Nuc',num2str(counter)],trackarray(p,1+8*(t-1)+4));
                outcounter=outcounter+1;
            else%invalid nuc hack for moment, ** just causes inefficiency on disk
                fprintf(fid,'%d, \t %d, \t %d, \t %d, \t %d, \t %d, %d, \t %d, \t %d, \t %s, \t %d, \n',outcounter,-1,-1,-1,-1,0,0,0,0,['Nuc',num2str(counter)],0);
                outcounter=outcounter+1;
            end
        end
        
        
    end
    fclose(fid);
    counter=counter+1;
end
%}
