# Supplementary material for: A hybrid blob-slice model for accurate and efficient detection of fluorescence labeled nuclei in 3D
Source: BMC Bioinformatics. 2010 Nov 29;11:580. doi: 10.1186/1471-2105-11-580 (PMC3008706; doi:10.1186/1471-2105-11-580)
Supplement: Additional file 2 — Additional Source Code. Source code for the detection algorithm, retraining the shape model, and an example parameter file corresponding to the early zebrafish data. Zip file contains Matlab source and related files. [file 1471-2105-11-580-S2.ZIP › distribution_code/calculateTrackingError.m]

%calculate tracking error by testing for every matched correct nucleus at
%t+1  is its predecessor(if matched) matched to the predecessor of its
%match


function [correct,wrong]=calculateTrackingError(p1_sucessors,p1_test_sucessors,match1,match1r, match2, match2r)


correct=0;
wrong=0;
s=size(p1_sucessors);

%should make ordering of children not matter

for i=1:s(1)
    if(match1r(i)~=-1) %real nucleus at t was matched to detected result (otherwise det FN)
        if(p1_sucessors(i,1)~=-1&&p1_test_sucessors(match1r(i),1)~=-1) %has sucessor 1 (otherwise death or sucessor det FN)
            if(p1_sucessors(i,1)==match2(p1_test_sucessors(match1r(i),1)))
                correct=correct+1;
            else
                if (p1_test_sucessors(match1r(i),2)~=-1&&p1_sucessors(i,1)==match2(p1_test_sucessors(match1r(i),2)))
                    correct=correct+1;
                else
                    wrong=wrong+1;
                end
            end
        end
        %ditto test for sucessor two
        if(p1_sucessors(i,2)~=-1&&p1_test_sucessors(match1r(i),2)~=-1) %has sucessor 1 (otherwise death or sucessor det FN)
            if(p1_sucessors(i,2)==match2(p1_test_sucessors(match1r(i),2)))
                correct=correct+1;
            else
                if(p1_test_sucessors(match1r(i),1)~=-1&&p1_sucessors(i,2)==match2(p1_test_sucessors(match1r(i),1)))
                      correct=correct+1;
                else
                wrong=wrong+1;
                end
            end
        end
    end
end
