# Supplementary material for: A hybrid blob-slice model for accurate and efficient detection of fluorescence labeled nuclei in 3D
Source: BMC Bioinformatics. 2010 Nov 29;11:580. doi: 10.1186/1471-2105-11-580 (PMC3008706; doi:10.1186/1471-2105-11-580)
Supplement: Additional file 2 — Additional Source Code. Source code for the detection algorithm, retraining the shape model, and an example parameter file corresponding to the early zebrafish data. Zip file contains Matlab source and related files. [file 1471-2105-11-580-S2.ZIP › distribution_code/calculateSphereDiameters_geometric.m]

%set diameter and possibly recenter based on geometry of zero crossing
function [diameters,centers,coverage,imagecoord_xpoints,imagecoord_ypoints]=calculateSphereDiameters_geometric(centers,Xfilt,expecteddiameter,recenter)

coverage=[];
%short circut to return if called with null parameters because bit trickly
%to rewrite actual processing correctly for that case
if(isempty(centers))
    diameters=[];
    coverage=[];
    imagecoord_xpoints=[];
    imagecoord_ypoints=[];
    return
end

direction=[0,1;
    0,-1;
    1,0;
    -1,0;
    0.7071,0.7071;
    -0.7071,-0.7071;
    0.7071,-0.7071;
    -0.7071,0.7071;
    0.8409,0.3483;
    -0.8409,-0.3483;
    -0.8409,0.3483;
    0.8409,-0.3483;
    0.3483,0.8409;
    -0.3483,-0.8409;
    0.3483, -0.8409;
    -0.3483,0.8409];

previous=[16,15,9,10,13,14,12,11,5,6,4,3,1,2,7,8]; %which direction index is previous to each if going clockwise
next=[13,14,12,11,9,10,15,16,3,4,8,7,5,6,2,1]; %which direction index is previous to each if going clockwise
raysort=[1,9,5,13,3,11,7,15,4,12,14,6,2,10,8,16];%location of each ray index in index sorted to go in clockwise direction

%altraysort=[1,16,7,12,3,9,5,13,2,15,8,11,4,10,6,14];

s=size(centers);
sizes=size(Xfilt);
%preallocate distances
alldiameters=zeros(length(direction),s(1));
allvalleydiameters=zeros(length(direction),s(1));

%lowenough=.25;
lowenough=getParameter('boundary_percent',length(centers));
%find valleys and zero crossings
for j=1:length(direction)
    for i=1:s(1)
        valley=0;
        center=centers(i,:);
        minval=Xfilt(center(2),center(1),center(3));
        negval=0;
        maxima=minval;
        %+offset in 2nd is right in x direction duh
        for offset=1:ceil(expecteddiameter/2*3)
            xpos=min(sizes(1),max(1,round(center(2)+offset*direction(j,1))));
            ypos=min(sizes(2),max(1,round(center(1)+offset*direction(j,2))));
            val=Xfilt(xpos,ypos,center(3));

            if(val<minval) %track min value
                minval=val;
            end

            if(~valley&&~negval&&val>minval) %valley
                valley=offset-1;
                allvalleydiameters(j,i)=offset-1;
            end

            if(~negval&&(val<maxima*lowenough)) %gone near zero max-.8 max
           % if(~negval&&(val<maxima*.3)) %gone near zero max-.8 max
                negval=offset;
                alldiameters(j,i)=offset;%
                break
            end

        end

        %if(~negval&&valley)
            %'set by valley';;
        %    alldiameters(j,i)=valley;%
        %end
    end %calculation of direction for each
end% end directions


%offsets in # of steps need to be turned into distances
sizes=size(alldiameters);
if (sizes(2)>0)
    alldistances=alldiameters.*repmat((direction(:,1).^2+direction(:,2).^2).^.5 ,1,sizes(2));
    allvalleydistances=allvalleydiameters.*repmat((direction(:,1).^2+direction(:,2).^2).^.5 ,1,sizes(2));
else
    alldistances=[];
end


%axisdiffs=[abs(alldistances(1,:)-alldistances(2,:));abs(alldistances(3,:)-alldistances(4,:));abs(alldistances(5,:)-alldistances(6,:));abs(alldistances(7,:)-alldistances(8,:))];
%axisratio=[abs(alldistances(1,:)./alldistances(2,:));abs(alldistances(3,:)./alldistances(4,:));abs(alldistances(5,:)./alldistances(6,:));abs(alldistances(7,:)./alldistances(8,:))];
%axisratio=min(axisratio,1./axisratio);

%fratio=[];
%for i=1:sizes(2)
%    fratio=[fratio,mean(axisratio(find(axisratio(:,i)~=0),i))];
%end

%detect outliers and mark them as invalid
%this is currently generic outlier detection more specific would be to
%compare each direction to 2 neibhoring direction vectors, which expect to
%be closer to the same even in asymmetric and off center conditions
%adjacentratios=[];

%largerthresh=3;%1.5;
%smallerthresh=1/3;
largerthresh=getParameter('large_ray_threshold',length(centers));
smallerthresh=getParameter('small_ray_threshold',length(centers));
outlierfilter=true;

if (outlierfilter)

    for i=1:sizes(2)%for each nucleus
        %min ray
        validprobes=find(alldistances(:,i)~=0); %nonzero indicies

        % [value,inval]=min(alldistances(validprobes,i)); %min of these
        value=median(alldistances(validprobes,i)); %min of these
        %closest value to returned as mean is index, as returns mean
        %of middle 2
        [value2,inval]=min(abs(alldistances(validprobes,i)-value));
        index=validprobes(inval); %index of the smallest valid probe
     
        for j=1:length(direction)-1 %for each ray except start which is assumed good
            nextindex=next(index);

            if (nextindex~=0)
                %if previous to judged is zero back previous index up till hit a nonzero value
                while(alldistances(index,i)==0)
                    index=previous(index);
                end
              
                if ((alldistances(nextindex,i)/alldistances(index,i)>largerthresh)||(alldistances(nextindex,i)/alldistances(index,i)<(smallerthresh)))
                    alldistances(nextindex,i)=0; %mark as invalid
                end
            end %if one to be judged is zero nothing to do
            index=nextindex;
        end
    end

end

%replace invalid with valley if present
alldistances(alldistances==0&allvalleydistances~=0)=allvalleydistances(alldistances==0&allvalleydistances~=0);

imsizes=size(Xfilt);

xpoints=alldistances.*repmat(direction(:,2),1,sizes(2));
ypoints=alldistances.*repmat(direction(:,1),1,sizes(2));
imagecoord_xpoints=alldistances.*repmat(direction(:,2),1,sizes(2))+repmat(centers(:,1)',length(direction),1);
imagecoord_ypoints=alldistances.*repmat(direction(:,1),1,sizes(2))+repmat(centers(:,2)',length(direction),1);

%[sortedrowsort,sortedrowsortindicies]=sort(raysort); %sorted version of ray position matrix
coverage=zeros(1,sizes(2));
centers_mod=zeros(sizes(2),3);
if(recenter)
    centers_mod=[];
    for i=1:sizes(2)
        coverage(i)=length(find(alldistances(:,i)~=0));
     
      
        %centroid
        %pull nonzero points and order them sucessively for centroid
        %calculation
        %in practice this sorting doesnt acutally have significant time
        %contribution so I'm not going to fiddle with indexing to remove it
        orderindicies=raysort((alldistances(:,i)~=0)); %the relative location of the good indicies
        [sorted,sortindicies]=sort(orderindicies); %sorting these so rays go in right order
        actualindicies=find(alldistances(:,i)~=0);
        actualindicies=actualindicies(sortindicies);
        
        xs=xpoints(actualindicies,i);
        ys=ypoints(actualindicies,i);
        area=0;
        cx=0;
        cy=0;
        %calculate centroid
        for j=1:length(xs)
            plus1=max(1,mod(j+1,length(ys)+1));
            area=area+xs(j)*ys(plus1)-ys(j)*xs(plus1);
            cx=cx+(xs(j)+xs(plus1))*(xs(j)*ys(plus1)-ys(j)*xs(plus1));
            cy=cy+(ys(j)+ys(plus1))*(xs(j)*ys(plus1)-ys(j)*xs(plus1));
        end
        area=area/2;
        cx=round(cx/(6*area));
        cy=round(cy/(6*area));
        %these are offsets because coordinate system is centered at old
        %center
        if (length(xs)<13)
            centers_mod(i,:)=centers(i,:);
        else
            centers_mod(i,:)=[centers(i,1)+cx,centers(i,2)+cy,centers(i,3)];
        end
    end
    centers_mod=min(max(1,centers_mod),repmat([imsizes(2),imsizes(1),imsizes(3)],sizes(2),1));

    %if not degenerate recenter otherwise dont risk changing it
    centers((coverage>13),:)=centers_mod((coverage>13),:);
end


%diameter=2*80th percentile of distances from new center
diameters=zeros(1,sizes(2));
for i=1:sizes(2)
    if(isempty(coverage)||coverage(i)>13)   
        
      %  time1=[];
      %  time2=[];
      %  for test=1:100
      %  tic
        %centerdistances=distance(centers(i,1:2)',[imagecoord_xpoints((alldistances(:,i)~=0),i),imagecoord_ypoints((alldistances(:,i)~=0),i)]');
     %   time1=[time1,toc];
     %    tic
        centerdistances=distanceToPoint(centers(i,1:2)',[imagecoord_xpoints((alldistances(:,i)~=0),i),imagecoord_ypoints((alldistances(:,i)~=0),i)]');
     %     time2=[time2,toc];
     %   end
        
        sdist=sort(centerdistances);
        diameters(i)=round(sdist(round(length(sdist)*.8)))*2+1;%80th percentile
    else
        diameters(i)=round(expecteddiameter);
    end
end
