# Supplementary material for: A hybrid blob-slice model for accurate and efficient detection of fluorescence labeled nuclei in 3D
Source: BMC Bioinformatics. 2010 Nov 29;11:580. doi: 10.1186/1471-2105-11-580 (PMC3008706; doi:10.1186/1471-2105-11-580)
Supplement: Additional file 2 — Additional Source Code. Source code for the detection algorithm, retraining the shape model, and an example parameter file corresponding to the early zebrafish data. Zip file contains Matlab source and related files. [file 1471-2105-11-580-S2.ZIP › distribution_code/calculateLogodds.m]

function logodds=calculateLogodds(planes,center,c_intensity,c_diameter,xymaximavals,xydetdiameters,anisotropy,xycoverage)
%calculate per plane vs per maxima a diameter and delta xy value and cut
%off if these go over thresholds

sp=size(planes);

if(max(sp)>0)
    logodds=zeros(1,sp(1));
    [features]=calc_disk_feature_vector(planes,c_intensity,c_diameter,center,xymaximavals,xydetdiameters,anisotropy)   ;

    global allbadlm
    global allgoodlm
    global allbadrm
    global allgoodrm

    global allbadlc
    global allbadrc

    global allgoodrc
    global allgoodlc

    pinlall=mvnpdf(features',allgoodlm,allgoodlc);
    polall=mvnpdf(features',allbadlm,allbadlc);
    pinrall=mvnpdf(features',allgoodrm,allgoodrc);
    porall=mvnpdf(features',allbadrm,allbadrc);

    pivot=center(3);
    topplane=min(min(planes(:,3)),pivot);
    bottomplane=max(max(planes(:,3)),pivot);
    counter=1;

    %loop ignores center planes leaving them to default of valid and
    %logodds zero
    for j=topplane:bottomplane-1

        leftdiskindexs=find(planes(:,3)==j);
        rightdiskindexs=find(planes(:,3)==j+1);
        leftdisks=planes(leftdiskindexs,:);
        rightdisks=planes(rightdiskindexs,:);
        sizes=size(leftdisks);
        sizes2=size(rightdisks);

        if(j<pivot)
            for h=1:sizes(1)
                pi=pinlall(counter);
                po=polall(counter);
                if(xycoverage(leftdisks(h,4))>13)
                    logodds(leftdiskindexs(h))=log(pi/po);
                end
                %else logodds is assigned value0
                counter=counter+1;
            end

        end
        if(j>=pivot)
            for h=1:sizes2(1)
                pi=pinrall(counter);
                po=porall(counter);
                if(xycoverage(rightdisks(h,4))>13)
                    logodds(rightdiskindexs(h))=log(pi/po);
                end
                counter=counter+1;
            end
        end
    end

end
