# Supplementary material for: A hybrid blob-slice model for accurate and efficient detection of fluorescence labeled nuclei in 3D
Source: BMC Bioinformatics. 2010 Nov 29;11:580. doi: 10.1186/1471-2105-11-580 (PMC3008706; doi:10.1186/1471-2105-11-580)
Supplement: Additional file 2 — Additional Source Code. Source code for the detection algorithm, retraining the shape model, and an example parameter file corresponding to the early zebrafish data. Zip file contains Matlab source and related files. [file 1471-2105-11-580-S2.ZIP › distribution_code/imgaussianAnisotropy.m]

%Fernando Amat September 17th 2010
%Modification to allow sigma having different values

%If X is of type double, the mex file is faster. Otherwise this m-file is
%faster for single and int images
function I=imgaussianAnisotropy(I,sigma,siz)
% IMGAUSSIAN filters an 1D, 2D color/greyscale or 3D image with an 
% Gaussian filter. This function uses for filtering IMFILTER or if 
% compiled the fast  mex code imgaussian.c . Instead of using a 
% multidimensional gaussian kernel, it uses the fact that a Gaussian 
% filter can be separated in 1D gaussian kernels.
%
% J=IMGAUSSIAN(I,SIGMA,SIZE)
%
% inputs,
%   I: The 1D, 2D greyscale/color, or 3D input image with 
%           data type Single or Double
%   SIGMA: The sigma used for the Gaussian kernel
%   SIZE: Kernel size (single value) (default: sigma*6)
% 
% outputs,
%   J: The gaussian filtered image
%
% note, compile the code with: mex imgaussian.c -v
%
% example,
%   I = im2double(imread('peppers.png'));
%   figure, imshow(imgaussian(I,10));
% 
% Function is written by D.Kroon University of Twente (September 2009)

if(~exist('siz','var')), siz=sigma*6; end

if(length(sigma)~=length(size(I)))
    error 'You must specify one sigma for each dimension of the image'
end


% Filter each dimension with the 1D Gaussian kernels\
if(ndims(I)==1)
    % Make 1D Gaussian kernel
    kk=1;
    x=-ceil(siz(kk)/2):ceil(siz(kk)/2);
    H = exp(-(x.^2/(2*sigma(kk)^2)));
    H = H/sum(H(:));

    I=imfilter(I,H, 'same' ,'replicate');
elseif(ndims(I)==2)
    % Make 1D Gaussian kernel
    kk=1;
    x=-ceil(siz(kk)/2):ceil(siz(kk)/2);
    H = exp(-(x.^2/(2*sigma(kk)^2)));
    H = H/sum(H(:));
    Hx=reshape(H,[length(H) 1]);
    
    
    kk=2;
    x=-ceil(siz(kk)/2):ceil(siz(kk)/2);
    H = exp(-(x.^2/(2*sigma(kk)^2)));
    H = H/sum(H(:));
    Hy=reshape(H,[1 length(H)]);
    I=imfilter(imfilter(I,Hx, 'same' ,'replicate'),Hy, 'same' ,'replicate');
elseif(ndims(I)==3)
    
    
    if(size(I,3)<4) % Detect if 3D or color image
        % Make 1D Gaussian kernel
        kk=1;
        x=-ceil(siz(kk)/2):ceil(siz(kk)/2);
        H = exp(-(x.^2/(2*sigma(kk)^2)));
        H = H/sum(H(:));
        Hx=reshape(H,[length(H) 1]);
        
        % Make 1D Gaussian kernel
        kk=2;
        x=-ceil(siz(kk)/2):ceil(siz(kk)/2);
        H = exp(-(x.^2/(2*sigma(kk)^2)));
        H = H/sum(H(:));
        Hy=reshape(H,[1 length(H)]);
        for k=1:size(I,3)
            I(:,:,k)=imfilter(imfilter(I(:,:,k),Hx, 'same' ,'replicate'),Hy, 'same' ,'replicate');
        end
    else
        % Make 1D Gaussian kernel
        kk=1;
        x=-ceil(siz(kk)/2):ceil(siz(kk)/2);
        H = exp(-(x.^2/(2*sigma(kk)^2)));
        H = H/sum(H(:));
        Hx=reshape(H,[length(H) 1 1]);
        
        % Make 1D Gaussian kernel
        kk=2;
        x=-ceil(siz(kk)/2):ceil(siz(kk)/2);
        H = exp(-(x.^2/(2*sigma(kk)^2)));
        H = H/sum(H(:));
        Hy=reshape(H,[1 length(H) 1]);
        
        % Make 1D Gaussian kernel
        kk=3;
        x=-ceil(siz(kk)/2):ceil(siz(kk)/2);
        H = exp(-(x.^2/(2*sigma(kk)^2)));
        H = H/sum(H(:));
        Hz=reshape(H,[1 1 length(H)]);
        
        I=imfilter(imfilter(imfilter(I,Hx, 'same' ,'replicate'),Hy, 'same' ,'replicate'),Hz, 'same' ,'replicate');
    end
else
    error('imgaussian:input','unsupported input dimension');
end
