# Supplementary material for: A hybrid blob-slice model for accurate and efficient detection of fluorescence labeled nuclei in 3D
Source: BMC Bioinformatics. 2010 Nov 29;11:580. doi: 10.1186/1471-2105-11-580 (PMC3008706; doi:10.1186/1471-2105-11-580)
Supplement: Additional file 2 — Additional Source Code. Source code for the detection algorithm, retraining the shape model, and an example parameter file corresponding to the early zebrafish data. Zip file contains Matlab source and related files. [file 1471-2105-11-580-S2.ZIP › distribution_code/buildOverlapList.m]

function [overlaplist,merges]=buildOverlapList(centers,logodds,range,xycenterslength)

overlaplist=cell(xycenterslength,1);
for i=1:length(centers)
    c=centers{i};
    %l=logodds{i};
    r=range{i};
    for j=1:length(r)
        %add this nucleus to the claimants list for all disks it claims
        overlaplist{c(r(j),4)}=[overlaplist{c(r(j),4)},i];
    end
end
merges=cell(length(centers),1);
for i=1:length(overlaplist)
    ol=overlaplist{i};
    if (length(ol)>1)%more than one nucleus has claim on this disk
        for h=1:length(ol)
            for j=h+1:length(ol)
                one=max(ol(h),ol(j));
                two=min(ol(h),ol(j));
                if(isempty(find(merges{one}==two)))
                    merges{one}=[merges{one},two];
                    %'inside'
                end
            end
        end
    
    end
end
