# Supplementary material for: A hybrid blob-slice model for accurate and efficient detection of fluorescence labeled nuclei in 3D
Source: BMC Bioinformatics. 2010 Nov 29;11:580. doi: 10.1186/1471-2105-11-580 (PMC3008706; doi:10.1186/1471-2105-11-580)
Supplement: Additional file 2 — Additional Source Code. Source code for the detection algorithm, retraining the shape model, and an example parameter file corresponding to the early zebrafish data. Zip file contains Matlab source and related files. [file 1471-2105-11-580-S2.ZIP › distribution_code/loadCellStackLSM.m]

function stack=loadCellStackLSM(name,time,channel,nPlanes)
%name is filename of combined tif
%channel is which r/g to get out 2 is nuclei green 1 is red
%not botherting to write a general loader assuming all the mouse images are
%paired brightfield? and 2 channel florescence images

block=1;
timepoint=1;

for t=1:time
    filename=[name,'_GR',num2str(timepoint),'_B',num2str(block) ,'.lsm'];
    if (~exist(filename,'file'))
        block=block+1;
        timepoint=1;
         filename=[name,'_GR',num2str(timepoint),'_B',num2str(block) ,'.lsm'];
         if (~exist(filename,'file'))
             error(['filename ',filename,' not found']);
         end
    else
        if(t~=time)
            timepoint=timepoint+1;
        end
    end
end

filename=[name,'_GR',num2str(timepoint),'_B',num2str(block) ,'.lsm'];

% if exists file then imrement till time if not 
%block is final block #
%timepoint is timepoint in block

imageinfo=imfinfo(filename);
L=imageinfo(1).Height;

W=imageinfo(1).Width;
depth=length(imageinfo)/2;

stack=zeros(L,W,min(nPlanes,depth),'uint8');
for j=1:depth
    subimagenum=(j-1)*2+1;
    %subimagenum=((time-1)*2)*nPlanes+(j-1)*2+1;
    im=imread(filename,subimagenum);
    stack(:,:,j)=im(:,:,1);

end

%stack=stack./(2^16);
