# Supplementary material for: A hybrid blob-slice model for accurate and efficient detection of fluorescence labeled nuclei in 3D
Source: BMC Bioinformatics. 2010 Nov 29;11:580. doi: 10.1186/1471-2105-11-580 (PMC3008706; doi:10.1186/1471-2105-11-580)
Supplement: Additional file 2 — Additional Source Code. Source code for the detection algorithm, retraining the shape model, and an example parameter file corresponding to the early zebrafish data. Zip file contains Matlab source and related files. [file 1471-2105-11-580-S2.ZIP › distribution_code/distance_mem.m]

function d = distance_mem(a,b)
%slower more memory efficient version of m
% DISTANCE - computes Euclidean distance matrix
%
% E = distance(A,B)
%
%    A - (DxM) matrix 
%    B - (DxN) matrix
%
% Returns:
%    E - (MxN) Euclidean distances between vectors in A and B
%
%
% Description : 
%    This fully vectorized (VERY FAST!) m-file computes the 
%    Euclidean distance between two vectors by:
%
%                 ||A-B|| = sqrt ( ||A||^2 + ||B||^2 - 2*A.B )
%
% Example : 
%    A = rand(400,100); B = rand(400,200);
%    d = distance(A,B);

% Author   : Roland Bunschoten
%            University of Amsterdam
%            Intelligent Autonomous Systems (IAS) group
%            Kruislaan 403  1098 SJ Amsterdam
%            tel.(+31)20-5257524
%            bunschot@wins.uva.nl
% Last Rev : Oct 29 16:35:48 MET DST 1999
% Tested   : PC Matlab v5.2 and Solaris Matlab v5.3
% Thanx    : Nikos Vlassis

% Copyright notice: You are free to modify, extend and distribute 
%    this code granted that the author of the original code is 
%    mentioned as the original author of the code.

if (nargin ~= 2)
   error('Not enough input arguments');
end

if (size(a,1) ~= size(b,1))
   error('A and B should be of same dimensionality');
end

d=zeros(size(a,2),size(b,2),'single');
for i=1:size(a,2)
    d(i,:)=distance(a(:,i),b);
end
%aa=sum(a.*a,1); bb=sum(b.*b,1); ab=a'*b; 

%d = sqrt(abs(repmat(aa',[1 size(bb,2)]) + repmat(bb,[size(aa,2) 1]) - 2*ab));
