# Supplementary material for: A hybrid blob-slice model for accurate and efficient detection of fluorescence labeled nuclei in 3D
Source: BMC Bioinformatics. 2010 Nov 29;11:580. doi: 10.1186/1471-2105-11-580 (PMC3008706; doi:10.1186/1471-2105-11-580)
Supplement: Additional file 2 — Additional Source Code. Source code for the detection algorithm, retraining the shape model, and an example parameter file corresponding to the early zebrafish data. Zip file contains Matlab source and related files. [file 1471-2105-11-580-S2.ZIP › distribution_code/NIFTI_20080408/bipolar.m]

%BIPOLAR returns an M-by-3 matrix containing a blue-red colormap, in
%	in which red stands for positive, blue stands for negative, 
%	and white stands for 0.
%
%  Usage: cmap = bipolar(M, lo, hi, contrast);  or  cmap = bipolar;
%
%  cmap:  output M-by-3 matrix for BIPOLAR colormap.
%  M:	  number of shades in the colormap. By default, it is the
%	  same length as the current colormap.
%  lo:	  the lowest value to represent.
%  hi:	  the highest value to represent.
%
%  Inspired from the LORETA PASCAL program:
%	http://www.unizh.ch/keyinst/NewLORETA
%
%  jimmy@rotman-baycrest.on.ca
%
%----------------------------------------------------------------
function cmap = bipolar(M, lo, hi, contrast)

   if ~exist('contrast','var')
      contrast = 128;
   end

   if ~exist('lo','var')
      lo = -1;
   end

   if ~exist('hi','var')
      hi = 1;
   end

   if ~exist('M','var')
      cmap = colormap;
      M = size(cmap,1);
   end

   steepness = 10 ^ (1 - (contrast-1)/127);
   pos_infs = 1e-99;
   neg_infs = -1e-99;

   doubleredc = [];
   doublebluec = [];

   if lo >= 0		% all positive

      if lo == 0
         lo = pos_infs;
      end

      for i=linspace(hi/M, hi, M)
         t = exp(log(i/hi)*steepness);
         doubleredc = [doubleredc; [(1-t)+t,(1-t)+0,(1-t)+0]];
      end

      cmap = doubleredc;

   elseif hi <= 0	% all negative

      if hi == 0
         hi = neg_infs;
      end

      for i=linspace(abs(lo)/M, abs(lo), M)
         t = exp(log(i/abs(lo))*steepness);
         doublebluec = [doublebluec; [(1-t)+0,(1-t)+0,(1-t)+t]];
      end

      cmap = flipud(doublebluec);

   else

      if hi > abs(lo)
         maxc = hi;
      else
         maxc = abs(lo);
      end

      for i=linspace(maxc/M, hi, round(M*hi/(hi-lo)))
         t = exp(log(i/maxc)*steepness);
         doubleredc = [doubleredc; [(1-t)+t,(1-t)+0,(1-t)+0]];
      end      

      for i=linspace(maxc/M, abs(lo), round(M*abs(lo)/(hi-lo)))
         t = exp(log(i/maxc)*steepness);
         doublebluec = [doublebluec; [(1-t)+0,(1-t)+0,(1-t)+t]];
      end

      cmap = [flipud(doublebluec); doubleredc];

   end

   return;					% bipolar
