# Supplementary material for: A hybrid blob-slice model for accurate and efficient detection of fluorescence labeled nuclei in 3D
Source: BMC Bioinformatics. 2010 Nov 29;11:580. doi: 10.1186/1471-2105-11-580 (PMC3008706; doi:10.1186/1471-2105-11-580)
Supplement: Additional file 2 — Additional Source Code. Source code for the detection algorithm, retraining the shape model, and an example parameter file corresponding to the early zebrafish data. Zip file contains Matlab source and related files. [file 1471-2105-11-580-S2.ZIP › distribution_code/NIFTI_20080408/expand_nii_scan.m]

%  Break a multiple-scan NIFTI file into multiple single-scan NIFTI files
%
%  Usage: expand_nii_scan(multi_scan_NIFTI_filename, [path_for_scan_files], [img_idx)
%
%  NIFTI data format can be found on: http://nifti.nimh.nih.gov
%
%  - Jimmy Shen (jimmy@rotman-baycrest.on.ca)
%
function expand_nii_scan(filename, newpath, img_idx)

   if ~exist('newpath','var'), newpath = pwd; end
   if ~exist('img_idx','var'), img_idx = []; end

   nii = load_nii(filename, img_idx);
   cd(newpath);
   
   if isempty(img_idx)
      num_scan = nii.hdr.dime.dim(5);
      img_idx = 1:num_scan;
   else
      num_scan = length(img_idx);
   end

   nii.hdr.dime.dim(5) = 1;

   for i = 1:num_scan
      fn = [nii.fileprefix '_' sprintf('%04d',img_idx(i))];
      nii_i = nii;

      if nii.hdr.dime.datatype == 128 & nii.hdr.dime.bitpix == 24
         nii_i.img = nii_i.img(:,:,:,:,i);
      else
         nii_i.img = nii_i.img(:,:,:,i);
      end
 
      save_nii(nii_i, fn);
   end

   return;					% expand_nii_scan
