# Supplementary material for: A hybrid blob-slice model for accurate and efficient detection of fluorescence labeled nuclei in 3D
Source: BMC Bioinformatics. 2010 Nov 29;11:580. doi: 10.1186/1471-2105-11-580 (PMC3008706; doi:10.1186/1471-2105-11-580)
Supplement: Additional file 2 — Additional Source Code. Source code for the detection algorithm, retraining the shape model, and an example parameter file corresponding to the early zebrafish data. Zip file contains Matlab source and related files. [file 1471-2105-11-580-S2.ZIP › distribution_code/NIFTI_20080408/get_nii_frame.m]

%  Return time frame of a NIFTI dataset. Support both *.nii and 
%  *.hdr/*.img file extension. If file extension is not provided,
%  *.hdr/*.img will be used as default. 
%
%  It is a lightweighted "load_nii_hdr", and is equivalent to
%  hdr.dime.dim(5)
%  
%  Usage: [ total_scan ] = get_nii_frame(filename)
%
%  filename - NIFTI file name.
%
%  Returned values:
%
%  total_scan - total number of image scans for the time frame
%
%  NIFTI data format can be found on: http://nifti.nimh.nih.gov
%
%  - Jimmy Shen (jimmy@rotman-baycrest.on.ca)
%
function [ total_scan ] = get_nii_frame(fileprefix)

   if ~exist('fileprefix','var'),
      error('Usage: [ hdr, fileprefix, machine ] = get_nii_frame(filename)');
   end

   if ~exist('machine','var'), machine = 'ieee-le'; end

   new_ext = 0;

   if findstr('.nii',fileprefix)
      new_ext = 1;
      fileprefix = strrep(fileprefix,'.nii','');
   end

   if findstr('.hdr',fileprefix)
      fileprefix = strrep(fileprefix,'.hdr','');
   end

   if findstr('.img',fileprefix)
      fileprefix = strrep(fileprefix,'.img','');
   end

   if new_ext
      fn = sprintf('%s.nii',fileprefix);

      if ~exist(fn)
         msg = sprintf('Cannot find file "%s.nii".', fileprefix);
         error(msg);
      end
   else
      fn = sprintf('%s.hdr',fileprefix);

      if ~exist(fn)
         msg = sprintf('Cannot find file "%s.hdr".', fileprefix);
         error(msg);
      end
   end

   fid = fopen(fn,'r',machine);
    
   if fid < 0,
      msg = sprintf('Cannot open file %s.',fn);
      error(msg);
   else
      hdr = read_header(fid);
      fclose(fid);
   end
   
   if hdr.sizeof_hdr ~= 348
      % first try reading the opposite endian to 'machine'
      switch machine,
      case 'ieee-le', machine = 'ieee-be';
      case 'ieee-be', machine = 'ieee-le';
      end
        
      fid = fopen(fn,'r',machine);
        
      if fid < 0,
         msg = sprintf('Cannot open file %s.',fn);
         error(msg);
      else
         hdr = read_header(fid);
         fclose(fid);
      end
   end

   if hdr.sizeof_hdr ~= 348
      % Now throw an error
      msg = sprintf('File "%s" is corrupted.',fn);
      error(msg);
   end

   total_scan = hdr.dim(5);

   return;					% get_nii_frame


%---------------------------------------------------------------------
function [ dsr ] = read_header(fid)

    fseek(fid,0,'bof');
    dsr.sizeof_hdr    = fread(fid,1,'int32')';  % should be 348!

    fseek(fid,40,'bof');
    dsr.dim           = fread(fid,8,'int16')';

    return;					% read_header
