# Supplementary material for: A hybrid blob-slice model for accurate and efficient detection of fluorescence labeled nuclei in 3D
Source: BMC Bioinformatics. 2010 Nov 29;11:580. doi: 10.1186/1471-2105-11-580 (PMC3008706; doi:10.1186/1471-2105-11-580)
Supplement: Additional file 2 — Additional Source Code. Source code for the detection algorithm, retraining the shape model, and an example parameter file corresponding to the early zebrafish data. Zip file contains Matlab source and related files. [file 1471-2105-11-580-S2.ZIP › distribution_code/NIFTI_20080408/load_nii.m]

%  Load NIFTI dataset. Support both *.nii and *.hdr/*.img file extension.
%  If file extension is not provided, *.hdr/*.img will be used as default.
%
%  A subset of NIFTI sform/qform transform is performed in load_nii
%  to translate, flip, rotate (limited to N*90 degree), intensity 
%  scaling etc. Other transforms (any degree rotation, shears, etc.)
%  are not supported, because in those transforms, each voxel has 
%  to be repositioned, interpolated, and whole image(s) will have 
%  to be reconstructed. If an input data (nii) can not be handled,
%  The program will exit with an error message "Transform of this 
%  NIFTI data is not supported by the program". After the transform,
%  nii will be in RAS orientation, i.e. X axis from Left to Right,
%  Y axis from Posterior to Anterior, and Z axis from Inferior to
%  Superior. The RAS orientation system sometimes is also referred
%  as right-hand coordinate system, or Neurologist preferred system.
%  
%  Usage: [nii] = load_nii(filename, [img_idx], [old_RGB], [preferredForm])
%  
%  filename - NIFTI file name.
%  
%  img_idx    - a numerical array of image indices. Only the specified
%	images will be loaded. If there is no img_idx, all available 
%	images will be loaded.
%
%  old_RGB    - a boolean variable to tell difference from new RGB24 from old
%       RGB24. New RGB24 uses RGB triple sequentially for each voxel, like
%       [R1 G1 B1 R2 G2 B2 ...]. Analyze 6.0 developed by AnalyzeDirect uses
%       old RGB24, in a way like [R1 R2 ... G1 G2 ... B1 B2 ...] for each
%       slices. If the image that you view is garbled, try to set old_RGB
%       variable to 1 and try again, because it could be in old RGB24.
%
%  preferredForm  - selects which transformation from voxels to RAS
%	coordinates; values are s,q,S,Q.  Lower case s,q indicate
%	"prefer sform or qform, but use others if preferred not present". 
%	Upper case indicate the program is forced to use the specificied
%	tranform or fail loading.  Default is 's'.	- Jeff Gunter
%
%  The number of images scans can be obtained from get_nii_frame, or
%  simply: hdr.dime.dim(5)
%  
%  Returned values:
%  
%  nii.hdr - struct with NIFTI header fields.
%  nii.filetype - Analyze format (0); NIFTI .hdr/.img (1); NIFTI .nii (2)
%  nii.fileprefix - NIFTI filename without extension.
%  nii.machine - machine string variable.
%  nii.img_idx - Indices of images to be loaded.
%  nii.img - 3D (or 4D) matrix of NIFTI data.
%  
%  Part of this file is copied and modified under GNU license from
%  MRI_TOOLBOX developed by CNSP in Flinders University, Australia
%  
%  NIFTI data format can be found on: http://nifti.nimh.nih.gov
%  
%  - Jimmy Shen (jimmy@rotman-baycrest.on.ca)
%
function [nii] = load_nii(filename, img_idx, old_RGB, preferredForm)

   if ~exist('filename','var'),
      error('Usage: [nii] = load_nii(filename, [img_idx], [old_RGB])');
   end
   
   if ~exist('img_idx','var'), img_idx = []; end
   if ~exist('old_RGB','var'), old_RGB = 0; end
   if ~exist('preferredForm','var'), preferredForm= 's'; end     % Jeff
   
   %  Read the dataset header
   %
   [nii.hdr,nii.filetype,nii.fileprefix,nii.machine] = load_nii_hdr(filename);

   %  Read the header extension
   %
%   nii.ext = load_nii_ext(filename);
   
   %  Read the dataset body
   %
   [nii.img,nii.hdr] = ...
	load_nii_img(nii.hdr,nii.filetype,nii.fileprefix,nii.machine,img_idx,old_RGB);
   
   %  Perform some of sform/qform transform
   %
   nii = xform_nii(nii, preferredForm);

   return					% load_nii
