# Supplementary material for: A hybrid blob-slice model for accurate and efficient detection of fluorescence labeled nuclei in 3D
Source: BMC Bioinformatics. 2010 Nov 29;11:580. doi: 10.1186/1471-2105-11-580 (PMC3008706; doi:10.1186/1471-2105-11-580)
Supplement: Additional file 2 — Additional Source Code. Source code for the detection algorithm, retraining the shape model, and an example parameter file corresponding to the early zebrafish data. Zip file contains Matlab source and related files. [file 1471-2105-11-580-S2.ZIP › distribution_code/NIFTI_20080408/load_nii_ext.m]

%  Load NIFTI header extension after its header is loaded using load_nii_hdr.
%
%  Usage: ext = load_nii_ext(filename)
%
%  filename - NIFTI file name.
%
%  Returned values:
%
%  ext - Structure of NIFTI header extension, which includes num_ext,
%       and all the extended header sections in the header extension.
%       Each extended header section will have its esize, ecode, and
%       edata, where edata can be plain text, xml, or any raw data
%       that was saved in the extended header section.
%
%  NIFTI data format can be found on: http://nifti.nimh.nih.gov
%
%  - Jimmy Shen (jimmy@rotman-baycrest.on.ca)
%
function ext = load_nii_ext(fileprefix)

   if ~exist('fileprefix','var'),
      error('Usage: ext = load_nii_ext(filename)');
   end

   machine = 'ieee-le';
   new_ext = 0;

   if findstr('.nii',fileprefix)
      new_ext = 1;
      fileprefix = strrep(fileprefix,'.nii','');
   end

   if findstr('.hdr',fileprefix)
      fileprefix = strrep(fileprefix,'.hdr','');
   end

   if findstr('.img',fileprefix)
      fileprefix = strrep(fileprefix,'.img','');
   end

   if new_ext
      fn = sprintf('%s.nii',fileprefix);

      if ~exist(fn)
         msg = sprintf('Cannot find file "%s.nii".', fileprefix);
         error(msg);
      end
   else
      fn = sprintf('%s.hdr',fileprefix);

      if ~exist(fn)
         msg = sprintf('Cannot find file "%s.hdr".', fileprefix);
         error(msg);
      end
   end

   fid = fopen(fn,'r',machine);
   vox_offset = 0;
    
   if fid < 0,
      msg = sprintf('Cannot open file %s.',fn);
      error(msg);
   else
      fseek(fid,0,'bof');

      if fread(fid,1,'int32') == 348
         if new_ext
            fseek(fid,108,'bof');
            vox_offset = fread(fid,1,'float32');
         end

         ext = read_extension(fid, vox_offset);
         fclose(fid);
      else
         fclose(fid);

         %  first try reading the opposite endian to 'machine'
         %
         switch machine,
         case 'ieee-le', machine = 'ieee-be';
         case 'ieee-be', machine = 'ieee-le';
         end

         fid = fopen(fn,'r',machine);

         if fid < 0,
            msg = sprintf('Cannot open file %s.',fn);
            error(msg);
         else
            fseek(fid,0,'bof');

            if fread(fid,1,'int32') ~= 348

               %  Now throw an error
               %
               msg = sprintf('File "%s" is corrupted.',fn);
               error(msg);
            end

            if new_ext
               fseek(fid,108,'bof');
               vox_offset = fread(fid,1,'float32');
            end

            ext = read_extension(fid, vox_offset);
            fclose(fid);
         end
      end
   end

   return                                       % load_nii_ext


%---------------------------------------------------------------------
function ext = read_extension(fid, vox_offset)

   ext = [];

   if vox_offset
      end_of_ext = vox_offset;
   else
      fseek(fid, 0, 'eof');
      end_of_ext = ftell(fid);
   end

   if end_of_ext > 352
      fseek(fid, 348, 'bof');
      ext.extension = fread(fid,4)';
   end

   if isempty(ext) | ext.extension(1) == 0
      ext = [];
      return;
   end

   i = 1;

   while(ftell(fid) < end_of_ext)
      ext.section(i).esize = fread(fid,1,'int32');
      ext.section(i).ecode = fread(fid,1,'int32');
      ext.section(i).edata = char(fread(fid,ext.section(i).esize-8)');
      i = i + 1;
   end

   ext.num_ext = length(ext.section);

   return                                               % read_extension
