# Supplementary material for: A hybrid blob-slice model for accurate and efficient detection of fluorescence labeled nuclei in 3D
Source: BMC Bioinformatics. 2010 Nov 29;11:580. doi: 10.1186/1471-2105-11-580 (PMC3008706; doi:10.1186/1471-2105-11-580)
Supplement: Additional file 2 — Additional Source Code. Source code for the detection algorithm, retraining the shape model, and an example parameter file corresponding to the early zebrafish data. Zip file contains Matlab source and related files. [file 1471-2105-11-580-S2.ZIP › distribution_code/NIFTI_20080408/load_nii_img.m]

%  Load NIFTI dataset body after its header is loaded using load_nii_hdr.
%  
%  Usage: [img,hdr] = ...
%       load_nii_img(hdr,filetype,fileprefix,machine,[img_idx],[old_RGB]);
%  
%  Where: [hdr,filetype,fileprefix,machine] = load_nii_hdr(filename);
%  
%  img_idx    - a numerical array of image indices. Only the specified images
%	will be loaded. If there is no img_idx, all images will be loaded. The
%       number of images scans can be obtained from hdr.dime.dim(5)
%
%  old_RGB    - an optional boolean variable to handle special RGB data 
%       sequence [R1 R2 ... G1 G2 ... B1 B2 ...] that is used only by 
%       AnalyzeDirect (Analyze Software). Since both NIfTI and Analyze
%       file format use RGB triple [R1 G1 B1 R2 G2 B2 ...] sequentially
%       for each voxel, this variable is set to FALSE by default. If the 
%       image that you displayed is garbled, try to set old_RGB variable
%       to TRUE (or 1) and load the image again, because it could be using
%       AnalyzeDirect RGB data sequence.
%
%  Returned values:
%  
%  img - 3D (or 4D) matrix of NIFTI data.
%  
%  Part of this file is copied and modified under GNU license from
%  MRI_TOOLBOX developed by CNSP in Flinders University, Australia
%  
%  NIFTI data format can be found on: http://nifti.nimh.nih.gov
%  
%  - Jimmy Shen (jimmy@rotman-baycrest.on.ca)
%
function [img,hdr] = load_nii_img(hdr,filetype,fileprefix,machine,img_idx,old_RGB)
   
   if ~exist('hdr','var') | ~exist('filetype','var') | ~exist('fileprefix','var') | ~exist('machine','var')
      error('Usage: [img,hdr] = load_nii_img(hdr,filetype,fileprefix,machine,[img_idx]);');
   end
   
   if ~exist('img_idx','var') | hdr.dime.dim(5)<1, img_idx = []; end
   if ~exist('old_RGB','var'), old_RGB = 0; end
   
   %  check img_idx
   %
   if ~isempty(img_idx) & ~isnumeric(img_idx)
      error('"img_idx" should be a numerical array.');
   end
   
   if length(unique(img_idx)) ~= length(img_idx)
      error('Duplicate image index in "img_idx"');
   end
   
   if ~isempty(img_idx) & (min(img_idx) < 1 | max(img_idx) > hdr.dime.dim(5))
      max_range = hdr.dime.dim(5);

      if max_range == 1
         error(['"img_idx" should be 1.']);
      else
         range = ['1 ' num2str(max_range)];
         error(['"img_idx" should be an integer within the range of [' range '].']);
      end
   end
   
   [img,hdr] = read_image(hdr,filetype,fileprefix,machine,img_idx,old_RGB);
   
   return					% load_nii_img


%---------------------------------------------------------------------
function [img,hdr] = read_image(hdr, filetype,fileprefix,machine,img_idx,old_RGB)

   switch filetype
   case {0, 1}
      fn = [fileprefix '.img'];
   case 2
      fn = [fileprefix '.nii'];
   end

   fid = fopen(fn,'r',machine);

   if fid < 0,
      msg = sprintf('Cannot open file %s.',fn);
      error(msg);
   end

   %  Set bitpix according to datatype
   %
   %  /*Acceptable values for datatype are*/ 
   %
   %     0 None                     (Unknown bit per voxel) % DT_NONE, DT_UNKNOWN 
   %     1 Binary                         (ubit1, bitpix=1) % DT_BINARY 
   %     2 Unsigned char         (uchar or uint8, bitpix=8) % DT_UINT8, NIFTI_TYPE_UINT8 
   %     4 Signed short                  (int16, bitpix=16) % DT_INT16, NIFTI_TYPE_INT16 
   %     8 Signed integer                (int32, bitpix=32) % DT_INT32, NIFTI_TYPE_INT32 
   %    16 Floating point    (single or float32, bitpix=32) % DT_FLOAT32, NIFTI_TYPE_FLOAT32 
   %    32 Complex, 2 float32      (Use float32, bitpix=64) % DT_COMPLEX64, NIFTI_TYPE_COMPLEX64
   %    64 Double precision  (double or float64, bitpix=64) % DT_FLOAT64, NIFTI_TYPE_FLOAT64 
   %   128 uint8 RGB                 (Use uint8, bitpix=24) % DT_RGB24, NIFTI_TYPE_RGB24 
   %   256 Signed char            (schar or int8, bitpix=8) % DT_INT8, NIFTI_TYPE_INT8 
   %   511 Single RGB              (Use float32, bitpix=96) % DT_RGB96, NIFTI_TYPE_RGB96
   %   512 Unsigned short               (uint16, bitpix=16) % DT_UNINT16, NIFTI_TYPE_UNINT16 
   %   768 Unsigned integer             (uint32, bitpix=32) % DT_UNINT32, NIFTI_TYPE_UNINT32 
   %  1024 Signed long long              (int64, bitpix=64) % DT_INT64, NIFTI_TYPE_INT64
   %  1280 Unsigned long long           (uint64, bitpix=64) % DT_UINT64, NIFTI_TYPE_UINT64 
   %  1536 Long double, float128  (Unsupported, bitpix=128) % DT_FLOAT128, NIFTI_TYPE_FLOAT128 
   %  1792 Complex128, 2 float64  (Use float64, bitpix=128) % DT_COMPLEX128, NIFTI_TYPE_COMPLEX128 
   %  2048 Complex256, 2 float128 (Unsupported, bitpix=256) % DT_COMPLEX128, NIFTI_TYPE_COMPLEX128 
   %
   switch hdr.dime.datatype
   case   1,
      hdr.dime.bitpix = 1;  precision = 'ubit1';
   case   2,
      hdr.dime.bitpix = 8;  precision = 'uint8';
   case   4,
      hdr.dime.bitpix = 16; precision = 'int16';
   case   8,
      hdr.dime.bitpix = 32; precision = 'int32';
   case  16,
      hdr.dime.bitpix = 32; precision = 'float32';
   case  32,
      hdr.dime.bitpix = 64; precision = 'float32';
   case  64,
      hdr.dime.bitpix = 64; precision = 'float64';
   case 128,
      hdr.dime.bitpix = 24; precision = 'uint8';
   case 256 
      hdr.dime.bitpix = 8;  precision = 'int8';
   case 511 
      hdr.dime.bitpix = 96; precision = 'float32';
   case 512 
      hdr.dime.bitpix = 16; precision = 'uint16';
   case 768 
      hdr.dime.bitpix = 32; precision = 'uint32';
   case 1024
      hdr.dime.bitpix = 64; precision = 'int64';
   case 1280
      hdr.dime.bitpix = 64; precision = 'uint64';
   case 1792,
      hdr.dime.bitpix = 128; precision = 'float64';
   otherwise
      error('This datatype is not supported'); 
   end

   if hdr.dime.dim(5) < 1
      hdr.dime.dim(5) = 1;
   end

   %  move pointer to the start of image block
   %
   switch filetype
   case {0, 1}
      fseek(fid, 0, 'bof');
   case 2
      fseek(fid, hdr.dime.vox_offset, 'bof');
   end

   %  Load whole image block for old Analyze format, or binary image,
   %  or img_idx is empty; otherwise, load images that are specified
   %  in img_idx
   %
   %  For binary image, we have to read all because pos can not be
   %  seeked in bit and can not be calculated the way below.
   %
   if filetype == 0 | hdr.dime.datatype == 1 | isempty(img_idx)

      %  For each frame, precision of value will be read 
      %  in img_siz times, where img_siz is only the 
      %  dimension size of an image, not the byte storage
      %  size of an image.
      %
      img_siz = prod(hdr.dime.dim(2:5));

      %  For complex float32 or complex float64, voxel values
      %  include [real, imag]
      %
      if hdr.dime.datatype == 32 | hdr.dime.datatype == 1792
         img_siz = img_siz * 2;
      end
	 
      %MPH: For RGB24, voxel values include 3 separate color planes
      %
      if hdr.dime.datatype == 128 | hdr.dime.datatype == 511
	 img_siz = img_siz * 3;
      end

      img = fread(fid, img_siz, sprintf('*%s',precision));

   else
      img = [];
      
      for i=1:length(img_idx)
         
         %  For each frame, precision of value will be read 
         %  in img_siz times, where img_siz is only the 
         %  dimension size of an image, not the byte storage
         %  size of an image.
         %
         img_siz = prod(hdr.dime.dim(2:4));

	 %  Position is seeked in bytes. To convert dimension size
         %  to byte storage size, hdr.dime.bitpix/8 will be
         %  applied.
         %
         %  (MPH: This offset must be calculated BEFORE altering img_siz
	 %  for the datatypes for which 'bitpix' and 'precision' do not
         %  "match").
         %
         pos = (img_idx(i) - 1) * img_siz * hdr.dime.bitpix/8;

         %  For complex float32 or complex float64, voxel values
         %  include [real, imag]
         %
         if hdr.dime.datatype == 32 | hdr.dime.datatype == 1792
            img_siz = img_siz * 2;
         end

         %MPH: For RGB24, voxel values include 3 separate color planes
         %
         if hdr.dime.datatype == 128 | hdr.dime.datatype == 511
	    img_siz = img_siz * 3;
         end
         
         if filetype == 2
            fseek(fid, pos + hdr.dime.vox_offset, 'bof');
         else
            fseek(fid, pos, 'bof');
         end

         %  For each frame, fread will read precision of value
         %  in img_siz times
         %
         img = [img fread(fid, img_siz, sprintf('*%s',precision))];
      end
   end

   %  For complex float32 or complex float64, voxel values
   %  include [real, imag]
   %
   if hdr.dime.datatype == 32 | hdr.dime.datatype == 1792
      img = reshape(img, [2, length(img)/2]);
      img = complex(img(1,:)', img(2,:)');
   end

   fclose(fid);

   %  Update the global min and max values 
   %
   hdr.dime.glmax = max(double(img(:)));
   hdr.dime.glmin = min(double(img(:)));

   if isempty(img_idx)
      img_idx = 1:hdr.dime.dim(5);
   end

   if old_RGB & hdr.dime.datatype == 128 & hdr.dime.bitpix == 24
      img = squeeze(reshape(img, [hdr.dime.dim(2:3) 3 hdr.dime.dim(4) length(img_idx)]));
      img = permute(img, [1 2 4 3 5]);
   elseif hdr.dime.datatype == 128 & hdr.dime.bitpix == 24
      img = squeeze(reshape(img, [3 hdr.dime.dim(2:4) length(img_idx)]));
      img = permute(img, [2 3 4 1 5]);
   elseif hdr.dime.datatype == 511 & hdr.dime.bitpix == 96
      img = double(img);
      img = (img - min(img))/(max(img) - min(img));
      img = squeeze(reshape(img, [3 hdr.dime.dim(2:4) length(img_idx)]));
      img = permute(img, [2 3 4 1 5]);
   else
      img = squeeze(reshape(img, [hdr.dime.dim(2:4) length(img_idx)]));
   end

   if ~isempty(img_idx)
      hdr.dime.dim(5) = length(img_idx);
   end

   return						% read_image
