# Supplementary material for: A hybrid blob-slice model for accurate and efficient detection of fluorescence labeled nuclei in 3D
Source: BMC Bioinformatics. 2010 Nov 29;11:580. doi: 10.1186/1471-2105-11-580 (PMC3008706; doi:10.1186/1471-2105-11-580)
Supplement: Additional file 2 — Additional Source Code. Source code for the detection algorithm, retraining the shape model, and an example parameter file corresponding to the early zebrafish data. Zip file contains Matlab source and related files. [file 1471-2105-11-580-S2.ZIP › distribution_code/NIFTI_20080408/make_nii.m]

%  Make nii structure specified by 3D matrix [x y z]. It also takes
%  4D matrix like [x y z t]. Optional features can also be included, 
%  such as: voxel_size, origin, datatype, and description.
%  
%  Usage: nii = make_nii(img, [voxel_size], [origin], [datatype], ...
%		[description])
%
%  Where:
%
%	img:			3D matrix [x y z], or 4D matrix that
%				includes all the images along the
%				time course [x y z t]
%
%	voxel_size (optional):	Voxel size in millimeter for each
%				dimension. Default is [1 1 1].
%
%	origin (optional):	The AC origin. Default is [0 0 0].
%
%	datatype (optional):	Storage data type. Default is float32 [16]:
%		2 - uint8,  4 - int16,  8 - int32,  16 - float32,
%		32 - complex64,  64 - float64,  128 - RGB24,
%		256 - int8,  512 - uint16,  768 - uint32, 1792 - complex128
%
%	description (optional):	Description of data. Default is ''.
%
%  e.g.:
%     origin = [33 44 13]; datatype = 64;
%     nii = make_nii(img, [], origin, datatype);    % default voxel_size
%
%  NIFTI data format can be found on: http://nifti.nimh.nih.gov
%
%  - Jimmy Shen (jimmy@rotman-baycrest.on.ca)
%
function nii = make_nii(varargin)

   nii.img = varargin{1};
   dims = size(nii.img);
   dims = [length(dims) dims ones(1,8)];
   dims = dims(1:8);

   voxel_size = [0 ones(1,7)];
   origin = zeros(1,5);
   datatype = 16;
   descrip = '';

   if nargin > 1 & ~isempty(varargin{2})
      voxel_size(2:4) = double(varargin{2});
   end

   if nargin > 2 & ~isempty(varargin{3})
      origin(1:3) = double(varargin{3});
   end

   if nargin > 3 & ~isempty(varargin{4})
      datatype = double(varargin{4});
   end

   if nargin > 4 & ~isempty(varargin{5})
      descrip = varargin{5};
   end

   %MPH: Fix dims in the case of RGB datatype
   %
   if datatype == 128
     dims(1) = dims(1)-1;
     dims(5:8) = [dims(6:8) 1];
   end

   maxval = round(double(max(nii.img(:))));
   minval = round(double(min(nii.img(:))));

   nii.hdr = make_header(dims, voxel_size, origin, datatype, ...
	descrip, maxval, minval);

   switch nii.hdr.dime.datatype
   case 2
      nii.img = uint8(nii.img);
   case 4
      nii.img = int16(nii.img);
   case 8
      nii.img = int32(nii.img);
   case 16
      nii.img = single(nii.img);
   case 32
      nii.img = single(nii.img);
   case 64
      nii.img = double(nii.img);
   case 128
      nii.img = uint8(nii.img);
   case 256
      nii.img = int8(nii.img);
   case 512
      nii.img = uint16(nii.img);
   case 768
      nii.img = uint32(nii.img);
   case 1792
      nii.img = double(nii.img);
   otherwise
      error('Datatype is not supported by make_nii.');
   end

   return;					% make_nii


%---------------------------------------------------------------------
function hdr = make_header(dims, voxel_size, origin, datatype, ...
	descrip, maxval, minval)

   hdr.hk   = header_key;
   hdr.dime = image_dimension(dims, voxel_size, datatype, maxval, minval);
   hdr.hist = data_history(origin, descrip);
    
   return;					% make_header


%---------------------------------------------------------------------
function hk = header_key

    hk.sizeof_hdr       = 348;			% must be 348!
    hk.data_type        = '';
    hk.db_name          = '';
    hk.extents          = 0;
    hk.session_error    = 0;
    hk.regular          = 'r';
    hk.dim_info         = 0;
    
    return;					% header_key


%---------------------------------------------------------------------
function dime = image_dimension(dims, voxel_size, datatype, maxval, minval)
   
   dime.dim = dims;
   dime.intent_p1 = 0;
   dime.intent_p2 = 0;
   dime.intent_p3 = 0;
   dime.intent_code = 0;
   dime.datatype = datatype;
   
   switch dime.datatype
   case   2,
      dime.bitpix = 8;  precision = 'uint8';
   case   4,
      dime.bitpix = 16; precision = 'int16';
   case   8,
      dime.bitpix = 32; precision = 'int32';
   case  16,
      dime.bitpix = 32; precision = 'float32';
   case  32,
      dime.bitpix = 64; precision = 'float32';
   case  64,
      dime.bitpix = 64; precision = 'float64';
   case  128,
      dime.bitpix = 24; precision = 'uint8';
   case 256 
      dime.bitpix = 8;  precision = 'int8';
   case 512 
      dime.bitpix = 16; precision = 'uint16';
   case 768 
      dime.bitpix = 32; precision = 'uint32';
   case  1792,
      dime.bitpix = 128; precision = 'float64';
   otherwise
      error('Datatype is not supported by make_nii.');
   end
   
   dime.slice_start = 0;
   dime.pixdim = voxel_size;
   dime.vox_offset = 0;
   dime.scl_slope = 0;
   dime.scl_inter = 0;
   dime.slice_end = 0;
   dime.slice_code = 0;
   dime.xyzt_units = 0;
   dime.cal_max = 0;
   dime.cal_min = 0;
   dime.slice_duration = 0;
   dime.toffset = 0;
   dime.glmax = maxval;
   dime.glmin = minval;
   
   return;					% image_dimension


%---------------------------------------------------------------------
function hist = data_history(origin, descrip)
   
   hist.descrip = descrip;
   hist.aux_file = 'none';
   hist.qform_code = 0;
   hist.sform_code = 0;
   hist.quatern_b = 0;
   hist.quatern_c = 0;
   hist.quatern_d = 0;
   hist.qoffset_x = 0;
   hist.qoffset_y = 0;
   hist.qoffset_z = 0;
   hist.srow_x = zeros(1,4);
   hist.srow_y = zeros(1,4);
   hist.srow_z = zeros(1,4);
   hist.intent_name = '';
   hist.magic = '';
   hist.originator = origin;
   
   return;					% data_history
