# Supplementary material for: A hybrid blob-slice model for accurate and efficient detection of fluorescence labeled nuclei in 3D
Source: BMC Bioinformatics. 2010 Nov 29;11:580. doi: 10.1186/1471-2105-11-580 (PMC3008706; doi:10.1186/1471-2105-11-580)
Supplement: Additional file 2 — Additional Source Code. Source code for the detection algorithm, retraining the shape model, and an example parameter file corresponding to the early zebrafish data. Zip file contains Matlab source and related files. [file 1471-2105-11-580-S2.ZIP › distribution_code/NIFTI_20080408/mat_into_hdr.m]

%MAT_INTO_HDR  The old versions of SPM (any version before SPM5) store
%	an affine matrix of the SPM Reoriented image into a matlab file 
%	(.mat extension). The file name of this SPM matlab file is the
%	same as the SPM Reoriented image file (.img/.hdr extension).
%
%	This program will convert the ANALYZE 7.5 SPM Reoriented image
%	file into NIfTI format, and integrate the affine matrix in the
%	SPM matlab file into its header file (.hdr extension).
%
%	WARNING: Before you run this program, please save the header
%	file (.hdr extension) into another file name or into another
%	folder location, because all header files (.hdr extension)
%	will be overwritten after they are converted into NIfTI
%	format.
%
%  Usage: mat_into_hdr(filename);
%
%  filename:	file name(s) with .hdr or .mat file extension, like:
%		'*.hdr', or '*.mat', or a single .hdr or .mat file.
%	e.g.	mat_into_hdr('T1.hdr')
%		mat_into_hdr('*.mat')
%

%  - Jimmy Shen (jimmy@rotman-baycrest.on.ca)
%
%-------------------------------------------------------------------------
function mat_into_hdr(files)

   file_lst = dir(files);
   file_lst = {file_lst.name};
   file1 = file_lst{1};
   [p n e]= fileparts(file1);

   for i=1:length(file_lst)
      [p n e]= fileparts(file_lst{i});
      disp(['working on file ', num2str(i) ,' of ', num2str(length(file_lst)), ': ', n,e]);
      process=1;

      if isequal(e,'.hdr')
         mat=fullfile(p, [n,'.mat']);
         hdr=file_lst{i};

         if ~exist(mat,'file')
            warning(['Cannot find file "',mat  , '". File "', n, e, '" will not be processed.']);
            process=0;
         end
      elseif isequal(e,'.mat')
         hdr=fullfile(p, [n,'.hdr']);
         mat=file_lst{i};

         if ~exist(hdr,'file')
            warning(['Can not find file "',hdr  , '". File "', n, e, '" will not be processed.']);
            process=0;
         end
      else
         warning(['Input file must have .mat or .hdr extension. File "', n, e, '" will not be processed.']);
         process=0;
      end

      if process
         load(mat);
         R=M(1:3,1:3);
         T=M(1:3,4);
         T=R*ones(3,1)+T;
         M(1:3,4)=T;

         [h filetype fileprefix machine]=load_nii_hdr(hdr);
         h.hist.qform_code=0;
         h.hist.sform_code=1;
         h.hist.srow_x=M(1,:);
         h.hist.srow_y=M(2,:);
         h.hist.srow_z=M(3,:);
         h.hist.magic='ni1';

         fid = fopen(hdr,'w',machine);
         save_nii_hdr(h,fid);
         fclose(fid);
      end
   end

   return;				% mat_into_hdr
