# Supplementary material for: A hybrid blob-slice model for accurate and efficient detection of fluorescence labeled nuclei in 3D
Source: BMC Bioinformatics. 2010 Nov 29;11:580. doi: 10.1186/1471-2105-11-580 (PMC3008706; doi:10.1186/1471-2105-11-580)
Supplement: Additional file 2 — Additional Source Code. Source code for the detection algorithm, retraining the shape model, and an example parameter file corresponding to the early zebrafish data. Zip file contains Matlab source and related files. [file 1471-2105-11-580-S2.ZIP › distribution_code/NIFTI_20080408/rri_file_menu.m]

%  Imbed a file menu to any figure. If file menu exist, it will append
%  to the existing file menu. This file menu includes: Copy to clipboard,
%  print, save, close etc.
%
%  Usage: rri_file_menu(fig);
%
%         rri_file_menu(fig,0) means no 'Close' menu.
%
%  - Jimmy Shen (jimmy@rotman-baycrest.on.ca)
%
%--------------------------------------------------------------------

function rri_file_menu(action, varargin)

   if isnumeric(action)
      fig = action;
      action = 'init';
   end

   %  clear the message line,
   %
   h = findobj(gcf,'Tag','MessageLine');
   set(h,'String','');

   if ~strcmp(action, 'init')
      set(gcbf, 'InvertHardcopy','off');
%      set(gcbf, 'PaperPositionMode','auto');
   end

   switch action
      case {'init'}
         if nargin > 1
            init(fig, 1);		% no 'close' menu
         else
            init(fig, 0);
         end
      case {'print_fig'}
         printdlg(gcbf);
      case {'copy_fig'}
         copy_fig;
      case {'export_fig'}
         export_fig;
   end

   return					% rri_file_menu


%------------------------------------------------
%
%  Create (or append) File menu
%
function init(fig, no_close)

   %  search for file menu
   %
   h_file = [];
   menuitems = findobj(fig, 'type', 'uimenu');

   for i=1:length(menuitems)
      filelabel = get(menuitems(i),'label');

      if strcmpi(strrep(filelabel, '&', ''), 'file')
         h_file = menuitems(i);
         break;
      end
   end

   set(fig, 'menubar', 'none');

   if isempty(h_file)
      if isempty(menuitems)
         h_file = uimenu('parent', fig, 'label', 'File');
      else
         h_file = uimenu('parent', fig, 'label', 'Copy Figure');
      end

      h1 = uimenu('parent', h_file, ...
         'callback','rri_file_menu(''copy_fig'');', ...
         'label','Copy to Clipboard');
   else
      h1 = uimenu('parent', h_file, ...
         'callback','rri_file_menu(''copy_fig'');', ...
         'separator','on', ...
         'label','Copy to Clipboard');
   end

   h2 = uimenu(h_file, ...
      'callback','pagesetupdlg(gcbf);', ...
      'label','Page Setup...');

   h2 = uimenu(h_file, ...
      'callback','printpreview(gcbf);', ...
      'label','Print Preview...');

   h2 = uimenu('parent', h_file, ...
      'callback','printdlg(gcbf);', ...
      'label','Print Figure ...');

   h2 = uimenu('parent', h_file, ...
      'callback','rri_file_menu(''export_fig'');', ...
      'label','Save Figure ...');

   arch = computer;
   if ~strcmpi(arch(1:2),'PC')
      set(h1, 'enable', 'off');
   end

   if ~no_close
      h1 = uimenu('parent', h_file, ...
         'callback','close(gcbf);', ...
         'separator','on', ...
         'label','Close');
   end

   return;					% init


%------------------------------------------------
%
%  Copy to clipboard
%
function copy_fig

   arch = computer;
   if(~strcmpi(arch(1:2),'PC'))
      error('copy to clipboard can only be used under MS Windows');
      return;
   end

   print -noui -dbitmap;

   return					% copy_fig


%------------------------------------------------
%
%  Save as an image file
%
function export_fig

   curr = pwd;
   if isempty(curr)
      curr = filesep;
   end

   [selected_file, selected_path] = rri_select_file(curr,'Save As');

   if isempty(selected_file) | isempty(selected_path)
      return;
   end

   filename = [selected_path selected_file];

   if(exist(filename,'file')==2)		% file exist

      dlg_title = 'Confirm File Overwrite';
      msg = ['File ',filename,' exist. Are you sure you want to overwrite it?'];
      response = questdlg(msg,dlg_title,'Yes','No','Yes');

      if(strcmp(response,'No'))
         return;
      end

   end

   old_pointer = get(gcbf,'pointer');
   set(gcbf,'pointer','watch');

   try
      saveas(gcbf,filename);
   catch
      msg = 'ERROR: Cannot save file';
      set(findobj(gcf,'Tag','MessageLine'),'String',msg);
   end

   set(gcbf,'pointer',old_pointer);

   return;					% export_fig
