# Supplementary material for: A hybrid blob-slice model for accurate and efficient detection of fluorescence labeled nuclei in 3D
Source: BMC Bioinformatics. 2010 Nov 29;11:580. doi: 10.1186/1471-2105-11-580 (PMC3008706; doi:10.1186/1471-2105-11-580)
Supplement: Additional file 2 — Additional Source Code. Source code for the detection algorithm, retraining the shape model, and an example parameter file corresponding to the early zebrafish data. Zip file contains Matlab source and related files. [file 1471-2105-11-580-S2.ZIP › distribution_code/NIFTI_20080408/rri_orient.m]

%  Convert image of different orientations to standard Analyze orientation
%
%  Usage: nii = rri_orient(nii);

%  Jimmy Shen (jimmy@rotman-baycrest.on.ca), 26-APR-04
%___________________________________________________________________

function [nii, orient, pattern] = rri_orient(nii, varargin)

   if nargin > 1
      pattern = varargin{1};
   else
      pattern = [];
   end

   orient = [1 2 3];
   dim = double(nii.hdr.dime.dim([2:4]));

   if ~isempty(pattern) & ~isequal(length(pattern), prod(dim))
      return;
   end

   %  get orient of the current image
   %
   orient = rri_orient_ui;
   pause(.1);

   %  no need for conversion
   %
   if isequal(orient, [1 2 3])
      return;
   end

   if isempty(pattern)
      pattern = 1:prod(dim);
   end

   pattern = reshape(pattern, dim);
   img = nii.img;

   %  calculate after flip orient
   %
   rot_orient = mod(orient + 2, 3) + 1;

   %  do flip:
   %
   flip_orient = orient - rot_orient;

   for i = 1:3
      if flip_orient(i)
         pattern = flipdim(pattern, i);
         img = flipdim(img, i);
      end
   end

   %  get index of orient (do inverse)
   %
   [tmp rot_orient] = sort(rot_orient);

   %  do rotation:
   %
   pattern = permute(pattern, rot_orient);
   img = permute(img, [rot_orient 4 5 6]);

   %  rotate resolution, or 'dim'
   %
   new_dim = nii.hdr.dime.dim([2:4]);
   new_dim = new_dim(rot_orient);
   nii.hdr.dime.dim([2:4]) = new_dim;

   %  rotate voxel_size, or 'pixdim'
   %
   tmp = nii.hdr.dime.pixdim([2:4]);
   tmp = tmp(rot_orient);
   nii.hdr.dime.pixdim([2:4]) = tmp;

   %  re-calculate originator
   %
   tmp = nii.hdr.hist.originator([1:3]);
   tmp = tmp(rot_orient);
   flip_orient = flip_orient(rot_orient);

   for i = 1:3
      if flip_orient(i) & ~isequal(double(tmp(i)), 0)
         tmp(i) = int16(double(new_dim(i)) - double(tmp(i)) + 1);
      end
   end

   nii.hdr.hist.originator([1:3]) = tmp;

   nii.img = img;
   pattern = pattern(:);

   return;						% rri_orient
