# Supplementary material for: A hybrid blob-slice model for accurate and efficient detection of fluorescence labeled nuclei in 3D
Source: BMC Bioinformatics. 2010 Nov 29;11:580. doi: 10.1186/1471-2105-11-580 (PMC3008706; doi:10.1186/1471-2105-11-580)
Supplement: Additional file 2 — Additional Source Code. Source code for the detection algorithm, retraining the shape model, and an example parameter file corresponding to the early zebrafish data. Zip file contains Matlab source and related files. [file 1471-2105-11-580-S2.ZIP › distribution_code/NIFTI_20080408/rri_orient_ui.m]

%  Return orientation of the current image:
%	orient is orientation 1x3 matrix, in that:
%	Three elements represent: [x y z]
%	Element value:	1 - Left to Right; 2 - Posterior to Anterior;
%			3 - Inferior to Superior; 4 - Right to Left;
%			5 - Anterior to Posterior; 6 - Superior to Inferior;
%  e.g.:
%	Standard RAS Orientation:	[1 2 3]
%	Standard RHOS Orientation:	[2 4 3]

%  Jimmy Shen (jimmy@rotman-baycrest.on.ca), 26-APR-04
%
function orient = rri_orient_ui(varargin)

   if nargin == 0
      init;
      orient_ui_fig = gcf;
      uiwait;					% wait for user finish

      orient = getappdata(gcf, 'orient');

      if isempty(orient)
         orient = [1 2 3];
      end

      if ishandle(orient_ui_fig)
         close(gcf);
      end

      return;
   end

   action = varargin{1};

   if strcmp(action, 'done')
      click_done;
   elseif strcmp(action, 'cancel')
      uiresume;
   end

   return;						% rri_orient_ui


%----------------------------------------------------------------------
function init

   save_setting_status = 'on';
   rri_orient_pos = [];

   try
      load('pls_profile');
   catch
   end

   try
      load('rri_pos_profile');
   catch
   end

   if ~isempty(rri_orient_pos) & strcmp(save_setting_status,'on')

      pos = rri_orient_pos;

   else

      w = 0.35;
      h = 0.4;
      x = (1-w)/2;
      y = (1-h)/2;

      pos = [x y w h];

   end

   handles.figure = figure('Color',[0.8 0.8 0.8], ...
        'Units','normal', ...
        'Name', 'Convert to standard RAS orientation', ...
        'NumberTitle','off', ...
        'MenuBar','none', ...
        'Position',pos, ...
        'WindowStyle', 'normal', ...
        'ToolBar','none');

   h0 = handles.figure;
   Font.FontUnits  = 'point';
   Font.FontSize   = 12;

   margin = .1;
   line_num = 6;
   line_ht = (1 - margin*2) / line_num;

   x = margin;
   y = 1 - margin - line_ht;
   w = 1 - margin * 2;
   h = line_ht * .7;

   pos = [x y w h];

   handles.Ttit = uicontrol('parent', h0, ...
	'style','text', ...
	'unit', 'normal', ...
	Font, ...
	'Position',pos, ...
	'HorizontalAlignment','left',...
	'background', [0.8 0.8 0.8], ...
	'string', 'Please input orientation of the current image:');

   y = y - line_ht;
   w = .2;

   pos = [x y w h];

   handles.Tx_orient = uicontrol('parent', h0, ...
	'style','text', ...
	'unit', 'normal', ...
	Font, ...
	'Position',pos, ...
	'HorizontalAlignment','left',...
	'background', [0.8 0.8 0.8], ...
	'string', 'X   Axes:');

   y = y - line_ht;

   pos = [x y w h];

   handles.Ty_orient = uicontrol('parent', h0, ...
	'style','text', ...
	'unit', 'normal', ...
	Font, ...
	'Position',pos, ...
	'HorizontalAlignment','left',...
	'background', [0.8 0.8 0.8], ...
	'string', 'Y   Axes:');

   y = y - line_ht;

   pos = [x y w h];

   handles.Tz_orient = uicontrol('parent', h0, ...
	'style','text', ...
	'unit', 'normal', ...
	Font, ...
	'Position',pos, ...
	'HorizontalAlignment','left',...
	'background', [0.8 0.8 0.8], ...
	'string', 'Z   Axes:');

   choice = {	'From Left to Right', 'From Posterior to Anterior', ...
		'From Inferior to Superior', 'From Right to Left', ...
		'From Anterior to Posterior', 'From Superior to Inferior'	};

   y = 1 - margin - line_ht;
   y = y - line_ht;
   w = 1 - margin - x - w;
   x = 1 - margin - w;

   pos = [x y w h];

   handles.x_orient = uicontrol('parent', h0, ...
	'style','popupmenu', ...
	'unit', 'normal', ...
	Font, ...
	'Position',pos, ...
	'HorizontalAlignment','left',...
	'string', choice, ...
	'value', 1, ...
	'background', [1 1 1]);

   y = y - line_ht;

   pos = [x y w h];

   handles.y_orient = uicontrol('parent', h0, ...
	'style','popupmenu', ...
	'unit', 'normal', ...
	Font, ...
	'Position',pos, ...
	'HorizontalAlignment','left',...
	'string', choice, ...
	'value', 2, ...
	'background', [1 1 1]);

   y = y - line_ht;

   pos = [x y w h];

   handles.z_orient = uicontrol('parent', h0, ...
	'style','popupmenu', ...
	'unit', 'normal', ...
	Font, ...
	'Position',pos, ...
	'HorizontalAlignment','left',...
	'string', choice, ...
	'value', 3, ...
	'background', [1 1 1]);

   x = margin;
   y = y - line_ht * 1.5;
   w = .3;

   pos = [x y w h];

   handles.done = uicontrol('parent', h0, ...
	'unit', 'normal', ...
	Font, ...
	'Position',pos, ...
	'HorizontalAlignment','center',...
        'callback', 'rri_orient_ui(''done'');', ...
	'string', 'Done');

   x = 1 - margin - w;

   pos = [x y w h];

   handles.cancel = uicontrol('parent', h0, ...
	'unit', 'normal', ...
	Font, ...
	'Position',pos, ...
	'HorizontalAlignment','center',...
        'callback', 'rri_orient_ui(''cancel'');', ...
	'string', 'Cancel');

   setappdata(h0, 'handles', handles);
   setappdata(h0, 'orient', [1 2 3]);

   return;						% init


%----------------------------------------------------------------------
function click_done

   handles = getappdata(gcf, 'handles');

   x_orient = get(handles.x_orient, 'value');
   y_orient = get(handles.y_orient, 'value');
   z_orient = get(handles.z_orient, 'value');

   orient = [x_orient y_orient z_orient];
   test_orient = [orient, orient + 3];
   test_orient = mod(test_orient, 3);

   if length(unique(test_orient)) ~= 3
      msgbox('Please don''t choose same or opposite direction','Error','modal');
      return;
   end

   setappdata(gcf, 'orient', [x_orient y_orient z_orient]);
   uiresume;

   return;						% click_done
