# Supplementary material for: A hybrid blob-slice model for accurate and efficient detection of fluorescence labeled nuclei in 3D
Source: BMC Bioinformatics. 2010 Nov 29;11:580. doi: 10.1186/1471-2105-11-580 (PMC3008706; doi:10.1186/1471-2105-11-580)
Supplement: Additional file 2 — Additional Source Code. Source code for the detection algorithm, retraining the shape model, and an example parameter file corresponding to the early zebrafish data. Zip file contains Matlab source and related files. [file 1471-2105-11-580-S2.ZIP › distribution_code/NIFTI_20080408/rri_xhair.m]

%   rri_xhair: create a pair of full_cross_hair at point [x y] in
%              axes h_ax, and return xhair struct
%
%   Usage: xhair = rri_xhair([x y], xhair, h_ax);
%
%   If omit xhair, rri_xhair will create a pair of xhair; otherwise,
%   rri_xhair will update the xhair. If omit h_ax, current axes will
%   be used.
%

%   24-nov-2003 jimmy (jimmy@rotman-baycrest.on.ca)
%
%%%%%%%%%%%%%%%%%%%%%%%%%%%%%%%%%%%%%%%%%%%%%%%%%%%%%%%%%%%%%%%%%%%%%%

function xhair = rri_xhair(varargin)

   if nargin == 0
      error('Please enter a point position as first argument');
      return;
   end

   if nargin > 0
      p = varargin{1};

      if ~isnumeric(p) | length(p) ~= 2
         error('Invalid point position');
         return;
      else
         xhair = [];
      end
   end

   if nargin > 1
      xhair = varargin{2};

      if ~isempty(xhair)
         if ~isstruct(xhair)
            error('Invalid xhair struct');
            return;
         elseif ~isfield(xhair,'lx') | ~isfield(xhair,'ly')
            error('Invalid xhair struct');
            return;
         elseif ~ishandle(xhair.lx) | ~ishandle(xhair.ly)
            error('Invalid xhair struct');
            return;
         end

         lx = xhair.lx;
         ly = xhair.ly;
      else
         lx = [];
         ly = [];
      end
   end

   if nargin > 2
      h_ax = varargin{3};

      if ~ishandle(h_ax)
         error('Invalid axes handle');
         return;
      elseif ~strcmp(lower(get(h_ax,'type')), 'axes')
         error('Invalid axes handle');
         return;
      end
   else
      h_ax = gca;
   end

   x_range = get(h_ax,'xlim');
   y_range = get(h_ax,'ylim');

   if ~isempty(xhair)
      set(lx, 'ydata', [p(2) p(2)]);
      set(ly, 'xdata', [p(1) p(1)]);
      set(h_ax, 'selected', 'on');
      set(h_ax, 'selected', 'off');
   else
      figure(get(h_ax,'parent'));
      axes(h_ax);

      xhair.lx = line('xdata', x_range, 'ydata', [p(2) p(2)], ...
	'zdata', [11 11], 'color', [1 0 0], 'hittest', 'off');
      xhair.ly = line('xdata', [p(1) p(1)], 'ydata', y_range, ...
	'zdata', [11 11], 'color', [1 0 0], 'hittest', 'off');
   end

   set(h_ax,'xlim',x_range);
   set(h_ax,'ylim',y_range);

   return;
