# Supplementary material for: A hybrid blob-slice model for accurate and efficient detection of fluorescence labeled nuclei in 3D
Source: BMC Bioinformatics. 2010 Nov 29;11:580. doi: 10.1186/1471-2105-11-580 (PMC3008706; doi:10.1186/1471-2105-11-580)
Supplement: Additional file 2 — Additional Source Code. Source code for the detection algorithm, retraining the shape model, and an example parameter file corresponding to the early zebrafish data. Zip file contains Matlab source and related files. [file 1471-2105-11-580-S2.ZIP › distribution_code/NIFTI_20080408/save_nii.m]

%  Save NIFTI dataset. Support both *.nii and *.hdr/*.img file extension.
%  If file extension is not provided, *.hdr/*.img will be used as default.
%  
%  Usage: save_nii(nii, filename, [old_RGB])
%  
%  nii.hdr - struct with NIFTI header fields.
%  nii.img - 3D (or 4D) matrix of NIFTI data.
%  filename - NIFTI file name.
%
%  old_RGB    - an optional boolean variable to handle special RGB data 
%       sequence [R1 R2 ... G1 G2 ... B1 B2 ...] that is used only by 
%       AnalyzeDirect (Analyze Software). Since both NIfTI and Analyze
%       file format use RGB triple [R1 G1 B1 R2 G2 B2 ...] sequentially
%       for each voxel, this variable is set to FALSE by default. If you
%       would like the saved image only to be opened by AnalyzeDirect 
%       Software, set old_RGB to TRUE (or 1).
%  
%  Tip: to change the data type, set nii.hdr.dime.datatype,
%	and nii.hdr.dime.bitpix to:
% 
%     0 None                     (Unknown bit per voxel) % DT_NONE, DT_UNKNOWN 
%     1 Binary                         (ubit1, bitpix=1) % DT_BINARY 
%     2 Unsigned char         (uchar or uint8, bitpix=8) % DT_UINT8, NIFTI_TYPE_UINT8 
%     4 Signed short                  (int16, bitpix=16) % DT_INT16, NIFTI_TYPE_INT16 
%     8 Signed integer                (int32, bitpix=32) % DT_INT32, NIFTI_TYPE_INT32 
%    16 Floating point    (single or float32, bitpix=32) % DT_FLOAT32, NIFTI_TYPE_FLOAT32 
%    32 Complex, 2 float32      (Use float32, bitpix=64) % DT_COMPLEX64, NIFTI_TYPE_COMPLEX64
%    64 Double precision  (double or float64, bitpix=64) % DT_FLOAT64, NIFTI_TYPE_FLOAT64 
%   128 Red-Green-Blue            (Use uint8, bitpix=24) % DT_RGB24, NIFTI_TYPE_RGB24 
%   256 Signed char            (schar or int8, bitpix=8) % DT_INT8, NIFTI_TYPE_INT8 
%   512 Unsigned short               (uint16, bitpix=16) % DT_UNINT16, NIFTI_TYPE_UNINT16 
%   768 Unsigned integer             (uint32, bitpix=32) % DT_UNINT32, NIFTI_TYPE_UNINT32 
%  1024 Signed long long              (int64, bitpix=64) % DT_INT64, NIFTI_TYPE_INT64
%  1280 Unsigned long long           (uint64, bitpix=64) % DT_UINT64, NIFTI_TYPE_UINT64 
%  1536 Long double, float128  (Unsupported, bitpix=128) % DT_FLOAT128, NIFTI_TYPE_FLOAT128 
%  1792 Complex128, 2 float64  (Use float64, bitpix=128) % DT_COMPLEX128, NIFTI_TYPE_COMPLEX128 
%  2048 Complex256, 2 float128 (Unsupported, bitpix=256) % DT_COMPLEX128, NIFTI_TYPE_COMPLEX128 
%  
%  Part of this file is copied and modified under GNU license from
%  MRI_TOOLBOX developed by CNSP in Flinders University, Australia
%
%  NIFTI data format can be found on: http://nifti.nimh.nih.gov
%
%  - Jimmy Shen (jimmy@rotman-baycrest.on.ca)
%  - "old_RGB" related codes in "save_nii.m" are added by Mike Harms (2006.06.28) 
%
function save_nii(nii, fileprefix, old_RGB)
   
   if ~exist('nii','var') | isempty(nii) | ~isfield(nii,'hdr') | ...
	~isfield(nii,'img') | ~exist('fileprefix','var') | isempty(fileprefix)

      error('Usage: save_nii(nii, filename, [old_RGB])');
   end

   if ~exist('old_RGB','var'), old_RGB = 0; end
   
   filetype = 1;

   %  Note: fileprefix is actually the filename you want to save
   %   
   if findstr('.nii',fileprefix)
      filetype = 2;
      fileprefix = strrep(fileprefix,'.nii','');
   end
   
   if findstr('.hdr',fileprefix)
      fileprefix = strrep(fileprefix,'.hdr','');
   end
   
   if findstr('.img',fileprefix)
      fileprefix = strrep(fileprefix,'.img','');
   end
   
   write_nii(nii, filetype, fileprefix, old_RGB);

   if filetype == 1

      %  So earlier versions of SPM can also open it with correct originator
      %
      M=[[diag(nii.hdr.dime.pixdim(2:4)) -[nii.hdr.hist.originator(1:3).*nii.hdr.dime.pixdim(2:4)]'];[0 0 0 1]];
      save(fileprefix, 'M');
   end
   
   return					% save_nii


%-----------------------------------------------------------------------------------
function write_nii(nii, filetype, fileprefix, old_RGB)

   hdr = nii.hdr;

   if isfield(nii,'ext')
      ext = nii.ext;
      [ext, esize_total] = verify_nii_ext(ext);
   else
      ext = [];
   end

   switch double(hdr.dime.datatype),
   case   1,
      hdr.dime.bitpix = int16(1 ); precision = 'ubit1';
   case   2,
      hdr.dime.bitpix = int16(8 ); precision = 'uint8';
   case   4,
      hdr.dime.bitpix = int16(16); precision = 'int16';
   case   8,
      hdr.dime.bitpix = int16(32); precision = 'int32';
   case  16,
      hdr.dime.bitpix = int16(32); precision = 'float32';
   case  32,
      hdr.dime.bitpix = int16(64); precision = 'float32';
   case  64,
      hdr.dime.bitpix = int16(64); precision = 'float64';
   case 128,
      hdr.dime.bitpix = int16(24); precision = 'uint8';
   case 256 
      hdr.dime.bitpix = int16(8 ); precision = 'int8';
   case 512 
      hdr.dime.bitpix = int16(16); precision = 'uint16';
   case 768 
      hdr.dime.bitpix = int16(32); precision = 'uint32';
   case 1024
      hdr.dime.bitpix = int16(64); precision = 'int64';
   case 1280
      hdr.dime.bitpix = int16(64); precision = 'uint64';
   case 1792,
      hdr.dime.bitpix = int16(128); precision = 'float64';
   otherwise
      error('This datatype is not supported');
   end
   
   hdr.dime.glmax = round(double(max(nii.img(:))));
   hdr.dime.glmin = round(double(min(nii.img(:))));
   
   if filetype == 2
      fid = fopen(sprintf('%s.nii',fileprefix),'w');
      
      if fid < 0,
         msg = sprintf('Cannot open file %s.nii.',fileprefix);
         error(msg);
      end
      
      hdr.dime.vox_offset = 352;

      if ~isempty(ext)
         hdr.dime.vox_offset = hdr.dime.vox_offset + esize_total;
      end

      hdr.hist.magic = 'n+1';
      save_nii_hdr(hdr, fid);

      if ~isempty(ext)
         save_nii_ext(ext, fid);
      end
   else
      fid = fopen(sprintf('%s.hdr',fileprefix),'w');
      
      if fid < 0,
         msg = sprintf('Cannot open file %s.hdr.',fileprefix);
         error(msg);
      end
      
      hdr.dime.vox_offset = 0;
      hdr.hist.magic = 'ni1';
      save_nii_hdr(hdr, fid);

      if ~isempty(ext)
         save_nii_ext(ext, fid);
      end
      
      fclose(fid);
      fid = fopen(sprintf('%s.img',fileprefix),'w');
   end

   ScanDim = double(hdr.dime.dim(5));		% t
   SliceDim = double(hdr.dime.dim(4));		% z
   RowDim   = double(hdr.dime.dim(3));		% y
   PixelDim = double(hdr.dime.dim(2));		% x
   SliceSz  = double(hdr.dime.pixdim(4));
   RowSz    = double(hdr.dime.pixdim(3));
   PixelSz  = double(hdr.dime.pixdim(2));
   
   x = 1:PixelDim;
   
   if filetype == 2 & isempty(ext)
      skip_bytes = double(hdr.dime.vox_offset) - 348;
   else
      skip_bytes = 0;
   end

   if double(hdr.dime.datatype) == 128

      %  RGB planes are expected to be in the 4th dimension of nii.img
      %
      if(size(nii.img,4)~=3)
         error(['The NII structure does not appear to have 3 RGB color planes in the 4th dimension']);
      end

      if old_RGB
         nii.img = permute(nii.img, [1 2 4 3 5]);
      else
         nii.img = permute(nii.img, [4 1 2 3 5]);
      end
   end

   %  For complex float32 or complex float64, voxel values
   %  include [real, imag]
   %
   if hdr.dime.datatype == 32 | hdr.dime.datatype == 1792
      real_img = real(nii.img(:))';
      nii.img = imag(nii.img(:))';
      nii.img = [real_img; nii.img];
   end

   if skip_bytes
      fwrite(fid, ones(1,skip_bytes), 'uint8');
   end

   fwrite(fid, nii.img, precision);
%   fwrite(fid, nii.img, precision, skip_bytes);        % error using skip
   fclose(fid);

   return;					% write_nii
