# Supplementary material for: A hybrid blob-slice model for accurate and efficient detection of fluorescence labeled nuclei in 3D
Source: BMC Bioinformatics. 2010 Nov 29;11:580. doi: 10.1186/1471-2105-11-580 (PMC3008706; doi:10.1186/1471-2105-11-580)
Supplement: Additional file 2 — Additional Source Code. Source code for the detection algorithm, retraining the shape model, and an example parameter file corresponding to the early zebrafish data. Zip file contains Matlab source and related files. [file 1471-2105-11-580-S2.ZIP › distribution_code/NIFTI_20080408/unxform_nii.m]

%  Undo the flipping and rotations performed by xform_nii; spit back only
%  the raw img data block. Initial cut will only deal with 3D volumes
%  strongly assume we have called xform_nii to write down the steps used 
%  in xform_nii.
%
%  Usage:  a = load_nii('original_name');
%          manipulate a.img to make array b;
%
%          if you use unxform_nii to un-tranform the image (img) data
%          block, then nii.original.hdr is the corresponding header.
%
%          nii.original.img = unxform_nii(a, b);
%          save_nii(nii.original,'newname');
%
%  Where, 'newname' is created with data in the same space as the
%         original_name data    
%
%  - Jeff Gunter, 26-JUN-06
%
function outblock = unxform_nii(nii, inblock)
  
   if isempty(nii.hdr.hist.rot_orient)     
      outblock=inblock;
   else
      [dummy unrotate_orient] = sort(nii.hdr.hist.rot_orient);
      outblock = permute(inblock, unrotate_orient);
   end

   if ~isempty(nii.hdr.hist.flip_orient)
      flip_orient = nii.hdr.hist.flip_orient(unrotate_orient);

      for i = 1:3
         if flip_orient(i)
            outblock = flipdim(outblock, i);
         end
      end
   end;

   return;
