# Supplementary material for: A hybrid blob-slice model for accurate and efficient detection of fluorescence labeled nuclei in 3D
Source: BMC Bioinformatics. 2010 Nov 29;11:580. doi: 10.1186/1471-2105-11-580 (PMC3008706; doi:10.1186/1471-2105-11-580)
Supplement: Additional file 2 — Additional Source Code. Source code for the detection algorithm, retraining the shape model, and an example parameter file corresponding to the early zebrafish data. Zip file contains Matlab source and related files. [file 1471-2105-11-580-S2.ZIP › distribution_code/NIFTI_20080408/verify_nii_ext.m]

%  Verify NIFTI header extension to make sure that each extension section
%  must be an integer multiple of 16 byte long that includes the first 8
%  bytes of esize and ecode. If the length of extension section is not the
%  above mentioned case, edata should be padded with all 0.
%
%  Usage: [ext, esize_total] = verify_nii_ext(ext)
%
%  ext - Structure of NIFTI header extension, which includes num_ext,
%       and all the extended header sections in the header extension.
%       Each extended header section will have its esize, ecode, and
%       edata, where edata can be plain text, xml, or any raw data
%       that was saved in the extended header section.
%
%  esize_total - Sum of all esize variable in all header sections.
%
%  NIFTI data format can be found on: http://nifti.nimh.nih.gov
%
%  - Jimmy Shen (jimmy@rotman-baycrest.on.ca)
%
function [ext, esize_total] = verify_nii_ext(ext)

   if ~isfield(ext, 'extension') | ~isfield(ext, 'section') | ...
	 ~isfield(ext, 'num_ext')
      error('Incorrect NIFTI header extension structure.');
   end

   esize_total = 0;

   for i=1:ext.num_ext
      if ~isfield(ext.section(i), 'ecode') | ~isfield(ext.section(i), 'edata')
         error('Incorrect NIFTI header extension structure.');
      end

      ext.section(i).esize = ceil((length(ext.section(i).edata)+8)/16)*16;
      ext.section(i).edata = ...
	[ext.section(i).edata ...
	 zeros(1,ext.section(i).esize-length(ext.section(i).edata)-8)];
      esize_total = esize_total + ext.section(i).esize;
   end

   return                                       % verify_nii_ext
