# Supplementary material for: A hybrid blob-slice model for accurate and efficient detection of fluorescence labeled nuclei in 3D
Source: BMC Bioinformatics. 2010 Nov 29;11:580. doi: 10.1186/1471-2105-11-580 (PMC3008706; doi:10.1186/1471-2105-11-580)
Supplement: Additional file 2 — Additional Source Code. Source code for the detection algorithm, retraining the shape model, and an example parameter file corresponding to the early zebrafish data. Zip file contains Matlab source and related files. [file 1471-2105-11-580-S2.ZIP › distribution_code/NIFTI_20080408/view_nii_menu.m]

%  Imbed Zoom, Interp, and Info menu to view_nii window.
%
%  Usage: view_nii_menu(fig);
%

%  - Jimmy Shen (jimmy@rotman-baycrest.on.ca)
%
%--------------------------------------------------------------------
function menu_hdl = view_nii_menu(fig, varargin)

   if isnumeric(fig)
      menu_hdl = init(fig);
      return;
   end

   menu_hdl = [];

   switch fig
   case 'interp'
      if nargin > 1
         fig = varargin{1};
      else
         fig = gcbf;
      end

      nii_menu = getappdata(fig, 'nii_menu');
      interp_on_state = get(nii_menu.Minterp,'Userdata');

      if (interp_on_state == 1)
         opt.useinterp = 1;
         view_nii(fig,opt);
         set(nii_menu.Minterp,'Userdata',0,'Label','Interp off');
         reset_zoom(fig);
      else
         opt.useinterp = 0;
         view_nii(fig,opt);
         set(nii_menu.Minterp,'Userdata',1,'Label','Interp on');
         reset_zoom(fig);
      end
   case 'reset_zoom'
      if nargin > 1
         fig = varargin{1};
      else
         fig = gcbf;
      end

      reset_zoom(fig);
   case 'orient'
      orient;
   case 'img_info'
      img_info;
   case 'save_disp'
      save_disp;
   end

   return					% view_nii_menu


%--------------------------------------------------------------------
function menu_hdl = init(fig)

   %  search for edit, view menu
   %
   nii_menu.Mfile = [];
   nii_menu.Medit = [];
   nii_menu.Mview = [];
   menuitems = findobj(fig, 'type', 'uimenu');

   for i=1:length(menuitems)
      filelabel = get(menuitems(i),'label');

      if strcmpi(strrep(filelabel, '&', ''), 'file')
         nii_menu.Mfile = menuitems(i);
      end

      editlabel = get(menuitems(i),'label');

      if strcmpi(strrep(editlabel, '&', ''), 'edit')
         nii_menu.Medit = menuitems(i);
      end

      viewlabel = get(menuitems(i),'label');

      if strcmpi(strrep(viewlabel, '&', ''), 'view')
         nii_menu.Mview = menuitems(i);
      end
   end

   set(fig, 'menubar', 'none');

   if isempty(nii_menu.Mfile)
      nii_menu.Mfile = uimenu('Parent',fig, ...
   	   'Label','File');

      nii_menu.Mfile_save = uimenu('Parent',nii_menu.Mfile, ...
   	   'Label','Save displayed image as ...', ...
           'Callback','view_nii_menu(''save_disp'');');
   else
      nii_menu.Mfile_save = uimenu('Parent',nii_menu.Mfile, ...
   	   'Label','Save displayed image as ...', ...
           'separator','on', ...
           'Callback','view_nii_menu(''save_disp'');');
   end

   if isempty(nii_menu.Medit)
      nii_menu.Medit = uimenu('Parent',fig, ...
   	   'Label','Edit');

      nii_menu.Medit_orient = uimenu('Parent',nii_menu.Medit, ...
   	   'Label','Convert to RAS orientation', ...
           'Callback','view_nii_menu(''orient'');');
   else
      nii_menu.Medit_orient = uimenu('Parent',nii_menu.Medit, ...
   	   'Label','Convert to RAS orientation', ...
           'separator','on', ...
           'Callback','view_nii_menu(''orient'');');
   end

   if isempty(nii_menu.Mview)
      nii_menu.Mview = uimenu('Parent',fig, ...
   	   'Label','View');

      nii_menu.Mview_info = uimenu('Parent',nii_menu.Mview, ...
   	   'Label','Image Information', ...
           'Callback','view_nii_menu(''img_info'');');
   else
      nii_menu.Mview_info = uimenu('Parent',nii_menu.Mview, ...
   	   'Label','Image Information', ...
           'separator','on', ...
           'Callback','view_nii_menu(''img_info'');');
   end

   nii_menu.Mzoom = rri_zoom_menu(fig);

   nii_menu.Minterp = uimenu('Parent',fig, ...
   	   'Label','Interp on', ...
	   'Userdata', 1, ...
           'Callback','view_nii_menu(''interp'');');

   setappdata(fig,'nii_menu',nii_menu);
   menu_hdl = nii_menu.Minterp;

   return					% init


%----------------------------------------------------------------
function reset_zoom(fig)

   old_handle_vis = get(fig, 'HandleVisibility');
   set(fig, 'HandleVisibility', 'on');

   nii_view = getappdata(fig, 'nii_view');
   nii_menu = getappdata(fig, 'nii_menu');

   set(nii_menu.Mzoom,'Userdata',1,'Label','Zoom on');
   set(fig,'pointer','arrow');
   zoom off;

   axes(nii_view.handles.axial_axes);
   setappdata(get(gca,'zlabel'), 'ZOOMAxesData', ...
			[get(gca, 'xlim') get(gca, 'ylim')])
%   zoom reset;
 %  zoom getlimits;
   zoom out;

   axes(nii_view.handles.coronal_axes);
   setappdata(get(gca,'zlabel'), 'ZOOMAxesData', ...
			[get(gca, 'xlim') get(gca, 'ylim')])
%   zoom reset;
 %  zoom getlimits;
   zoom out;

   axes(nii_view.handles.sagittal_axes);
   setappdata(get(gca,'zlabel'), 'ZOOMAxesData', ...
			[get(gca, 'xlim') get(gca, 'ylim')])
%   zoom reset;
 %  zoom getlimits;
   zoom out;

   set(fig, 'HandleVisibility', old_handle_vis);

   return;					% reset_zoom


%----------------------------------------------------------------
function img_info

   nii_view = getappdata(gcbf, 'nii_view');
   hdr = nii_view.nii.hdr;

   max_value = num2str(double(max(nii_view.nii.img(:))));
   min_value = num2str(double(min(nii_view.nii.img(:))));

   dim = sprintf('%d  %d  %d', double(hdr.dime.dim(2:4)));
   vox = sprintf('%.3f  %.3f  %.3f', double(hdr.dime.pixdim(2:4)));

   if double(hdr.dime.datatype) == 1
      type = '1-bit binary';
   elseif double(hdr.dime.datatype) == 2
      type = '8-bit unsigned integer';
   elseif double(hdr.dime.datatype) == 4
      type = '16-bit signed integer';
   elseif double(hdr.dime.datatype) == 8
      type = '32-bit signed integer';
   elseif double(hdr.dime.datatype) == 16
      type = '32-bit single float';
   elseif double(hdr.dime.datatype) == 64
      type = '64-bit double precision';
   elseif double(hdr.dime.datatype) == 128
      type = '24-bit RGB true color';
   elseif double(hdr.dime.datatype) == 256
      type = '8-bit signed integer';
   elseif double(hdr.dime.datatype) == 511
      type = '96-bit RGB true color';
   elseif double(hdr.dime.datatype) == 512
      type = '16-bit unsigned integer';
   elseif double(hdr.dime.datatype) == 768
      type = '32-bit unsigned integer';
   elseif double(hdr.dime.datatype) == 1024
      type = '64-bit signed integer';
   elseif double(hdr.dime.datatype) == 1280
      type = '64-bit unsigned integer';
   end

   msg = {};
   msg = [msg {''}];
   msg = [msg {['Dimension:  [', dim, ']']}];
   msg = [msg {''}];
   msg = [msg {['Voxel Size:  [', vox, ']']}];
   msg = [msg {''}];
   msg = [msg {['Data Type:  [', type, ']']}];
   msg = [msg {''}];
   msg = [msg {['Max Value:  [', max_value, ']']}];
   msg = [msg {''}];
   msg = [msg {['Min Value:  [', min_value, ']']}];
   msg = [msg {''}];

   if isfield(nii_view.nii, 'fileprefix')
      if isfield(nii_view.nii, 'filetype') & nii_view.nii.filetype == 2
         msg = [msg {['File Name:  [', nii_view.nii.fileprefix, '.nii]']}];
         msg = [msg {''}];
      elseif isfield(nii_view.nii, 'filetype')
         msg = [msg {['File Name:  [', nii_view.nii.fileprefix, '.img]']}];
         msg = [msg {''}];
      else
         msg = [msg {['File Prefix:  [', nii_view.nii.fileprefix, ']']}];
         msg = [msg {''}];
      end
   end

   h = msgbox(msg, 'Image Information', 'modal');
   set(h,'color',[1 1 1]);

   return;					% img_info


%----------------------------------------------------------------
function orient

   fig = gcbf;
   nii_view = getappdata(fig, 'nii_view');
   nii = nii_view.nii;

   old_pointer = get(fig,'Pointer');
   set(fig,'Pointer','watch');

   [nii orient] = rri_orient(nii);

   if isequal(orient, [1 2 3])		% do nothing
      set(fig,'Pointer',old_pointer);
      return;
   end

   oldopt = view_nii(fig);
   opt.setarea = oldopt.area;
   opt.usecolorbar = oldopt.usecolorbar;
   opt.usecrosshair = oldopt.usecrosshair;
   opt.usestretch = oldopt.usestretch;
   opt.useimagesc = oldopt.useimagesc;
   opt.useinterp = oldopt.useinterp;
   opt.command = 'updatenii';

   view_nii(fig, nii, opt);
   set(fig,'Pointer',old_pointer);
   reset_zoom(fig);

   return;					% orient


%----------------------------------------------------------------
function save_disp

   [filename pathname] = uiputfile('*.*', 'Save displayed image as (*.nii or *.img)');

   if isequal(filename,0) | isequal(pathname,0)
      return;
   else
      out_imgfile = fullfile(pathname, filename);	% original image file
   end

   old_pointer = get(gcbf,'Pointer');
   set(gcbf,'Pointer','watch');

   nii_view = getappdata(gcbf, 'nii_view');
   nii = nii_view.nii;

   try
      save_nii(nii, out_imgfile);
   catch
      msg = 'File can not be saved.';
      msgbox(msg, 'File write error', 'modal');
   end

   set(gcbf,'Pointer',old_pointer);

   return;					% save_disp
