# Supplementary material for: A hybrid blob-slice model for accurate and efficient detection of fluorescence labeled nuclei in 3D
Source: BMC Bioinformatics. 2010 Nov 29;11:580. doi: 10.1186/1471-2105-11-580 (PMC3008706; doi:10.1186/1471-2105-11-580)
Supplement: Additional file 2 — Additional Source Code. Source code for the detection algorithm, retraining the shape model, and an example parameter file corresponding to the early zebrafish data. Zip file contains Matlab source and related files. [file 1471-2105-11-580-S2.ZIP › distribution_code/NIFTI_20080408/xform_nii.m]

%  Perform a subset of NIFTI sform/qform transform. Transforms like
%  (Translation, Flipping, and a few Rotation (N*90 degree) are 
%  supported. Other transforms (any degree rotation, shears, etc.)
%  are not supported, because in those transforms, each voxel has 
%  to be repositioned, interpolated, and whole image(s) will have 
%  to be reconstructed. If an input data (nii) can not be handled,
%  The program will exit with an error message "Transform of this 
%  NIFTI data is not supported by the program". After the transform,
%  nii will be in RAS orientation, i.e. X axis from Left to Right,
%  Y axis from Posterior to Anterior, and Z axis from Inferior to
%  Superior. The RAS orientation system sometimes is also referred
%  as right-hand coordinate system, or Neurologist preferred system.
%
%  NOTE: This function should be called immediately after load_nii.
%  
%  Usage: [ nii ] = xform_nii(nii, preferredForm)
%  
%  nii	- NIFTI structure (returned from load_nii)
%  preferrredForm  - 's','q','S', or 'Q' (see load_nii.m)
%  
%  NIFTI data format can be found on: http://nifti.nimh.nih.gov
%  
%  7-nov-2005: Images whose cardinal planes are slightly off Cartesian
%	coordinates will also be loaded. However, this approximation
%	is based on the following assumption: In affine matrix, any
%	value (absolute) below a tenth of the third largest value
%	(absolute) can be ignored and replaced with 0. In this case,
%	fields 'old_affine' & 'new_affine' will be added into hdr.hist.
%	If you can not accept the above assumption, simply discard any
%	nii structure with fields 'old_affine' & 'new_affine'.
%
%  - Jimmy Shen (jimmy@rotman-baycrest.on.ca)
%
function nii = xform_nii(nii, preferredForm)

   %  save a copy of the header as it was loaded.  This is the
   %  header before any sform, qform manipulation is done.
   %
   nii.original.hdr = nii.hdr;
   if ~exist('preferredForm','var'), preferredForm= 's'; end     % Jeff

   %  if scl_slope field is nonzero, then each voxel value in the
   %  dataset should be scaled as: y = scl_slope * x + scl_inter
   %  I bring it here because hdr will be modified by change_hdr.
   %
   if nii.hdr.dime.scl_slope ~= 0 & ...
	ismember(nii.hdr.dime.datatype, [2,4,8,16,64,256,512,768]) & ...
	(nii.hdr.dime.scl_slope ~= 1 | nii.hdr.dime.scl_inter ~= 0)

      nii.img = ...
	nii.hdr.dime.scl_slope * double(nii.img) + nii.hdr.dime.scl_inter;

      if nii.hdr.dime.datatype == 64

         nii.hdr.dime.datatype = 64;
         nii.hdr.dime.bitpix = 64;
      else
         nii.img = single(nii.img);

         nii.hdr.dime.datatype = 16;
         nii.hdr.dime.bitpix = 32;
      end

      nii.hdr.dime.glmax = max(double(nii.img(:)));
      nii.hdr.dime.glmin = min(double(nii.img(:)));

      %  set scale to non-use, because it is applied in xform_nii
      %
      nii.hdr.dime.scl_slope = 0;

   end

   %  However, the scaling is to be ignored if datatype is DT_RGB24.

   %  If datatype is a complex type, then the scaling is to be applied
   %  to both the real and imaginary parts.
   %
   if nii.hdr.dime.scl_slope ~= 0 & ...
	ismember(nii.hdr.dime.datatype, [32,1792])

      nii.img = ...
	nii.hdr.dime.scl_slope * double(nii.img) + nii.hdr.dime.scl_inter;

      if nii.hdr.dime.datatype == 32
         nii.img = single(nii.img);
      end

      nii.hdr.dime.glmax = max(double(nii.img(:)));
      nii.hdr.dime.glmin = min(double(nii.img(:)));

      %  set scale to non-use, because it is applied in xform_nii
      %
      nii.hdr.dime.scl_slope = 0;

   end

   %  There is no need for this program to transform Analyze data
   %
   if nii.filetype == 0 & exist([nii.fileprefix '.mat'],'file')
      load([nii.fileprefix '.mat']);	% old SPM affine matrix
      R=M(1:3,1:3);
      T=M(1:3,4);
      T=R*ones(3,1)+T;
      M(1:3,4)=T;
      nii.hdr.hist.qform_code=0;
      nii.hdr.hist.sform_code=1;
      nii.hdr.hist.srow_x=M(1,:);
      nii.hdr.hist.srow_y=M(2,:);
      nii.hdr.hist.srow_z=M(3,:);
   elseif nii.filetype == 0
      nii.hdr.hist.rot_orient = [];
      nii.hdr.hist.flip_orient = [];
      return;				% no sform/qform for Analyze format
   end

   hdr = nii.hdr;

   [hdr orient] = change_hdr(hdr, preferredForm);

   %  flip and/or rotate image data
   %
   if ~isequal(orient, [1 2 3])

      old_dim = hdr.dime.dim([2:4]);

      %  More than 1 time frame
      %
      if ndims(nii.img) > 3
         pattern = 1:prod(old_dim);
      else
         pattern = [];
      end

      if ~isempty(pattern)
         pattern = reshape(pattern, old_dim);
      end

      %  calculate for rotation after flip
      %
      rot_orient = mod(orient + 2, 3) + 1;

      %  do flip:
      %
      flip_orient = orient - rot_orient;

      for i = 1:3
         if flip_orient(i)
            if ~isempty(pattern)
               pattern = flipdim(pattern, i);
            else
               nii.img = flipdim(nii.img, i);
            end
         end
      end

      %  get index of orient (rotate inversely)
      %
      [tmp rot_orient] = sort(rot_orient);

      new_dim = old_dim;
      new_dim = new_dim(rot_orient);
      hdr.dime.dim([2:4]) = new_dim;

      new_pixdim = hdr.dime.pixdim([2:4]);
      new_pixdim = new_pixdim(rot_orient);
      hdr.dime.pixdim([2:4]) = new_pixdim;

      %  re-calculate originator
      %
      tmp = hdr.hist.originator([1:3]);
      tmp = tmp(rot_orient);
      flip_orient = flip_orient(rot_orient);

      for i = 1:3
         if flip_orient(i) & ~isequal(tmp(i), 0)
            tmp(i) = new_dim(i) - tmp(i) + 1;
         end
      end

      hdr.hist.originator([1:3]) = tmp;
      hdr.hist.rot_orient = rot_orient;
      hdr.hist.flip_orient = flip_orient;

      %  do rotation:
      %
      if ~isempty(pattern)
         pattern = permute(pattern, rot_orient);
         pattern = pattern(:);

         nii.img = reshape(nii.img, [prod(new_dim) hdr.dime.dim(5)]);
         nii.img = nii.img(pattern, :);
         nii.img = reshape(nii.img, [new_dim       hdr.dime.dim(5)]);
      else
         nii.img = permute(nii.img, rot_orient);
      end
   else
      hdr.hist.rot_orient = [];
      hdr.hist.flip_orient = [];
   end

   nii.hdr = hdr;

   return;					% xform_nii


%-----------------------------------------------------------------------
function [hdr, orient] = change_hdr(hdr, preferredForm)

   orient = [1 2 3];
   affine_transform = 1;

   %  NIFTI can have both sform and qform transform. This program
   %  will check sform_code prior to qform_code by default.
   %
   %  If user specifys "preferredForm", user can then choose the
   %  priority.					- Jeff
   %
   useForm=[];					% Jeff

   if isequal(preferredForm,'S')
       if isequal(hdr.hist.sform_code,0)
           error('User requires sform, sform not set in header');
       else
           useForm='s';
       end
   end						% Jeff

   if isequal(preferredForm,'Q')
       if isequal(hdr.hist.qform_code,0)
           error('User requires sform, sform not set in header');
       else
           useForm='q';
       end
   end						% Jeff

   if isequal(preferredForm,'s')
       if hdr.hist.sform_code > 0
           useForm='s';
       elseif hdr.hist.qform_code > 0
           useForm='q';
       end
   end						% Jeff
   
   if isequal(preferredForm,'q')
       if hdr.hist.qform_code > 0
           useForm='q';
       elseif hdr.hist.sform_code > 0
           useForm='s';
       end
   end						% Jeff

   if isequal(useForm,'s')
	   R = [hdr.hist.srow_x(1:3)
		hdr.hist.srow_y(1:3)
		hdr.hist.srow_z(1:3)];

	   T = [hdr.hist.srow_x(4)
		hdr.hist.srow_y(4)
		hdr.hist.srow_z(4)];

      if det(R) == 0 | ~isequal(R(find(R)), sum(R)')
         hdr.hist.old_affine = R;
         R_sort = sort(abs(R(:)));

         R_provisional = R;						% Jeff
         R_provisional( find( abs(R) < min(R_sort(end-2:end)) ) ) = 0;	% Jeff
         R( find( abs(R) < min(R_sort(end-2:end))/10 ) ) = 0;

         if det(R) == 0 | ~isequal(R(find(R)), sum(R)')
            if det(R_provisional) == 0 | ~isequal(R_provisional(find(R_provisional)), sum(R_provisional)')	% Jeff
               error('Transform of this NIFTI data is not supported by the program.');
            else
               warning('Transform of NIFTI data which is very oblique -- absolute voxel sizes may be bogus');	% Jeff
               R = R_provisional;
            end
         end

         hdr.hist.new_affine = R;
      end

   elseif isequal(useForm,'q')
	   b = hdr.hist.quatern_b;
	   c = hdr.hist.quatern_c;
	   d = hdr.hist.quatern_d;

	   if 1.0-(b*b+c*c+d*d) < 0
		if abs(1.0-(b*b+c*c+d*d)) < 1e-5
		   a = 0;
		else
		   error('Incorrect quaternion values in this NIFTI data.');
		end
	   else
	      a = sqrt(1.0-(b*b+c*c+d*d));
	   end

	   qfac = hdr.dime.pixdim(1);
	   i = hdr.dime.pixdim(2);
	   j = hdr.dime.pixdim(3);
	   k = qfac * hdr.dime.pixdim(4);

	   R = [a*a+b*b-c*c-d*d     2*b*c-2*a*d        2*b*d+2*a*c
		2*b*c+2*a*d         a*a+c*c-b*b-d*d    2*c*d-2*a*b
	        2*b*d-2*a*c         2*c*d+2*a*b        a*a+d*d-c*c-b*b];

           %  qforms are expected to generate rotation matrices R which are
           %  det(R) = 1; we'll make sure that happens.
           %  
           %  now we make the same checks as were done above for sform data
           %  BUT we do it on a transform that is in terms of voxels not mm;
           %  after we figure out the angles and squash them to closest 
           %  rectilinear direction. After that, the voxel sizes are then
           %  added.
           %
           %  This part is modified by Jeff Gunter.
           %
           if det(R) == 0 | ~isequal(R(find(R)), sum(R)')

              %  det(R) == 0 is not a common trigger for this ---
              %  R(find(R)) is a list of non-zero elements in R; if that
              %  is straight (not oblique) then it should be the same as 
              %  columnwise summation. Could just as well have checked the
              %  lengths of R(find(R)) and sum(R)' (which should be 3)
              %
              hdr.hist.old_affine = R * diag([i j k]);
              R_sort = sort(abs(R(:)));

              R_provisional = R;						% Jeff
              R_provisional( find( abs(R) < min(R_sort(end-2:end)) ) ) = 0;	% Jeff

              R( find( abs(R) < min(R_sort(end-2:end))/10 ) ) = 0;

              if det(R) == 0 | ~isequal(R(find(R)), sum(R)')
                 if det(R_provisional) == 0 | ~isequal(R_provisional(find(R_provisional)), sum(R_provisional)') % Jeff
                    error('Transform of this NIFTI data is not supported by the program.');
                 else

                    warning('Transform of NIFTI data which is very oblique -- absolute voxel sizes may be bogus'); % Jeff

                    %  min(R_sort(end-2:end)) picks out the smallest magnitude
                    %  of the 3-largest magnitude elements in the R. All things
                    %  with magnitude less than that are set to zero; This, 
                    %  however, leaves us with det(R_provisional) not equal to
                    %  +/- unity; so we patch that up with a call to sign which
                    %  snaps the elements to +1 or -1, leaving zeroes as zeroes
                    %
                    R = sign(R_provisional);					% Jeff

                 end				% det(R_provisional)
              end				% 2nd det(R)

	      R = R * diag([i j k]);
	      hdr.hist.new_affine = R;

           else
	      R = R * diag([i j k]);
	   end					% 1st det(R)

	   T = [hdr.hist.qoffset_x
		hdr.hist.qoffset_y
		hdr.hist.qoffset_z];
   else
      affine_transform = 0;	% no sform or qform transform
   end

   if affine_transform == 1
      voxel_size = abs(sum(R,1));
      inv_R = inv(R);
      originator = inv_R*(-T)+1;
      orient = get_orient(inv_R);

      %  modify pixdim and originator
      %
      hdr.dime.pixdim(2:4) = voxel_size;
      hdr.hist.originator(1:3) = originator;

      %  set sform or qform to non-use, because they have been
      %  applied in xform_nii
      %
      hdr.hist.qform_code = 0;
      hdr.hist.sform_code = 0;
   end

   %  apply space_unit to pixdim if not 1 (mm)
   %
   space_unit = get_units(hdr);

   if space_unit ~= 1
      hdr.dime.pixdim(2:4) = hdr.dime.pixdim(2:4) * space_unit;

      %  set space_unit of xyzt_units to millimeter, because
      %  voxel_size has been re-scaled
      %
      hdr.dime.xyzt_units = char(bitset(hdr.dime.xyzt_units,1,0));
      hdr.dime.xyzt_units = char(bitset(hdr.dime.xyzt_units,2,1));
      hdr.dime.xyzt_units = char(bitset(hdr.dime.xyzt_units,3,0));
   end

   return;					% change_hdr


%-----------------------------------------------------------------------
function orient = get_orient(R)

   orient = [];

   for i = 1:3
      switch find(R(i,:)) * sign(sum(R(i,:)))
      case 1
         orient = [orient 1];		% Left to Right
      case 2
         orient = [orient 2];		% Posterior to Anterior
      case 3
         orient = [orient 3];		% Inferior to Superior
      case -1
         orient = [orient 4];		% Right to Left
      case -2
         orient = [orient 5];		% Anterior to Posterior
      case -3
         orient = [orient 6];		% Superior to Inferior
      end
   end

   return;					% get_orient


%-----------------------------------------------------------------------
function [space_unit, time_unit] = get_units(hdr)

   switch bitand(hdr.dime.xyzt_units, 7)	% mask with 0x07
   case 1
      space_unit = 1e+3;		% meter, m
   case 3
      space_unit = 1e-3;		% micrometer, um
   otherwise
      space_unit = 1;			% millimeter, mm
   end

   switch bitand(hdr.dime.xyzt_units, 56)	% mask with 0x38
   case 16
      time_unit = 1e-3;			% millisecond, ms
   case 24
      time_unit = 1e-6;			% microsecond, us
   otherwise
      time_unit = 1;			% second, s
   end

   return;					% get_units
