# Supplementary material for: A hybrid blob-slice model for accurate and efficient detection of fluorescence labeled nuclei in 3D
Source: BMC Bioinformatics. 2010 Nov 29;11:580. doi: 10.1186/1471-2105-11-580 (PMC3008706; doi:10.1186/1471-2105-11-580)
Supplement: Additional file 2 — Additional Source Code. Source code for the detection algorithm, retraining the shape model, and an example parameter file corresponding to the early zebrafish data. Zip file contains Matlab source and related files. [file 1471-2105-11-580-S2.ZIP › distribution_code/NIFTI_20080408/old_parametertune_test_tracking_realdata.m]

clear all
%load data files
% convert them into tracking data

allresults={};
c1=0;

for var1=2.5:.5:5
    c1=c1+1;
    c2=0;
    for var2=2.5:.5:5
        c2=c2+1;
        
testfile='L:\duz\project\Imaging\BV24_NewJournalV_20091008\ZD_BV24_JournalV_1_s1_tracktest_sn21_fullmatlabresult.mat';
load (testfile);
time=300;
startt=0
movieInfo=[];
%struct(time,1);
%pos=rand(10,3)*500;
%amp=rand(10,1)*2;
clear backup_esequence;
global parameters;

for i=startt+1:time
   [integratedGFP,area]=integrateGFP(esequence{i},parameters);

   %amp=esequence{i}.finalmaximas;  
   amp=single(integratedGFP);
%   pos=esequence{i}.finalaveragepoints(1:length(amp),:);
   pos=esequence{i}.finalpoints(1:length(amp),:);
   pos(:,3)=pos(:,3)*anisotropy;
%{
movieInfo(i-startt).xCoord=[pos(:,1),zeros(size(pos(:,1)))];
movieInfo(i-startt).yCoord=[pos(:,2),zeros(size(pos(:,2)))];
movieInfo(i-startt).zCoord=[pos(:,3),zeros(size(pos(:,3)))];
movieInfo(i-startt).amp=[amp(:,1),zeros(size(amp(:,1)))];
  %}
   if (~ROI)
       ROIxmin=0;
       ROIymin=0;
   end
        movieInfo(i-startt).xCoord=[pos(:,1)+ROIxmin,zeros(size(pos(:,1)))];
        movieInfo(i-startt).yCoord=[pos(:,2)+ROIymin,zeros(size(pos(:,2)))];
        movieInfo(i-startt).zCoord=[pos(:,3),zeros(size(pos(:,3)))];
        movieInfo(i-startt).amp=[amp,zeros(size(amp))];
end

test={};
for i=1:length(esequence)
    test{i}.finaldiams=esequence{i}.finaldiams;
end
clear amp
clear pos
clear integratedGFP
clear area
clear esequence
esequence=test;


%% Cost functions

%compiler note to include these files that are not explicitly called
%#function costMatLinearMotionLink costMatLinearMotionCloseGaps kalmanResMemLM kalmanInitLinearMotion kalmanGainLinearMotion

%Frame-to-frame linking
costMatrices(1).funcName = 'costMatLinearMotionLink';

%Gap closing, merging and splitting
costMatrices(2).funcName = 'costMatLinearMotionCloseGaps';

%--------------------------------------------------------------------------

%% Kalman filter functions

%Memory reservation
kalmanFunctions.reserveMem = 'kalmanResMemLM';

%Filter initialization
kalmanFunctions.initialize = 'kalmanInitLinearMotion';

%Gain calculation based on linking history
kalmanFunctions.calcGain = 'kalmanGainLinearMotion';

%--------------------------------------------------------------------------

%% General tracking parameters

%Gap closing time window
gapCloseParam.timeWindow = 5;%10;

%Flag for merging and splitting
gapCloseParam.mergeSplit = 1;

%Minimum track segment length used in the gap closing, merging and
%splitting step
gapCloseParam.minTrackLen = 2;

%--------------------------------------------------------------------------

%% Cost function specific parameters: Frame-to-frame linking

%Flag for linear motion
parameters.linearMotion = 0;

%Search radius lower limit
parameters.minSearchRadius = 2;%2

%Search radius upper limit
parameters.maxSearchRadius = 50;%100;%5

%Standard deviation multiplication factor
parameters.brownStdMult =var1;% 2.4;%5;%8

%Flag for using local density in search radius estimation
parameters.useLocalDensity = 1;

%Number of past frames used in nearest neighbor calculation
parameters.nnWindow = gapCloseParam.timeWindow;

%Store parameters for function call
costMatrices(1).parameters = parameters;
clear parameters

%--------------------------------------------------------------------------

%% Cost cunction specific parameters: Gap closing, merging and splitting

%Same parameters as for the frame-to-frame linking cost function
parameters.linearMotion = costMatrices(1).parameters.linearMotion;
parameters.useLocalDensity = costMatrices(1).parameters.useLocalDensity;
parameters.maxSearchRadius = costMatrices(1).parameters.maxSearchRadius;
parameters.minSearchRadius = costMatrices(1).parameters.minSearchRadius;

%*** I changed thiis brownian std /2 before 1 is default .75 for test 1 .5
%conservative %2
parameters.brownStdMult = var2*costMatrices(1).parameters.brownStdMult*ones(gapCloseParam.timeWindow,1);
parameters.nnWindow = costMatrices(1).parameters.nnWindow;

%Gap length (frames) at which f(gap) (in search radius definition) reaches its
%plateau
parameters.timeReachConfB = 2;

%Amplitude ratio lower and upper limits
parameters.ampRatioLimit = [0.1 8];%[.25, 4] [0.5 4];

%Minimum length (frames) for track segment analysis
parameters.lenForClassify = 4;%5

%Standard deviation multiplication factor along preferred direction of
%motion
parameters.linStdMult = var2*ones(gapCloseParam.timeWindow,1);
%parameters.linStdMult = 3*ones(gapCloseParam.timeWindow,1);
%Gap length (frames) at which f'(gap) (in definition of search radius
%parallel to preferred direction of motion) reaches its plateau
parameters.timeReachConfL = gapCloseParam.timeWindow;

%Maximum angle between the directions of motion of two linear track
%segments that are allowed to get linked
parameters.maxAngleVV = 90;%45;

%Store parameters for function call
costMatrices(2).parameters = parameters;
clear parameters

%--------------------------------------------------------------------------


%track

scriptTrackGeneral_noparam;
%plotTracks2D(tracksFinal,[], '1', [],  1, 1)

%evaluate
mkdir('nuclei');

saveNucleiFiles(tracksFinal,esequence,time,'nuclei',anisotropy)

scripted_evaluateStarrynite_with_tracking
rmdir('nuclei','s');


allresults{c1,c2}=results;
    end
end
