# Supplementary material for: A hybrid blob-slice model for accurate and efficient detection of fluorescence labeled nuclei in 3D
Source: BMC Bioinformatics. 2010 Nov 29;11:580. doi: 10.1186/1471-2105-11-580 (PMC3008706; doi:10.1186/1471-2105-11-580)
Supplement: Additional file 3 — Additional Data and Ground Truth. Computed nuclear positions and corrected ground truths for all example data contributing to Figure 4. Zip file contains data in Acetree format comma separated value text files. An explanation of the Acetree file format is included in readme.txt. [file 1471-2105-11-580-S3.ZIP]

Archive with 914 entries (893 files):
- Data_And_Ground_Truth/zebrafish/
- Data_And_Ground_Truth/zebrafish/late_testdata/
- Data_And_Ground_Truth/zebrafish/late_testdata/unedited/
- Data_And_Ground_Truth/zebrafish/late_testdata/unedited/t401-nuclei
- Data_And_Ground_Truth/zebrafish/late_testdata/unedited/t403-nuclei
- Data_And_Ground_Truth/zebrafish/late_testdata/unedited/t402-nuclei
- Data_And_Ground_Truth/zebrafish/late_testdata/edited/
- Data_And_Ground_Truth/zebrafish/late_testdata/edited/t403-nuclei
- Data_And_Ground_Truth/zebrafish/late_testdata/edited/t402-nuclei
- Data_And_Ground_Truth/zebrafish/late_testdata/edited/t401-nuclei
- Data_And_Ground_Truth/zebrafish/early_testdata/
- Data_And_Ground_Truth/zebrafish/early_testdata/unedited/
- Data_And_Ground_Truth/zebrafish/early_testdata/unedited/t100-nuclei
- Data_And_Ground_Truth/zebrafish/early_testdata/unedited/t103-nuclei
- Data_And_Ground_Truth/zebrafish/early_testdata/unedited/t102-nuclei
- Data_And_Ground_Truth/zebrafish/early_testdata/unedited/t101-nuclei
- Data_And_Ground_Truth/zebrafish/early_testdata/edited/
- Data_And_Ground_Truth/zebrafish/early_testdata/edited/t103-nuclei
- Data_And_Ground_Truth/zebrafish/early_testdata/edited/t102-nuclei
- Data_And_Ground_Truth/zebrafish/early_testdata/edited/t101-nuclei
- Data_And_Ground_Truth/celegans/
- Data_And_Ground_Truth/celegans/unedited_stats/
- Data_And_Ground_Truth/celegans/unedited_stats/t020-nuclei
- Data_And_Ground_Truth/celegans/unedited_stats/t021-nuclei
- Data_And_Ground_Truth/celegans/unedited_stats/t022-nuclei
- Data_And_Ground_Truth/celegans/unedited_stats/t023-nuclei
- Data_And_Ground_Truth/celegans/unedited_stats/t024-nuclei
- Data_And_Ground_Truth/celegans/unedited_stats/t025-nuclei
- Data_And_Ground_Truth/celegans/unedited_stats/t026-nuclei
- Data_And_Ground_Truth/celegans/unedited_stats/t027-nuclei
- Data_And_Ground_Truth/celegans/unedited_stats/t028-nuclei
- Data_And_Ground_Truth/celegans/unedited_stats/t029-nuclei
- Data_And_Ground_Truth/celegans/unedited_stats/t030-nuclei
- Data_And_Ground_Truth/celegans/unedited_stats/t031-nuclei
- Data_And_Ground_Truth/celegans/unedited_stats/t032-nuclei
- Data_And_Ground_Truth/celegans/unedited_stats/t033-nuclei
- Data_And_Ground_Truth/celegans/unedited_stats/t034-nuclei
- Data_And_Ground_Truth/celegans/unedited_stats/t035-nuclei
- Data_And_Ground_Truth/celegans/unedited_stats/t036-nuclei
- Data_And_Ground_Truth/celegans/unedited_stats/t037-nuclei
- Data_And_Ground_Truth/celegans/unedited_stats/t038-nuclei
- Data_And_Ground_Truth/celegans/unedited_stats/t039-nuclei
- Data_And_Ground_Truth/celegans/unedited_stats/t040-nuclei
- Data_And_Ground_Truth/celegans/unedited_stats/t041-nuclei
- Data_And_Ground_Truth/celegans/unedited_stats/t042-nuclei
- Data_And_Ground_Truth/celegans/unedited_stats/t043-nuclei
- Data_And_Ground_Truth/celegans/unedited_stats/t044-nuclei
- Data_And_Ground_Truth/celegans/unedited_stats/t045-nuclei
- Data_And_Ground_Truth/celegans/unedited_stats/t046-nuclei
- Data_And_Ground_Truth/celegans/unedited_stats/t047-nuclei
- Data_And_Ground_Truth/celegans/unedited_stats/t048-nuclei
- Data_And_Ground_Truth/celegans/unedited_stats/t049-nuclei
- Data_And_Ground_Truth/celegans/unedited_stats/t050-nuclei
- Data_And_Ground_Truth/celegans/unedited_stats/t051-nuclei
- Data_And_Ground_Truth/celegans/unedited_stats/t052-nuclei
- Data_And_Ground_Truth/celegans/unedited_stats/t053-nuclei
- Data_And_Ground_Truth/celegans/unedited_stats/t054-nuclei
- Data_And_Ground_Truth/celegans/unedited_stats/t055-nuclei
- Data_And_Ground_Truth/celegans/unedited_stats/t056-nuclei
- Data_And_Ground_Truth/celegans/unedited_stats/t057-nuclei
- Data_And_Ground_Truth/celegans/unedited_stats/t058-nuclei
- Data_And_Ground_Truth/celegans/unedited_stats/t059-nuclei
- Data_And_Ground_Truth/celegans/unedited_stats/t060-nuclei
- Data_And_Ground_Truth/celegans/unedited_stats/t061-nuclei
- Data_And_Ground_Truth/celegans/unedited_stats/t062-nuclei
- Data_And_Ground_Truth/celegans/unedited_stats/t063-nuclei
- Data_And_Ground_Truth/celegans/unedited_stats/t064-nuclei
- Data_And_Ground_Truth/celegans/unedited_stats/t065-nuclei
- Data_And_Ground_Truth/celegans/unedited_stats/t066-nuclei
- Data_And_Ground_Truth/celegans/unedited_stats/t067-nuclei
- Data_And_Ground_Truth/celegans/unedited_stats/t068-nuclei
- Data_And_Ground_Truth/celegans/unedited_stats/t069-nuclei
- Data_And_Ground_Truth/celegans/unedited_stats/t070-nuclei
- Data_And_Ground_Truth/celegans/unedited_stats/t071-nuclei
- Data_And_Ground_Truth/celegans/unedited_stats/t072-nuclei
- Data_And_Ground_Truth/celegans/unedited_stats/t073-nuclei
- Data_And_Ground_Truth/celegans/unedited_stats/t074-nuclei
- Data_And_Ground_Truth/celegans/unedited_stats/t075-nuclei
- Data_And_Ground_Truth/celegans/unedited_stats/t076-nuclei
- Data_And_Ground_Truth/celegans/unedited_stats/t077-nuclei
- Data_And_Ground_Truth/celegans/unedited_stats/t078-nuclei
- Data_And_Ground_Truth/celegans/unedited_stats/t079-nuclei
- Data_And_Ground_Truth/celegans/unedited_stats/t080-nuclei
- Data_And_Ground_Truth/celegans/unedited_stats/t081-nuclei
- Data_And_Ground_Truth/celegans/unedited_stats/t082-nuclei
- Data_And_Ground_Truth/celegans/unedited_stats/t083-nuclei
- Data_And_Ground_Truth/celegans/unedited_stats/t084-nuclei
- Data_And_Ground_Truth/celegans/unedited_stats/t085-nuclei
- Data_And_Ground_Truth/celegans/unedited_stats/t086-nuclei
- Data_And_Ground_Truth/celegans/unedited_stats/t087-nuclei
- Data_And_Ground_Truth/celegans/unedited_stats/t088-nuclei
- Data_And_Ground_Truth/celegans/unedited_stats/t089-nuclei
- Data_And_Ground_Truth/celegans/unedited_stats/t090-nuclei
- Data_And_Ground_Truth/celegans/unedited_stats/t091-nuclei
- Data_And_Ground_Truth/celegans/unedited_stats/t092-nuclei
- Data_And_Ground_Truth/celegans/unedited_stats/t093-nuclei
- Data_And_Ground_Truth/celegans/unedited_stats/t094-nuclei
- Data_And_Ground_Truth/celegans/unedited_stats/t095-nuclei
- Data_And_Ground_Truth/celegans/unedited_stats/t096-nuclei
- Data_And_Ground_Truth/celegans/unedited_stats/t097-nuclei
- Data_And_Ground_Truth/celegans/unedited_stats/t098-nuclei
- Data_And_Ground_Truth/celegans/unedited_stats/t099-nuclei
- Data_And_Ground_Truth/celegans/unedited_stats/t100-nuclei
- Data_And_Ground_Truth/celegans/unedited_stats/t101-nuclei
- Data_And_Ground_Truth/celegans/unedited_stats/t102-nuclei
- Data_And_Ground_Truth/celegans/unedited_stats/t103-nuclei
- Data_And_Ground_Truth/celegans/unedited_stats/t104-nuclei
- Data_And_Ground_Truth/celegans/unedited_stats/t105-nuclei
- Data_And_Ground_Truth/celegans/unedited_stats/t106-nuclei
- Data_And_Ground_Truth/celegans/unedited_stats/t107-nuclei
- Data_And_Ground_Truth/celegans/unedited_stats/t108-nuclei
- Data_And_Ground_Truth/celegans/unedited_stats/t109-nuclei
- Data_And_Ground_Truth/celegans/unedited_stats/t110-nuclei
- Data_And_Ground_Truth/celegans/unedited_stats/t111-nuclei
- Data_And_Ground_Truth/celegans/unedited_stats/t112-nuclei
- Data_And_Ground_Truth/celegans/unedited_stats/t113-nuclei
- Data_And_Ground_Truth/celegans/unedited_stats/t114-nuclei
- Data_And_Ground_Truth/celegans/unedited_stats/t115-nuclei
- Data_And_Ground_Truth/celegans/unedited_stats/t116-nuclei
- Data_And_Ground_Truth/celegans/unedited_stats/t117-nuclei
- Data_And_Ground_Truth/celegans/unedited_stats/t118-nuclei
- Data_And_Ground_Truth/celegans/unedited_stats/t119-nuclei
- Data_And_Ground_Truth/celegans/unedited_stats/t120-nuclei
- Data_And_Ground_Truth/celegans/unedited_stats/t121-nuclei
- Data_And_Ground_Truth/celegans/unedited_stats/t122-nuclei
- Data_And_Ground_Truth/celegans/unedited_stats/t123-nuclei
- Data_And_Ground_Truth/celegans/unedited_stats/t124-nuclei
- Data_And_Ground_Truth/celegans/unedited_stats/t125-nuclei
- Data_And_Ground_Truth/celegans/unedited_stats/t126-nuclei
- Data_And_Ground_Truth/celegans/unedited_stats/t127-nuclei
- Data_And_Ground_Truth/celegans/unedited_stats/t128-nuclei
- Data_And_Ground_Truth/celegans/unedited_stats/t129-nuclei
- Data_And_Ground_Truth/celegans/unedited_stats/t130-nuclei
- Data_And_Ground_Truth/celegans/unedited_stats/t131-nuclei
- Data_And_Ground_Truth/celegans/unedited_stats/t132-nuclei
- Data_And_Ground_Truth/celegans/unedited_stats/t133-nuclei
- Data_And_Ground_Truth/celegans/unedited_stats/t134-nuclei
- Data_And_Ground_Truth/celegans/unedited_stats/t135-nuclei
- Data_And_Ground_Truth/celegans/unedited_stats/t136-nuclei
- Data_And_Ground_Truth/celegans/unedited_stats/t137-nuclei
- Data_And_Ground_Truth/celegans/unedited_stats/t138-nuclei
- Data_And_Ground_Truth/celegans/unedited_stats/t139-nuclei
- Data_And_Ground_Truth/celegans/unedited_stats/t140-nuclei
- Data_And_Ground_Truth/celegans/unedited_stats/t141-nuclei
- Data_And_Ground_Truth/celegans/unedited_stats/t142-nuclei
- Data_And_Ground_Truth/celegans/unedited_stats/t143-nuclei
- Data_And_Ground_Truth/celegans/unedited_stats/t144-nuclei
- Data_And_Ground_Truth/celegans/unedited_stats/t145-nuclei
- Data_And_Ground_Truth/celegans/unedited_stats/t146-nuclei
- Data_And_Ground_Truth/celegans/unedited_stats/t147-nuclei
- Data_And_Ground_Truth/celegans/unedited_stats/t148-nuclei
- Data_And_Ground_Truth/celegans/unedited_stats/t149-nuclei
- Data_And_Ground_Truth/celegans/unedited_stats/t150-nuclei
- Data_And_Ground_Truth/celegans/unedited_stats/t151-nuclei
- Data_And_Ground_Truth/celegans/unedited_stats/t152-nuclei
- Data_And_Ground_Truth/celegans/unedited_stats/t153-nuclei
- Data_And_Ground_Truth/celegans/unedited_stats/t154-nuclei
- Data_And_Ground_Truth/celegans/unedited_stats/t155-nuclei
- Data_And_Ground_Truth/celegans/unedited_stats/t156-nuclei
- Data_And_Ground_Truth/celegans/unedited_stats/t157-nuclei
- Data_And_Ground_Truth/celegans/unedited_stats/t158-nuclei
- Data_And_Ground_Truth/celegans/unedited_stats/t159-nuclei
- Data_And_Ground_Truth/celegans/unedited_stats/t160-nuclei
- Data_And_Ground_Truth/celegans/unedited_stats/t161-nuclei
- Data_And_Ground_Truth/celegans/unedited_stats/t162-nuclei
- Data_And_Ground_Truth/celegans/unedited_stats/t163-nuclei
- Data_And_Ground_Truth/celegans/unedited_stats/t164-nuclei
- Data_And_Ground_Truth/celegans/unedited_stats/t165-nuclei
- Data_And_Ground_Truth/celegans/unedited_stats/t166-nuclei
- Data_And_Ground_Truth/celegans/unedited_stats/t167-nuclei
- Data_And_Ground_Truth/celegans/unedited_stats/t168-nuclei
- Data_And_Ground_Truth/celegans/unedited_stats/t169-nuclei
- Data_And_Ground_Truth/celegans/unedited_stats/t170-nuclei
- Data_And_Ground_Truth/celegans/unedited_stats/t171-nuclei
- Data_And_Ground_Truth/celegans/unedited_stats/t172-nuclei
- Data_And_Ground_Truth/celegans/unedited_stats/t173-nuclei
- Data_And_Ground_Truth/celegans/unedited_stats/t174-nuclei
- Data_And_Ground_Truth/celegans/unedited_stats/t175-nuclei
- Data_And_Ground_Truth/celegans/unedited_stats/t176-nuclei
- Data_And_Ground_Truth/celegans/unedited_stats/t177-nuclei
- Data_And_Ground_Truth/celegans/unedited_stats/t178-nuclei
- Data_And_Ground_Truth/celegans/unedited_stats/t179-nuclei
- Data_And_Ground_Truth/celegans/unedited_stats/t180-nuclei
- Data_And_Ground_Truth/celegans/unedited_stats/t181-nuclei
- Data_And_Ground_Truth/celegans/unedited_stats/t182-nuclei
- Data_And_Ground_Truth/celegans/unedited_stats/t183-nuclei
- Data_And_Ground_Truth/celegans/unedited_stats/t184-nuclei
- Data_And_Ground_Truth/celegans/unedited_stats/t185-nuclei
- Data_And_Ground_Truth/celegans/unedited_stats/t186-nuclei
- Data_And_Ground_Truth/celegans/unedited_stats/t187-nuclei
- Data_And_Ground_Truth/celegans/unedited_stats/t188-nuclei
- Data_And_Ground_Truth/celegans/unedited_stats/t189-nuclei
- Data_And_Ground_Truth/celegans/unedited_stats/t190-nuclei
- Data_And_Ground_Truth/celegans/unedited_stats/t191-nuclei
- Data_And_Ground_Truth/celegans/unedited_stats/t192-nuclei
- Data_And_Ground_Truth/celegans/unedited_stats/t193-nuclei
- Data_And_Ground_Truth/celegans/unedited_stats/t194-nuclei
- Data_And_Ground_Truth/celegans/unedited_stats/t195-nuclei
- Data_And_Ground_Truth/celegans/unedited_stats/t196-nuclei
- Data_And_Ground_Truth/celegans/unedited_stats/t197-nuclei
- Data_And_Ground_Truth/celegans/unedited_stats/t198-nuclei
- Data_And_Ground_Truth/celegans/unedited_stats/t199-nuclei
- Data_And_Ground_Truth/celegans/unedited_stats/t200-nuclei
- Data_And_Ground_Truth/celegans/unedited_stats/t201-nuclei
- Data_And_Ground_Truth/celegans/unedited_stats/t202-nuclei
- Data_And_Ground_Truth/celegans/unedited_stats/t203-nuclei
- Data_And_Ground_Truth/celegans/unedited_stats/t204-nuclei
- Data_And_Ground_Truth/celegans/unedited_stats/t205-nuclei
- Data_And_Ground_Truth/celegans/unedited_stats/t206-nuclei
- Data_And_Ground_Truth/celegans/unedited_stats/t207-nuclei
- Data_And_Ground_Truth/celegans/unedited_stats/t208-nuclei
- Data_And_Ground_Truth/celegans/unedited_stats/t209-nuclei
- Data_And_Ground_Truth/celegans/unedited_stats/t210-nuclei
- Data_And_Ground_Truth/celegans/unedited_stats/t211-nuclei
- Data_And_Ground_Truth/celegans/unedited_stats/t212-nuclei
- Data_And_Ground_Truth/celegans/unedited_stats/t213-nuclei
- Data_And_Ground_Truth/celegans/unedited_stats/t214-nuclei
- Data_And_Ground_Truth/celegans/unedited_stats/t215-nuclei
- Data_And_Ground_Truth/celegans/unedited_stats/t216-nuclei
- Data_And_Ground_Truth/celegans/unedited_stats/t217-nuclei
- Data_And_Ground_Truth/celegans/unedited_stats/t218-nuclei
- Data_And_Ground_Truth/celegans/unedited_stats/t219-nuclei
- Data_And_Ground_Truth/celegans/unedited_stats/t220-nuclei
- Data_And_Ground_Truth/celegans/unedited_stats/t221-nuclei
- Data_And_Ground_Truth/celegans/unedited_stats/t222-nuclei
- Data_And_Ground_Truth/celegans/unedited_stats/t223-nuclei
- Data_And_Ground_Truth/celegans/unedited_stats/t224-nuclei
- Data_And_Ground_Truth/celegans/unedited_stats/t225-nuclei
- Data_And_Ground_Truth/celegans/unedited_stats/t226-nuclei
- Data_And_Ground_Truth/celegans/unedited_stats/t227-nuclei
- Data_And_Ground_Truth/celegans/unedited_stats/t228-nuclei
- Data_And_Ground_Truth/celegans/unedited_stats/t229-nuclei
- Data_And_Ground_Truth/celegans/unedited_stats/t230-nuclei
- Data_And_Ground_Truth/celegans/unedited_stats/t231-nuclei
- Data_And_Ground_Truth/celegans/unedited_stats/t232-nuclei
- Data_And_Ground_Truth/celegans/unedited_stats/t233-nuclei
- Data_And_Ground_Truth/celegans/unedited_stats/t234-nuclei
- Data_And_Ground_Truth/celegans/unedited_stats/t235-nuclei
- Data_And_Ground_Truth/celegans/unedited_stats/t236-nuclei
- Data_And_Ground_Truth/celegans/unedited_stats/t237-nuclei
- Data_And_Ground_Truth/celegans/unedited_stats/t238-nuclei
- Data_And_Ground_Truth/celegans/unedited_stats/t239-nuclei
- Data_And_Ground_Truth/celegans/unedited_stats/t240-nuclei
- Data_And_Ground_Truth/celegans/unedited_stats/t241-nuclei
- Data_And_Ground_Truth/celegans/unedited_stats/t242-nuclei
- Data_And_Ground_Truth/celegans/unedited_stats/t243-nuclei
- Data_And_Ground_Truth/celegans/unedited_stats/t244-nuclei
- Data_And_Ground_Truth/celegans/unedited_stats/t245-nuclei
- Data_And_Ground_Truth/celegans/unedited_stats/t246-nuclei
- Data_And_Ground_Truth/celegans/unedited_stats/t247-nuclei
- Data_And_Ground_Truth/celegans/unedited_stats/t248-nuclei
- Data_And_Ground_Truth/celegans/unedited_stats/t249-nuclei
- Data_And_Ground_Truth/celegans/unedited_stats/t250-nuclei
- Data_And_Ground_Truth/celegans/unedited_stats/t251-nuclei
- Data_And_Ground_Truth/celegans/unedited_stats/t252-nuclei
- Data_And_Ground_Truth/celegans/unedited_stats/t253-nuclei
- Data_And_Ground_Truth/celegans/unedited_stats/t254-nuclei
- Data_And_Ground_Truth/celegans/unedited_stats/t255-nuclei
- Data_And_Ground_Truth/celegans/unedited_stats/t256-nuclei
- Data_And_Ground_Truth/celegans/unedited_stats/t257-nuclei
- Data_And_Ground_Truth/celegans/unedited_stats/t258-nuclei
- Data_And_Ground_Truth/celegans/unedited_stats/t259-nuclei
- Data_And_Ground_Truth/celegans/unedited_stats/t260-nuclei
- Data_And_Ground_Truth/celegans/unedited_stats/t261-nuclei
- Data_And_Ground_Truth/celegans/unedited_stats/t262-nuclei
- Data_And_Ground_Truth/celegans/unedited_stats/t263-nuclei
- Data_And_Ground_Truth/celegans/unedited_stats/t264-nuclei
- Data_And_Ground_Truth/celegans/unedited_stats/t265-nuclei
- Data_And_Ground_Truth/celegans/unedited_stats/t266-nuclei
- Data_And_Ground_Truth/celegans/unedited_stats/t267-nuclei
- Data_And_Ground_Truth/celegans/unedited_stats/t268-nuclei
- Data_And_Ground_Truth/celegans/unedited_stats/t269-nuclei
- Data_And_Ground_Truth/celegans/unedited_stats/t270-nuclei
- Data_And_Ground_Truth/celegans/unedited_stats/t271-nuclei
- Data_And_Ground_Truth/celegans/unedited_stats/t272-nuclei
- Data_And_Ground_Truth/celegans/unedited_stats/t273-nuclei
- Data_And_Ground_Truth/celegans/unedited_stats/t274-nuclei
- Data_And_Ground_Truth/celegans/unedited_stats/t275-nuclei
- Data_And_Ground_Truth/celegans/unedited_stats/t276-nuclei
- Data_And_Ground_Truth/celegans/unedited_stats/t277-nuclei
- Data_And_Ground_Truth/celegans/unedited_stats/t278-nuclei
- Data_And_Ground_Truth/celegans/unedited_stats/t279-nuclei
- Data_And_Ground_Truth/celegans/unedited_stats/t280-nuclei
- Data_And_Ground_Truth/celegans/edited_stats/
- Data_And_Ground_Truth/celegans/edited_stats/t001-nuclei
- Data_And_Ground_Truth/celegans/edited_stats/t002-nuclei
- Data_And_Ground_Truth/celegans/edited_stats/t003-nuclei
- Data_And_Ground_Truth/celegans/edited_stats/t004-nuclei
- Data_And_Ground_Truth/celegans/edited_stats/t005-nuclei
- Data_And_Ground_Truth/celegans/edited_stats/t006-nuclei
- Data_And_Ground_Truth/celegans/edited_stats/t007-nuclei
- Data_And_Ground_Truth/celegans/edited_stats/t008-nuclei
- Data_And_Ground_Truth/celegans/edited_stats/t009-nuclei
- Data_And_Ground_Truth/celegans/edited_stats/t010-nuclei
- Data_And_Ground_Truth/celegans/edited_stats/t011-nuclei
- Data_And_Ground_Truth/celegans/edited_stats/t012-nuclei
- Data_And_Ground_Truth/celegans/edited_stats/t013-nuclei
- Data_And_Ground_Truth/celegans/edited_stats/t014-nuclei
- Data_And_Ground_Truth/celegans/edited_stats/t015-nuclei
- Data_And_Ground_Truth/celegans/edited_stats/t016-nuclei
[truncated: 614 more entries]
