# Supplementary material for: A hybrid blob-slice model for accurate and efficient detection of fluorescence labeled nuclei in 3D
Source: BMC Bioinformatics. 2010 Nov 29;11:580. doi: 10.1186/1471-2105-11-580 (PMC3008706; doi:10.1186/1471-2105-11-580)
Supplement: Additional file 3 — Additional Data and Ground Truth. Computed nuclear positions and corrected ground truths for all example data contributing to Figure 4. Zip file contains data in Acetree format comma separated value text files. An explanation of the Acetree file format is included in readme.txt. [file 1471-2105-11-580-S3.ZIP › Data_And_Ground_Truth/zebrafish/late_testdata/unedited/t401-nuclei]

1,	1,	-1,	-1,	-1,	78, 56,	2,	7,	Nuc802,	0,
2,	1,	-1,	-1,	-1,	82, 104,	2,	11,	Nuc1203,	0,
3,	1,	-1,	-1,	-1,	87, 59,	2,	9,	Nuc1604,	0,
4,	1,	-1,	-1,	-1,	117, 23,	2,	15,	Nuc2005,	0,
5,	1,	-1,	-1,	-1,	137, 116,	2,	9,	Nuc2406,	0,
6,	1,	-1,	-1,	-1,	89, 22,	2,	11,	Nuc2807,	0,
7,	1,	-1,	-1,	-1,	116, 28,	3,	17,	Nuc3208,	0,
8,	1,	-1,	-1,	-1,	115, 65,	4,	13,	Nuc4411,	0,
9,	1,	-1,	-1,	-1,	164, 54,	4,	13,	Nuc4812,	0,
10,	1,	-1,	-1,	-1,	147, 45,	5,	15,	Nuc5213,	0,
11,	1,	-1,	-1,	-1,	193, 92,	5,	11,	Nuc5614,	0,
12,	1,	-1,	-1,	-1,	104, 59,	8,	8,	Nuc8421,	0,
13,	1,	-1,	-1,	-1,	201, 137,	11,	15,	Nuc9624,	0,
14,	1,	-1,	-1,	-1,	196, 127,	5,	11,	Nuc10426,	0,
15,	1,	-1,	-1,	-1,	69, 138,	7,	9,	Nuc11629,	0,
16,	1,	-1,	-1,	-1,	178, 71,	7,	11,	Nuc12030,	0,
17,	1,	-1,	-1,	-1,	61, 37,	1,	7,	Nuc18446,	0,
18,	1,	-1,	-1,	-1,	62, 136,	1,	7,	Nuc18847,	0,
19,	1,	-1,	-1,	-1,	62, 146,	1,	7,	Nuc19248,	0,
20,	1,	-1,	-1,	-1,	66, 47,	1,	7,	Nuc19649,	0,
21,	1,	-1,	-1,	-1,	68, 120,	1,	7,	Nuc20050,	0,
22,	1,	-1,	-1,	-1,	68, 88,	1,	9,	Nuc20451,	0,
23,	1,	-1,	-1,	-1,	74, 70,	1,	9,	Nuc20852,	0,
24,	1,	-1,	-1,	-1,	77, 20,	1,	9,	Nuc21253,	0,
25,	1,	-1,	-1,	-1,	79, 90,	1,	7,	Nuc21654,	0,
26,	1,	-1,	-1,	-1,	83, 3,	1,	9,	Nuc22055,	0,
27,	1,	-1,	-1,	-1,	83, 32,	1,	7,	Nuc22456,	0,
28,	1,	-1,	-1,	-1,	86, 114,	1,	8,	Nuc22857,	0,
29,	1,	-1,	-1,	-1,	88, 84,	1,	9,	Nuc23258,	0,
30,	1,	-1,	-1,	-1,	89, 93,	1,	7,	Nuc23659,	0,
31,	1,	-1,	-1,	-1,	90, 47,	1,	7,	Nuc24060,	0,
32,	1,	-1,	-1,	-1,	92, 112,	1,	7,	Nuc24461,	0,
33,	1,	-1,	-1,	-1,	93, 83,	1,	9,	Nuc24862,	0,
34,	1,	-1,	-1,	-1,	95, 102,	1,	9,	Nuc25263,	0,
35,	1,	-1,	-1,	-1,	95, 125,	1,	9,	Nuc25664,	0,
36,	1,	-1,	-1,	-1,	95, 69,	1,	11,	Nuc26065,	0,
37,	1,	-1,	-1,	-1,	98, 141,	1,	7,	Nuc26466,	0,
38,	1,	-1,	-1,	-1,	101, 22,	1,	7,	Nuc26867,	0,
39,	1,	-1,	-1,	-1,	102, 90,	1,	9,	Nuc27268,	0,
40,	1,	-1,	-1,	-1,	105, 45,	1,	7,	Nuc27669,	0,
41,	1,	-1,	-1,	-1,	105, 122,	1,	9,	Nuc28070,	0,
42,	1,	-1,	-1,	-1,	106, 107,	1,	9,	Nuc28471,	0,
43,	1,	-1,	-1,	-1,	108, 79,	1,	7,	Nuc28872,	0,
44,	1,	-1,	-1,	-1,	112, 44,	1,	7,	Nuc29273,	0,
45,	1,	-1,	-1,	-1,	112, 56,	1,	9,	Nuc29674,	0,
46,	1,	-1,	-1,	-1,	116, 121,	1,	9,	Nuc30075,	0,
47,	1,	-1,	-1,	-1,	115, 141,	1,	9,	Nuc30476,	0,
48,	1,	-1,	-1,	-1,	116, 104,	1,	9,	Nuc30877,	0,
49,	1,	-1,	-1,	-1,	117, 31,	1,	8,	Nuc31278,	0,
50,	1,	-1,	-1,	-1,	125, 81,	1,	7,	Nuc31679,	0,
51,	1,	-1,	-1,	-1,	128, 68,	1,	11,	Nuc32080,	0,
52,	1,	-1,	-1,	-1,	131, 33,	1,	9,	Nuc32481,	0,
53,	1,	-1,	-1,	-1,	138, 59,	1,	7,	Nuc32882,	0,
54,	1,	-1,	-1,	-1,	142, 79,	1,	9,	Nuc33283,	0,
55,	1,	-1,	-1,	-1,	142, 106,	1,	7,	Nuc33684,	0,
56,	1,	-1,	-1,	-1,	145, 51,	1,	9,	Nuc34085,	0,
57,	1,	-1,	-1,	-1,	145, 137,	1,	7,	Nuc34486,	0,
58,	1,	-1,	-1,	-1,	148, 37,	1,	11,	Nuc34887,	0,
59,	1,	-1,	-1,	-1,	150, 66,	1,	9,	Nuc35288,	0,
60,	1,	-1,	-1,	-1,	149, 120,	1,	9,	Nuc35689,	0,
61,	1,	-1,	-1,	-1,	151, 92,	1,	9,	Nuc36090,	0,
62,	1,	-1,	-1,	-1,	160, 110,	1,	9,	Nuc36491,	0,
63,	1,	-1,	-1,	-1,	163, 120,	1,	9,	Nuc36892,	0,
64,	1,	-1,	-1,	-1,	165, 67,	1,	9,	Nuc37293,	0,
65,	1,	-1,	-1,	-1,	167, 48,	1,	11,	Nuc37694,	0,
66,	1,	-1,	-1,	-1,	172, 68,	1,	7,	Nuc38095,	0,
67,	1,	-1,	-1,	-1,	175, 142,	1,	11,	Nuc38496,	0,
68,	1,	-1,	-1,	-1,	177, 124,	1,	7,	Nuc38897,	0,
69,	1,	-1,	-1,	-1,	183, 72,	1,	5,	Nuc39298,	0,
70,	1,	-1,	-1,	-1,	183, 118,	1,	7,	Nuc39699,	0,
71,	1,	-1,	-1,	-1,	185, 101,	1,	7,	Nuc40100,	0,
72,	1,	-1,	-1,	-1,	184, 109,	1,	7,	Nuc40501,	0,
73,	1,	-1,	-1,	-1,	187, 45,	1,	15,	Nuc40902,	0,
74,	1,	-1,	-1,	-1,	194, 117,	1,	7,	Nuc41303,	0,
75,	1,	-1,	-1,	-1,	201, 57,	1,	9,	Nuc41704,	0,
76,	1,	-1,	-1,	-1,	201, 105,	1,	9,	Nuc42105,	0,
77,	1,	-1,	-1,	-1,	201, 114,	1,	7,	Nuc42506,	0,
78,	1,	-1,	-1,	-1,	201, 136,	1,	8,	Nuc42907,	0,
79,	1,	-1,	-1,	-1,	63, 68,	2,	11,	Nuc48521,	0,
80,	1,	-1,	-1,	-1,	67, 97,	2,	7,	Nuc48922,	0,
81,	1,	-1,	-1,	-1,	69, 128,	2,	9,	Nuc49323,	0,
82,	1,	-1,	-1,	-1,	77, 111,	2,	7,	Nuc49724,	0,
83,	1,	-1,	-1,	-1,	93, 145,	2,	13,	Nuc50125,	0,
84,	1,	-1,	-1,	-1,	93, 38,	2,	9,	Nuc50526,	0,
85,	1,	-1,	-1,	-1,	96, 60,	2,	7,	Nuc50927,	0,
86,	1,	-1,	-1,	-1,	112, 38,	2,	11,	Nuc51328,	0,
87,	1,	-1,	-1,	-1,	133, 96,	2,	9,	Nuc51729,	0,
88,	1,	-1,	-1,	-1,	139, 128,	2,	9,	Nuc52130,	0,
89,	1,	-1,	-1,	-1,	145, 122,	2,	9,	Nuc52531,	0,
90,	1,	-1,	-1,	-1,	153, 103,	2,	9,	Nuc52932,	0,
91,	1,	-1,	-1,	-1,	156, 130,	2,	9,	Nuc53333,	0,
92,	1,	-1,	-1,	-1,	157, 141,	2,	9,	Nuc53734,	0,
93,	1,	-1,	-1,	-1,	157, 124,	2,	9,	Nuc54135,	0,
94,	1,	-1,	-1,	-1,	164, 77,	2,	9,	Nuc54536,	0,
95,	1,	-1,	-1,	-1,	164, 104,	2,	7,	Nuc54937,	0,
96,	1,	-1,	-1,	-1,	164, 145,	2,	7,	Nuc55338,	0,
97,	1,	-1,	-1,	-1,	166, 87,	2,	7,	Nuc55739,	0,
98,	1,	-1,	-1,	-1,	168, 97,	2,	9,	Nuc56140,	0,
99,	1,	-1,	-1,	-1,	169, 108,	2,	7,	Nuc56541,	0,
100,	1,	-1,	-1,	-1,	170, 132,	2,	7,	Nuc56942,	0,
101,	1,	-1,	-1,	-1,	177, 145,	2,	9,	Nuc57343,	0,
102,	1,	-1,	-1,	-1,	183, 47,	2,	11,	Nuc57744,	0,
103,	1,	-1,	-1,	-1,	182, 134,	2,	7,	Nuc58145,	0,
104,	1,	-1,	-1,	-1,	192, 48,	2,	9,	Nuc58546,	0,
105,	1,	-1,	-1,	-1,	194, 126,	2,	9,	Nuc58947,	0,
106,	1,	-1,	-1,	-1,	198, 68,	2,	7,	Nuc59348,	0,
107,	1,	-1,	-1,	-1,	197, 145,	2,	11,	Nuc59749,	0,
108,	1,	-1,	-1,	-1,	201, 96,	2,	7,	Nuc60150,	0,
109,	1,	-1,	-1,	-1,	63, 49,	3,	7,	Nuc61754,	0,
110,	1,	-1,	-1,	-1,	65, 43,	3,	8,	Nuc62155,	0,
111,	1,	-1,	-1,	-1,	64, 69,	3,	11,	Nuc62556,	0,
112,	1,	-1,	-1,	-1,	73, 63,	3,	9,	Nuc62957,	0,
113,	1,	-1,	-1,	-1,	80, 122,	3,	9,	Nuc63358,	0,
114,	1,	-1,	-1,	-1,	100, 32,	3,	7,	Nuc63759,	0,
115,	1,	-1,	-1,	-1,	108, 61,	3,	9,	Nuc64160,	0,
116,	1,	-1,	-1,	-1,	109, 134,	3,	9,	Nuc64561,	0,
117,	1,	-1,	-1,	-1,	111, 25,	3,	9,	Nuc64962,	0,
118,	1,	-1,	-1,	-1,	118, 83,	3,	9,	Nuc65363,	0,
119,	1,	-1,	-1,	-1,	123, 59,	3,	9,	Nuc65764,	0,
120,	1,	-1,	-1,	-1,	124, 117,	3,	11,	Nuc66165,	0,
121,	1,	-1,	-1,	-1,	131, 45,	3,	9,	Nuc66566,	0,
122,	1,	-1,	-1,	-1,	133, 124,	3,	7,	Nuc66967,	0,
123,	1,	-1,	-1,	-1,	143, 67,	3,	9,	Nuc67368,	0,
124,	1,	-1,	-1,	-1,	158, 64,	3,	9,	Nuc67769,	0,
125,	1,	-1,	-1,	-1,	174, 125,	3,	7,	Nuc68170,	0,
126,	1,	-1,	-1,	-1,	177, 85,	3,	9,	Nuc68571,	0,
127,	1,	-1,	-1,	-1,	185, 50,	3,	13,	Nuc68972,	0,
128,	1,	-1,	-1,	-1,	187, 68,	3,	9,	Nuc69373,	0,
129,	1,	-1,	-1,	-1,	192, 61,	3,	7,	Nuc69774,	0,
130,	1,	-1,	-1,	-1,	195, 79,	3,	9,	Nuc70175,	0,
131,	1,	-1,	-1,	-1,	196, 147,	3,	9,	Nuc70576,	0,
132,	1,	-1,	-1,	-1,	68, 112,	4,	9,	Nuc74586,	0,
133,	1,	-1,	-1,	-1,	72, 151,	4,	9,	Nuc74987,	0,
134,	1,	-1,	-1,	-1,	79, 39,	4,	11,	Nuc75388,	0,
135,	1,	-1,	-1,	-1,	79, 73,	4,	9,	Nuc75789,	0,
136,	1,	-1,	-1,	-1,	89, 52,	4,	7,	Nuc76190,	0,
137,	1,	-1,	-1,	-1,	92, 132,	4,	9,	Nuc76591,	0,
138,	1,	-1,	-1,	-1,	99, 53,	4,	7,	Nuc76992,	0,
139,	1,	-1,	-1,	-1,	99, 121,	4,	9,	Nuc77393,	0,
140,	1,	-1,	-1,	-1,	114, 151,	4,	11,	Nuc77794,	0,
141,	1,	-1,	-1,	-1,	124, 76,	4,	7,	Nuc78195,	0,
142,	1,	-1,	-1,	-1,	125, 119,	4,	9,	Nuc78596,	0,
143,	1,	-1,	-1,	-1,	131, 66,	4,	9,	Nuc78997,	0,
144,	1,	-1,	-1,	-1,	131, 107,	4,	9,	Nuc79398,	0,
145,	1,	-1,	-1,	-1,	133, 81,	4,	9,	Nuc79799,	0,
146,	1,	-1,	-1,	-1,	138, 134,	4,	7,	Nuc80200,	0,
147,	1,	-1,	-1,	-1,	143, 123,	4,	9,	Nuc80601,	0,
148,	1,	-1,	-1,	-1,	144, 149,	4,	7,	Nuc81002,	0,
149,	1,	-1,	-1,	-1,	148, 43,	4,	13,	Nuc81403,	0,
150,	1,	-1,	-1,	-1,	147, 112,	4,	7,	Nuc81804,	0,
151,	1,	-1,	-1,	-1,	152, 103,	4,	9,	Nuc82205,	0,
152,	1,	-1,	-1,	-1,	184, 127,	4,	7,	Nuc82606,	0,
153,	1,	-1,	-1,	-1,	189, 136,	4,	7,	Nuc83007,	0,
154,	1,	-1,	-1,	-1,	196, 117,	4,	7,	Nuc83408,	0,
155,	1,	-1,	-1,	-1,	201, 104,	4,	7,	Nuc83809,	0,
156,	1,	-1,	-1,	-1,	63, 76,	5,	7,	Nuc89423,	0,
157,	1,	-1,	-1,	-1,	64, 45,	5,	7,	Nuc89824,	0,
158,	1,	-1,	-1,	-1,	64, 132,	5,	7,	Nuc90225,	0,
159,	1,	-1,	-1,	-1,	70, 83,	5,	8,	Nuc90626,	0,
160,	1,	-1,	-1,	-1,	73, 139,	5,	7,	Nuc91027,	0,
161,	1,	-1,	-1,	-1,	75, 26,	5,	11,	Nuc91428,	0,
162,	1,	-1,	-1,	-1,	78, 71,	5,	7,	Nuc91829,	0,
163,	1,	-1,	-1,	-1,	81, 144,	5,	7,	Nuc92230,	0,
164,	1,	-1,	-1,	-1,	86, 62,	5,	9,	Nuc92631,	0,
165,	1,	-1,	-1,	-1,	88, 37,	5,	11,	Nuc93032,	0,
166,	1,	-1,	-1,	-1,	90, 67,	5,	7,	Nuc93433,	0,
167,	1,	-1,	-1,	-1,	94, 147,	5,	9,	Nuc93834,	0,
168,	1,	-1,	-1,	-1,	101, 45,	5,	9,	Nuc94235,	0,
169,	1,	-1,	-1,	-1,	102, 113,	5,	11,	Nuc94636,	0,
170,	1,	-1,	-1,	-1,	106, 89,	5,	11,	Nuc95037,	0,
171,	1,	-1,	-1,	-1,	106, 69,	5,	7,	Nuc95438,	0,
172,	1,	-1,	-1,	-1,	115, 84,	5,	7,	Nuc95839,	0,
173,	1,	-1,	-1,	-1,	116, 102,	5,	9,	Nuc96240,	0,
174,	1,	-1,	-1,	-1,	124, 38,	5,	8,	Nuc96641,	0,
175,	1,	-1,	-1,	-1,	128, 132,	5,	9,	Nuc97042,	0,
176,	1,	-1,	-1,	-1,	137, 143,	5,	9,	Nuc97443,	0,
177,	1,	-1,	-1,	-1,	139, 90,	5,	11,	Nuc97844,	0,
178,	1,	-1,	-1,	-1,	141, 77,	5,	7,	Nuc98245,	0,
179,	1,	-1,	-1,	-1,	149, 138,	5,	9,	Nuc98646,	0,
180,	1,	-1,	-1,	-1,	150, 55,	5,	9,	Nuc99047,	0,
181,	1,	-1,	-1,	-1,	149, 78,	5,	9,	Nuc99448,	0,
182,	1,	-1,	-1,	-1,	153, 90,	5,	7,	Nuc99849,	0,
183,	1,	-1,	-1,	-1,	159, 108,	5,	9,	Nuc100250,	0,
184,	1,	-1,	-1,	-1,	163, 96,	5,	7,	Nuc100651,	0,
185,	1,	-1,	-1,	-1,	168, 136,	5,	9,	Nuc101052,	0,
186,	1,	-1,	-1,	-1,	198, 81,	5,	11,	Nuc101453,	0,
187,	1,	-1,	-1,	-1,	67, 121,	6,	7,	Nuc105062,	0,
188,	1,	-1,	-1,	-1,	71, 92,	6,	5,	Nuc105463,	0,
189,	1,	-1,	-1,	-1,	73, 41,	6,	11,	Nuc105864,	0,
190,	1,	-1,	-1,	-1,	74, 61,	6,	9,	Nuc106265,	0,
191,	1,	-1,	-1,	-1,	75, 29,	6,	11,	Nuc106666,	0,
192,	1,	-1,	-1,	-1,	96, 81,	6,	9,	Nuc107067,	0,
193,	1,	-1,	-1,	-1,	118, 125,	6,	9,	Nuc107468,	0,
194,	1,	-1,	-1,	-1,	125, 89,	6,	7,	Nuc107869,	0,
195,	1,	-1,	-1,	-1,	132, 46,	6,	9,	Nuc108270,	0,
196,	1,	-1,	-1,	-1,	142, 101,	6,	7,	Nuc108671,	0,
197,	1,	-1,	-1,	-1,	147, 97,	6,	5,	Nuc109072,	0,
198,	1,	-1,	-1,	-1,	159, 63,	6,	9,	Nuc109473,	0,
199,	1,	-1,	-1,	-1,	166, 148,	6,	7,	Nuc109874,	0,
200,	1,	-1,	-1,	-1,	170, 118,	6,	7,	Nuc110275,	0,
201,	1,	-1,	-1,	-1,	177, 127,	6,	9,	Nuc110676,	0,
202,	1,	-1,	-1,	-1,	184, 151,	6,	7,	Nuc111077,	0,
203,	1,	-1,	-1,	-1,	195, 142,	6,	9,	Nuc111478,	0,
204,	1,	-1,	-1,	-1,	70, 74,	7,	9,	Nuc114686,	0,
205,	1,	-1,	-1,	-1,	81, 72,	7,	7,	Nuc115087,	0,
206,	1,	-1,	-1,	-1,	86, 86,	7,	9,	Nuc115488,	0,
207,	1,	-1,	-1,	-1,	89, 71,	7,	9,	Nuc115889,	0,
208,	1,	-1,	-1,	-1,	90, 94,	7,	7,	Nuc116290,	0,
209,	1,	-1,	-1,	-1,	89, 140,	7,	9,	Nuc116691,	0,
210,	1,	-1,	-1,	-1,	99, 72,	7,	9,	Nuc117092,	0,
211,	1,	-1,	-1,	-1,	104, 117,	7,	7,	Nuc117493,	0,
212,	1,	-1,	-1,	-1,	114, 73,	7,	9,	Nuc117894,	0,
213,	1,	-1,	-1,	-1,	118, 110,	7,	7,	Nuc118295,	0,
214,	1,	-1,	-1,	-1,	119, 51,	7,	9,	Nuc118696,	0,
215,	1,	-1,	-1,	-1,	121, 136,	7,	7,	Nuc119097,	0,
216,	1,	-1,	-1,	-1,	129, 129,	7,	7,	Nuc119498,	0,
217,	1,	-1,	-1,	-1,	132, 138,	7,	7,	Nuc119899,	0,
218,	1,	-1,	-1,	-1,	135, 58,	7,	9,	Nuc120300,	0,
219,	1,	-1,	-1,	-1,	135, 151,	7,	9,	Nuc120701,	0,
220,	1,	-1,	-1,	-1,	137, 92,	7,	9,	Nuc121102,	0,
221,	1,	-1,	-1,	-1,	139, 112,	7,	7,	Nuc121503,	0,
222,	1,	-1,	-1,	-1,	143, 151,	7,	9,	Nuc121904,	0,
223,	1,	-1,	-1,	-1,	149, 122,	7,	9,	Nuc122305,	0,
224,	1,	-1,	-1,	-1,	153, 143,	7,	7,	Nuc122706,	0,
225,	1,	-1,	-1,	-1,	157, 108,	7,	7,	Nuc123107,	0,
226,	1,	-1,	-1,	-1,	159, 139,	7,	7,	Nuc123508,	0,
227,	1,	-1,	-1,	-1,	165, 67,	7,	9,	Nuc123909,	0,
228,	1,	-1,	-1,	-1,	180, 83,	7,	9,	Nuc124310,	0,
229,	1,	-1,	-1,	-1,	184, 144,	7,	9,	Nuc124711,	0,
230,	1,	-1,	-1,	-1,	200, 114,	7,	11,	Nuc125112,	0,
231,	1,	-1,	-1,	-1,	70, 147,	8,	9,	Nuc128721,	0,
232,	1,	-1,	-1,	-1,	72, 103,	8,	7,	Nuc129122,	0,
233,	1,	-1,	-1,	-1,	75, 82,	8,	9,	Nuc129523,	0,
234,	1,	-1,	-1,	-1,	79, 53,	8,	7,	Nuc129924,	0,
235,	1,	-1,	-1,	-1,	85, 117,	8,	9,	Nuc130325,	0,
236,	1,	-1,	-1,	-1,	88, 103,	8,	9,	Nuc130726,	0,
237,	1,	-1,	-1,	-1,	101, 100,	8,	11,	Nuc131127,	0,
238,	1,	-1,	-1,	-1,	110, 108,	8,	7,	Nuc131528,	0,
239,	1,	-1,	-1,	-1,	115, 84,	8,	7,	Nuc131929,	0,
240,	1,	-1,	-1,	-1,	115, 94,	8,	7,	Nuc132330,	0,
241,	1,	-1,	-1,	-1,	123, 133,	8,	9,	Nuc132731,	0,
242,	1,	-1,	-1,	-1,	127, 116,	8,	9,	Nuc133132,	0,
243,	1,	-1,	-1,	-1,	128, 87,	8,	9,	Nuc133533,	0,
244,	1,	-1,	-1,	-1,	140, 124,	8,	7,	Nuc133934,	0,
245,	1,	-1,	-1,	-1,	146, 66,	8,	11,	Nuc134335,	0,
246,	1,	-1,	-1,	-1,	165, 86,	8,	9,	Nuc134736,	0,
247,	1,	-1,	-1,	-1,	164, 116,	8,	7,	Nuc135137,	0,
248,	1,	-1,	-1,	-1,	168, 128,	8,	7,	Nuc135538,	0,
249,	1,	-1,	-1,	-1,	171, 151,	8,	9,	Nuc135939,	0,
250,	1,	-1,	-1,	-1,	179, 96,	8,	9,	Nuc136340,	0,
251,	1,	-1,	-1,	-1,	194, 133,	8,	5,	Nuc136741,	0,
252,	1,	-1,	-1,	-1,	201, 84,	8,	9,	Nuc137142,	0,
253,	1,	-1,	-1,	-1,	62, 118,	9,	7,	Nuc140751,	0,
254,	1,	-1,	-1,	-1,	66, 47,	9,	9,	Nuc141152,	0,
255,	1,	-1,	-1,	-1,	67, 91,	9,	9,	Nuc141553,	0,
256,	1,	-1,	-1,	-1,	76, 111,	9,	9,	Nuc141954,	0,
257,	1,	-1,	-1,	-1,	88, 80,	9,	7,	Nuc142355,	0,
258,	1,	-1,	-1,	-1,	100, 116,	9,	9,	Nuc142756,	0,
259,	1,	-1,	-1,	-1,	99, 129,	9,	9,	Nuc143157,	0,
260,	1,	-1,	-1,	-1,	112, 60,	9,	9,	Nuc143558,	0,
261,	1,	-1,	-1,	-1,	121, 121,	9,	7,	Nuc143959,	0,
262,	1,	-1,	-1,	-1,	157, 74,	9,	7,	Nuc144360,	0,
263,	1,	-1,	-1,	-1,	178, 97,	9,	11,	Nuc144761,	0,
264,	1,	-1,	-1,	-1,	187, 106,	9,	11,	Nuc145162,	0,
265,	1,	-1,	-1,	-1,	195, 127,	9,	9,	Nuc145563,	0,
266,	1,	-1,	-1,	-1,	201, 98,	9,	7,	Nuc145964,	0,
267,	1,	-1,	-1,	-1,	61, 107,	10,	11,	Nuc149172,	0,
268,	1,	-1,	-1,	-1,	75, 91,	10,	9,	Nuc149573,	0,
269,	1,	-1,	-1,	-1,	82, 65,	10,	11,	Nuc149974,	0,
270,	1,	-1,	-1,	-1,	82, 131,	10,	9,	Nuc150375,	0,
271,	1,	-1,	-1,	-1,	88, 111,	10,	7,	Nuc150776,	0,
272,	1,	-1,	-1,	-1,	88, 146,	10,	7,	Nuc151177,	0,
273,	1,	-1,	-1,	-1,	91, 54,	10,	9,	Nuc151578,	0,
274,	1,	-1,	-1,	-1,	98, 86,	10,	9,	Nuc151979,	0,
275,	1,	-1,	-1,	-1,	106, 93,	10,	7,	Nuc152380,	0,
276,	1,	-1,	-1,	-1,	113, 145,	10,	9,	Nuc152781,	0,
277,	1,	-1,	-1,	-1,	114, 99,	10,	7,	Nuc153182,	0,
278,	1,	-1,	-1,	-1,	114, 131,	10,	8,	Nuc153583,	0,
279,	1,	-1,	-1,	-1,	123, 144,	10,	8,	Nuc153984,	0,
280,	1,	-1,	-1,	-1,	125, 96,	10,	7,	Nuc154385,	0,
281,	1,	-1,	-1,	-1,	132, 72,	10,	9,	Nuc154786,	0,
282,	1,	-1,	-1,	-1,	132, 118,	10,	9,	Nuc155187,	0,
283,	1,	-1,	-1,	-1,	132, 139,	10,	11,	Nuc155588,	0,
284,	1,	-1,	-1,	-1,	135, 104,	10,	9,	Nuc155989,	0,
285,	1,	-1,	-1,	-1,	150, 83,	10,	7,	Nuc156390,	0,
286,	1,	-1,	-1,	-1,	152, 131,	10,	7,	Nuc156791,	0,
287,	1,	-1,	-1,	-1,	162, 90,	10,	11,	Nuc157192,	0,
288,	1,	-1,	-1,	-1,	187, 132,	10,	11,	Nuc157593,	0,
289,	1,	-1,	-1,	-1,	63, 67,	11,	9,	Nuc164410,	0,
290,	1,	-1,	-1,	-1,	65, 96,	11,	9,	Nuc164811,	0,
291,	1,	-1,	-1,	-1,	64, 111,	11,	7,	Nuc165212,	0,
292,	1,	-1,	-1,	-1,	67, 130,	11,	7,	Nuc165613,	0,
293,	1,	-1,	-1,	-1,	67, 120,	11,	9,	Nuc166014,	0,
294,	1,	-1,	-1,	-1,	68, 105,	11,	7,	Nuc166415,	0,
295,	1,	-1,	-1,	-1,	76, 75,	11,	8,	Nuc166816,	0,
296,	1,	-1,	-1,	-1,	77, 106,	11,	7,	Nuc167217,	0,
297,	1,	-1,	-1,	-1,	86, 96,	11,	9,	Nuc167618,	0,
298,	1,	-1,	-1,	-1,	91, 124,	11,	7,	Nuc168019,	0,
299,	1,	-1,	-1,	-1,	94, 106,	11,	7,	Nuc168420,	0,
300,	1,	-1,	-1,	-1,	95, 95,	11,	7,	Nuc168821,	0,
301,	1,	-1,	-1,	-1,	99, 131,	11,	7,	Nuc169222,	0,
302,	1,	-1,	-1,	-1,	99, 143,	11,	7,	Nuc169623,	0,
303,	1,	-1,	-1,	-1,	104, 69,	11,	9,	Nuc170024,	0,
304,	1,	-1,	-1,	-1,	103, 117,	11,	9,	Nuc170425,	0,
305,	1,	-1,	-1,	-1,	110, 130,	11,	9,	Nuc170826,	0,
306,	1,	-1,	-1,	-1,	109, 140,	11,	7,	Nuc171227,	0,
307,	1,	-1,	-1,	-1,	113, 123,	11,	7,	Nuc171628,	0,
308,	1,	-1,	-1,	-1,	116, 151,	11,	5,	Nuc172029,	0,
309,	1,	-1,	-1,	-1,	115, 113,	11,	9,	Nuc172430,	0,
310,	1,	-1,	-1,	-1,	119, 79,	11,	9,	Nuc172831,	0,
311,	1,	-1,	-1,	-1,	123, 125,	11,	9,	Nuc173232,	0,
312,	1,	-1,	-1,	-1,	125, 141,	11,	9,	Nuc173633,	0,
313,	1,	-1,	-1,	-1,	128, 151,	11,	7,	Nuc174034,	0,
314,	1,	-1,	-1,	-1,	137, 150,	11,	11,	Nuc174435,	0,
315,	1,	-1,	-1,	-1,	142, 77,	11,	11,	Nuc174836,	0,
316,	1,	-1,	-1,	-1,	141, 142,	11,	7,	Nuc175237,	0,
317,	1,	-1,	-1,	-1,	149, 95,	11,	9,	Nuc175638,	0,
318,	1,	-1,	-1,	-1,	151, 147,	11,	9,	Nuc176039,	0,
319,	1,	-1,	-1,	-1,	152, 106,	11,	9,	Nuc176440,	0,
320,	1,	-1,	-1,	-1,	160, 91,	11,	11,	Nuc176841,	0,
321,	1,	-1,	-1,	-1,	165, 107,	11,	9,	Nuc177242,	0,
322,	1,	-1,	-1,	-1,	173, 126,	11,	11,	Nuc177643,	0,
323,	1,	-1,	-1,	-1,	175, 140,	11,	7,	Nuc178044,	0,
324,	1,	-1,	-1,	-1,	177, 104,	11,	7,	Nuc178445,	0,
325,	1,	-1,	-1,	-1,	182, 114,	11,	9,	Nuc178846,	0,
326,	1,	-1,	-1,	-1,	192, 99,	11,	11,	Nuc179247,	0,
327,	1,	-1,	-1,	-1,	193, 143,	11,	7,	Nuc179648,	0,
328,	1,	-1,	-1,	-1,	194, 151,	11,	9,	Nuc180049,	0,
329,	1,	-1,	-1,	-1,	201, 108,	11,	7,	Nuc180450,	0,
330,	1,	-1,	-1,	-1,	201, 116,	11,	9,	Nuc180851,	0,
331,	1,	-1,	-1,	-1,	68, 111,	2,	9,	Nuc181252,	0,
332,	1,	-1,	-1,	-1,	115, 101,	2,	7,	Nuc181653,	0,
333,	1,	-1,	-1,	-1,	135, 139,	2,	13,	Nuc182054,	0,
334,	1,	-1,	-1,	-1,	161, 95,	2,	7,	Nuc182455,	0,
335,	1,	-1,	-1,	-1,	169, 118,	2,	9,	Nuc182856,	0,
336,	1,	-1,	-1,	-1,	64, 133,	3,	7,	Nuc184059,	0,
337,	1,	-1,	-1,	-1,	74, 139,	3,	7,	Nuc184460,	0,
338,	1,	-1,	-1,	-1,	88, 86,	3,	7,	Nuc184861,	0,
339,	1,	-1,	-1,	-1,	145, 112,	3,	7,	Nuc185262,	0,
340,	1,	-1,	-1,	-1,	148, 139,	3,	7,	Nuc185663,	0,
341,	1,	-1,	-1,	-1,	157, 108,	3,	7,	Nuc186064,	0,
342,	1,	-1,	-1,	-1,	162, 119,	3,	7,	Nuc186465,	0,
343,	1,	-1,	-1,	-1,	178, 147,	3,	9,	Nuc186866,	0,
344,	1,	-1,	-1,	-1,	64, 66,	4,	9,	Nuc189272,	0,
345,	1,	-1,	-1,	-1,	68, 122,	4,	7,	Nuc189673,	0,
346,	1,	-1,	-1,	-1,	98, 61,	4,	7,	Nuc190074,	0,
347,	1,	-1,	-1,	-1,	125, 94,	4,	9,	Nuc190475,	0,
348,	1,	-1,	-1,	-1,	136, 145,	4,	9,	Nuc190876,	0,
349,	1,	-1,	-1,	-1,	141, 104,	4,	7,	Nuc191277,	0,
350,	1,	-1,	-1,	-1,	152, 78,	4,	11,	Nuc191678,	0,
351,	1,	-1,	-1,	-1,	153, 92,	4,	7,	Nuc192079,	0,
352,	1,	-1,	-1,	-1,	100, 146,	5,	9,	Nuc192480,	0,
353,	1,	-1,	-1,	-1,	124, 74,	5,	9,	Nuc192881,	0,
354,	1,	-1,	-1,	-1,	153, 145,	5,	7,	Nuc193282,	0,
355,	1,	-1,	-1,	-1,	176, 129,	5,	9,	Nuc193683,	0,
356,	1,	-1,	-1,	-1,	193, 65,	5,	7,	Nuc194084,	0,
357,	1,	-1,	-1,	-1,	72, 102,	6,	9,	Nuc194886,	0,
358,	1,	-1,	-1,	-1,	93, 130,	6,	9,	Nuc195287,	0,
359,	1,	-1,	-1,	-1,	137, 113,	6,	7,	Nuc195688,	0,
360,	1,	-1,	-1,	-1,	64, 132,	7,	7,	Nuc196891,	0,
361,	1,	-1,	-1,	-1,	67, 50,	7,	9,	Nuc197292,	0,
362,	1,	-1,	-1,	-1,	85, 84,	8,	7,	Nuc198094,	0,
363,	1,	-1,	-1,	-1,	114, 144,	8,	9,	Nuc198495,	0,
364,	1,	-1,	-1,	-1,	120, 53,	8,	9,	Nuc198896,	0,
365,	1,	-1,	-1,	-1,	124, 145,	8,	7,	Nuc199297,	0,
366,	1,	-1,	-1,	-1,	66, 130,	9,	7,	Nuc201302,	0,
367,	1,	-1,	-1,	-1,	112, 123,	9,	7,	Nuc201703,	0,
368,	1,	-1,	-1,	-1,	124, 95,	9,	9,	Nuc202104,	0,
369,	1,	-1,	-1,	-1,	140, 93,	9,	7,	Nuc202505,	0,
370,	1,	-1,	-1,	-1,	151, 132,	9,	9,	Nuc202906,	0,
371,	1,	-1,	-1,	-1,	160, 139,	9,	7,	Nuc203307,	0,
372,	1,	-1,	-1,	-1,	130, 151,	10,	7,	Nuc203708,	0,
