# Supplementary material for: A hybrid blob-slice model for accurate and efficient detection of fluorescence labeled nuclei in 3D
Source: BMC Bioinformatics. 2010 Nov 29;11:580. doi: 10.1186/1471-2105-11-580 (PMC3008706; doi:10.1186/1471-2105-11-580)
Supplement: Additional file 3 — Additional Data and Ground Truth. Computed nuclear positions and corrected ground truths for all example data contributing to Figure 4. Zip file contains data in Acetree format comma separated value text files. An explanation of the Acetree file format is included in readme.txt. [file 1471-2105-11-580-S3.ZIP › Data_And_Ground_Truth/zebrafish/late_testdata/unedited/t403-nuclei]

1,	1,	-1,	-1,	-1,	103, 47,	1,	13,	Nuc806,	0,
2,	1,	-1,	-1,	-1,	167, 117,	1,	11,	Nuc1209,	0,
3,	1,	-1,	-1,	-1,	116, 24,	2,	15,	Nuc2418,	0,
4,	1,	-1,	-1,	-1,	145, 133,	2,	7,	Nuc2821,	0,
5,	1,	-1,	-1,	-1,	105, 60,	3,	13,	Nuc3224,	0,
6,	1,	-1,	-1,	-1,	115, 26,	3,	15,	Nuc3627,	0,
7,	1,	-1,	-1,	-1,	85, 61,	5,	11,	Nuc4836,	0,
8,	1,	-1,	-1,	-1,	111, 151,	6,	13,	Nuc5239,	0,
9,	1,	-1,	-1,	-1,	100, 111,	6,	11,	Nuc6045,	0,
10,	1,	-1,	-1,	-1,	189, 102,	8,	13,	Nuc6448,	0,
11,	1,	-1,	-1,	-1,	130, 69,	9,	9,	Nuc7254,	0,
12,	1,	-1,	-1,	-1,	158, 138,	1,	9,	Nuc7657,	0,
13,	1,	-1,	-1,	-1,	128, 65,	3,	11,	Nuc8060,	0,
14,	1,	-1,	-1,	-1,	146, 110,	4,	7,	Nuc8463,	0,
15,	1,	-1,	-1,	-1,	171, 151,	9,	11,	Nuc9269,	0,
16,	1,	-1,	-1,	-1,	63, 97,	1,	7,	Nuc15717,	0,
17,	1,	-1,	-1,	-1,	63, 143,	1,	9,	Nuc16120,	0,
18,	1,	-1,	-1,	-1,	66, 43,	1,	7,	Nuc16523,	0,
19,	1,	-1,	-1,	-1,	67, 117,	1,	7,	Nuc16926,	0,
20,	1,	-1,	-1,	-1,	69, 86,	1,	9,	Nuc17329,	0,
21,	1,	-1,	-1,	-1,	72, 139,	1,	11,	Nuc17732,	0,
22,	1,	-1,	-1,	-1,	73, 70,	1,	9,	Nuc18135,	0,
23,	1,	-1,	-1,	-1,	75, 18,	1,	11,	Nuc18538,	0,
24,	1,	-1,	-1,	-1,	77, 56,	1,	9,	Nuc18941,	0,
25,	1,	-1,	-1,	-1,	82, 2,	1,	11,	Nuc19344,	0,
26,	1,	-1,	-1,	-1,	83, 103,	1,	9,	Nuc19747,	0,
27,	1,	-1,	-1,	-1,	86, 82,	1,	11,	Nuc20150,	0,
28,	1,	-1,	-1,	-1,	87, 91,	1,	7,	Nuc20553,	0,
29,	1,	-1,	-1,	-1,	89, 43,	1,	7,	Nuc20956,	0,
30,	1,	-1,	-1,	-1,	91, 68,	1,	9,	Nuc21359,	0,
31,	1,	-1,	-1,	-1,	93, 97,	1,	9,	Nuc21762,	0,
32,	1,	-1,	-1,	-1,	94, 123,	1,	9,	Nuc22165,	0,
33,	1,	-1,	-1,	-1,	98, 87,	1,	9,	Nuc22568,	0,
34,	1,	-1,	-1,	-1,	103, 92,	1,	7,	Nuc22971,	0,
35,	1,	-1,	-1,	-1,	102, 103,	1,	9,	Nuc23374,	0,
36,	1,	-1,	-1,	-1,	104, 119,	1,	9,	Nuc23777,	0,
37,	1,	-1,	-1,	-1,	106, 75,	1,	7,	Nuc24180,	0,
38,	1,	-1,	-1,	-1,	110, 98,	1,	9,	Nuc24583,	0,
39,	1,	-1,	-1,	-1,	111, 85,	1,	7,	Nuc24986,	0,
40,	1,	-1,	-1,	-1,	113, 53,	1,	7,	Nuc25389,	0,
41,	1,	-1,	-1,	-1,	113, 116,	1,	9,	Nuc25792,	0,
42,	1,	-1,	-1,	-1,	115, 29,	1,	7,	Nuc26195,	0,
43,	1,	-1,	-1,	-1,	115, 138,	1,	9,	Nuc26598,	0,
44,	1,	-1,	-1,	-1,	121, 50,	1,	9,	Nuc27001,	0,
45,	1,	-1,	-1,	-1,	124, 90,	1,	7,	Nuc27404,	0,
46,	1,	-1,	-1,	-1,	123, 100,	1,	9,	Nuc27807,	0,
47,	1,	-1,	-1,	-1,	129, 31,	1,	9,	Nuc28210,	0,
48,	1,	-1,	-1,	-1,	137, 58,	1,	11,	Nuc28613,	0,
49,	1,	-1,	-1,	-1,	141, 103,	1,	9,	Nuc29016,	0,
50,	1,	-1,	-1,	-1,	144, 47,	1,	9,	Nuc29419,	0,
51,	1,	-1,	-1,	-1,	146, 34,	1,	11,	Nuc29822,	0,
52,	1,	-1,	-1,	-1,	147, 79,	1,	7,	Nuc30225,	0,
53,	1,	-1,	-1,	-1,	148, 64,	1,	9,	Nuc30628,	0,
54,	1,	-1,	-1,	-1,	152, 54,	1,	7,	Nuc31031,	0,
55,	1,	-1,	-1,	-1,	159, 92,	1,	7,	Nuc31434,	0,
56,	1,	-1,	-1,	-1,	160, 108,	1,	7,	Nuc31837,	0,
57,	1,	-1,	-1,	-1,	166, 66,	1,	9,	Nuc32240,	0,
58,	1,	-1,	-1,	-1,	167, 44,	1,	11,	Nuc32643,	0,
59,	1,	-1,	-1,	-1,	174, 66,	1,	7,	Nuc33046,	0,
60,	1,	-1,	-1,	-1,	175, 100,	1,	5,	Nuc33449,	0,
61,	1,	-1,	-1,	-1,	175, 139,	1,	9,	Nuc33852,	0,
62,	1,	-1,	-1,	-1,	178, 120,	1,	7,	Nuc34255,	0,
63,	1,	-1,	-1,	-1,	179, 81,	1,	9,	Nuc34658,	0,
64,	1,	-1,	-1,	-1,	182, 93,	1,	9,	Nuc35061,	0,
65,	1,	-1,	-1,	-1,	183, 116,	1,	7,	Nuc35464,	0,
66,	1,	-1,	-1,	-1,	192, 151,	1,	11,	Nuc35867,	0,
67,	1,	-1,	-1,	-1,	193, 116,	1,	9,	Nuc36270,	0,
68,	1,	-1,	-1,	-1,	199, 141,	1,	11,	Nuc36673,	0,
69,	1,	-1,	-1,	-1,	201, 101,	1,	11,	Nuc37076,	0,
70,	1,	-1,	-1,	-1,	201, 55,	1,	9,	Nuc37479,	0,
71,	1,	-1,	-1,	-1,	201, 135,	1,	9,	Nuc37882,	0,
72,	1,	-1,	-1,	-1,	63, 67,	2,	9,	Nuc42718,	0,
73,	1,	-1,	-1,	-1,	69, 127,	2,	9,	Nuc43121,	0,
74,	1,	-1,	-1,	-1,	70, 59,	2,	9,	Nuc43524,	0,
75,	1,	-1,	-1,	-1,	72, 151,	2,	9,	Nuc43927,	0,
76,	1,	-1,	-1,	-1,	76, 50,	2,	7,	Nuc44330,	0,
77,	1,	-1,	-1,	-1,	78, 108,	2,	7,	Nuc44733,	0,
78,	1,	-1,	-1,	-1,	81, 121,	2,	9,	Nuc45136,	0,
79,	1,	-1,	-1,	-1,	85, 58,	2,	9,	Nuc45539,	0,
80,	1,	-1,	-1,	-1,	88, 19,	2,	11,	Nuc45942,	0,
81,	1,	-1,	-1,	-1,	93, 35,	2,	9,	Nuc46345,	0,
82,	1,	-1,	-1,	-1,	93, 58,	2,	9,	Nuc46748,	0,
83,	1,	-1,	-1,	-1,	100, 145,	2,	11,	Nuc47151,	0,
84,	1,	-1,	-1,	-1,	108, 129,	2,	9,	Nuc47554,	0,
85,	1,	-1,	-1,	-1,	111, 36,	2,	9,	Nuc47957,	0,
86,	1,	-1,	-1,	-1,	113, 46,	2,	7,	Nuc48360,	0,
87,	1,	-1,	-1,	-1,	114, 151,	2,	9,	Nuc48763,	0,
88,	1,	-1,	-1,	-1,	120, 80,	2,	7,	Nuc49166,	0,
89,	1,	-1,	-1,	-1,	135, 76,	2,	7,	Nuc49569,	0,
90,	1,	-1,	-1,	-1,	137, 126,	2,	9,	Nuc49972,	0,
91,	1,	-1,	-1,	-1,	145, 119,	2,	9,	Nuc50375,	0,
92,	1,	-1,	-1,	-1,	150, 115,	2,	9,	Nuc50778,	0,
93,	1,	-1,	-1,	-1,	151, 88,	2,	7,	Nuc51181,	0,
94,	1,	-1,	-1,	-1,	155, 127,	2,	9,	Nuc51584,	0,
95,	1,	-1,	-1,	-1,	163, 75,	2,	9,	Nuc51987,	0,
96,	1,	-1,	-1,	-1,	166, 85,	2,	7,	Nuc52390,	0,
97,	1,	-1,	-1,	-1,	167, 95,	2,	9,	Nuc52793,	0,
98,	1,	-1,	-1,	-1,	168, 106,	2,	7,	Nuc53196,	0,
99,	1,	-1,	-1,	-1,	169, 130,	2,	7,	Nuc53599,	0,
100,	1,	-1,	-1,	-1,	176, 81,	2,	9,	Nuc54002,	0,
101,	1,	-1,	-1,	-1,	185, 46,	2,	15,	Nuc54405,	0,
102,	1,	-1,	-1,	-1,	182, 130,	2,	9,	Nuc54808,	0,
103,	1,	-1,	-1,	-1,	185, 103,	2,	7,	Nuc55211,	0,
104,	1,	-1,	-1,	-1,	188, 65,	2,	9,	Nuc55614,	0,
105,	1,	-1,	-1,	-1,	201, 68,	2,	11,	Nuc56017,	0,
106,	1,	-1,	-1,	-1,	64, 108,	3,	7,	Nuc60047,	0,
107,	1,	-1,	-1,	-1,	64, 96,	3,	7,	Nuc60450,	0,
108,	1,	-1,	-1,	-1,	78, 37,	3,	11,	Nuc60853,	0,
109,	1,	-1,	-1,	-1,	78, 100,	3,	7,	Nuc61256,	0,
110,	1,	-1,	-1,	-1,	84, 134,	3,	9,	Nuc61659,	0,
111,	1,	-1,	-1,	-1,	94, 144,	3,	13,	Nuc62062,	0,
112,	1,	-1,	-1,	-1,	96, 116,	3,	7,	Nuc62465,	0,
113,	1,	-1,	-1,	-1,	99, 29,	3,	7,	Nuc62868,	0,
114,	1,	-1,	-1,	-1,	113, 66,	3,	9,	Nuc63271,	0,
115,	1,	-1,	-1,	-1,	118, 58,	3,	9,	Nuc63674,	0,
116,	1,	-1,	-1,	-1,	121, 50,	3,	7,	Nuc64077,	0,
117,	1,	-1,	-1,	-1,	124, 116,	3,	7,	Nuc64480,	0,
118,	1,	-1,	-1,	-1,	132, 121,	3,	7,	Nuc64883,	0,
119,	1,	-1,	-1,	-1,	137, 129,	3,	11,	Nuc65286,	0,
120,	1,	-1,	-1,	-1,	138, 102,	3,	7,	Nuc65689,	0,
121,	1,	-1,	-1,	-1,	141, 64,	3,	9,	Nuc66092,	0,
122,	1,	-1,	-1,	-1,	150, 101,	3,	7,	Nuc66495,	0,
123,	1,	-1,	-1,	-1,	157, 61,	3,	9,	Nuc66898,	0,
124,	1,	-1,	-1,	-1,	158, 120,	3,	9,	Nuc67301,	0,
125,	1,	-1,	-1,	-1,	161, 151,	3,	9,	Nuc67704,	0,
126,	1,	-1,	-1,	-1,	163, 101,	3,	7,	Nuc68107,	0,
127,	1,	-1,	-1,	-1,	173, 120,	3,	11,	Nuc68510,	0,
128,	1,	-1,	-1,	-1,	177, 110,	3,	7,	Nuc68913,	0,
129,	1,	-1,	-1,	-1,	179, 145,	3,	9,	Nuc69316,	0,
130,	1,	-1,	-1,	-1,	184, 49,	3,	13,	Nuc69719,	0,
131,	1,	-1,	-1,	-1,	184, 124,	3,	7,	Nuc70122,	0,
132,	1,	-1,	-1,	-1,	194, 60,	3,	9,	Nuc70525,	0,
133,	1,	-1,	-1,	-1,	195, 145,	3,	9,	Nuc70928,	0,
134,	1,	-1,	-1,	-1,	197, 75,	3,	9,	Nuc71331,	0,
135,	1,	-1,	-1,	-1,	201, 119,	3,	13,	Nuc71734,	0,
136,	1,	-1,	-1,	-1,	201, 102,	3,	9,	Nuc72137,	0,
137,	1,	-1,	-1,	-1,	62, 131,	4,	9,	Nuc75361,	0,
138,	1,	-1,	-1,	-1,	71, 134,	4,	7,	Nuc75764,	0,
139,	1,	-1,	-1,	-1,	73, 146,	4,	7,	Nuc76167,	0,
140,	1,	-1,	-1,	-1,	76, 71,	4,	9,	Nuc76570,	0,
141,	1,	-1,	-1,	-1,	86, 33,	4,	9,	Nuc76973,	0,
142,	1,	-1,	-1,	-1,	86, 51,	4,	7,	Nuc77376,	0,
143,	1,	-1,	-1,	-1,	92, 129,	4,	9,	Nuc77779,	0,
144,	1,	-1,	-1,	-1,	96, 51,	4,	7,	Nuc78182,	0,
145,	1,	-1,	-1,	-1,	98, 142,	4,	9,	Nuc78585,	0,
146,	1,	-1,	-1,	-1,	113, 62,	4,	13,	Nuc78988,	0,
147,	1,	-1,	-1,	-1,	114, 146,	4,	9,	Nuc79391,	0,
148,	1,	-1,	-1,	-1,	123, 74,	4,	9,	Nuc79794,	0,
149,	1,	-1,	-1,	-1,	129, 43,	4,	11,	Nuc80197,	0,
150,	1,	-1,	-1,	-1,	132, 79,	4,	9,	Nuc80600,	0,
151,	1,	-1,	-1,	-1,	137, 142,	4,	9,	Nuc81003,	0,
152,	1,	-1,	-1,	-1,	138, 89,	4,	11,	Nuc81406,	0,
153,	1,	-1,	-1,	-1,	143, 145,	4,	9,	Nuc81809,	0,
154,	1,	-1,	-1,	-1,	147, 42,	4,	13,	Nuc82212,	0,
155,	1,	-1,	-1,	-1,	149, 77,	4,	9,	Nuc82615,	0,
156,	1,	-1,	-1,	-1,	152, 89,	4,	7,	Nuc83018,	0,
157,	1,	-1,	-1,	-1,	157, 105,	4,	7,	Nuc83421,	0,
158,	1,	-1,	-1,	-1,	168, 55,	4,	11,	Nuc83824,	0,
159,	1,	-1,	-1,	-1,	180, 150,	4,	9,	Nuc84227,	0,
160,	1,	-1,	-1,	-1,	188, 133,	4,	7,	Nuc84630,	0,
161,	1,	-1,	-1,	-1,	61, 43,	5,	7,	Nuc89063,	0,
162,	1,	-1,	-1,	-1,	63, 65,	5,	7,	Nuc89466,	0,
163,	1,	-1,	-1,	-1,	65, 80,	5,	7,	Nuc89869,	0,
164,	1,	-1,	-1,	-1,	72, 58,	5,	7,	Nuc90272,	0,
165,	1,	-1,	-1,	-1,	75, 25,	5,	11,	Nuc90675,	0,
166,	1,	-1,	-1,	-1,	77, 121,	5,	7,	Nuc91078,	0,
167,	1,	-1,	-1,	-1,	89, 144,	5,	9,	Nuc91481,	0,
168,	1,	-1,	-1,	-1,	95, 79,	5,	9,	Nuc91884,	0,
169,	1,	-1,	-1,	-1,	99, 43,	5,	9,	Nuc92287,	0,
170,	1,	-1,	-1,	-1,	104, 66,	5,	9,	Nuc92690,	0,
171,	1,	-1,	-1,	-1,	106, 87,	5,	7,	Nuc93093,	0,
172,	1,	-1,	-1,	-1,	109, 77,	5,	7,	Nuc93496,	0,
173,	1,	-1,	-1,	-1,	115, 101,	5,	9,	Nuc93899,	0,
174,	1,	-1,	-1,	-1,	119, 35,	5,	9,	Nuc94302,	0,
175,	1,	-1,	-1,	-1,	121, 87,	5,	9,	Nuc94705,	0,
176,	1,	-1,	-1,	-1,	127, 130,	5,	9,	Nuc95108,	0,
177,	1,	-1,	-1,	-1,	131, 105,	5,	9,	Nuc95511,	0,
178,	1,	-1,	-1,	-1,	139, 77,	5,	7,	Nuc95914,	0,
179,	1,	-1,	-1,	-1,	141, 100,	5,	7,	Nuc96317,	0,
180,	1,	-1,	-1,	-1,	149, 134,	5,	7,	Nuc96720,	0,
181,	1,	-1,	-1,	-1,	149, 53,	5,	9,	Nuc97123,	0,
182,	1,	-1,	-1,	-1,	165, 136,	5,	9,	Nuc97526,	0,
183,	1,	-1,	-1,	-1,	170, 116,	5,	7,	Nuc97929,	0,
184,	1,	-1,	-1,	-1,	177, 126,	5,	7,	Nuc98332,	0,
185,	1,	-1,	-1,	-1,	189, 88,	5,	7,	Nuc98735,	0,
186,	1,	-1,	-1,	-1,	198, 80,	5,	9,	Nuc99138,	0,
187,	1,	-1,	-1,	-1,	64, 139,	6,	7,	Nuc103974,	0,
188,	1,	-1,	-1,	-1,	66, 120,	6,	9,	Nuc104377,	0,
189,	1,	-1,	-1,	-1,	69, 46,	6,	9,	Nuc104780,	0,
190,	1,	-1,	-1,	-1,	69, 73,	6,	9,	Nuc105183,	0,
191,	1,	-1,	-1,	-1,	76, 29,	6,	11,	Nuc105586,	0,
192,	1,	-1,	-1,	-1,	77, 139,	6,	7,	Nuc105989,	0,
193,	1,	-1,	-1,	-1,	84, 84,	6,	9,	Nuc106392,	0,
194,	1,	-1,	-1,	-1,	88, 69,	6,	7,	Nuc106795,	0,
195,	1,	-1,	-1,	-1,	92, 151,	6,	9,	Nuc107198,	0,
196,	1,	-1,	-1,	-1,	114, 121,	6,	9,	Nuc107601,	0,
197,	1,	-1,	-1,	-1,	121, 134,	6,	9,	Nuc108004,	0,
198,	1,	-1,	-1,	-1,	129, 44,	6,	7,	Nuc108407,	0,
199,	1,	-1,	-1,	-1,	134, 55,	6,	9,	Nuc108810,	0,
200,	1,	-1,	-1,	-1,	145, 93,	6,	7,	Nuc109213,	0,
201,	1,	-1,	-1,	-1,	147, 119,	6,	9,	Nuc109616,	0,
202,	1,	-1,	-1,	-1,	153, 142,	6,	7,	Nuc110019,	0,
203,	1,	-1,	-1,	-1,	159, 60,	6,	9,	Nuc110422,	0,
204,	1,	-1,	-1,	-1,	163, 90,	6,	9,	Nuc110825,	0,
205,	1,	-1,	-1,	-1,	179, 78,	6,	7,	Nuc111228,	0,
206,	1,	-1,	-1,	-1,	185, 150,	6,	7,	Nuc111631,	0,
207,	1,	-1,	-1,	-1,	192, 123,	6,	9,	Nuc112034,	0,
208,	1,	-1,	-1,	-1,	194, 90,	6,	11,	Nuc112437,	0,
209,	1,	-1,	-1,	-1,	196, 140,	6,	9,	Nuc112840,	0,
210,	1,	-1,	-1,	-1,	201, 111,	6,	11,	Nuc113243,	0,
211,	1,	-1,	-1,	-1,	67, 145,	7,	9,	Nuc116870,	0,
212,	1,	-1,	-1,	-1,	69, 100,	7,	7,	Nuc117273,	0,
213,	1,	-1,	-1,	-1,	71, 80,	7,	9,	Nuc117676,	0,
214,	1,	-1,	-1,	-1,	79, 69,	7,	9,	Nuc118079,	0,
215,	1,	-1,	-1,	-1,	79, 151,	7,	9,	Nuc118482,	0,
216,	1,	-1,	-1,	-1,	81, 47,	7,	7,	Nuc118885,	0,
217,	1,	-1,	-1,	-1,	83, 82,	7,	7,	Nuc119288,	0,
218,	1,	-1,	-1,	-1,	83, 100,	7,	11,	Nuc119691,	0,
219,	1,	-1,	-1,	-1,	82, 115,	7,	7,	Nuc120094,	0,
220,	1,	-1,	-1,	-1,	85, 91,	7,	7,	Nuc120497,	0,
221,	1,	-1,	-1,	-1,	87, 138,	7,	7,	Nuc120900,	0,
222,	1,	-1,	-1,	-1,	96, 96,	7,	11,	Nuc121303,	0,
223,	1,	-1,	-1,	-1,	99, 69,	7,	9,	Nuc121706,	0,
224,	1,	-1,	-1,	-1,	108, 151,	7,	9,	Nuc122109,	0,
225,	1,	-1,	-1,	-1,	113, 91,	7,	7,	Nuc122512,	0,
226,	1,	-1,	-1,	-1,	113, 80,	7,	9,	Nuc122915,	0,
227,	1,	-1,	-1,	-1,	114, 70,	7,	9,	Nuc123318,	0,
228,	1,	-1,	-1,	-1,	115, 108,	7,	7,	Nuc123721,	0,
229,	1,	-1,	-1,	-1,	119, 50,	7,	9,	Nuc124124,	0,
230,	1,	-1,	-1,	-1,	124, 92,	7,	13,	Nuc124527,	0,
231,	1,	-1,	-1,	-1,	127, 83,	7,	7,	Nuc124930,	0,
232,	1,	-1,	-1,	-1,	127, 126,	7,	9,	Nuc125333,	0,
233,	1,	-1,	-1,	-1,	133, 136,	7,	7,	Nuc125736,	0,
234,	1,	-1,	-1,	-1,	135, 90,	7,	9,	Nuc126139,	0,
235,	1,	-1,	-1,	-1,	136, 108,	7,	7,	Nuc126542,	0,
236,	1,	-1,	-1,	-1,	144, 148,	7,	7,	Nuc126945,	0,
237,	1,	-1,	-1,	-1,	155, 104,	7,	7,	Nuc127348,	0,
238,	1,	-1,	-1,	-1,	159, 136,	7,	7,	Nuc127751,	0,
239,	1,	-1,	-1,	-1,	163, 113,	7,	9,	Nuc128154,	0,
240,	1,	-1,	-1,	-1,	166, 63,	7,	9,	Nuc128557,	0,
241,	1,	-1,	-1,	-1,	166, 125,	7,	7,	Nuc128960,	0,
242,	1,	-1,	-1,	-1,	172, 147,	7,	9,	Nuc129363,	0,
243,	1,	-1,	-1,	-1,	177, 69,	7,	9,	Nuc129766,	0,
244,	1,	-1,	-1,	-1,	185, 139,	7,	7,	Nuc130169,	0,
245,	1,	-1,	-1,	-1,	187, 146,	7,	9,	Nuc130572,	0,
246,	1,	-1,	-1,	-1,	97, 126,	8,	9,	Nuc134199,	0,
247,	1,	-1,	-1,	-1,	107, 103,	8,	9,	Nuc134602,	0,
248,	1,	-1,	-1,	-1,	112, 59,	8,	9,	Nuc135005,	0,
249,	1,	-1,	-1,	-1,	139, 120,	8,	7,	Nuc135408,	0,
250,	1,	-1,	-1,	-1,	144, 63,	8,	11,	Nuc135811,	0,
251,	1,	-1,	-1,	-1,	149, 127,	8,	9,	Nuc136214,	0,
252,	1,	-1,	-1,	-1,	154, 68,	8,	7,	Nuc136617,	0,
253,	1,	-1,	-1,	-1,	162, 82,	8,	9,	Nuc137020,	0,
254,	1,	-1,	-1,	-1,	177, 72,	8,	11,	Nuc137423,	0,
255,	1,	-1,	-1,	-1,	179, 93,	8,	11,	Nuc137826,	0,
256,	1,	-1,	-1,	-1,	195, 115,	8,	7,	Nuc138229,	0,
257,	1,	-1,	-1,	-1,	196, 124,	8,	9,	Nuc138632,	0,
258,	1,	-1,	-1,	-1,	201, 83,	8,	9,	Nuc139035,	0,
259,	1,	-1,	-1,	-1,	66, 47,	9,	9,	Nuc142662,	0,
260,	1,	-1,	-1,	-1,	73, 111,	9,	9,	Nuc143065,	0,
261,	1,	-1,	-1,	-1,	83, 60,	9,	11,	Nuc143468,	0,
262,	1,	-1,	-1,	-1,	95, 83,	9,	9,	Nuc143871,	0,
263,	1,	-1,	-1,	-1,	97, 112,	9,	9,	Nuc144274,	0,
264,	1,	-1,	-1,	-1,	120, 118,	9,	7,	Nuc144677,	0,
265,	1,	-1,	-1,	-1,	122, 93,	9,	7,	Nuc145080,	0,
266,	1,	-1,	-1,	-1,	132, 136,	9,	9,	Nuc145483,	0,
267,	1,	-1,	-1,	-1,	64, 63,	10,	9,	Nuc151125,	0,
268,	1,	-1,	-1,	-1,	70, 88,	10,	9,	Nuc151528,	0,
269,	1,	-1,	-1,	-1,	81, 129,	10,	7,	Nuc151931,	0,
270,	1,	-1,	-1,	-1,	82, 61,	10,	11,	Nuc152334,	0,
271,	1,	-1,	-1,	-1,	86, 108,	10,	7,	Nuc152737,	0,
272,	1,	-1,	-1,	-1,	88, 145,	10,	7,	Nuc153140,	0,
273,	1,	-1,	-1,	-1,	91, 52,	10,	9,	Nuc153543,	0,
274,	1,	-1,	-1,	-1,	112, 97,	10,	7,	Nuc153946,	0,
275,	1,	-1,	-1,	-1,	114, 142,	10,	9,	Nuc154349,	0,
276,	1,	-1,	-1,	-1,	123, 142,	10,	9,	Nuc154752,	0,
277,	1,	-1,	-1,	-1,	130, 100,	10,	9,	Nuc155155,	0,
278,	1,	-1,	-1,	-1,	130, 114,	10,	9,	Nuc155558,	0,
279,	1,	-1,	-1,	-1,	150, 81,	10,	7,	Nuc155961,	0,
280,	1,	-1,	-1,	-1,	162, 91,	10,	9,	Nuc156364,	0,
281,	1,	-1,	-1,	-1,	189, 128,	10,	9,	Nuc156767,	0,
282,	1,	-1,	-1,	-1,	194, 139,	10,	7,	Nuc157170,	0,
283,	1,	-1,	-1,	-1,	62, 94,	11,	9,	Nuc164424,	0,
284,	1,	-1,	-1,	-1,	63, 116,	11,	9,	Nuc164827,	0,
285,	1,	-1,	-1,	-1,	65, 102,	11,	7,	Nuc165230,	0,
286,	1,	-1,	-1,	-1,	66, 126,	11,	9,	Nuc165633,	0,
287,	1,	-1,	-1,	-1,	71, 151,	11,	9,	Nuc166036,	0,
288,	1,	-1,	-1,	-1,	74, 103,	11,	7,	Nuc166439,	0,
289,	1,	-1,	-1,	-1,	76, 71,	11,	9,	Nuc166842,	0,
290,	1,	-1,	-1,	-1,	78, 139,	11,	7,	Nuc167245,	0,
291,	1,	-1,	-1,	-1,	82, 93,	11,	7,	Nuc167648,	0,
292,	1,	-1,	-1,	-1,	89, 120,	11,	9,	Nuc168051,	0,
293,	1,	-1,	-1,	-1,	90, 102,	11,	7,	Nuc168454,	0,
294,	1,	-1,	-1,	-1,	91, 91,	11,	7,	Nuc168857,	0,
295,	1,	-1,	-1,	-1,	93, 75,	11,	9,	Nuc169260,	0,
296,	1,	-1,	-1,	-1,	97, 138,	11,	7,	Nuc169663,	0,
297,	1,	-1,	-1,	-1,	101, 112,	11,	9,	Nuc170066,	0,
298,	1,	-1,	-1,	-1,	103, 89,	11,	7,	Nuc170469,	0,
299,	1,	-1,	-1,	-1,	104, 68,	11,	9,	Nuc170872,	0,
300,	1,	-1,	-1,	-1,	105, 145,	11,	7,	Nuc171275,	0,
301,	1,	-1,	-1,	-1,	108, 126,	11,	7,	Nuc171678,	0,
302,	1,	-1,	-1,	-1,	108, 136,	11,	7,	Nuc172081,	0,
303,	1,	-1,	-1,	-1,	111, 119,	11,	7,	Nuc172484,	0,
304,	1,	-1,	-1,	-1,	112, 109,	11,	9,	Nuc172887,	0,
305,	1,	-1,	-1,	-1,	114, 151,	11,	9,	Nuc173290,	0,
306,	1,	-1,	-1,	-1,	118, 129,	11,	7,	Nuc173693,	0,
307,	1,	-1,	-1,	-1,	119, 76,	11,	11,	Nuc174096,	0,
308,	1,	-1,	-1,	-1,	123, 122,	11,	9,	Nuc174499,	0,
309,	1,	-1,	-1,	-1,	129, 147,	11,	7,	Nuc174902,	0,
310,	1,	-1,	-1,	-1,	138, 145,	11,	9,	Nuc175305,	0,
311,	1,	-1,	-1,	-1,	140, 72,	11,	11,	Nuc175708,	0,
312,	1,	-1,	-1,	-1,	141, 139,	11,	7,	Nuc176111,	0,
313,	1,	-1,	-1,	-1,	148, 92,	11,	9,	Nuc176514,	0,
314,	1,	-1,	-1,	-1,	152, 143,	11,	9,	Nuc176917,	0,
315,	1,	-1,	-1,	-1,	152, 103,	11,	9,	Nuc177320,	0,
316,	1,	-1,	-1,	-1,	158, 151,	11,	11,	Nuc177723,	0,
317,	1,	-1,	-1,	-1,	165, 104,	11,	9,	Nuc178126,	0,
318,	1,	-1,	-1,	-1,	172, 123,	11,	9,	Nuc178529,	0,
319,	1,	-1,	-1,	-1,	176, 102,	11,	7,	Nuc178932,	0,
320,	1,	-1,	-1,	-1,	183, 112,	11,	9,	Nuc179335,	0,
321,	1,	-1,	-1,	-1,	190, 97,	11,	11,	Nuc179738,	0,
322,	1,	-1,	-1,	-1,	191, 147,	11,	9,	Nuc180141,	0,
323,	1,	-1,	-1,	-1,	199, 113,	11,	11,	Nuc180544,	0,
324,	1,	-1,	-1,	-1,	201, 128,	11,	9,	Nuc180947,	0,
325,	1,	-1,	-1,	-1,	201, 133,	11,	7,	Nuc181350,	0,
326,	1,	-1,	-1,	-1,	201, 143,	11,	5,	Nuc181753,	0,
327,	1,	-1,	-1,	-1,	65, 42,	2,	9,	Nuc183365,	0,
328,	1,	-1,	-1,	-1,	81, 101,	2,	11,	Nuc183768,	0,
329,	1,	-1,	-1,	-1,	136, 133,	2,	11,	Nuc184171,	0,
330,	1,	-1,	-1,	-1,	164, 70,	2,	13,	Nuc184574,	0,
331,	1,	-1,	-1,	-1,	165, 138,	3,	11,	Nuc184977,	0,
332,	1,	-1,	-1,	-1,	62, 44,	4,	9,	Nuc185783,	0,
333,	1,	-1,	-1,	-1,	84, 86,	4,	7,	Nuc186186,	0,
334,	1,	-1,	-1,	-1,	95, 57,	4,	7,	Nuc186589,	0,
335,	1,	-1,	-1,	-1,	152, 144,	4,	7,	Nuc186992,	0,
336,	1,	-1,	-1,	-1,	167, 82,	4,	7,	Nuc187395,	0,
337,	1,	-1,	-1,	-1,	193, 124,	4,	7,	Nuc187798,	0,
338,	1,	-1,	-1,	-1,	68, 99,	5,	7,	Nuc189007,	0,
339,	1,	-1,	-1,	-1,	74, 36,	5,	9,	Nuc189410,	0,
340,	1,	-1,	-1,	-1,	136, 110,	5,	7,	Nuc189813,	0,
341,	1,	-1,	-1,	-1,	70, 135,	6,	9,	Nuc190619,	0,
342,	1,	-1,	-1,	-1,	73, 84,	6,	7,	Nuc191022,	0,
343,	1,	-1,	-1,	-1,	88, 146,	6,	9,	Nuc191425,	0,
344,	1,	-1,	-1,	-1,	169, 147,	6,	9,	Nuc191828,	0,
345,	1,	-1,	-1,	-1,	82, 81,	8,	9,	Nuc194246,	0,
346,	1,	-1,	-1,	-1,	88, 144,	8,	9,	Nuc194649,	0,
347,	1,	-1,	-1,	-1,	112, 90,	8,	9,	Nuc195052,	0,
348,	1,	-1,	-1,	-1,	114, 140,	8,	9,	Nuc195455,	0,
349,	1,	-1,	-1,	-1,	123, 142,	8,	7,	Nuc195858,	0,
350,	1,	-1,	-1,	-1,	125, 111,	8,	9,	Nuc196261,	0,
351,	1,	-1,	-1,	-1,	138, 108,	8,	7,	Nuc196664,	0,
352,	1,	-1,	-1,	-1,	138, 90,	8,	9,	Nuc197067,	0,
353,	1,	-1,	-1,	-1,	148, 117,	8,	7,	Nuc197470,	0,
354,	1,	-1,	-1,	-1,	201, 94,	8,	7,	Nuc197873,	0,
355,	1,	-1,	-1,	-1,	102, 68,	9,	11,	Nuc199485,	0,
356,	1,	-1,	-1,	-1,	104, 90,	9,	7,	Nuc199888,	0,
357,	1,	-1,	-1,	-1,	110, 119,	9,	7,	Nuc200291,	0,
358,	1,	-1,	-1,	-1,	114, 151,	9,	7,	Nuc200694,	0,
359,	1,	-1,	-1,	-1,	136, 146,	9,	9,	Nuc201097,	0,
360,	1,	-1,	-1,	-1,	158, 151,	9,	9,	Nuc201500,	0,
361,	1,	-1,	-1,	-1,	97, 128,	10,	9,	Nuc203112,	0,
362,	1,	-1,	-1,	-1,	107, 68,	10,	9,	Nuc203515,	0,
363,	1,	-1,	-1,	-1,	107, 104,	10,	7,	Nuc203918,	0,
364,	1,	-1,	-1,	-1,	140, 120,	10,	7,	Nuc204321,	0,
365,	1,	-1,	-1,	-1,	142, 76,	10,	9,	Nuc204724,	0,
366,	1,	-1,	-1,	-1,	149, 128,	10,	9,	Nuc205127,	0,
367,	1,	-1,	-1,	-1,	193, 124,	2,	7,	Nuc205530,	0,
368,	1,	-1,	-1,	-1,	137, 112,	4,	11,	Nuc205933,	0,
369,	1,	-1,	-1,	-1,	124, 114,	6,	7,	Nuc207142,	0,
370,	1,	-1,	-1,	-1,	135, 146,	7,	7,	Nuc207545,	0,
371,	1,	-1,	-1,	-1,	86, 78,	8,	7,	Nuc208351,	0,
