# Supplementary material for: A hybrid blob-slice model for accurate and efficient detection of fluorescence labeled nuclei in 3D
Source: BMC Bioinformatics. 2010 Nov 29;11:580. doi: 10.1186/1471-2105-11-580 (PMC3008706; doi:10.1186/1471-2105-11-580)
Supplement: Additional file 3 — Additional Data and Ground Truth. Computed nuclear positions and corrected ground truths for all example data contributing to Figure 4. Zip file contains data in Acetree format comma separated value text files. An explanation of the Acetree file format is included in readme.txt. [file 1471-2105-11-580-S3.ZIP › Data_And_Ground_Truth/zebrafish/late_testdata/unedited/t402-nuclei]

1,	1,	-1,	-1,	-1,	82, 102,	1,	11,	Nuc402,	0,
2,	1,	-1,	-1,	-1,	119, 24,	2,	13,	Nuc804,	0,
3,	1,	-1,	-1,	-1,	186, 49,	2,	13,	Nuc1206,	0,
4,	1,	-1,	-1,	-1,	115, 28,	4,	15,	Nuc2010,	0,
5,	1,	-1,	-1,	-1,	86, 62,	5,	11,	Nuc2814,	0,
6,	1,	-1,	-1,	-1,	147, 43,	5,	15,	Nuc3216,	0,
7,	1,	-1,	-1,	-1,	111, 151,	6,	13,	Nuc4020,	0,
8,	1,	-1,	-1,	-1,	125, 114,	7,	9,	Nuc5226,	0,
9,	1,	-1,	-1,	-1,	74, 104,	9,	9,	Nuc6834,	0,
10,	1,	-1,	-1,	-1,	142, 75,	11,	13,	Nuc7236,	0,
11,	1,	-1,	-1,	-1,	88, 21,	3,	11,	Nuc8844,	0,
12,	1,	-1,	-1,	-1,	86, 84,	2,	11,	Nuc9246,	0,
13,	1,	-1,	-1,	-1,	137, 114,	2,	9,	Nuc9648,	0,
14,	1,	-1,	-1,	-1,	167, 95,	2,	9,	Nuc10050,	0,
15,	1,	-1,	-1,	-1,	197, 145,	3,	9,	Nuc10452,	0,
16,	1,	-1,	-1,	-1,	91, 146,	6,	9,	Nuc10854,	0,
17,	1,	-1,	-1,	-1,	140, 123,	9,	7,	Nuc11658,	0,
18,	1,	-1,	-1,	-1,	95, 144,	3,	13,	Nuc12060,	0,
19,	1,	-1,	-1,	-1,	72, 136,	6,	7,	Nuc12462,	0,
20,	1,	-1,	-1,	-1,	61, 144,	1,	7,	Nuc19296,	0,
21,	1,	-1,	-1,	-1,	66, 45,	1,	7,	Nuc19698,	0,
22,	1,	-1,	-1,	-1,	69, 119,	1,	7,	Nuc20100,	0,
23,	1,	-1,	-1,	-1,	69, 88,	1,	9,	Nuc20502,	0,
24,	1,	-1,	-1,	-1,	69, 143,	1,	7,	Nuc20904,	0,
25,	1,	-1,	-1,	-1,	73, 70,	1,	9,	Nuc21306,	0,
26,	1,	-1,	-1,	-1,	76, 19,	1,	9,	Nuc21708,	0,
27,	1,	-1,	-1,	-1,	83, 112,	1,	7,	Nuc22110,	0,
28,	1,	-1,	-1,	-1,	89, 92,	1,	7,	Nuc22512,	0,
29,	1,	-1,	-1,	-1,	91, 48,	1,	7,	Nuc22914,	0,
30,	1,	-1,	-1,	-1,	92, 111,	1,	7,	Nuc23316,	0,
31,	1,	-1,	-1,	-1,	93, 100,	1,	9,	Nuc23718,	0,
32,	1,	-1,	-1,	-1,	94, 123,	1,	9,	Nuc24120,	0,
33,	1,	-1,	-1,	-1,	96, 68,	1,	7,	Nuc24522,	0,
34,	1,	-1,	-1,	-1,	100, 89,	1,	9,	Nuc24924,	0,
35,	1,	-1,	-1,	-1,	101, 147,	1,	9,	Nuc25326,	0,
36,	1,	-1,	-1,	-1,	103, 50,	1,	7,	Nuc25728,	0,
37,	1,	-1,	-1,	-1,	104, 105,	1,	7,	Nuc26130,	0,
38,	1,	-1,	-1,	-1,	105, 44,	1,	7,	Nuc26532,	0,
39,	1,	-1,	-1,	-1,	105, 121,	1,	9,	Nuc26934,	0,
40,	1,	-1,	-1,	-1,	107, 77,	1,	7,	Nuc27336,	0,
41,	1,	-1,	-1,	-1,	111, 42,	1,	7,	Nuc27738,	0,
42,	1,	-1,	-1,	-1,	113, 54,	1,	9,	Nuc28140,	0,
43,	1,	-1,	-1,	-1,	114, 118,	1,	9,	Nuc28542,	0,
44,	1,	-1,	-1,	-1,	115, 139,	1,	9,	Nuc28944,	0,
45,	1,	-1,	-1,	-1,	118, 31,	1,	5,	Nuc29346,	0,
46,	1,	-1,	-1,	-1,	117, 101,	1,	11,	Nuc29748,	0,
47,	1,	-1,	-1,	-1,	127, 66,	1,	11,	Nuc30150,	0,
48,	1,	-1,	-1,	-1,	130, 32,	1,	9,	Nuc30552,	0,
49,	1,	-1,	-1,	-1,	135, 92,	1,	7,	Nuc30954,	0,
50,	1,	-1,	-1,	-1,	137, 56,	1,	7,	Nuc31356,	0,
51,	1,	-1,	-1,	-1,	142, 105,	1,	7,	Nuc31758,	0,
52,	1,	-1,	-1,	-1,	144, 48,	1,	9,	Nuc32160,	0,
53,	1,	-1,	-1,	-1,	142, 79,	1,	11,	Nuc32562,	0,
54,	1,	-1,	-1,	-1,	147, 35,	1,	11,	Nuc32964,	0,
55,	1,	-1,	-1,	-1,	149, 65,	1,	9,	Nuc33366,	0,
56,	1,	-1,	-1,	-1,	151, 91,	1,	7,	Nuc33768,	0,
57,	1,	-1,	-1,	-1,	153, 56,	1,	7,	Nuc34170,	0,
58,	1,	-1,	-1,	-1,	160, 93,	1,	7,	Nuc34572,	0,
59,	1,	-1,	-1,	-1,	160, 108,	1,	9,	Nuc34974,	0,
60,	1,	-1,	-1,	-1,	167, 46,	1,	11,	Nuc35376,	0,
61,	1,	-1,	-1,	-1,	167, 67,	1,	7,	Nuc35778,	0,
62,	1,	-1,	-1,	-1,	169, 118,	1,	7,	Nuc36180,	0,
63,	1,	-1,	-1,	-1,	169, 107,	1,	7,	Nuc36582,	0,
64,	1,	-1,	-1,	-1,	174, 67,	1,	9,	Nuc36984,	0,
65,	1,	-1,	-1,	-1,	176, 100,	1,	5,	Nuc37386,	0,
66,	1,	-1,	-1,	-1,	178, 122,	1,	7,	Nuc37788,	0,
67,	1,	-1,	-1,	-1,	183, 117,	1,	7,	Nuc38190,	0,
68,	1,	-1,	-1,	-1,	184, 98,	1,	11,	Nuc38592,	0,
69,	1,	-1,	-1,	-1,	184, 106,	1,	7,	Nuc38994,	0,
70,	1,	-1,	-1,	-1,	187, 45,	1,	13,	Nuc39396,	0,
71,	1,	-1,	-1,	-1,	192, 151,	1,	9,	Nuc39798,	0,
72,	1,	-1,	-1,	-1,	194, 117,	1,	7,	Nuc40200,	0,
73,	1,	-1,	-1,	-1,	201, 56,	1,	9,	Nuc40602,	0,
74,	1,	-1,	-1,	-1,	201, 68,	1,	9,	Nuc41004,	0,
75,	1,	-1,	-1,	-1,	201, 94,	1,	9,	Nuc41406,	0,
76,	1,	-1,	-1,	-1,	201, 104,	1,	9,	Nuc41808,	0,
77,	1,	-1,	-1,	-1,	201, 112,	1,	7,	Nuc42210,	0,
78,	1,	-1,	-1,	-1,	201, 134,	1,	9,	Nuc42612,	0,
79,	1,	-1,	-1,	-1,	64, 69,	2,	9,	Nuc47838,	0,
80,	1,	-1,	-1,	-1,	69, 128,	2,	9,	Nuc48240,	0,
81,	1,	-1,	-1,	-1,	71, 60,	2,	9,	Nuc48642,	0,
82,	1,	-1,	-1,	-1,	74, 151,	2,	9,	Nuc49044,	0,
83,	1,	-1,	-1,	-1,	77, 39,	2,	11,	Nuc49446,	0,
84,	1,	-1,	-1,	-1,	75, 109,	2,	7,	Nuc49848,	0,
85,	1,	-1,	-1,	-1,	77, 52,	2,	7,	Nuc50250,	0,
86,	1,	-1,	-1,	-1,	81, 121,	2,	9,	Nuc50652,	0,
87,	1,	-1,	-1,	-1,	86, 60,	2,	9,	Nuc51054,	0,
88,	1,	-1,	-1,	-1,	94, 37,	2,	11,	Nuc51456,	0,
89,	1,	-1,	-1,	-1,	95, 60,	2,	9,	Nuc51858,	0,
90,	1,	-1,	-1,	-1,	110, 37,	2,	9,	Nuc52260,	0,
91,	1,	-1,	-1,	-1,	114, 151,	2,	9,	Nuc52662,	0,
92,	1,	-1,	-1,	-1,	121, 82,	2,	7,	Nuc53064,	0,
93,	1,	-1,	-1,	-1,	128, 97,	2,	7,	Nuc53466,	0,
94,	1,	-1,	-1,	-1,	139, 127,	2,	9,	Nuc53868,	0,
95,	1,	-1,	-1,	-1,	144, 120,	2,	7,	Nuc54270,	0,
96,	1,	-1,	-1,	-1,	146, 133,	2,	7,	Nuc54672,	0,
97,	1,	-1,	-1,	-1,	149, 140,	2,	7,	Nuc55074,	0,
98,	1,	-1,	-1,	-1,	151, 117,	2,	7,	Nuc55476,	0,
99,	1,	-1,	-1,	-1,	152, 101,	2,	9,	Nuc55878,	0,
100,	1,	-1,	-1,	-1,	156, 129,	2,	7,	Nuc56280,	0,
101,	1,	-1,	-1,	-1,	158, 151,	2,	7,	Nuc56682,	0,
102,	1,	-1,	-1,	-1,	162, 118,	2,	7,	Nuc57084,	0,
103,	1,	-1,	-1,	-1,	163, 77,	2,	9,	Nuc57486,	0,
104,	1,	-1,	-1,	-1,	166, 85,	2,	7,	Nuc57888,	0,
105,	1,	-1,	-1,	-1,	170, 131,	2,	7,	Nuc58290,	0,
106,	1,	-1,	-1,	-1,	182, 132,	2,	9,	Nuc58692,	0,
107,	1,	-1,	-1,	-1,	188, 67,	2,	9,	Nuc59094,	0,
108,	1,	-1,	-1,	-1,	65, 97,	3,	7,	Nuc61506,	0,
109,	1,	-1,	-1,	-1,	72, 62,	3,	9,	Nuc61908,	0,
110,	1,	-1,	-1,	-1,	100, 31,	3,	7,	Nuc62310,	0,
111,	1,	-1,	-1,	-1,	106, 60,	3,	9,	Nuc62712,	0,
112,	1,	-1,	-1,	-1,	109, 132,	3,	9,	Nuc63114,	0,
113,	1,	-1,	-1,	-1,	121, 58,	3,	9,	Nuc63516,	0,
114,	1,	-1,	-1,	-1,	122, 51,	3,	7,	Nuc63918,	0,
115,	1,	-1,	-1,	-1,	130, 41,	3,	7,	Nuc64320,	0,
116,	1,	-1,	-1,	-1,	133, 122,	3,	7,	Nuc64722,	0,
117,	1,	-1,	-1,	-1,	157, 122,	3,	9,	Nuc65124,	0,
118,	1,	-1,	-1,	-1,	158, 61,	3,	11,	Nuc65526,	0,
119,	1,	-1,	-1,	-1,	164, 102,	3,	7,	Nuc65928,	0,
120,	1,	-1,	-1,	-1,	173, 123,	3,	7,	Nuc66330,	0,
121,	1,	-1,	-1,	-1,	177, 84,	3,	9,	Nuc66732,	0,
122,	1,	-1,	-1,	-1,	177, 146,	3,	9,	Nuc67134,	0,
123,	1,	-1,	-1,	-1,	184, 49,	3,	11,	Nuc67536,	0,
124,	1,	-1,	-1,	-1,	197, 78,	3,	9,	Nuc67938,	0,
125,	1,	-1,	-1,	-1,	201, 122,	3,	9,	Nuc68340,	0,
126,	1,	-1,	-1,	-1,	65, 110,	4,	9,	Nuc71958,	0,
127,	1,	-1,	-1,	-1,	72, 135,	4,	9,	Nuc72360,	0,
128,	1,	-1,	-1,	-1,	73, 148,	4,	9,	Nuc72762,	0,
129,	1,	-1,	-1,	-1,	79, 38,	4,	11,	Nuc73164,	0,
130,	1,	-1,	-1,	-1,	80, 102,	4,	11,	Nuc73566,	0,
131,	1,	-1,	-1,	-1,	88, 51,	4,	7,	Nuc73968,	0,
132,	1,	-1,	-1,	-1,	98, 51,	4,	7,	Nuc74370,	0,
133,	1,	-1,	-1,	-1,	98, 119,	4,	7,	Nuc74772,	0,
134,	1,	-1,	-1,	-1,	114, 66,	4,	9,	Nuc75174,	0,
135,	1,	-1,	-1,	-1,	124, 117,	4,	9,	Nuc75576,	0,
136,	1,	-1,	-1,	-1,	133, 79,	4,	9,	Nuc75978,	0,
137,	1,	-1,	-1,	-1,	138, 132,	4,	9,	Nuc76380,	0,
138,	1,	-1,	-1,	-1,	140, 90,	4,	9,	Nuc76782,	0,
139,	1,	-1,	-1,	-1,	142, 66,	4,	7,	Nuc77184,	0,
140,	1,	-1,	-1,	-1,	147, 110,	4,	7,	Nuc77586,	0,
141,	1,	-1,	-1,	-1,	151, 101,	4,	9,	Nuc77988,	0,
142,	1,	-1,	-1,	-1,	159, 151,	4,	7,	Nuc78390,	0,
143,	1,	-1,	-1,	-1,	165, 54,	4,	11,	Nuc78792,	0,
144,	1,	-1,	-1,	-1,	164, 142,	4,	7,	Nuc79194,	0,
145,	1,	-1,	-1,	-1,	167, 82,	4,	9,	Nuc79596,	0,
146,	1,	-1,	-1,	-1,	169, 56,	4,	9,	Nuc79998,	0,
147,	1,	-1,	-1,	-1,	177, 111,	4,	7,	Nuc80400,	0,
148,	1,	-1,	-1,	-1,	184, 125,	4,	7,	Nuc80802,	0,
149,	1,	-1,	-1,	-1,	190, 135,	4,	7,	Nuc81204,	0,
150,	1,	-1,	-1,	-1,	194, 61,	4,	9,	Nuc81606,	0,
151,	1,	-1,	-1,	-1,	199, 117,	4,	9,	Nuc82008,	0,
152,	1,	-1,	-1,	-1,	201, 104,	4,	7,	Nuc82410,	0,
153,	1,	-1,	-1,	-1,	63, 131,	5,	7,	Nuc88038,	0,
154,	1,	-1,	-1,	-1,	63, 44,	5,	7,	Nuc88440,	0,
155,	1,	-1,	-1,	-1,	66, 81,	5,	11,	Nuc88842,	0,
156,	1,	-1,	-1,	-1,	74, 25,	5,	9,	Nuc89244,	0,
157,	1,	-1,	-1,	-1,	76, 37,	5,	9,	Nuc89646,	0,
158,	1,	-1,	-1,	-1,	78, 71,	5,	7,	Nuc90048,	0,
159,	1,	-1,	-1,	-1,	78, 141,	5,	7,	Nuc90450,	0,
160,	1,	-1,	-1,	-1,	88, 34,	5,	9,	Nuc90852,	0,
161,	1,	-1,	-1,	-1,	91, 130,	5,	9,	Nuc91254,	0,
162,	1,	-1,	-1,	-1,	97, 58,	5,	7,	Nuc91656,	0,
163,	1,	-1,	-1,	-1,	100, 43,	5,	11,	Nuc92058,	0,
164,	1,	-1,	-1,	-1,	100, 144,	5,	9,	Nuc92460,	0,
165,	1,	-1,	-1,	-1,	105, 68,	5,	7,	Nuc92862,	0,
166,	1,	-1,	-1,	-1,	106, 87,	5,	9,	Nuc93264,	0,
167,	1,	-1,	-1,	-1,	111, 80,	5,	7,	Nuc93666,	0,
168,	1,	-1,	-1,	-1,	112, 63,	5,	11,	Nuc94068,	0,
169,	1,	-1,	-1,	-1,	121, 36,	5,	9,	Nuc94470,	0,
170,	1,	-1,	-1,	-1,	123, 72,	5,	9,	Nuc94872,	0,
171,	1,	-1,	-1,	-1,	127, 131,	5,	9,	Nuc95274,	0,
172,	1,	-1,	-1,	-1,	132, 106,	5,	7,	Nuc95676,	0,
173,	1,	-1,	-1,	-1,	136, 142,	5,	9,	Nuc96078,	0,
174,	1,	-1,	-1,	-1,	140, 77,	5,	9,	Nuc96480,	0,
175,	1,	-1,	-1,	-1,	141, 121,	5,	7,	Nuc96882,	0,
176,	1,	-1,	-1,	-1,	144, 145,	5,	7,	Nuc97284,	0,
177,	1,	-1,	-1,	-1,	149, 136,	5,	7,	Nuc97686,	0,
178,	1,	-1,	-1,	-1,	149, 53,	5,	11,	Nuc98088,	0,
179,	1,	-1,	-1,	-1,	150, 76,	5,	9,	Nuc98490,	0,
180,	1,	-1,	-1,	-1,	153, 88,	5,	9,	Nuc98892,	0,
181,	1,	-1,	-1,	-1,	158, 106,	5,	7,	Nuc99294,	0,
182,	1,	-1,	-1,	-1,	168, 134,	5,	7,	Nuc99696,	0,
183,	1,	-1,	-1,	-1,	169, 116,	5,	7,	Nuc100098,	0,
184,	1,	-1,	-1,	-1,	193, 90,	5,	11,	Nuc100500,	0,
185,	1,	-1,	-1,	-1,	196, 81,	5,	9,	Nuc100902,	0,
186,	1,	-1,	-1,	-1,	61, 74,	6,	7,	Nuc104118,	0,
187,	1,	-1,	-1,	-1,	64, 139,	6,	7,	Nuc104520,	0,
188,	1,	-1,	-1,	-1,	67, 120,	6,	9,	Nuc104922,	0,
189,	1,	-1,	-1,	-1,	72, 37,	6,	11,	Nuc105324,	0,
190,	1,	-1,	-1,	-1,	73, 59,	6,	7,	Nuc105726,	0,
191,	1,	-1,	-1,	-1,	75, 28,	6,	11,	Nuc106128,	0,
192,	1,	-1,	-1,	-1,	88, 70,	6,	9,	Nuc106530,	0,
193,	1,	-1,	-1,	-1,	96, 79,	6,	9,	Nuc106932,	0,
194,	1,	-1,	-1,	-1,	98, 110,	6,	9,	Nuc107334,	0,
195,	1,	-1,	-1,	-1,	117, 100,	6,	7,	Nuc107736,	0,
196,	1,	-1,	-1,	-1,	116, 123,	6,	9,	Nuc108138,	0,
197,	1,	-1,	-1,	-1,	123, 87,	6,	9,	Nuc108540,	0,
198,	1,	-1,	-1,	-1,	131, 45,	6,	9,	Nuc108942,	0,
199,	1,	-1,	-1,	-1,	142, 99,	6,	7,	Nuc109344,	0,
200,	1,	-1,	-1,	-1,	160, 61,	6,	11,	Nuc109746,	0,
201,	1,	-1,	-1,	-1,	163, 92,	6,	11,	Nuc110148,	0,
202,	1,	-1,	-1,	-1,	176, 126,	6,	7,	Nuc110550,	0,
203,	1,	-1,	-1,	-1,	180, 80,	6,	7,	Nuc110952,	0,
204,	1,	-1,	-1,	-1,	185, 151,	6,	9,	Nuc111354,	0,
205,	1,	-1,	-1,	-1,	195, 126,	6,	9,	Nuc111756,	0,
206,	1,	-1,	-1,	-1,	196, 140,	6,	9,	Nuc112158,	0,
207,	1,	-1,	-1,	-1,	195, 92,	6,	11,	Nuc112560,	0,
208,	1,	-1,	-1,	-1,	69, 73,	7,	9,	Nuc116178,	0,
209,	1,	-1,	-1,	-1,	87, 92,	7,	7,	Nuc116580,	0,
210,	1,	-1,	-1,	-1,	104, 115,	7,	9,	Nuc116982,	0,
211,	1,	-1,	-1,	-1,	108, 151,	7,	9,	Nuc117384,	0,
212,	1,	-1,	-1,	-1,	115, 71,	7,	9,	Nuc117786,	0,
213,	1,	-1,	-1,	-1,	117, 109,	7,	7,	Nuc118188,	0,
214,	1,	-1,	-1,	-1,	119, 50,	7,	9,	Nuc118590,	0,
215,	1,	-1,	-1,	-1,	121, 135,	7,	7,	Nuc118992,	0,
216,	1,	-1,	-1,	-1,	126, 97,	7,	9,	Nuc119394,	0,
217,	1,	-1,	-1,	-1,	128, 127,	7,	9,	Nuc119796,	0,
218,	1,	-1,	-1,	-1,	135, 57,	7,	9,	Nuc120198,	0,
219,	1,	-1,	-1,	-1,	135, 148,	7,	7,	Nuc120600,	0,
220,	1,	-1,	-1,	-1,	136, 92,	7,	7,	Nuc121002,	0,
221,	1,	-1,	-1,	-1,	138, 110,	7,	9,	Nuc121404,	0,
222,	1,	-1,	-1,	-1,	144, 150,	7,	9,	Nuc121806,	0,
223,	1,	-1,	-1,	-1,	147, 94,	7,	7,	Nuc122208,	0,
224,	1,	-1,	-1,	-1,	152, 144,	7,	9,	Nuc122610,	0,
225,	1,	-1,	-1,	-1,	158, 137,	7,	7,	Nuc123012,	0,
226,	1,	-1,	-1,	-1,	165, 64,	7,	9,	Nuc123414,	0,
227,	1,	-1,	-1,	-1,	170, 150,	7,	11,	Nuc123816,	0,
228,	1,	-1,	-1,	-1,	184, 140,	7,	7,	Nuc124218,	0,
229,	1,	-1,	-1,	-1,	186, 147,	7,	9,	Nuc124620,	0,
230,	1,	-1,	-1,	-1,	201, 113,	7,	11,	Nuc125022,	0,
231,	1,	-1,	-1,	-1,	68, 147,	8,	9,	Nuc129042,	0,
232,	1,	-1,	-1,	-1,	74, 82,	8,	7,	Nuc129444,	0,
233,	1,	-1,	-1,	-1,	80, 50,	8,	9,	Nuc129846,	0,
234,	1,	-1,	-1,	-1,	81, 72,	8,	9,	Nuc130248,	0,
235,	1,	-1,	-1,	-1,	83, 83,	8,	7,	Nuc130650,	0,
236,	1,	-1,	-1,	-1,	84, 115,	8,	7,	Nuc131052,	0,
237,	1,	-1,	-1,	-1,	86, 102,	8,	11,	Nuc131454,	0,
238,	1,	-1,	-1,	-1,	88, 139,	8,	7,	Nuc131856,	0,
239,	1,	-1,	-1,	-1,	99, 97,	8,	9,	Nuc132258,	0,
240,	1,	-1,	-1,	-1,	100, 71,	8,	7,	Nuc132660,	0,
241,	1,	-1,	-1,	-1,	104, 55,	8,	7,	Nuc133062,	0,
242,	1,	-1,	-1,	-1,	108, 106,	8,	9,	Nuc133464,	0,
243,	1,	-1,	-1,	-1,	114, 92,	8,	7,	Nuc133866,	0,
244,	1,	-1,	-1,	-1,	120, 52,	8,	9,	Nuc134268,	0,
245,	1,	-1,	-1,	-1,	128, 86,	8,	11,	Nuc134670,	0,
246,	1,	-1,	-1,	-1,	132, 138,	8,	7,	Nuc135072,	0,
247,	1,	-1,	-1,	-1,	146, 64,	8,	11,	Nuc135474,	0,
248,	1,	-1,	-1,	-1,	150, 120,	8,	7,	Nuc135876,	0,
249,	1,	-1,	-1,	-1,	156, 71,	8,	7,	Nuc136278,	0,
250,	1,	-1,	-1,	-1,	164, 114,	8,	9,	Nuc136680,	0,
251,	1,	-1,	-1,	-1,	168, 127,	8,	7,	Nuc137082,	0,
252,	1,	-1,	-1,	-1,	177, 71,	8,	11,	Nuc137484,	0,
253,	1,	-1,	-1,	-1,	179, 93,	8,	9,	Nuc137886,	0,
254,	1,	-1,	-1,	-1,	201, 83,	8,	9,	Nuc138288,	0,
255,	1,	-1,	-1,	-1,	65, 90,	9,	9,	Nuc142308,	0,
256,	1,	-1,	-1,	-1,	67, 47,	9,	9,	Nuc142710,	0,
257,	1,	-1,	-1,	-1,	99, 127,	9,	9,	Nuc143112,	0,
258,	1,	-1,	-1,	-1,	112, 59,	9,	9,	Nuc143514,	0,
259,	1,	-1,	-1,	-1,	115, 83,	9,	7,	Nuc143916,	0,
260,	1,	-1,	-1,	-1,	121, 120,	9,	7,	Nuc144318,	0,
261,	1,	-1,	-1,	-1,	122, 129,	9,	9,	Nuc144720,	0,
262,	1,	-1,	-1,	-1,	163, 83,	9,	9,	Nuc145122,	0,
263,	1,	-1,	-1,	-1,	179, 95,	9,	11,	Nuc145524,	0,
264,	1,	-1,	-1,	-1,	188, 105,	9,	11,	Nuc145926,	0,
265,	1,	-1,	-1,	-1,	196, 126,	9,	9,	Nuc146328,	0,
266,	1,	-1,	-1,	-1,	201, 96,	9,	7,	Nuc146730,	0,
267,	1,	-1,	-1,	-1,	63, 64,	10,	9,	Nuc149946,	0,
268,	1,	-1,	-1,	-1,	69, 147,	10,	9,	Nuc150348,	0,
269,	1,	-1,	-1,	-1,	73, 90,	10,	11,	Nuc150750,	0,
270,	1,	-1,	-1,	-1,	74, 111,	10,	9,	Nuc151152,	0,
271,	1,	-1,	-1,	-1,	80, 129,	10,	7,	Nuc151554,	0,
272,	1,	-1,	-1,	-1,	82, 63,	10,	11,	Nuc151956,	0,
273,	1,	-1,	-1,	-1,	88, 110,	10,	7,	Nuc152358,	0,
274,	1,	-1,	-1,	-1,	88, 146,	10,	7,	Nuc152760,	0,
275,	1,	-1,	-1,	-1,	91, 53,	10,	9,	Nuc153162,	0,
276,	1,	-1,	-1,	-1,	97, 85,	10,	9,	Nuc153564,	0,
277,	1,	-1,	-1,	-1,	99, 113,	10,	9,	Nuc153966,	0,
278,	1,	-1,	-1,	-1,	114, 98,	10,	9,	Nuc154368,	0,
279,	1,	-1,	-1,	-1,	115, 130,	10,	7,	Nuc154770,	0,
280,	1,	-1,	-1,	-1,	114, 143,	10,	7,	Nuc155172,	0,
281,	1,	-1,	-1,	-1,	124, 143,	10,	7,	Nuc155574,	0,
282,	1,	-1,	-1,	-1,	124, 94,	10,	7,	Nuc155976,	0,
283,	1,	-1,	-1,	-1,	131, 70,	10,	11,	Nuc156378,	0,
284,	1,	-1,	-1,	-1,	132, 102,	10,	9,	Nuc156780,	0,
285,	1,	-1,	-1,	-1,	132, 116,	10,	9,	Nuc157182,	0,
286,	1,	-1,	-1,	-1,	132, 137,	10,	11,	Nuc157584,	0,
287,	1,	-1,	-1,	-1,	150, 81,	10,	7,	Nuc157986,	0,
288,	1,	-1,	-1,	-1,	150, 129,	10,	7,	Nuc158388,	0,
289,	1,	-1,	-1,	-1,	188, 129,	10,	9,	Nuc158790,	0,
290,	1,	-1,	-1,	-1,	193, 140,	10,	7,	Nuc159192,	0,
291,	1,	-1,	-1,	-1,	61, 76,	11,	9,	Nuc165624,	0,
292,	1,	-1,	-1,	-1,	64, 95,	11,	11,	Nuc166026,	0,
293,	1,	-1,	-1,	-1,	63, 109,	11,	7,	Nuc166428,	0,
294,	1,	-1,	-1,	-1,	63, 117,	11,	11,	Nuc166830,	0,
295,	1,	-1,	-1,	-1,	67, 103,	11,	7,	Nuc167232,	0,
296,	1,	-1,	-1,	-1,	67, 127,	11,	7,	Nuc167634,	0,
297,	1,	-1,	-1,	-1,	76, 73,	11,	9,	Nuc168036,	0,
298,	1,	-1,	-1,	-1,	79, 141,	11,	7,	Nuc168438,	0,
299,	1,	-1,	-1,	-1,	84, 94,	11,	9,	Nuc168840,	0,
300,	1,	-1,	-1,	-1,	90, 122,	11,	9,	Nuc169242,	0,
301,	1,	-1,	-1,	-1,	92, 104,	11,	7,	Nuc169644,	0,
302,	1,	-1,	-1,	-1,	92, 94,	11,	7,	Nuc170046,	0,
303,	1,	-1,	-1,	-1,	93, 76,	11,	7,	Nuc170448,	0,
304,	1,	-1,	-1,	-1,	98, 129,	11,	7,	Nuc170850,	0,
305,	1,	-1,	-1,	-1,	98, 140,	11,	7,	Nuc171252,	0,
306,	1,	-1,	-1,	-1,	103, 115,	11,	7,	Nuc171654,	0,
307,	1,	-1,	-1,	-1,	104, 91,	11,	7,	Nuc172056,	0,
308,	1,	-1,	-1,	-1,	104, 68,	11,	9,	Nuc172458,	0,
309,	1,	-1,	-1,	-1,	106, 146,	11,	7,	Nuc172860,	0,
310,	1,	-1,	-1,	-1,	109, 127,	11,	7,	Nuc173262,	0,
311,	1,	-1,	-1,	-1,	109, 137,	11,	7,	Nuc173664,	0,
312,	1,	-1,	-1,	-1,	112, 121,	11,	7,	Nuc174066,	0,
313,	1,	-1,	-1,	-1,	113, 111,	11,	9,	Nuc174468,	0,
314,	1,	-1,	-1,	-1,	114, 151,	11,	9,	Nuc174870,	0,
315,	1,	-1,	-1,	-1,	119, 77,	11,	11,	Nuc175272,	0,
316,	1,	-1,	-1,	-1,	122, 123,	11,	9,	Nuc175674,	0,
317,	1,	-1,	-1,	-1,	129, 150,	11,	9,	Nuc176076,	0,
318,	1,	-1,	-1,	-1,	138, 147,	11,	9,	Nuc176478,	0,
319,	1,	-1,	-1,	-1,	149, 93,	11,	11,	Nuc176880,	0,
320,	1,	-1,	-1,	-1,	151, 144,	11,	7,	Nuc177282,	0,
321,	1,	-1,	-1,	-1,	153, 105,	11,	9,	Nuc177684,	0,
322,	1,	-1,	-1,	-1,	157, 151,	11,	11,	Nuc178086,	0,
323,	1,	-1,	-1,	-1,	160, 89,	11,	11,	Nuc178488,	0,
324,	1,	-1,	-1,	-1,	165, 105,	11,	9,	Nuc178890,	0,
325,	1,	-1,	-1,	-1,	173, 124,	11,	9,	Nuc179292,	0,
326,	1,	-1,	-1,	-1,	175, 135,	11,	9,	Nuc179694,	0,
327,	1,	-1,	-1,	-1,	176, 104,	11,	7,	Nuc180096,	0,
328,	1,	-1,	-1,	-1,	182, 113,	11,	9,	Nuc180498,	0,
329,	1,	-1,	-1,	-1,	191, 97,	11,	11,	Nuc180900,	0,
330,	1,	-1,	-1,	-1,	194, 150,	11,	11,	Nuc181302,	0,
331,	1,	-1,	-1,	-1,	200, 114,	11,	11,	Nuc181704,	0,
332,	1,	-1,	-1,	-1,	201, 107,	11,	9,	Nuc182106,	0,
333,	1,	-1,	-1,	-1,	201, 135,	11,	9,	Nuc182508,	0,
334,	1,	-1,	-1,	-1,	176, 143,	1,	11,	Nuc182910,	0,
335,	1,	-1,	-1,	-1,	178, 83,	1,	11,	Nuc183312,	0,
336,	1,	-1,	-1,	-1,	65, 109,	2,	9,	Nuc184116,	0,
337,	1,	-1,	-1,	-1,	65, 46,	2,	9,	Nuc184518,	0,
338,	1,	-1,	-1,	-1,	142, 65,	2,	9,	Nuc184920,	0,
339,	1,	-1,	-1,	-1,	152, 89,	2,	7,	Nuc185322,	0,
340,	1,	-1,	-1,	-1,	163, 142,	2,	7,	Nuc185724,	0,
341,	1,	-1,	-1,	-1,	165, 72,	2,	15,	Nuc186126,	0,
342,	1,	-1,	-1,	-1,	63, 132,	3,	7,	Nuc188538,	0,
343,	1,	-1,	-1,	-1,	87, 135,	3,	9,	Nuc188940,	0,
344,	1,	-1,	-1,	-1,	105, 105,	3,	7,	Nuc189342,	0,
345,	1,	-1,	-1,	-1,	130, 67,	3,	9,	Nuc189744,	0,
346,	1,	-1,	-1,	-1,	131, 106,	3,	7,	Nuc190146,	0,
347,	1,	-1,	-1,	-1,	136, 134,	3,	9,	Nuc190548,	0,
348,	1,	-1,	-1,	-1,	144, 147,	3,	7,	Nuc190950,	0,
349,	1,	-1,	-1,	-1,	145, 110,	3,	7,	Nuc191352,	0,
350,	1,	-1,	-1,	-1,	151, 77,	3,	9,	Nuc191754,	0,
351,	1,	-1,	-1,	-1,	80, 120,	4,	9,	Nuc192960,	0,
352,	1,	-1,	-1,	-1,	130, 41,	4,	11,	Nuc193362,	0,
353,	1,	-1,	-1,	-1,	141, 102,	4,	7,	Nuc193764,	0,
354,	1,	-1,	-1,	-1,	162, 116,	4,	7,	Nuc194166,	0,
355,	1,	-1,	-1,	-1,	193, 126,	4,	9,	Nuc194568,	0,
356,	1,	-1,	-1,	-1,	65, 66,	5,	9,	Nuc195372,	0,
357,	1,	-1,	-1,	-1,	100, 111,	5,	13,	Nuc195774,	0,
358,	1,	-1,	-1,	-1,	153, 144,	5,	7,	Nuc196176,	0,
359,	1,	-1,	-1,	-1,	177, 127,	5,	9,	Nuc196578,	0,
360,	1,	-1,	-1,	-1,	177, 151,	5,	21,	Nuc196980,	0,
361,	1,	-1,	-1,	-1,	62, 130,	6,	7,	Nuc198186,	0,
362,	1,	-1,	-1,	-1,	75, 84,	6,	7,	Nuc198588,	0,
363,	1,	-1,	-1,	-1,	84, 86,	6,	9,	Nuc198990,	0,
364,	1,	-1,	-1,	-1,	68, 48,	7,	9,	Nuc201000,	0,
365,	1,	-1,	-1,	-1,	71, 101,	7,	9,	Nuc201402,	0,
366,	1,	-1,	-1,	-1,	88, 137,	7,	7,	Nuc201804,	0,
367,	1,	-1,	-1,	-1,	157, 106,	7,	7,	Nuc202206,	0,
368,	1,	-1,	-1,	-1,	61, 107,	8,	7,	Nuc203412,	0,
369,	1,	-1,	-1,	-1,	124, 144,	8,	7,	Nuc203814,	0,
370,	1,	-1,	-1,	-1,	135, 150,	8,	9,	Nuc204216,	0,
371,	1,	-1,	-1,	-1,	149, 131,	8,	9,	Nuc204618,	0,
372,	1,	-1,	-1,	-1,	194, 140,	8,	7,	Nuc205020,	0,
373,	1,	-1,	-1,	-1,	87, 80,	9,	7,	Nuc205422,	0,
374,	1,	-1,	-1,	-1,	115, 142,	9,	9,	Nuc205824,	0,
375,	1,	-1,	-1,	-1,	140, 91,	9,	7,	Nuc206226,	0,
376,	1,	-1,	-1,	-1,	171, 151,	9,	9,	Nuc206628,	0,
377,	1,	-1,	-1,	-1,	192, 125,	2,	9,	Nuc208236,	0,
378,	1,	-1,	-1,	-1,	130, 64,	5,	9,	Nuc208638,	0,
