# Supplementary material for: A hybrid blob-slice model for accurate and efficient detection of fluorescence labeled nuclei in 3D
Source: BMC Bioinformatics. 2010 Nov 29;11:580. doi: 10.1186/1471-2105-11-580 (PMC3008706; doi:10.1186/1471-2105-11-580)
Supplement: Additional file 3 — Additional Data and Ground Truth. Computed nuclear positions and corrected ground truths for all example data contributing to Figure 4. Zip file contains data in Acetree format comma separated value text files. An explanation of the Acetree file format is included in readme.txt. [file 1471-2105-11-580-S3.ZIP › Data_And_Ground_Truth/zebrafish/late_testdata/edited/t403-nuclei]

1	1	-1	-1	-1	103	47	1.0	13	Nuc7118	0	0	0	0		0	0	0	0	0
2	1	-1	-1	-1	167	117	1.0	11	Nuc7119	0	0	0	0		0	0	0	0	0
3	0	-1	-1	-1	116	24	2.0	15		0	0	0	0		0	0	0	0	0
4	1	-1	-1	-1	145	133	2.0	7	Nuc7120	0	0	0	0		0	0	0	0	0
5	1	-1	-1	-1	105	60	3.0	13	Nuc7121	0	0	0	0		0	0	0	0	0
6	1	-1	-1	-1	115	26	3.0	15	Nuc7122	0	0	0	0		0	0	0	0	0
7	1	-1	-1	-1	85	58	5.0	9	Nuc7123	0	0	0	0		0	0	0	0	0
8	1	-1	-1	-1	111	151	6.0	13	Nuc7124	0	0	0	0		0	0	0	0	0
9	1	-1	-1	-1	100	111	6.0	11	Nuc7125	0	0	0	0		0	0	0	0	0
10	1	-1	-1	-1	189	102	8.0	13	Nuc7126	0	0	0	0		0	0	0	0	0
11	1	-1	-1	-1	130	69	9.0	9	Nuc7127	0	0	0	0		0	0	0	0	0
12	1	-1	-1	-1	158	138	1.0	9	Nuc7128	0	0	0	0		0	0	0	0	0
13	1	-1	-1	-1	128	65	3.0	11	Nuc7129	0	0	0	0		0	0	0	0	0
14	1	-1	-1	-1	146	110	4.0	7	Nuc7130	0	0	0	0		0	0	0	0	0
15	1	-1	-1	-1	171	151	9.0	11	Nuc7131	0	0	0	0		0	0	0	0	0
16	1	-1	-1	-1	63	97	1.0	7	Nuc7132	0	0	0	0		0	0	0	0	0
17	1	-1	-1	-1	63	143	1.0	9	Nuc7133	0	0	0	0		0	0	0	0	0
18	1	-1	-1	-1	66	43	1.0	7	Nuc7134	0	0	0	0		0	0	0	0	0
19	1	-1	-1	-1	67	117	1.0	7	Nuc7135	0	0	0	0		0	0	0	0	0
20	1	-1	-1	-1	69	86	1.0	9	Nuc7136	0	0	0	0		0	0	0	0	0
21	1	-1	-1	-1	72	139	1.0	11	Nuc7137	0	0	0	0		0	0	0	0	0
22	1	-1	-1	-1	73	70	1.0	9	Nuc7138	0	0	0	0		0	0	0	0	0
23	1	-1	-1	-1	75	18	1.0	11	Nuc7139	0	0	0	0		0	0	0	0	0
24	1	-1	-1	-1	77	56	1.0	9	Nuc7140	0	0	0	0		0	0	0	0	0
25	1	-1	-1	-1	82	2	1.0	11	Nuc7141	0	0	0	0		0	0	0	0	0
26	1	-1	-1	-1	83	103	1.0	9	Nuc7142	0	0	0	0		0	0	0	0	0
27	1	-1	-1	-1	86	82	1.0	11	Nuc7143	0	0	0	0		0	0	0	0	0
28	1	-1	-1	-1	87	91	1.0	7	Nuc7144	0	0	0	0		0	0	0	0	0
29	1	-1	-1	-1	89	43	1.0	7	Nuc7145	0	0	0	0		0	0	0	0	0
30	1	-1	-1	-1	91	68	1.0	9	Nuc7146	0	0	0	0		0	0	0	0	0
31	1	-1	-1	-1	93	97	1.0	9	Nuc7147	0	0	0	0		0	0	0	0	0
32	1	-1	-1	-1	94	123	1.0	9	Nuc7148	0	0	0	0		0	0	0	0	0
33	1	-1	-1	-1	98	87	1.0	9	Nuc7149	0	0	0	0		0	0	0	0	0
34	1	-1	-1	-1	103	92	1.0	7	Nuc7150	0	0	0	0		0	0	0	0	0
35	1	-1	-1	-1	102	103	1.0	9	Nuc7151	0	0	0	0		0	0	0	0	0
36	1	-1	-1	-1	104	119	1.0	9	Nuc7152	0	0	0	0		0	0	0	0	0
37	1	-1	-1	-1	106	75	1.0	7	Nuc7153	0	0	0	0		0	0	0	0	0
38	1	-1	-1	-1	110	98	1.0	9	Nuc7154	0	0	0	0		0	0	0	0	0
39	1	-1	-1	-1	111	85	1.0	7	Nuc7155	0	0	0	0		0	0	0	0	0
40	1	-1	-1	-1	113	53	1.0	7	Nuc7156	0	0	0	0		0	0	0	0	0
41	1	-1	-1	-1	113	116	1.0	9	Nuc7157	0	0	0	0		0	0	0	0	0
42	1	-1	-1	-1	115	29	1.0	7	Nuc7158	0	0	0	0		0	0	0	0	0
43	1	-1	-1	-1	115	138	1.0	9	Nuc7159	0	0	0	0		0	0	0	0	0
44	1	-1	-1	-1	121	50	1.0	9	Nuc7160	0	0	0	0		0	0	0	0	0
45	1	-1	-1	-1	124	90	1.0	7	Nuc7161	0	0	0	0		0	0	0	0	0
46	1	-1	-1	-1	123	100	1.0	9	Nuc7162	0	0	0	0		0	0	0	0	0
47	1	-1	-1	-1	129	31	1.0	9	Nuc7163	0	0	0	0		0	0	0	0	0
48	1	-1	-1	-1	137	58	1.0	11	Nuc7164	0	0	0	0		0	0	0	0	0
49	1	-1	-1	-1	141	103	1.0	9	Nuc7165	0	0	0	0		0	0	0	0	0
50	1	-1	-1	-1	144	47	1.0	9	Nuc7166	0	0	0	0		0	0	0	0	0
51	1	-1	-1	-1	146	34	1.0	11	Nuc7167	0	0	0	0		0	0	0	0	0
52	1	-1	-1	-1	147	79	1.0	7	Nuc7168	0	0	0	0		0	0	0	0	0
53	1	-1	-1	-1	148	64	1.0	9	Nuc7169	0	0	0	0		0	0	0	0	0
54	1	-1	-1	-1	152	54	1.0	7	Nuc7170	0	0	0	0		0	0	0	0	0
55	1	-1	-1	-1	159	92	1.0	7	Nuc7171	0	0	0	0		0	0	0	0	0
56	1	-1	-1	-1	160	108	1.0	7	Nuc7172	0	0	0	0		0	0	0	0	0
57	1	-1	-1	-1	166	66	1.0	9	Nuc7173	0	0	0	0		0	0	0	0	0
58	1	-1	-1	-1	167	44	1.0	11	Nuc7174	0	0	0	0		0	0	0	0	0
59	1	-1	-1	-1	174	66	1.0	7	Nuc7175	0	0	0	0		0	0	0	0	0
60	1	-1	-1	-1	175	100	1.0	5	Nuc7176	0	0	0	0		0	0	0	0	0
61	1	-1	-1	-1	175	139	1.0	9	Nuc7177	0	0	0	0		0	0	0	0	0
62	1	-1	-1	-1	178	120	1.0	7	Nuc7178	0	0	0	0		0	0	0	0	0
63	1	-1	-1	-1	179	81	1.0	9	Nuc7179	0	0	0	0		0	0	0	0	0
64	1	-1	-1	-1	182	93	1.0	9	Nuc7180	0	0	0	0		0	0	0	0	0
65	1	-1	-1	-1	183	116	1.0	7	Nuc7181	0	0	0	0		0	0	0	0	0
66	1	-1	-1	-1	192	151	1.0	11	Nuc7182	0	0	0	0		0	0	0	0	0
67	1	-1	-1	-1	193	116	1.0	9	Nuc7183	0	0	0	0		0	0	0	0	0
68	1	-1	-1	-1	199	141	1.0	11	Nuc7184	0	0	0	0		0	0	0	0	0
69	1	-1	-1	-1	201	101	1.0	11	Nuc7185	0	0	0	0		0	0	0	0	0
70	1	-1	-1	-1	201	55	1.0	9	Nuc7186	0	0	0	0		0	0	0	0	0
71	1	-1	-1	-1	201	135	1.0	9	Nuc7187	0	0	0	0		0	0	0	0	0
72	1	-1	-1	-1	63	67	2.0	9	Nuc7188	0	0	0	0		0	0	0	0	0
73	1	-1	-1	-1	69	127	2.0	9	Nuc7189	0	0	0	0		0	0	0	0	0
74	1	-1	-1	-1	70	59	2.0	9	Nuc7190	0	0	0	0		0	0	0	0	0
75	1	-1	-1	-1	72	151	2.0	9	Nuc7191	0	0	0	0		0	0	0	0	0
76	1	-1	-1	-1	76	50	2.0	7	Nuc7192	0	0	0	0		0	0	0	0	0
77	1	-1	-1	-1	78	108	2.0	7	Nuc7193	0	0	0	0		0	0	0	0	0
78	1	-1	-1	-1	81	121	2.0	9	Nuc7194	0	0	0	0		0	0	0	0	0
79	1	-1	-1	-1	85	58	2.0	9	Nuc7195	0	0	0	0		0	0	0	0	0
80	1	-1	-1	-1	88	19	2.0	11	Nuc7196	0	0	0	0		0	0	0	0	0
81	1	-1	-1	-1	93	35	2.0	9	Nuc7197	0	0	0	0		0	0	0	0	0
82	1	-1	-1	-1	93	58	2.0	9	Nuc7198	0	0	0	0		0	0	0	0	0
83	1	-1	-1	-1	100	145	2.0	11	Nuc7199	0	0	0	0		0	0	0	0	0
84	1	-1	-1	-1	108	129	2.0	9	Nuc7200	0	0	0	0		0	0	0	0	0
85	1	-1	-1	-1	111	36	2.0	9	Nuc7201	0	0	0	0		0	0	0	0	0
86	1	-1	-1	-1	113	46	2.0	7	Nuc7202	0	0	0	0		0	0	0	0	0
87	1	-1	-1	-1	114	151	2.0	9	Nuc7203	0	0	0	0		0	0	0	0	0
88	1	-1	-1	-1	120	80	2.0	7	Nuc7204	0	0	0	0		0	0	0	0	0
89	1	-1	-1	-1	135	76	2.0	7	Nuc7205	0	0	0	0		0	0	0	0	0
90	1	-1	-1	-1	137	126	2.0	9	Nuc7206	0	0	0	0		0	0	0	0	0
91	1	-1	-1	-1	145	119	2.0	9	Nuc7207	0	0	0	0		0	0	0	0	0
92	1	-1	-1	-1	150	115	2.0	9	Nuc7208	0	0	0	0		0	0	0	0	0
93	1	-1	-1	-1	151	88	2.0	7	Nuc7209	0	0	0	0		0	0	0	0	0
94	1	-1	-1	-1	155	127	2.0	9	Nuc7210	0	0	0	0		0	0	0	0	0
95	1	-1	-1	-1	163	75	2.0	9	Nuc7211	0	0	0	0		0	0	0	0	0
96	1	-1	-1	-1	166	85	2.0	7	Nuc7212	0	0	0	0		0	0	0	0	0
97	1	-1	-1	-1	167	95	2.0	9	Nuc7213	0	0	0	0		0	0	0	0	0
98	1	-1	-1	-1	168	106	2.0	7	Nuc7214	0	0	0	0		0	0	0	0	0
99	1	-1	-1	-1	169	130	2.0	7	Nuc7215	0	0	0	0		0	0	0	0	0
100	1	-1	-1	-1	176	81	2.0	9	Nuc7216	0	0	0	0		0	0	0	0	0
101	1	-1	-1	-1	185	46	2.0	15	Nuc7217	0	0	0	0		0	0	0	0	0
102	1	-1	-1	-1	182	130	2.0	9	Nuc7218	0	0	0	0		0	0	0	0	0
103	1	-1	-1	-1	185	103	2.0	7	Nuc7219	0	0	0	0		0	0	0	0	0
104	1	-1	-1	-1	188	65	2.0	9	Nuc7220	0	0	0	0		0	0	0	0	0
105	1	-1	-1	-1	201	68	2.0	11	Nuc7221	0	0	0	0		0	0	0	0	0
106	1	-1	-1	-1	64	108	3.0	7	Nuc7222	0	0	0	0		0	0	0	0	0
107	1	-1	-1	-1	64	96	3.0	7	Nuc7223	0	0	0	0		0	0	0	0	0
108	1	-1	-1	-1	78	37	3.0	11	Nuc7224	0	0	0	0		0	0	0	0	0
109	1	-1	-1	-1	78	100	3.0	7	Nuc7225	0	0	0	0		0	0	0	0	0
110	1	-1	-1	-1	84	134	3.0	9	Nuc7226	0	0	0	0		0	0	0	0	0
111	1	-1	-1	-1	94	144	3.0	13	Nuc7227	0	0	0	0		0	0	0	0	0
112	1	-1	-1	-1	96	116	3.0	7	Nuc7228	0	0	0	0		0	0	0	0	0
113	1	-1	-1	-1	99	29	3.0	7	Nuc7229	0	0	0	0		0	0	0	0	0
114	1	-1	-1	-1	113	66	3.0	9	Nuc7230	0	0	0	0		0	0	0	0	0
115	1	-1	-1	-1	118	58	3.0	9	Nuc7231	0	0	0	0		0	0	0	0	0
116	1	-1	-1	-1	121	50	3.0	7	Nuc7232	0	0	0	0		0	0	0	0	0
117	1	-1	-1	-1	124	116	3.0	7	Nuc7233	0	0	0	0		0	0	0	0	0
118	1	-1	-1	-1	132	121	3.0	7	Nuc7234	0	0	0	0		0	0	0	0	0
119	1	-1	-1	-1	137	129	3.0	11	Nuc7235	0	0	0	0		0	0	0	0	0
120	1	-1	-1	-1	138	102	3.0	7	Nuc7236	0	0	0	0		0	0	0	0	0
121	1	-1	-1	-1	141	64	3.0	9	Nuc7237	0	0	0	0		0	0	0	0	0
122	1	-1	-1	-1	150	101	3.0	7	Nuc7238	0	0	0	0		0	0	0	0	0
123	1	-1	-1	-1	157	61	3.0	9	Nuc7239	0	0	0	0		0	0	0	0	0
124	1	-1	-1	-1	158	120	3.0	9	Nuc7240	0	0	0	0		0	0	0	0	0
125	1	-1	-1	-1	161	151	3.0	9	Nuc7241	0	0	0	0		0	0	0	0	0
126	1	-1	-1	-1	163	101	3.0	7	Nuc7242	0	0	0	0		0	0	0	0	0
127	1	-1	-1	-1	173	120	3.0	11	Nuc7243	0	0	0	0		0	0	0	0	0
128	1	-1	-1	-1	177	110	3.0	7	Nuc7244	0	0	0	0		0	0	0	0	0
129	1	-1	-1	-1	179	145	3.0	9	Nuc7245	0	0	0	0		0	0	0	0	0
130	0	-1	-1	-1	184	49	3.0	13		0	0	0	0		0	0	0	0	0
131	1	-1	-1	-1	184	124	3.0	7	Nuc7246	0	0	0	0		0	0	0	0	0
132	1	-1	-1	-1	194	60	3.0	9	Nuc7247	0	0	0	0		0	0	0	0	0
133	1	-1	-1	-1	195	145	3.0	9	Nuc7248	0	0	0	0		0	0	0	0	0
134	1	-1	-1	-1	197	75	3.0	9	Nuc7249	0	0	0	0		0	0	0	0	0
135	1	-1	-1	-1	201	119	3.0	13	Nuc7250	0	0	0	0		0	0	0	0	0
136	1	-1	-1	-1	201	102	3.0	9	Nuc7251	0	0	0	0		0	0	0	0	0
137	1	-1	-1	-1	62	131	4.0	9	Nuc7252	0	0	0	0		0	0	0	0	0
138	1	-1	-1	-1	71	134	4.0	7	Nuc7253	0	0	0	0		0	0	0	0	0
139	1	-1	-1	-1	73	146	4.0	7	Nuc7254	0	0	0	0		0	0	0	0	0
140	1	-1	-1	-1	76	71	4.0	9	Nuc7255	0	0	0	0		0	0	0	0	0
141	1	-1	-1	-1	86	33	4.0	9	Nuc7256	0	0	0	0		0	0	0	0	0
142	1	-1	-1	-1	86	51	4.0	7	Nuc7257	0	0	0	0		0	0	0	0	0
143	1	-1	-1	-1	92	129	4.0	9	Nuc7258	0	0	0	0		0	0	0	0	0
144	1	-1	-1	-1	96	51	4.0	7	Nuc7259	0	0	0	0		0	0	0	0	0
145	1	-1	-1	-1	98	142	4.0	9	Nuc7260	0	0	0	0		0	0	0	0	0
146	1	-1	-1	-1	113	62	4.0	13	Nuc7261	0	0	0	0		0	0	0	0	0
147	1	-1	-1	-1	114	146	4.0	9	Nuc7262	0	0	0	0		0	0	0	0	0
148	1	-1	-1	-1	123	74	4.0	9	Nuc7263	0	0	0	0		0	0	0	0	0
149	1	-1	-1	-1	129	43	4.0	11	Nuc7264	0	0	0	0		0	0	0	0	0
150	1	-1	-1	-1	132	79	4.0	9	Nuc7265	0	0	0	0		0	0	0	0	0
151	1	-1	-1	-1	137	142	4.0	9	Nuc7266	0	0	0	0		0	0	0	0	0
152	1	-1	-1	-1	138	89	4.0	11	Nuc7267	0	0	0	0		0	0	0	0	0
153	1	-1	-1	-1	143	145	4.0	9	Nuc7268	0	0	0	0		0	0	0	0	0
154	1	-1	-1	-1	147	42	4.0	13	Nuc7269	0	0	0	0		0	0	0	0	0
155	1	-1	-1	-1	149	77	4.0	9	Nuc7270	0	0	0	0		0	0	0	0	0
156	1	-1	-1	-1	152	89	4.0	7	Nuc7271	0	0	0	0		0	0	0	0	0
157	1	-1	-1	-1	157	105	4.0	7	Nuc7272	0	0	0	0		0	0	0	0	0
158	1	-1	-1	-1	168	55	4.0	11	Nuc7273	0	0	0	0		0	0	0	0	0
159	1	-1	-1	-1	180	150	4.0	9	Nuc7274	0	0	0	0		0	0	0	0	0
160	1	-1	-1	-1	188	133	4.0	7	Nuc7275	0	0	0	0		0	0	0	0	0
161	1	-1	-1	-1	61	43	5.0	7	Nuc7276	0	0	0	0		0	0	0	0	0
162	1	-1	-1	-1	63	65	5.0	7	Nuc7277	0	0	0	0		0	0	0	0	0
163	1	-1	-1	-1	65	80	5.0	7	Nuc7278	0	0	0	0		0	0	0	0	0
164	1	-1	-1	-1	72	58	5.0	7	Nuc7279	0	0	0	0		0	0	0	0	0
165	1	-1	-1	-1	75	25	5.0	11	Nuc7280	0	0	0	0		0	0	0	0	0
166	1	-1	-1	-1	77	121	5.0	7	Nuc7281	0	0	0	0		0	0	0	0	0
167	1	-1	-1	-1	89	144	5.0	9	Nuc7282	0	0	0	0		0	0	0	0	0
168	1	-1	-1	-1	95	79	5.0	9	Nuc7283	0	0	0	0		0	0	0	0	0
169	1	-1	-1	-1	99	43	5.0	9	Nuc7284	0	0	0	0		0	0	0	0	0
170	1	-1	-1	-1	104	66	5.0	9	Nuc7285	0	0	0	0		0	0	0	0	0
171	1	-1	-1	-1	106	87	5.0	7	Nuc7286	0	0	0	0		0	0	0	0	0
172	1	-1	-1	-1	109	77	5.0	7	Nuc7287	0	0	0	0		0	0	0	0	0
173	1	-1	-1	-1	115	101	5.0	9	Nuc7288	0	0	0	0		0	0	0	0	0
174	1	-1	-1	-1	119	35	5.0	9	Nuc7289	0	0	0	0		0	0	0	0	0
175	1	-1	-1	-1	121	87	5.0	9	Nuc7290	0	0	0	0		0	0	0	0	0
176	1	-1	-1	-1	127	130	5.0	9	Nuc7291	0	0	0	0		0	0	0	0	0
177	1	-1	-1	-1	131	105	5.0	9	Nuc7292	0	0	0	0		0	0	0	0	0
178	1	-1	-1	-1	139	77	5.0	7	Nuc7293	0	0	0	0		0	0	0	0	0
179	1	-1	-1	-1	141	100	5.0	7	Nuc7294	0	0	0	0		0	0	0	0	0
180	1	-1	-1	-1	149	134	5.0	7	Nuc7295	0	0	0	0		0	0	0	0	0
181	1	-1	-1	-1	149	53	5.0	9	Nuc7296	0	0	0	0		0	0	0	0	0
182	1	-1	-1	-1	165	136	5.0	9	Nuc7297	0	0	0	0		0	0	0	0	0
183	1	-1	-1	-1	170	116	5.0	7	Nuc7298	0	0	0	0		0	0	0	0	0
184	1	-1	-1	-1	177	126	5.0	7	Nuc7299	0	0	0	0		0	0	0	0	0
185	0	-1	-1	-1	189	88	5.0	7		0	0	0	0		0	0	0	0	0
186	1	-1	-1	-1	198	80	5.0	9	Nuc7300	0	0	0	0		0	0	0	0	0
187	1	-1	-1	-1	64	139	6.0	7	Nuc7301	0	0	0	0		0	0	0	0	0
188	1	-1	-1	-1	66	120	6.0	9	Nuc7302	0	0	0	0		0	0	0	0	0
189	1	-1	-1	-1	69	46	6.0	9	Nuc7303	0	0	0	0		0	0	0	0	0
190	1	-1	-1	-1	69	73	6.0	9	Nuc7304	0	0	0	0		0	0	0	0	0
191	1	-1	-1	-1	76	29	6.0	11	Nuc7305	0	0	0	0		0	0	0	0	0
192	1	-1	-1	-1	77	139	6.0	7	Nuc7306	0	0	0	0		0	0	0	0	0
193	1	-1	-1	-1	84	84	6.0	9	Nuc7307	0	0	0	0		0	0	0	0	0
194	1	-1	-1	-1	88	69	6.0	7	Nuc7308	0	0	0	0		0	0	0	0	0
195	1	-1	-1	-1	92	151	6.0	9	Nuc7309	0	0	0	0		0	0	0	0	0
196	1	-1	-1	-1	114	121	6.0	9	Nuc7310	0	0	0	0		0	0	0	0	0
197	1	-1	-1	-1	121	134	6.0	9	Nuc7311	0	0	0	0		0	0	0	0	0
198	1	-1	-1	-1	129	44	6.0	7	Nuc7312	0	0	0	0		0	0	0	0	0
199	1	-1	-1	-1	134	55	6.0	9	Nuc7313	0	0	0	0		0	0	0	0	0
200	1	-1	-1	-1	145	93	6.0	7	Nuc7314	0	0	0	0		0	0	0	0	0
201	1	-1	-1	-1	147	119	6.0	9	Nuc7315	0	0	0	0		0	0	0	0	0
202	1	-1	-1	-1	153	142	6.0	7	Nuc7316	0	0	0	0		0	0	0	0	0
203	1	-1	-1	-1	159	60	6.0	9	Nuc7317	0	0	0	0		0	0	0	0	0
204	1	-1	-1	-1	163	90	6.0	9	Nuc7318	0	0	0	0		0	0	0	0	0
205	1	-1	-1	-1	179	78	6.0	7	Nuc7319	0	0	0	0		0	0	0	0	0
206	1	-1	-1	-1	185	150	6.0	7	Nuc7320	0	0	0	0		0	0	0	0	0
207	1	-1	-1	-1	192	123	6.0	9	Nuc7321	0	0	0	0		0	0	0	0	0
208	1	-1	-1	-1	194	90	6.0	11	Nuc7322	0	0	0	0		0	0	0	0	0
209	1	-1	-1	-1	196	140	6.0	9	Nuc7323	0	0	0	0		0	0	0	0	0
210	1	-1	-1	-1	201	111	6.0	11	Nuc7324	0	0	0	0		0	0	0	0	0
211	1	-1	-1	-1	67	145	7.0	9	Nuc7325	0	0	0	0		0	0	0	0	0
212	1	-1	-1	-1	69	100	7.0	7	Nuc7326	0	0	0	0		0	0	0	0	0
213	1	-1	-1	-1	71	80	7.0	9	Nuc7327	0	0	0	0		0	0	0	0	0
214	1	-1	-1	-1	79	69	7.0	9	Nuc7328	0	0	0	0		0	0	0	0	0
215	1	-1	-1	-1	79	151	7.0	9	Nuc7329	0	0	0	0		0	0	0	0	0
216	1	-1	-1	-1	81	47	7.0	7	Nuc7330	0	0	0	0		0	0	0	0	0
217	1	-1	-1	-1	83	82	7.0	7	Nuc7331	0	0	0	0		0	0	0	0	0
218	1	-1	-1	-1	83	100	7.0	11	Nuc7332	0	0	0	0		0	0	0	0	0
219	1	-1	-1	-1	82	115	7.0	7	Nuc7333	0	0	0	0		0	0	0	0	0
220	1	-1	-1	-1	85	91	7.0	7	Nuc7334	0	0	0	0		0	0	0	0	0
221	1	-1	-1	-1	87	138	7.0	7	Nuc7335	0	0	0	0		0	0	0	0	0
222	1	-1	-1	-1	96	96	7.0	11	Nuc7336	0	0	0	0		0	0	0	0	0
223	1	-1	-1	-1	99	69	7.0	9	Nuc7337	0	0	0	0		0	0	0	0	0
224	1	-1	-1	-1	108	151	7.0	9	Nuc7338	0	0	0	0		0	0	0	0	0
225	1	-1	-1	-1	113	91	7.0	7	Nuc7339	0	0	0	0		0	0	0	0	0
226	1	-1	-1	-1	113	80	7.0	9	Nuc7340	0	0	0	0		0	0	0	0	0
227	1	-1	-1	-1	114	70	7.0	9	Nuc7341	0	0	0	0		0	0	0	0	0
228	1	-1	-1	-1	115	108	7.0	7	Nuc7342	0	0	0	0		0	0	0	0	0
229	1	-1	-1	-1	119	50	7.0	9	Nuc7343	0	0	0	0		0	0	0	0	0
230	1	-1	-1	-1	124	92	7.0	13	Nuc7344	0	0	0	0		0	0	0	0	0
231	1	-1	-1	-1	127	83	7.0	7	Nuc7345	0	0	0	0		0	0	0	0	0
232	1	-1	-1	-1	127	126	7.0	9	Nuc7346	0	0	0	0		0	0	0	0	0
233	1	-1	-1	-1	133	136	7.0	7	Nuc7347	0	0	0	0		0	0	0	0	0
234	1	-1	-1	-1	135	90	7.0	9	Nuc7348	0	0	0	0		0	0	0	0	0
235	1	-1	-1	-1	136	108	7.0	7	Nuc7349	0	0	0	0		0	0	0	0	0
236	1	-1	-1	-1	144	148	7.0	7	Nuc7350	0	0	0	0		0	0	0	0	0
237	1	-1	-1	-1	155	104	7.0	7	Nuc7351	0	0	0	0		0	0	0	0	0
238	1	-1	-1	-1	159	136	7.0	7	Nuc7352	0	0	0	0		0	0	0	0	0
239	1	-1	-1	-1	163	113	7.0	9	Nuc7353	0	0	0	0		0	0	0	0	0
240	1	-1	-1	-1	166	63	7.0	9	Nuc7354	0	0	0	0		0	0	0	0	0
241	1	-1	-1	-1	166	125	7.0	7	Nuc7355	0	0	0	0		0	0	0	0	0
242	1	-1	-1	-1	172	147	7.0	9	Nuc7356	0	0	0	0		0	0	0	0	0
243	1	-1	-1	-1	177	69	7.0	9	Nuc7357	0	0	0	0		0	0	0	0	0
244	1	-1	-1	-1	185	139	7.0	7	Nuc7358	0	0	0	0		0	0	0	0	0
245	1	-1	-1	-1	187	146	7.0	9	Nuc7359	0	0	0	0		0	0	0	0	0
246	1	-1	-1	-1	97	126	8.0	9	Nuc7360	0	0	0	0		0	0	0	0	0
247	1	-1	-1	-1	107	103	8.0	9	Nuc7361	0	0	0	0		0	0	0	0	0
248	1	-1	-1	-1	112	59	8.0	9	Nuc7362	0	0	0	0		0	0	0	0	0
249	1	-1	-1	-1	139	120	8.0	7	Nuc7363	0	0	0	0		0	0	0	0	0
250	1	-1	-1	-1	144	63	8.0	11	Nuc7364	0	0	0	0		0	0	0	0	0
251	1	-1	-1	-1	149	127	8.0	9	Nuc7365	0	0	0	0		0	0	0	0	0
252	1	-1	-1	-1	154	68	8.0	7	Nuc7366	0	0	0	0		0	0	0	0	0
253	1	-1	-1	-1	162	82	8.0	9	Nuc7367	0	0	0	0		0	0	0	0	0
254	1	-1	-1	-1	177	72	8.0	11	Nuc7368	0	0	0	0		0	0	0	0	0
255	1	-1	-1	-1	179	93	8.0	11	Nuc7369	0	0	0	0		0	0	0	0	0
256	1	-1	-1	-1	195	115	8.0	7	Nuc7370	0	0	0	0		0	0	0	0	0
257	1	-1	-1	-1	196	124	8.0	9	Nuc7371	0	0	0	0		0	0	0	0	0
258	1	-1	-1	-1	201	83	8.0	9	Nuc7372	0	0	0	0		0	0	0	0	0
259	1	-1	-1	-1	66	47	9.0	9	Nuc7373	0	0	0	0		0	0	0	0	0
260	1	-1	-1	-1	73	111	9.0	9	Nuc7374	0	0	0	0		0	0	0	0	0
261	1	-1	-1	-1	83	60	9.0	11	Nuc7375	0	0	0	0		0	0	0	0	0
262	1	-1	-1	-1	95	83	9.0	9	Nuc7376	0	0	0	0		0	0	0	0	0
263	1	-1	-1	-1	97	112	9.0	9	Nuc7377	0	0	0	0		0	0	0	0	0
264	1	-1	-1	-1	120	118	9.0	7	Nuc7378	0	0	0	0		0	0	0	0	0
265	1	-1	-1	-1	122	93	9.0	7	Nuc7379	0	0	0	0		0	0	0	0	0
266	1	-1	-1	-1	132	136	9.0	9	Nuc7380	0	0	0	0		0	0	0	0	0
267	1	-1	-1	-1	64	63	10.0	9	Nuc7381	0	0	0	0		0	0	0	0	0
268	1	-1	-1	-1	70	88	10.0	9	Nuc7382	0	0	0	0		0	0	0	0	0
269	1	-1	-1	-1	81	129	10.0	7	Nuc7383	0	0	0	0		0	0	0	0	0
270	0	-1	-1	-1	82	61	10.0	11		0	0	0	0		0	0	0	0	0
271	1	-1	-1	-1	86	108	10.0	7	Nuc7384	0	0	0	0		0	0	0	0	0
272	1	-1	-1	-1	88	145	10.0	7	Nuc7385	0	0	0	0		0	0	0	0	0
273	1	-1	-1	-1	91	52	10.0	9	Nuc7386	0	0	0	0		0	0	0	0	0
274	1	-1	-1	-1	112	97	10.0	7	Nuc7387	0	0	0	0		0	0	0	0	0
275	1	-1	-1	-1	114	142	10.0	9	Nuc7388	0	0	0	0		0	0	0	0	0
276	1	-1	-1	-1	123	142	10.0	9	Nuc7389	0	0	0	0		0	0	0	0	0
277	1	-1	-1	-1	130	100	10.0	9	Nuc7390	0	0	0	0		0	0	0	0	0
278	1	-1	-1	-1	130	114	10.0	9	Nuc7391	0	0	0	0		0	0	0	0	0
279	1	-1	-1	-1	150	81	10.0	7	Nuc7392	0	0	0	0		0	0	0	0	0
280	1	-1	-1	-1	162	91	10.0	9	Nuc7393	0	0	0	0		0	0	0	0	0
281	1	-1	-1	-1	189	128	10.0	9	Nuc7394	0	0	0	0		0	0	0	0	0
282	1	-1	-1	-1	194	139	10.0	7	Nuc7395	0	0	0	0		0	0	0	0	0
283	1	-1	-1	-1	62	94	11.0	9	Nuc7396	0	0	0	0		0	0	0	0	0
284	1	-1	-1	-1	63	116	11.0	9	Nuc7397	0	0	0	0		0	0	0	0	0
285	1	-1	-1	-1	65	102	11.0	7	Nuc7398	0	0	0	0		0	0	0	0	0
286	1	-1	-1	-1	66	126	11.0	9	Nuc7399	0	0	0	0		0	0	0	0	0
287	1	-1	-1	-1	71	151	11.0	9	Nuc7400	0	0	0	0		0	0	0	0	0
288	1	-1	-1	-1	74	103	11.0	7	Nuc7401	0	0	0	0		0	0	0	0	0
289	1	-1	-1	-1	76	71	11.0	9	Nuc7402	0	0	0	0		0	0	0	0	0
290	1	-1	-1	-1	78	139	11.0	7	Nuc7403	0	0	0	0		0	0	0	0	0
291	1	-1	-1	-1	82	93	11.0	7	Nuc7404	0	0	0	0		0	0	0	0	0
292	1	-1	-1	-1	89	120	11.0	9	Nuc7405	0	0	0	0		0	0	0	0	0
293	1	-1	-1	-1	90	102	11.0	7	Nuc7406	0	0	0	0		0	0	0	0	0
294	1	-1	-1	-1	91	91	11.0	7	Nuc7407	0	0	0	0		0	0	0	0	0
295	1	-1	-1	-1	93	75	11.0	9	Nuc7408	0	0	0	0		0	0	0	0	0
296	1	-1	-1	-1	97	138	11.0	7	Nuc7409	0	0	0	0		0	0	0	0	0
297	1	-1	-1	-1	101	112	11.0	9	Nuc7410	0	0	0	0		0	0	0	0	0
298	1	-1	-1	-1	103	89	11.0	7	Nuc7411	0	0	0	0		0	0	0	0	0
299	1	-1	-1	-1	104	68	11.0	9	Nuc7412	0	0	0	0		0	0	0	0	0
300	1	-1	-1	-1	105	145	11.0	7	Nuc7413	0	0	0	0		0	0	0	0	0
301	1	-1	-1	-1	108	126	11.0	7	Nuc7414	0	0	0	0		0	0	0	0	0
302	1	-1	-1	-1	108	136	11.0	7	Nuc7415	0	0	0	0		0	0	0	0	0
303	1	-1	-1	-1	111	119	11.0	7	Nuc7416	0	0	0	0		0	0	0	0	0
304	1	-1	-1	-1	112	109	11.0	9	Nuc7417	0	0	0	0		0	0	0	0	0
305	1	-1	-1	-1	114	151	11.0	9	Nuc7418	0	0	0	0		0	0	0	0	0
306	1	-1	-1	-1	118	129	11.0	7	Nuc7419	0	0	0	0		0	0	0	0	0
307	1	-1	-1	-1	119	76	11.0	11	Nuc7420	0	0	0	0		0	0	0	0	0
308	1	-1	-1	-1	123	122	11.0	9	Nuc7421	0	0	0	0		0	0	0	0	0
309	1	-1	-1	-1	129	147	11.0	7	Nuc7422	0	0	0	0		0	0	0	0	0
310	1	-1	-1	-1	138	145	11.0	9	Nuc7423	0	0	0	0		0	0	0	0	0
311	1	-1	-1	-1	140	72	11.0	11	Nuc7424	0	0	0	0		0	0	0	0	0
312	1	-1	-1	-1	141	139	11.0	7	Nuc7425	0	0	0	0		0	0	0	0	0
313	1	-1	-1	-1	148	92	11.0	9	Nuc7426	0	0	0	0		0	0	0	0	0
314	1	-1	-1	-1	152	143	11.0	9	Nuc7427	0	0	0	0		0	0	0	0	0
315	1	-1	-1	-1	152	103	11.0	9	Nuc7428	0	0	0	0		0	0	0	0	0
316	1	-1	-1	-1	158	155	11.0	11	Nuc7429	0	0	0	0		0	0	0	0	0
317	1	-1	-1	-1	165	104	11.0	9	Nuc7430	0	0	0	0		0	0	0	0	0
318	1	-1	-1	-1	172	123	11.0	9	Nuc7431	0	0	0	0		0	0	0	0	0
319	1	-1	-1	-1	176	102	11.0	7	Nuc7432	0	0	0	0		0	0	0	0	0
320	1	-1	-1	-1	183	112	11.0	9	Nuc7433	0	0	0	0		0	0	0	0	0
321	1	-1	-1	-1	190	97	11.0	11	Nuc7434	0	0	0	0		0	0	0	0	0
322	1	-1	-1	-1	191	147	11.0	9	Nuc7435	0	0	0	0		0	0	0	0	0
323	1	-1	-1	-1	199	113	11.0	11	Nuc7436	0	0	0	0		0	0	0	0	0
324	1	-1	-1	-1	201	128	11.0	9	Nuc7437	0	0	0	0		0	0	0	0	0
325	1	-1	-1	-1	201	133	11.0	7	Nuc7438	0	0	0	0		0	0	0	0	0
326	1	-1	-1	-1	201	143	11.0	5	Nuc7439	0	0	0	0		0	0	0	0	0
327	1	-1	-1	-1	65	42	2.0	9	Nuc7440	0	0	0	0		0	0	0	0	0
328	1	-1	-1	-1	81	101	2.0	11	Nuc7441	0	0	0	0		0	0	0	0	0
329	1	-1	-1	-1	136	133	2.0	11	Nuc7442	0	0	0	0		0	0	0	0	0
330	1	-1	-1	-1	164	70	2.0	11	Nuc7443	0	0	0	0		0	0	0	0	0
331	1	-1	-1	-1	165	138	3.0	11	Nuc7444	0	0	0	0		0	0	0	0	0
332	1	-1	-1	-1	62	44	4.0	9	Nuc7445	0	0	0	0		0	0	0	0	0
333	1	-1	-1	-1	84	86	4.0	7	Nuc7446	0	0	0	0		0	0	0	0	0
334	1	-1	-1	-1	95	57	4.0	7	Nuc7447	0	0	0	0		0	0	0	0	0
335	1	-1	-1	-1	152	144	4.0	7	Nuc7448	0	0	0	0		0	0	0	0	0
336	1	-1	-1	-1	167	82	4.0	7	Nuc7449	0	0	0	0		0	0	0	0	0
337	1	-1	-1	-1	193	124	4.0	7	Nuc7450	0	0	0	0		0	0	0	0	0
338	1	-1	-1	-1	68	99	5.0	7	Nuc7451	0	0	0	0		0	0	0	0	0
339	1	-1	-1	-1	74	36	5.0	9	Nuc7452	0	0	0	0		0	0	0	0	0
340	1	-1	-1	-1	136	110	5.0	7	Nuc7453	0	0	0	0		0	0	0	0	0
341	1	-1	-1	-1	70	135	6.0	9	Nuc7454	0	0	0	0		0	0	0	0	0
342	1	-1	-1	-1	73	84	6.0	7	Nuc7455	0	0	0	0		0	0	0	0	0
343	1	-1	-1	-1	88	146	6.0	9	Nuc7456	0	0	0	0		0	0	0	0	0
344	1	-1	-1	-1	169	147	6.0	9	Nuc7457	0	0	0	0		0	0	0	0	0
345	1	-1	-1	-1	82	81	8.0	9	Nuc7458	0	0	0	0		0	0	0	0	0
346	1	-1	-1	-1	88	144	8.0	9	Nuc7459	0	0	0	0		0	0	0	0	0
347	1	-1	-1	-1	112	90	8.0	9	Nuc7460	0	0	0	0		0	0	0	0	0
348	1	-1	-1	-1	114	140	8.0	9	Nuc7461	0	0	0	0		0	0	0	0	0
349	1	-1	-1	-1	123	142	8.0	7	Nuc7462	0	0	0	0		0	0	0	0	0
350	1	-1	-1	-1	125	111	8.0	9	Nuc7463	0	0	0	0		0	0	0	0	0
351	1	-1	-1	-1	138	108	8.0	7	Nuc7464	0	0	0	0		0	0	0	0	0
352	1	-1	-1	-1	138	90	8.0	9	Nuc7465	0	0	0	0		0	0	0	0	0
353	1	-1	-1	-1	148	117	8.0	7	Nuc7466	0	0	0	0		0	0	0	0	0
354	1	-1	-1	-1	201	94	8.0	7	Nuc7467	0	0	0	0		0	0	0	0	0
355	1	-1	-1	-1	102	68	9.0	11	Nuc7468	0	0	0	0		0	0	0	0	0
356	1	-1	-1	-1	104	90	9.0	7	Nuc7469	0	0	0	0		0	0	0	0	0
357	1	-1	-1	-1	110	119	9.0	7	Nuc7470	0	0	0	0		0	0	0	0	0
358	1	-1	-1	-1	114	151	9.0	7	Nuc7471	0	0	0	0		0	0	0	0	0
359	1	-1	-1	-1	136	146	9.0	9	Nuc7472	0	0	0	0		0	0	0	0	0
360	1	-1	-1	-1	158	151	9.0	9	Nuc7473	0	0	0	0		0	0	0	0	0
361	1	-1	-1	-1	97	128	10.0	9	Nuc7474	0	0	0	0		0	0	0	0	0
362	1	-1	-1	-1	107	68	10.0	9	Nuc7475	0	0	0	0		0	0	0	0	0
363	1	-1	-1	-1	107	104	10.0	7	Nuc7476	0	0	0	0		0	0	0	0	0
364	1	-1	-1	-1	140	120	10.0	7	Nuc7477	0	0	0	0		0	0	0	0	0
365	1	-1	-1	-1	142	76	10.0	9	Nuc7478	0	0	0	0		0	0	0	0	0
366	1	-1	-1	-1	149	128	10.0	9	Nuc7479	0	0	0	0		0	0	0	0	0
367	1	-1	-1	-1	193	124	2.0	7	Nuc7480	0	0	0	0		0	0	0	0	0
368	1	-1	-1	-1	137	112	4.0	11	Nuc7481	0	0	0	0		0	0	0	0	0
369	1	-1	-1	-1	124	114	6.0	7	Nuc7482	0	0	0	0		0	0	0	0	0
370	1	-1	-1	-1	135	146	7.0	7	Nuc7483	0	0	0	0		0	0	0	0	0
371	1	-1	-1	-1	86	78	8.0	7	Nuc7484	0	0	0	0		0	0	0	0	0
372	1	-1	-1	-1	88	63	5.0	9	Nuc7485	0	0	0	0		0	0	0	0	0
