# Supplementary material for: A hybrid blob-slice model for accurate and efficient detection of fluorescence labeled nuclei in 3D
Source: BMC Bioinformatics. 2010 Nov 29;11:580. doi: 10.1186/1471-2105-11-580 (PMC3008706; doi:10.1186/1471-2105-11-580)
Supplement: Additional file 3 — Additional Data and Ground Truth. Computed nuclear positions and corrected ground truths for all example data contributing to Figure 4. Zip file contains data in Acetree format comma separated value text files. An explanation of the Acetree file format is included in readme.txt. [file 1471-2105-11-580-S3.ZIP › Data_And_Ground_Truth/zebrafish/late_testdata/edited/t402-nuclei]

1	1	-1	-1	-1	82	102	1.0	11	Nuc6741	0	0	0	0		0	0	0	0	0
2	0	-1	-1	-1	119	24	2.0	13		0	0	0	0		0	0	0	0	0
3	1	-1	-1	-1	186	49	2.0	13	Nuc6742	0	0	0	0		0	0	0	0	0
4	1	-1	-1	-1	115	28	4.0	15	Nuc6743	0	0	0	0		0	0	0	0	0
5	1	-1	-1	-1	86	62	5.0	11	Nuc6744	0	0	0	0		0	0	0	0	0
6	1	-1	-1	-1	147	43	5.0	15	Nuc6745	0	0	0	0		0	0	0	0	0
7	1	-1	-1	-1	111	151	6.0	11	Nuc6746	0	0	0	0		0	0	0	0	0
8	1	-1	-1	-1	125	114	7.0	9	Nuc6747	0	0	0	0		0	0	0	0	0
9	1	-1	-1	-1	74	104	9.0	9	Nuc6748	0	0	0	0		0	0	0	0	0
10	1	-1	-1	-1	142	75	11.0	13	Nuc6749	0	0	0	0		0	0	0	0	0
11	1	-1	-1	-1	88	21	3.0	11	Nuc6750	0	0	0	0		0	0	0	0	0
12	1	-1	-1	-1	86	84	2.0	11	Nuc6751	0	0	0	0		0	0	0	0	0
13	1	-1	-1	-1	137	114	2.0	9	Nuc6752	0	0	0	0		0	0	0	0	0
14	1	-1	-1	-1	167	95	2.0	9	Nuc6753	0	0	0	0		0	0	0	0	0
15	1	-1	-1	-1	197	145	3.0	9	Nuc6754	0	0	0	0		0	0	0	0	0
16	1	-1	-1	-1	91	146	6.0	9	Nuc6755	0	0	0	0		0	0	0	0	0
17	1	-1	-1	-1	140	123	9.0	7	Nuc6756	0	0	0	0		0	0	0	0	0
18	1	-1	-1	-1	95	144	3.0	13	Nuc6757	0	0	0	0		0	0	0	0	0
19	1	-1	-1	-1	72	136	6.0	7	Nuc6758	0	0	0	0		0	0	0	0	0
20	1	-1	-1	-1	61	144	1.0	7	Nuc6759	0	0	0	0		0	0	0	0	0
21	1	-1	-1	-1	66	45	1.0	7	Nuc6760	0	0	0	0		0	0	0	0	0
22	1	-1	-1	-1	69	119	1.0	7	Nuc6761	0	0	0	0		0	0	0	0	0
23	1	-1	-1	-1	69	88	1.0	9	Nuc6762	0	0	0	0		0	0	0	0	0
24	1	-1	-1	-1	69	143	1.0	7	Nuc6763	0	0	0	0		0	0	0	0	0
25	1	-1	-1	-1	73	70	1.0	9	Nuc6764	0	0	0	0		0	0	0	0	0
26	1	-1	-1	-1	76	19	1.0	9	Nuc6765	0	0	0	0		0	0	0	0	0
27	1	-1	-1	-1	83	112	1.0	7	Nuc6766	0	0	0	0		0	0	0	0	0
28	1	-1	-1	-1	89	92	1.0	7	Nuc6767	0	0	0	0		0	0	0	0	0
29	1	-1	-1	-1	91	48	1.0	7	Nuc6768	0	0	0	0		0	0	0	0	0
30	1	-1	-1	-1	92	111	1.0	7	Nuc6769	0	0	0	0		0	0	0	0	0
31	1	-1	-1	-1	93	100	1.0	9	Nuc6770	0	0	0	0		0	0	0	0	0
32	1	-1	-1	-1	94	123	1.0	9	Nuc6771	0	0	0	0		0	0	0	0	0
33	1	-1	-1	-1	96	68	1.0	7	Nuc6772	0	0	0	0		0	0	0	0	0
34	1	-1	-1	-1	100	89	1.0	9	Nuc6773	0	0	0	0		0	0	0	0	0
35	1	-1	-1	-1	101	147	1.0	9	Nuc6774	0	0	0	0		0	0	0	0	0
36	1	-1	-1	-1	103	50	1.0	7	Nuc6775	0	0	0	0		0	0	0	0	0
37	1	-1	-1	-1	104	105	1.0	7	Nuc6776	0	0	0	0		0	0	0	0	0
38	1	-1	-1	-1	105	44	1.0	7	Nuc6777	0	0	0	0		0	0	0	0	0
39	1	-1	-1	-1	105	121	1.0	9	Nuc6778	0	0	0	0		0	0	0	0	0
40	1	-1	-1	-1	107	77	1.0	7	Nuc6779	0	0	0	0		0	0	0	0	0
41	1	-1	-1	-1	111	42	1.0	7	Nuc6780	0	0	0	0		0	0	0	0	0
42	1	-1	-1	-1	113	54	1.0	9	Nuc6781	0	0	0	0		0	0	0	0	0
43	1	-1	-1	-1	114	118	1.0	9	Nuc6782	0	0	0	0		0	0	0	0	0
44	1	-1	-1	-1	115	139	1.0	9	Nuc6783	0	0	0	0		0	0	0	0	0
45	1	-1	-1	-1	118	31	1.0	5	Nuc6784	0	0	0	0		0	0	0	0	0
46	1	-1	-1	-1	117	101	1.0	11	Nuc6785	0	0	0	0		0	0	0	0	0
47	1	-1	-1	-1	127	66	1.0	11	Nuc6786	0	0	0	0		0	0	0	0	0
48	1	-1	-1	-1	130	32	1.0	9	Nuc6787	0	0	0	0		0	0	0	0	0
49	1	-1	-1	-1	135	92	1.0	7	Nuc6788	0	0	0	0		0	0	0	0	0
50	1	-1	-1	-1	137	56	1.0	7	Nuc6789	0	0	0	0		0	0	0	0	0
51	1	-1	-1	-1	142	105	1.0	7	Nuc6790	0	0	0	0		0	0	0	0	0
52	1	-1	-1	-1	144	48	1.0	9	Nuc6791	0	0	0	0		0	0	0	0	0
53	1	-1	-1	-1	142	79	1.0	11	Nuc6792	0	0	0	0		0	0	0	0	0
54	1	-1	-1	-1	147	35	1.0	11	Nuc6793	0	0	0	0		0	0	0	0	0
55	1	-1	-1	-1	149	65	1.0	9	Nuc6794	0	0	0	0		0	0	0	0	0
56	1	-1	-1	-1	151	91	1.0	7	Nuc6795	0	0	0	0		0	0	0	0	0
57	1	-1	-1	-1	153	56	1.0	7	Nuc6796	0	0	0	0		0	0	0	0	0
58	1	-1	-1	-1	160	93	1.0	7	Nuc6797	0	0	0	0		0	0	0	0	0
59	1	-1	-1	-1	160	108	1.0	9	Nuc6798	0	0	0	0		0	0	0	0	0
60	1	-1	-1	-1	167	46	1.0	11	Nuc6799	0	0	0	0		0	0	0	0	0
61	1	-1	-1	-1	167	67	1.0	7	Nuc6800	0	0	0	0		0	0	0	0	0
62	1	-1	-1	-1	169	118	1.0	7	Nuc6801	0	0	0	0		0	0	0	0	0
63	1	-1	-1	-1	169	107	1.0	7	Nuc6802	0	0	0	0		0	0	0	0	0
64	1	-1	-1	-1	174	67	1.0	9	Nuc6803	0	0	0	0		0	0	0	0	0
65	1	-1	-1	-1	176	100	1.0	5	Nuc6804	0	0	0	0		0	0	0	0	0
66	1	-1	-1	-1	178	122	1.0	7	Nuc6805	0	0	0	0		0	0	0	0	0
67	1	-1	-1	-1	183	117	1.0	7	Nuc6806	0	0	0	0		0	0	0	0	0
68	1	-1	-1	-1	184	98	1.0	11	Nuc6807	0	0	0	0		0	0	0	0	0
69	1	-1	-1	-1	184	106	1.0	7	Nuc6808	0	0	0	0		0	0	0	0	0
70	0	-1	-1	-1	187	45	1.0	13		0	0	0	0		0	0	0	0	0
71	1	-1	-1	-1	192	151	1.0	9	Nuc6809	0	0	0	0		0	0	0	0	0
72	1	-1	-1	-1	194	117	1.0	7	Nuc6810	0	0	0	0		0	0	0	0	0
73	1	-1	-1	-1	201	56	1.0	9	Nuc6811	0	0	0	0		0	0	0	0	0
74	1	-1	-1	-1	201	68	1.0	9	Nuc6812	0	0	0	0		0	0	0	0	0
75	1	-1	-1	-1	201	94	1.0	9	Nuc6813	0	0	0	0		0	0	0	0	0
76	1	-1	-1	-1	201	104	1.0	9	Nuc6814	0	0	0	0		0	0	0	0	0
77	1	-1	-1	-1	201	112	1.0	7	Nuc6815	0	0	0	0		0	0	0	0	0
78	1	-1	-1	-1	201	134	1.0	9	Nuc6816	0	0	0	0		0	0	0	0	0
79	1	-1	-1	-1	64	69	2.0	9	Nuc6817	0	0	0	0		0	0	0	0	0
80	1	-1	-1	-1	69	128	2.0	9	Nuc6818	0	0	0	0		0	0	0	0	0
81	1	-1	-1	-1	71	60	2.0	9	Nuc6819	0	0	0	0		0	0	0	0	0
82	1	-1	-1	-1	74	151	2.0	9	Nuc6820	0	0	0	0		0	0	0	0	0
83	1	-1	-1	-1	77	39	2.0	11	Nuc6821	0	0	0	0		0	0	0	0	0
84	1	-1	-1	-1	75	109	2.0	7	Nuc6822	0	0	0	0		0	0	0	0	0
85	1	-1	-1	-1	77	52	2.0	7	Nuc6823	0	0	0	0		0	0	0	0	0
86	1	-1	-1	-1	81	121	2.0	9	Nuc6824	0	0	0	0		0	0	0	0	0
87	1	-1	-1	-1	86	60	2.0	9	Nuc6825	0	0	0	0		0	0	0	0	0
88	1	-1	-1	-1	94	37	2.0	11	Nuc6826	0	0	0	0		0	0	0	0	0
89	1	-1	-1	-1	95	60	2.0	9	Nuc6827	0	0	0	0		0	0	0	0	0
90	1	-1	-1	-1	110	37	2.0	9	Nuc6828	0	0	0	0		0	0	0	0	0
91	1	-1	-1	-1	114	151	2.0	9	Nuc6829	0	0	0	0		0	0	0	0	0
92	1	-1	-1	-1	121	82	2.0	7	Nuc6830	0	0	0	0		0	0	0	0	0
93	1	-1	-1	-1	128	97	2.0	7	Nuc6831	0	0	0	0		0	0	0	0	0
94	1	-1	-1	-1	139	127	2.0	9	Nuc6832	0	0	0	0		0	0	0	0	0
95	1	-1	-1	-1	144	120	2.0	7	Nuc6833	0	0	0	0		0	0	0	0	0
96	1	-1	-1	-1	146	133	2.0	7	Nuc6834	0	0	0	0		0	0	0	0	0
97	1	-1	-1	-1	149	140	2.0	7	Nuc6835	0	0	0	0		0	0	0	0	0
98	1	-1	-1	-1	151	117	2.0	7	Nuc6836	0	0	0	0		0	0	0	0	0
99	1	-1	-1	-1	152	101	2.0	9	Nuc6837	0	0	0	0		0	0	0	0	0
100	1	-1	-1	-1	156	129	2.0	7	Nuc6838	0	0	0	0		0	0	0	0	0
101	1	-1	-1	-1	158	151	2.0	7	Nuc6839	0	0	0	0		0	0	0	0	0
102	1	-1	-1	-1	162	118	2.0	7	Nuc6840	0	0	0	0		0	0	0	0	0
103	1	-1	-1	-1	163	77	2.0	9	Nuc6841	0	0	0	0		0	0	0	0	0
104	1	-1	-1	-1	166	85	2.0	7	Nuc6842	0	0	0	0		0	0	0	0	0
105	1	-1	-1	-1	170	131	2.0	7	Nuc6843	0	0	0	0		0	0	0	0	0
106	1	-1	-1	-1	182	132	2.0	9	Nuc6844	0	0	0	0		0	0	0	0	0
107	1	-1	-1	-1	188	67	2.0	9	Nuc6845	0	0	0	0		0	0	0	0	0
108	1	-1	-1	-1	65	97	3.0	7	Nuc6846	0	0	0	0		0	0	0	0	0
109	1	-1	-1	-1	72	62	3.0	9	Nuc6847	0	0	0	0		0	0	0	0	0
110	1	-1	-1	-1	100	31	3.0	7	Nuc6848	0	0	0	0		0	0	0	0	0
111	1	-1	-1	-1	106	60	3.0	9	Nuc6849	0	0	0	0		0	0	0	0	0
112	1	-1	-1	-1	109	132	3.0	9	Nuc6850	0	0	0	0		0	0	0	0	0
113	1	-1	-1	-1	121	58	3.0	9	Nuc6851	0	0	0	0		0	0	0	0	0
114	1	-1	-1	-1	122	51	3.0	7	Nuc6852	0	0	0	0		0	0	0	0	0
115	0	-1	-1	-1	130	41	3.0	7		0	0	0	0		0	0	0	0	0
116	1	-1	-1	-1	133	122	3.0	7	Nuc6853	0	0	0	0		0	0	0	0	0
117	1	-1	-1	-1	157	122	3.0	9	Nuc6854	0	0	0	0		0	0	0	0	0
118	1	-1	-1	-1	158	61	3.0	11	Nuc6855	0	0	0	0		0	0	0	0	0
119	1	-1	-1	-1	164	102	3.0	7	Nuc6856	0	0	0	0		0	0	0	0	0
120	1	-1	-1	-1	173	123	3.0	7	Nuc6857	0	0	0	0		0	0	0	0	0
121	1	-1	-1	-1	177	84	3.0	9	Nuc6858	0	0	0	0		0	0	0	0	0
122	1	-1	-1	-1	177	146	3.0	9	Nuc6859	0	0	0	0		0	0	0	0	0
123	0	-1	-1	-1	184	49	3.0	11		0	0	0	0		0	0	0	0	0
124	1	-1	-1	-1	197	78	3.0	9	Nuc6860	0	0	0	0		0	0	0	0	0
125	1	-1	-1	-1	201	122	3.0	9	Nuc6861	0	0	0	0		0	0	0	0	0
126	1	-1	-1	-1	65	110	4.0	9	Nuc6862	0	0	0	0		0	0	0	0	0
127	1	-1	-1	-1	72	135	4.0	9	Nuc6863	0	0	0	0		0	0	0	0	0
128	1	-1	-1	-1	73	148	4.0	9	Nuc6864	0	0	0	0		0	0	0	0	0
129	1	-1	-1	-1	79	38	4.0	11	Nuc6865	0	0	0	0		0	0	0	0	0
130	1	-1	-1	-1	80	102	4.0	11	Nuc6866	0	0	0	0		0	0	0	0	0
131	1	-1	-1	-1	88	51	4.0	7	Nuc6867	0	0	0	0		0	0	0	0	0
132	1	-1	-1	-1	98	51	4.0	7	Nuc6868	0	0	0	0		0	0	0	0	0
133	1	-1	-1	-1	98	119	4.0	7	Nuc6869	0	0	0	0		0	0	0	0	0
134	1	-1	-1	-1	114	66	4.0	9	Nuc6870	0	0	0	0		0	0	0	0	0
135	1	-1	-1	-1	124	117	4.0	9	Nuc6871	0	0	0	0		0	0	0	0	0
136	1	-1	-1	-1	133	79	4.0	9	Nuc6872	0	0	0	0		0	0	0	0	0
137	1	-1	-1	-1	138	132	4.0	9	Nuc6873	0	0	0	0		0	0	0	0	0
138	1	-1	-1	-1	140	90	4.0	9	Nuc6874	0	0	0	0		0	0	0	0	0
139	1	-1	-1	-1	142	66	4.0	7	Nuc6875	0	0	0	0		0	0	0	0	0
140	1	-1	-1	-1	147	110	4.0	7	Nuc6876	0	0	0	0		0	0	0	0	0
141	1	-1	-1	-1	151	101	4.0	9	Nuc6877	0	0	0	0		0	0	0	0	0
142	1	-1	-1	-1	159	151	4.0	7	Nuc6878	0	0	0	0		0	0	0	0	0
143	1	-1	-1	-1	165	54	4.0	11	Nuc6879	0	0	0	0		0	0	0	0	0
144	1	-1	-1	-1	164	142	4.0	7	Nuc6880	0	0	0	0		0	0	0	0	0
145	1	-1	-1	-1	167	82	4.0	9	Nuc6881	0	0	0	0		0	0	0	0	0
146	0	-1	-1	-1	169	56	4.0	9		0	0	0	0		0	0	0	0	0
147	1	-1	-1	-1	177	111	4.0	7	Nuc6882	0	0	0	0		0	0	0	0	0
148	1	-1	-1	-1	184	125	4.0	7	Nuc6883	0	0	0	0		0	0	0	0	0
149	1	-1	-1	-1	190	135	4.0	7	Nuc6884	0	0	0	0		0	0	0	0	0
150	1	-1	-1	-1	194	61	4.0	9	Nuc6885	0	0	0	0		0	0	0	0	0
151	1	-1	-1	-1	199	117	4.0	9	Nuc6886	0	0	0	0		0	0	0	0	0
152	1	-1	-1	-1	201	104	4.0	7	Nuc6887	0	0	0	0		0	0	0	0	0
153	1	-1	-1	-1	63	131	5.0	7	Nuc6888	0	0	0	0		0	0	0	0	0
154	1	-1	-1	-1	63	44	5.0	7	Nuc6889	0	0	0	0		0	0	0	0	0
155	1	-1	-1	-1	66	81	5.0	11	Nuc6890	0	0	0	0		0	0	0	0	0
156	1	-1	-1	-1	74	25	5.0	9	Nuc6891	0	0	0	0		0	0	0	0	0
157	1	-1	-1	-1	76	37	5.0	9	Nuc6892	0	0	0	0		0	0	0	0	0
158	1	-1	-1	-1	78	71	5.0	7	Nuc6893	0	0	0	0		0	0	0	0	0
159	1	-1	-1	-1	78	141	5.0	7	Nuc6894	0	0	0	0		0	0	0	0	0
160	1	-1	-1	-1	88	34	5.0	9	Nuc6895	0	0	0	0		0	0	0	0	0
161	1	-1	-1	-1	91	130	5.0	9	Nuc6896	0	0	0	0		0	0	0	0	0
162	1	-1	-1	-1	97	58	5.0	7	Nuc6897	0	0	0	0		0	0	0	0	0
163	1	-1	-1	-1	100	43	5.0	11	Nuc6898	0	0	0	0		0	0	0	0	0
164	1	-1	-1	-1	100	144	5.0	9	Nuc6899	0	0	0	0		0	0	0	0	0
165	1	-1	-1	-1	105	68	5.0	7	Nuc6900	0	0	0	0		0	0	0	0	0
166	1	-1	-1	-1	106	87	5.0	9	Nuc6901	0	0	0	0		0	0	0	0	0
167	1	-1	-1	-1	111	80	5.0	7	Nuc6902	0	0	0	0		0	0	0	0	0
168	1	-1	-1	-1	112	63	5.0	11	Nuc6903	0	0	0	0		0	0	0	0	0
169	1	-1	-1	-1	121	36	5.0	9	Nuc6904	0	0	0	0		0	0	0	0	0
170	1	-1	-1	-1	123	72	5.0	9	Nuc6905	0	0	0	0		0	0	0	0	0
171	1	-1	-1	-1	127	131	5.0	9	Nuc6906	0	0	0	0		0	0	0	0	0
172	1	-1	-1	-1	132	106	5.0	7	Nuc6907	0	0	0	0		0	0	0	0	0
173	1	-1	-1	-1	136	142	5.0	9	Nuc6908	0	0	0	0		0	0	0	0	0
174	1	-1	-1	-1	140	77	5.0	9	Nuc6909	0	0	0	0		0	0	0	0	0
175	1	-1	-1	-1	141	121	5.0	7	Nuc6910	0	0	0	0		0	0	0	0	0
176	1	-1	-1	-1	144	145	5.0	7	Nuc6911	0	0	0	0		0	0	0	0	0
177	1	-1	-1	-1	149	136	5.0	7	Nuc6912	0	0	0	0		0	0	0	0	0
178	1	-1	-1	-1	149	53	5.0	11	Nuc6913	0	0	0	0		0	0	0	0	0
179	1	-1	-1	-1	150	76	5.0	9	Nuc6914	0	0	0	0		0	0	0	0	0
180	1	-1	-1	-1	153	88	5.0	9	Nuc6915	0	0	0	0		0	0	0	0	0
181	1	-1	-1	-1	158	106	5.0	7	Nuc6916	0	0	0	0		0	0	0	0	0
182	1	-1	-1	-1	168	134	5.0	7	Nuc6917	0	0	0	0		0	0	0	0	0
183	1	-1	-1	-1	169	116	5.0	7	Nuc6918	0	0	0	0		0	0	0	0	0
184	1	-1	-1	-1	193	90	5.0	11	Nuc6919	0	0	0	0		0	0	0	0	0
185	1	-1	-1	-1	196	81	5.0	9	Nuc6920	0	0	0	0		0	0	0	0	0
186	1	-1	-1	-1	61	74	6.0	7	Nuc6921	0	0	0	0		0	0	0	0	0
187	1	-1	-1	-1	64	139	6.0	7	Nuc6922	0	0	0	0		0	0	0	0	0
188	1	-1	-1	-1	67	120	6.0	9	Nuc6923	0	0	0	0		0	0	0	0	0
189	1	-1	-1	-1	72	37	6.0	11	Nuc6924	0	0	0	0		0	0	0	0	0
190	1	-1	-1	-1	73	59	6.0	7	Nuc6925	0	0	0	0		0	0	0	0	0
191	1	-1	-1	-1	75	28	6.0	11	Nuc6926	0	0	0	0		0	0	0	0	0
192	1	-1	-1	-1	88	70	6.0	9	Nuc6927	0	0	0	0		0	0	0	0	0
193	1	-1	-1	-1	96	79	6.0	9	Nuc6928	0	0	0	0		0	0	0	0	0
194	1	-1	-1	-1	98	110	6.0	9	Nuc6929	0	0	0	0		0	0	0	0	0
195	1	-1	-1	-1	117	100	6.0	7	Nuc6930	0	0	0	0		0	0	0	0	0
196	1	-1	-1	-1	116	123	6.0	9	Nuc6931	0	0	0	0		0	0	0	0	0
197	1	-1	-1	-1	123	87	6.0	9	Nuc6932	0	0	0	0		0	0	0	0	0
198	1	-1	-1	-1	131	45	6.0	9	Nuc6933	0	0	0	0		0	0	0	0	0
199	1	-1	-1	-1	142	99	6.0	7	Nuc6934	0	0	0	0		0	0	0	0	0
200	1	-1	-1	-1	160	61	6.0	11	Nuc6935	0	0	0	0		0	0	0	0	0
201	1	-1	-1	-1	163	92	6.0	11	Nuc6936	0	0	0	0		0	0	0	0	0
202	1	-1	-1	-1	176	126	6.0	7	Nuc6937	0	0	0	0		0	0	0	0	0
203	1	-1	-1	-1	180	80	6.0	7	Nuc6938	0	0	0	0		0	0	0	0	0
204	1	-1	-1	-1	185	151	6.0	9	Nuc6939	0	0	0	0		0	0	0	0	0
205	1	-1	-1	-1	195	126	6.0	9	Nuc6940	0	0	0	0		0	0	0	0	0
206	1	-1	-1	-1	196	140	6.0	9	Nuc6941	0	0	0	0		0	0	0	0	0
207	1	-1	-1	-1	195	92	6.0	11	Nuc6942	0	0	0	0		0	0	0	0	0
208	1	-1	-1	-1	69	73	7.0	9	Nuc6943	0	0	0	0		0	0	0	0	0
209	1	-1	-1	-1	87	92	7.0	7	Nuc6944	0	0	0	0		0	0	0	0	0
210	1	-1	-1	-1	104	115	7.0	9	Nuc6945	0	0	0	0		0	0	0	0	0
211	1	-1	-1	-1	108	151	7.0	9	Nuc6946	0	0	0	0		0	0	0	0	0
212	1	-1	-1	-1	115	71	7.0	9	Nuc6947	0	0	0	0		0	0	0	0	0
213	1	-1	-1	-1	117	109	7.0	7	Nuc6948	0	0	0	0		0	0	0	0	0
214	1	-1	-1	-1	119	50	7.0	9	Nuc6949	0	0	0	0		0	0	0	0	0
215	1	-1	-1	-1	121	135	7.0	7	Nuc6950	0	0	0	0		0	0	0	0	0
216	1	-1	-1	-1	126	95	7.0	9	Nuc6951	0	0	0	0		0	0	0	0	0
217	1	-1	-1	-1	128	127	7.0	9	Nuc6952	0	0	0	0		0	0	0	0	0
218	1	-1	-1	-1	135	57	7.0	9	Nuc6953	0	0	0	0		0	0	0	0	0
219	1	-1	-1	-1	135	148	7.0	7	Nuc6954	0	0	0	0		0	0	0	0	0
220	1	-1	-1	-1	136	92	7.0	7	Nuc6955	0	0	0	0		0	0	0	0	0
221	1	-1	-1	-1	138	110	7.0	9	Nuc6956	0	0	0	0		0	0	0	0	0
222	1	-1	-1	-1	144	150	7.0	9	Nuc6957	0	0	0	0		0	0	0	0	0
223	1	-1	-1	-1	147	94	7.0	7	Nuc6958	0	0	0	0		0	0	0	0	0
224	1	-1	-1	-1	152	144	7.0	9	Nuc6959	0	0	0	0		0	0	0	0	0
225	1	-1	-1	-1	158	137	7.0	7	Nuc6960	0	0	0	0		0	0	0	0	0
226	1	-1	-1	-1	165	64	7.0	9	Nuc6961	0	0	0	0		0	0	0	0	0
227	1	-1	-1	-1	170	150	7.0	11	Nuc6962	0	0	0	0		0	0	0	0	0
228	1	-1	-1	-1	184	140	7.0	7	Nuc6963	0	0	0	0		0	0	0	0	0
229	1	-1	-1	-1	186	147	7.0	9	Nuc6964	0	0	0	0		0	0	0	0	0
230	1	-1	-1	-1	201	113	7.0	11	Nuc6965	0	0	0	0		0	0	0	0	0
231	1	-1	-1	-1	68	147	8.0	9	Nuc6966	0	0	0	0		0	0	0	0	0
232	1	-1	-1	-1	74	82	8.0	7	Nuc6967	0	0	0	0		0	0	0	0	0
233	1	-1	-1	-1	80	50	8.0	9	Nuc6968	0	0	0	0		0	0	0	0	0
234	1	-1	-1	-1	81	72	8.0	9	Nuc6969	0	0	0	0		0	0	0	0	0
235	1	-1	-1	-1	83	83	8.0	7	Nuc6970	0	0	0	0		0	0	0	0	0
236	1	-1	-1	-1	84	115	8.0	7	Nuc6971	0	0	0	0		0	0	0	0	0
237	1	-1	-1	-1	86	102	8.0	11	Nuc6972	0	0	0	0		0	0	0	0	0
238	1	-1	-1	-1	88	139	8.0	7	Nuc6973	0	0	0	0		0	0	0	0	0
239	1	-1	-1	-1	98	95	8.0	9	Nuc6974	0	0	0	0		0	0	0	0	0
240	1	-1	-1	-1	100	71	8.0	7	Nuc6975	0	0	0	0		0	0	0	0	0
241	1	-1	-1	-1	104	55	8.0	7	Nuc6976	0	0	0	0		0	0	0	0	0
242	1	-1	-1	-1	108	106	8.0	9	Nuc6977	0	0	0	0		0	0	0	0	0
243	1	-1	-1	-1	114	92	8.0	7	Nuc6978	0	0	0	0		0	0	0	0	0
244	1	-1	-1	-1	120	52	8.0	9	Nuc6979	0	0	0	0		0	0	0	0	0
245	1	-1	-1	-1	128	86	8.0	11	Nuc6980	0	0	0	0		0	0	0	0	0
246	1	-1	-1	-1	132	138	8.0	7	Nuc6981	0	0	0	0		0	0	0	0	0
247	1	-1	-1	-1	146	64	8.0	11	Nuc6982	0	0	0	0		0	0	0	0	0
248	1	-1	-1	-1	150	120	8.0	7	Nuc6983	0	0	0	0		0	0	0	0	0
249	1	-1	-1	-1	156	71	8.0	7	Nuc6984	0	0	0	0		0	0	0	0	0
250	1	-1	-1	-1	164	114	8.0	9	Nuc6985	0	0	0	0		0	0	0	0	0
251	1	-1	-1	-1	168	127	8.0	7	Nuc6986	0	0	0	0		0	0	0	0	0
252	1	-1	-1	-1	177	71	8.0	11	Nuc6987	0	0	0	0		0	0	0	0	0
253	1	-1	-1	-1	179	93	8.0	9	Nuc6988	0	0	0	0		0	0	0	0	0
254	1	-1	-1	-1	201	83	8.0	9	Nuc6989	0	0	0	0		0	0	0	0	0
255	1	-1	-1	-1	65	90	9.0	9	Nuc6990	0	0	0	0		0	0	0	0	0
256	1	-1	-1	-1	67	47	9.0	9	Nuc6991	0	0	0	0		0	0	0	0	0
257	1	-1	-1	-1	99	127	9.0	9	Nuc6992	0	0	0	0		0	0	0	0	0
258	1	-1	-1	-1	112	59	9.0	9	Nuc6993	0	0	0	0		0	0	0	0	0
259	1	-1	-1	-1	115	83	9.0	7	Nuc6994	0	0	0	0		0	0	0	0	0
260	1	-1	-1	-1	121	120	9.0	7	Nuc6995	0	0	0	0		0	0	0	0	0
261	1	-1	-1	-1	122	129	9.0	9	Nuc6996	0	0	0	0		0	0	0	0	0
262	1	-1	-1	-1	163	83	9.0	9	Nuc6997	0	0	0	0		0	0	0	0	0
263	1	-1	-1	-1	179	95	9.0	11	Nuc6998	0	0	0	0		0	0	0	0	0
264	1	-1	-1	-1	188	105	9.0	11	Nuc6999	0	0	0	0		0	0	0	0	0
265	1	-1	-1	-1	196	126	9.0	9	Nuc7000	0	0	0	0		0	0	0	0	0
266	1	-1	-1	-1	201	96	9.0	7	Nuc7001	0	0	0	0		0	0	0	0	0
267	1	-1	-1	-1	63	64	10.0	9	Nuc7002	0	0	0	0		0	0	0	0	0
268	1	-1	-1	-1	69	147	10.0	9	Nuc7003	0	0	0	0		0	0	0	0	0
269	1	-1	-1	-1	73	90	10.0	11	Nuc7004	0	0	0	0		0	0	0	0	0
270	1	-1	-1	-1	74	111	10.0	9	Nuc7005	0	0	0	0		0	0	0	0	0
271	1	-1	-1	-1	80	129	10.0	7	Nuc7006	0	0	0	0		0	0	0	0	0
272	1	-1	-1	-1	82	63	10.0	11	Nuc7007	0	0	0	0		0	0	0	0	0
273	1	-1	-1	-1	88	110	10.0	7	Nuc7008	0	0	0	0		0	0	0	0	0
274	1	-1	-1	-1	88	146	10.0	7	Nuc7009	0	0	0	0		0	0	0	0	0
275	1	-1	-1	-1	91	53	10.0	9	Nuc7010	0	0	0	0		0	0	0	0	0
276	1	-1	-1	-1	97	85	10.0	9	Nuc7011	0	0	0	0		0	0	0	0	0
277	1	-1	-1	-1	99	113	10.0	9	Nuc7012	0	0	0	0		0	0	0	0	0
278	1	-1	-1	-1	114	98	10.0	9	Nuc7013	0	0	0	0		0	0	0	0	0
279	1	-1	-1	-1	115	130	10.0	7	Nuc7014	0	0	0	0		0	0	0	0	0
280	1	-1	-1	-1	114	143	10.0	7	Nuc7015	0	0	0	0		0	0	0	0	0
281	1	-1	-1	-1	124	143	10.0	7	Nuc7016	0	0	0	0		0	0	0	0	0
282	1	-1	-1	-1	124	94	10.0	7	Nuc7017	0	0	0	0		0	0	0	0	0
283	1	-1	-1	-1	131	70	10.0	11	Nuc7018	0	0	0	0		0	0	0	0	0
284	1	-1	-1	-1	132	102	10.0	9	Nuc7019	0	0	0	0		0	0	0	0	0
285	1	-1	-1	-1	132	116	10.0	9	Nuc7020	0	0	0	0		0	0	0	0	0
286	1	-1	-1	-1	132	137	10.0	11	Nuc7021	0	0	0	0		0	0	0	0	0
287	1	-1	-1	-1	150	81	10.0	7	Nuc7022	0	0	0	0		0	0	0	0	0
288	1	-1	-1	-1	150	129	10.0	7	Nuc7023	0	0	0	0		0	0	0	0	0
289	1	-1	-1	-1	188	129	10.0	9	Nuc7024	0	0	0	0		0	0	0	0	0
290	1	-1	-1	-1	193	140	10.0	7	Nuc7025	0	0	0	0		0	0	0	0	0
291	1	-1	-1	-1	61	76	11.0	9	Nuc7026	0	0	0	0		0	0	0	0	0
292	1	-1	-1	-1	64	95	11.0	11	Nuc7027	0	0	0	0		0	0	0	0	0
293	1	-1	-1	-1	63	109	11.0	7	Nuc7028	0	0	0	0		0	0	0	0	0
294	1	-1	-1	-1	63	117	11.0	11	Nuc7029	0	0	0	0		0	0	0	0	0
295	1	-1	-1	-1	67	103	11.0	7	Nuc7030	0	0	0	0		0	0	0	0	0
296	1	-1	-1	-1	67	127	11.0	7	Nuc7031	0	0	0	0		0	0	0	0	0
297	1	-1	-1	-1	76	73	11.0	9	Nuc7032	0	0	0	0		0	0	0	0	0
298	1	-1	-1	-1	79	141	11.0	7	Nuc7033	0	0	0	0		0	0	0	0	0
299	1	-1	-1	-1	84	94	11.0	9	Nuc7034	0	0	0	0		0	0	0	0	0
300	1	-1	-1	-1	90	122	11.0	9	Nuc7035	0	0	0	0		0	0	0	0	0
301	1	-1	-1	-1	92	104	11.0	7	Nuc7036	0	0	0	0		0	0	0	0	0
302	1	-1	-1	-1	92	94	11.0	7	Nuc7037	0	0	0	0		0	0	0	0	0
303	1	-1	-1	-1	93	76	11.0	7	Nuc7038	0	0	0	0		0	0	0	0	0
304	1	-1	-1	-1	98	129	11.0	7	Nuc7039	0	0	0	0		0	0	0	0	0
305	1	-1	-1	-1	98	140	11.0	7	Nuc7040	0	0	0	0		0	0	0	0	0
306	1	-1	-1	-1	103	115	11.0	7	Nuc7041	0	0	0	0		0	0	0	0	0
307	1	-1	-1	-1	104	91	11.0	7	Nuc7042	0	0	0	0		0	0	0	0	0
308	1	-1	-1	-1	104	68	11.0	9	Nuc7043	0	0	0	0		0	0	0	0	0
309	1	-1	-1	-1	106	146	11.0	7	Nuc7044	0	0	0	0		0	0	0	0	0
310	1	-1	-1	-1	109	127	11.0	7	Nuc7045	0	0	0	0		0	0	0	0	0
311	1	-1	-1	-1	109	137	11.0	7	Nuc7046	0	0	0	0		0	0	0	0	0
312	1	-1	-1	-1	112	121	11.0	7	Nuc7047	0	0	0	0		0	0	0	0	0
313	1	-1	-1	-1	113	111	11.0	9	Nuc7048	0	0	0	0		0	0	0	0	0
314	1	-1	-1	-1	114	151	11.0	9	Nuc7049	0	0	0	0		0	0	0	0	0
315	1	-1	-1	-1	119	77	11.0	11	Nuc7050	0	0	0	0		0	0	0	0	0
316	1	-1	-1	-1	122	123	11.0	9	Nuc7051	0	0	0	0		0	0	0	0	0
317	1	-1	-1	-1	129	150	11.0	9	Nuc7052	0	0	0	0		0	0	0	0	0
318	1	-1	-1	-1	138	147	11.0	9	Nuc7053	0	0	0	0		0	0	0	0	0
319	1	-1	-1	-1	149	93	11.0	11	Nuc7054	0	0	0	0		0	0	0	0	0
320	1	-1	-1	-1	151	144	11.0	7	Nuc7055	0	0	0	0		0	0	0	0	0
321	1	-1	-1	-1	153	105	11.0	9	Nuc7056	0	0	0	0		0	0	0	0	0
322	1	-1	-1	-1	157	151	11.0	11	Nuc7057	0	0	0	0		0	0	0	0	0
323	1	-1	-1	-1	160	89	11.0	11	Nuc7058	0	0	0	0		0	0	0	0	0
324	1	-1	-1	-1	165	105	11.0	9	Nuc7059	0	0	0	0		0	0	0	0	0
325	1	-1	-1	-1	173	124	11.0	9	Nuc7060	0	0	0	0		0	0	0	0	0
326	1	-1	-1	-1	175	135	11.0	9	Nuc7061	0	0	0	0		0	0	0	0	0
327	1	-1	-1	-1	176	104	11.0	7	Nuc7062	0	0	0	0		0	0	0	0	0
328	1	-1	-1	-1	182	113	11.0	9	Nuc7063	0	0	0	0		0	0	0	0	0
329	1	-1	-1	-1	191	97	11.0	11	Nuc7064	0	0	0	0		0	0	0	0	0
330	1	-1	-1	-1	194	150	11.0	11	Nuc7065	0	0	0	0		0	0	0	0	0
331	1	-1	-1	-1	200	114	11.0	11	Nuc7066	0	0	0	0		0	0	0	0	0
332	1	-1	-1	-1	201	107	11.0	9	Nuc7067	0	0	0	0		0	0	0	0	0
333	1	-1	-1	-1	201	135	11.0	9	Nuc7068	0	0	0	0		0	0	0	0	0
334	1	-1	-1	-1	176	143	1.0	11	Nuc7069	0	0	0	0		0	0	0	0	0
335	1	-1	-1	-1	178	83	1.0	11	Nuc7070	0	0	0	0		0	0	0	0	0
336	1	-1	-1	-1	65	109	2.0	9	Nuc7071	0	0	0	0		0	0	0	0	0
337	1	-1	-1	-1	65	46	2.0	9	Nuc7072	0	0	0	0		0	0	0	0	0
338	1	-1	-1	-1	142	65	2.0	9	Nuc7073	0	0	0	0		0	0	0	0	0
339	1	-1	-1	-1	152	89	2.0	7	Nuc7074	0	0	0	0		0	0	0	0	0
340	1	-1	-1	-1	163	142	2.0	7	Nuc7075	0	0	0	0		0	0	0	0	0
341	1	-1	-1	-1	165	72	2.0	11	Nuc7076	0	0	0	0		0	0	0	0	0
342	1	-1	-1	-1	63	132	3.0	7	Nuc7077	0	0	0	0		0	0	0	0	0
343	1	-1	-1	-1	87	135	3.0	9	Nuc7078	0	0	0	0		0	0	0	0	0
344	1	-1	-1	-1	105	105	3.0	7	Nuc7079	0	0	0	0		0	0	0	0	0
345	1	-1	-1	-1	130	67	3.0	9	Nuc7080	0	0	0	0		0	0	0	0	0
346	1	-1	-1	-1	131	106	3.0	7	Nuc7081	0	0	0	0		0	0	0	0	0
347	1	-1	-1	-1	136	134	3.0	9	Nuc7082	0	0	0	0		0	0	0	0	0
348	1	-1	-1	-1	144	147	3.0	7	Nuc7083	0	0	0	0		0	0	0	0	0
349	1	-1	-1	-1	145	110	3.0	7	Nuc7084	0	0	0	0		0	0	0	0	0
350	1	-1	-1	-1	151	77	3.0	9	Nuc7085	0	0	0	0		0	0	0	0	0
351	1	-1	-1	-1	80	120	4.0	9	Nuc7086	0	0	0	0		0	0	0	0	0
352	1	-1	-1	-1	130	41	4.0	11	Nuc7087	0	0	0	0		0	0	0	0	0
353	1	-1	-1	-1	141	102	4.0	7	Nuc7088	0	0	0	0		0	0	0	0	0
354	1	-1	-1	-1	162	116	4.0	7	Nuc7089	0	0	0	0		0	0	0	0	0
355	1	-1	-1	-1	193	126	4.0	9	Nuc7090	0	0	0	0		0	0	0	0	0
356	1	-1	-1	-1	65	66	5.0	9	Nuc7091	0	0	0	0		0	0	0	0	0
357	1	-1	-1	-1	100	111	5.0	13	Nuc7092	0	0	0	0		0	0	0	0	0
358	1	-1	-1	-1	153	144	5.0	7	Nuc7093	0	0	0	0		0	0	0	0	0
359	1	-1	-1	-1	177	127	5.0	9	Nuc7094	0	0	0	0		0	0	0	0	0
360	1	-1	-1	-1	177	151	5.0	11	Nuc7095	0	0	0	0		0	0	0	0	0
361	1	-1	-1	-1	62	130	6.0	7	Nuc7096	0	0	0	0		0	0	0	0	0
362	1	-1	-1	-1	75	84	6.0	7	Nuc7097	0	0	0	0		0	0	0	0	0
363	1	-1	-1	-1	84	86	6.0	9	Nuc7098	0	0	0	0		0	0	0	0	0
364	1	-1	-1	-1	68	48	7.0	9	Nuc7099	0	0	0	0		0	0	0	0	0
365	1	-1	-1	-1	71	101	7.0	9	Nuc7100	0	0	0	0		0	0	0	0	0
366	1	-1	-1	-1	88	137	7.0	7	Nuc7101	0	0	0	0		0	0	0	0	0
367	1	-1	-1	-1	157	106	7.0	7	Nuc7102	0	0	0	0		0	0	0	0	0
368	1	-1	-1	-1	61	107	8.0	7	Nuc7103	0	0	0	0		0	0	0	0	0
369	1	-1	-1	-1	124	144	8.0	7	Nuc7104	0	0	0	0		0	0	0	0	0
370	1	-1	-1	-1	135	150	8.0	9	Nuc7105	0	0	0	0		0	0	0	0	0
371	1	-1	-1	-1	149	131	8.0	9	Nuc7106	0	0	0	0		0	0	0	0	0
372	1	-1	-1	-1	194	140	8.0	7	Nuc7107	0	0	0	0		0	0	0	0	0
373	1	-1	-1	-1	87	80	9.0	7	Nuc7108	0	0	0	0		0	0	0	0	0
374	1	-1	-1	-1	115	142	9.0	9	Nuc7109	0	0	0	0		0	0	0	0	0
375	1	-1	-1	-1	140	91	9.0	7	Nuc7110	0	0	0	0		0	0	0	0	0
376	1	-1	-1	-1	171	151	9.0	9	Nuc7111	0	0	0	0		0	0	0	0	0
377	1	-1	-1	-1	192	125	2.0	9	Nuc7112	0	0	0	0		0	0	0	0	0
378	1	-1	-1	-1	130	64	5.0	9	Nuc7113	0	0	0	0		0	0	0	0	0
379	1	-1	-1	-1	95	78	5.0	11	Nuc7114	0	0	0	0		0	0	0	0	0
380	1	-1	-1	-1	87	64	7.0	7	Nuc7115	0	0	0	0		0	0	0	0	0
381	1	-1	-1	-1	127	99	8.0	9	Nuc7116	0	0	0	0		0	0	0	0	0
382	1	-1	-1	-1	100	99	7.0	9	Nuc7117	0	0	0	0		0	0	0	0	0
