# Supplementary material for: A hybrid blob-slice model for accurate and efficient detection of fluorescence labeled nuclei in 3D
Source: BMC Bioinformatics. 2010 Nov 29;11:580. doi: 10.1186/1471-2105-11-580 (PMC3008706; doi:10.1186/1471-2105-11-580)
Supplement: Additional file 3 — Additional Data and Ground Truth. Computed nuclear positions and corrected ground truths for all example data contributing to Figure 4. Zip file contains data in Acetree format comma separated value text files. An explanation of the Acetree file format is included in readme.txt. [file 1471-2105-11-580-S3.ZIP › Data_And_Ground_Truth/zebrafish/late_testdata/edited/t401-nuclei]

1	1	-1	-1	-1	78	56	2.0	7	Nuc6373	0	0	0	0		0	0	0	0	0
2	1	-1	-1	-1	82	104	2.0	11	Nuc6374	0	0	0	0		0	0	0	0	0
3	1	-1	-1	-1	87	59	2.0	9	Nuc6375	0	0	0	0		0	0	0	0	0
4	1	-1	-1	-1	117	23	2.0	15	Nuc6376	0	0	0	0		0	0	0	0	0
5	1	-1	-1	-1	137	116	2.0	9	Nuc6377	0	0	0	0		0	0	0	0	0
6	1	-1	-1	-1	89	22	2.0	11	Nuc6378	0	0	0	0		0	0	0	0	0
7	0	-1	-1	-1	116	28	3.0	17		0	0	0	0		0	0	0	0	0
8	1	-1	-1	-1	115	65	4.0	13	Nuc6379	0	0	0	0		0	0	0	0	0
9	1	-1	-1	-1	164	54	4.0	13	Nuc6380	0	0	0	0		0	0	0	0	0
10	1	-1	-1	-1	147	45	5.0	15	Nuc6381	0	0	0	0		0	0	0	0	0
11	1	-1	-1	-1	193	92	5.0	11	Nuc6382	0	0	0	0		0	0	0	0	0
12	1	-1	-1	-1	104	59	8.0	8	Nuc6383	0	0	0	0		0	0	0	0	0
13	1	-1	-1	-1	201	137	11.0	15	Nuc6384	0	0	0	0		0	0	0	0	0
14	1	-1	-1	-1	196	127	5.0	11	Nuc6385	0	0	0	0		0	0	0	0	0
15	1	-1	-1	-1	69	138	7.0	9	Nuc6386	0	0	0	0		0	0	0	0	0
16	1	-1	-1	-1	178	71	7.0	11	Nuc6387	0	0	0	0		0	0	0	0	0
17	1	-1	-1	-1	61	37	1.0	7	Nuc6388	0	0	0	0		0	0	0	0	0
18	1	-1	-1	-1	62	136	1.0	7	Nuc6389	0	0	0	0		0	0	0	0	0
19	1	-1	-1	-1	62	146	1.0	7	Nuc6390	0	0	0	0		0	0	0	0	0
20	1	-1	-1	-1	66	47	1.0	7	Nuc6391	0	0	0	0		0	0	0	0	0
21	1	-1	-1	-1	68	120	1.0	7	Nuc6392	0	0	0	0		0	0	0	0	0
22	1	-1	-1	-1	68	88	1.0	9	Nuc6393	0	0	0	0		0	0	0	0	0
23	1	-1	-1	-1	74	70	1.0	9	Nuc6394	0	0	0	0		0	0	0	0	0
24	1	-1	-1	-1	77	20	1.0	9	Nuc6395	0	0	0	0		0	0	0	0	0
25	1	-1	-1	-1	79	90	1.0	7	Nuc6396	0	0	0	0		0	0	0	0	0
26	1	-1	-1	-1	83	3	1.0	9	Nuc6397	0	0	0	0		0	0	0	0	0
27	1	-1	-1	-1	83	32	1.0	7	Nuc6398	0	0	0	0		0	0	0	0	0
28	1	-1	-1	-1	86	114	1.0	8	Nuc6399	0	0	0	0		0	0	0	0	0
29	1	-1	-1	-1	88	84	1.0	9	Nuc6400	0	0	0	0		0	0	0	0	0
30	1	-1	-1	-1	89	93	1.0	7	Nuc6401	0	0	0	0		0	0	0	0	0
31	1	-1	-1	-1	90	47	1.0	7	Nuc6402	0	0	0	0		0	0	0	0	0
32	1	-1	-1	-1	92	112	1.0	7	Nuc6403	0	0	0	0		0	0	0	0	0
33	1	-1	-1	-1	93	83	1.0	9	Nuc6404	0	0	0	0		0	0	0	0	0
34	1	-1	-1	-1	95	102	1.0	9	Nuc6405	0	0	0	0		0	0	0	0	0
35	1	-1	-1	-1	95	125	1.0	9	Nuc6406	0	0	0	0		0	0	0	0	0
36	1	-1	-1	-1	95	69	1.0	11	Nuc6407	0	0	0	0		0	0	0	0	0
37	1	-1	-1	-1	98	141	1.0	7	Nuc6408	0	0	0	0		0	0	0	0	0
38	1	-1	-1	-1	101	22	1.0	7	Nuc6409	0	0	0	0		0	0	0	0	0
39	1	-1	-1	-1	102	90	1.0	9	Nuc6410	0	0	0	0		0	0	0	0	0
40	1	-1	-1	-1	105	45	1.0	7	Nuc6411	0	0	0	0		0	0	0	0	0
41	1	-1	-1	-1	105	122	1.0	9	Nuc6412	0	0	0	0		0	0	0	0	0
42	1	-1	-1	-1	106	107	1.0	9	Nuc6413	0	0	0	0		0	0	0	0	0
43	1	-1	-1	-1	108	79	1.0	7	Nuc6414	0	0	0	0		0	0	0	0	0
44	1	-1	-1	-1	112	44	1.0	7	Nuc6415	0	0	0	0		0	0	0	0	0
45	1	-1	-1	-1	112	56	1.0	9	Nuc6416	0	0	0	0		0	0	0	0	0
46	1	-1	-1	-1	116	121	1.0	9	Nuc6417	0	0	0	0		0	0	0	0	0
47	1	-1	-1	-1	115	141	1.0	9	Nuc6418	0	0	0	0		0	0	0	0	0
48	1	-1	-1	-1	116	104	1.0	9	Nuc6419	0	0	0	0		0	0	0	0	0
49	1	-1	-1	-1	117	31	1.0	8	Nuc6420	0	0	0	0		0	0	0	0	0
50	1	-1	-1	-1	125	81	1.0	7	Nuc6421	0	0	0	0		0	0	0	0	0
51	1	-1	-1	-1	128	68	1.0	11	Nuc6422	0	0	0	0		0	0	0	0	0
52	1	-1	-1	-1	131	33	1.0	9	Nuc6423	0	0	0	0		0	0	0	0	0
53	1	-1	-1	-1	138	59	1.0	7	Nuc6424	0	0	0	0		0	0	0	0	0
54	1	-1	-1	-1	142	79	1.0	9	Nuc6425	0	0	0	0		0	0	0	0	0
55	1	-1	-1	-1	142	106	1.0	7	Nuc6426	0	0	0	0		0	0	0	0	0
56	1	-1	-1	-1	145	51	1.0	9	Nuc6427	0	0	0	0		0	0	0	0	0
57	1	-1	-1	-1	145	137	1.0	7	Nuc6428	0	0	0	0		0	0	0	0	0
58	1	-1	-1	-1	148	37	1.0	11	Nuc6429	0	0	0	0		0	0	0	0	0
59	1	-1	-1	-1	150	66	1.0	9	Nuc6430	0	0	0	0		0	0	0	0	0
60	1	-1	-1	-1	149	120	1.0	9	Nuc6431	0	0	0	0		0	0	0	0	0
61	1	-1	-1	-1	151	92	1.0	9	Nuc6432	0	0	0	0		0	0	0	0	0
62	1	-1	-1	-1	160	110	1.0	9	Nuc6433	0	0	0	0		0	0	0	0	0
63	1	-1	-1	-1	163	120	1.0	9	Nuc6434	0	0	0	0		0	0	0	0	0
64	1	-1	-1	-1	165	67	1.0	9	Nuc6435	0	0	0	0		0	0	0	0	0
65	1	-1	-1	-1	167	48	1.0	11	Nuc6436	0	0	0	0		0	0	0	0	0
66	1	-1	-1	-1	172	68	1.0	7	Nuc6437	0	0	0	0		0	0	0	0	0
67	1	-1	-1	-1	175	142	1.0	11	Nuc6438	0	0	0	0		0	0	0	0	0
68	1	-1	-1	-1	177	124	1.0	7	Nuc6439	0	0	0	0		0	0	0	0	0
69	1	-1	-1	-1	183	72	1.0	5	Nuc6440	0	0	0	0		0	0	0	0	0
70	1	-1	-1	-1	183	118	1.0	7	Nuc6441	0	0	0	0		0	0	0	0	0
71	1	-1	-1	-1	185	101	1.0	7	Nuc6442	0	0	0	0		0	0	0	0	0
72	1	-1	-1	-1	184	109	1.0	7	Nuc6443	0	0	0	0		0	0	0	0	0
73	0	-1	-1	-1	187	45	1.0	13		0	0	0	0		0	0	0	0	0
74	1	-1	-1	-1	194	117	1.0	7	Nuc6444	0	0	0	0		0	0	0	0	0
75	1	-1	-1	-1	201	57	1.0	9	Nuc6445	0	0	0	0		0	0	0	0	0
76	1	-1	-1	-1	201	105	1.0	9	Nuc6446	0	0	0	0		0	0	0	0	0
77	1	-1	-1	-1	201	114	1.0	7	Nuc6447	0	0	0	0		0	0	0	0	0
78	1	-1	-1	-1	201	136	1.0	8	Nuc6448	0	0	0	0		0	0	0	0	0
79	1	-1	-1	-1	63	68	2.0	11	Nuc6449	0	0	0	0		0	0	0	0	0
80	1	-1	-1	-1	67	97	2.0	7	Nuc6450	0	0	0	0		0	0	0	0	0
81	1	-1	-1	-1	69	128	2.0	9	Nuc6451	0	0	0	0		0	0	0	0	0
82	1	-1	-1	-1	77	111	2.0	7	Nuc6452	0	0	0	0		0	0	0	0	0
83	1	-1	-1	-1	93	145	2.0	13	Nuc6453	0	0	0	0		0	0	0	0	0
84	1	-1	-1	-1	93	38	2.0	9	Nuc6454	0	0	0	0		0	0	0	0	0
85	1	-1	-1	-1	96	60	2.0	7	Nuc6455	0	0	0	0		0	0	0	0	0
86	1	-1	-1	-1	112	38	2.0	11	Nuc6456	0	0	0	0		0	0	0	0	0
87	1	-1	-1	-1	133	96	2.0	9	Nuc6457	0	0	0	0		0	0	0	0	0
88	1	-1	-1	-1	139	128	2.0	9	Nuc6458	0	0	0	0		0	0	0	0	0
89	1	-1	-1	-1	145	122	2.0	9	Nuc6459	0	0	0	0		0	0	0	0	0
90	1	-1	-1	-1	153	103	2.0	9	Nuc6460	0	0	0	0		0	0	0	0	0
91	1	-1	-1	-1	156	130	2.0	9	Nuc6461	0	0	0	0		0	0	0	0	0
92	1	-1	-1	-1	157	141	2.0	9	Nuc6462	0	0	0	0		0	0	0	0	0
93	1	-1	-1	-1	157	124	2.0	9	Nuc6463	0	0	0	0		0	0	0	0	0
94	1	-1	-1	-1	164	77	2.0	9	Nuc6464	0	0	0	0		0	0	0	0	0
95	1	-1	-1	-1	164	104	2.0	7	Nuc6465	0	0	0	0		0	0	0	0	0
96	1	-1	-1	-1	164	145	2.0	7	Nuc6466	0	0	0	0		0	0	0	0	0
97	1	-1	-1	-1	166	87	2.0	7	Nuc6467	0	0	0	0		0	0	0	0	0
98	1	-1	-1	-1	168	97	2.0	9	Nuc6468	0	0	0	0		0	0	0	0	0
99	1	-1	-1	-1	169	108	2.0	7	Nuc6469	0	0	0	0		0	0	0	0	0
100	1	-1	-1	-1	170	132	2.0	7	Nuc6470	0	0	0	0		0	0	0	0	0
101	1	-1	-1	-1	177	145	2.0	9	Nuc6471	0	0	0	0		0	0	0	0	0
102	1	-1	-1	-1	183	47	2.0	11	Nuc6472	0	0	0	0		0	0	0	0	0
103	1	-1	-1	-1	182	134	2.0	7	Nuc6473	0	0	0	0		0	0	0	0	0
104	0	-1	-1	-1	192	48	2.0	9		0	0	0	0		0	0	0	0	0
105	1	-1	-1	-1	194	126	2.0	9	Nuc6474	0	0	0	0		0	0	0	0	0
106	1	-1	-1	-1	198	68	2.0	7	Nuc6475	0	0	0	0		0	0	0	0	0
107	1	-1	-1	-1	197	145	2.0	11	Nuc6476	0	0	0	0		0	0	0	0	0
108	1	-1	-1	-1	201	96	2.0	7	Nuc6477	0	0	0	0		0	0	0	0	0
109	1	-1	-1	-1	63	49	3.0	7	Nuc6478	0	0	0	0		0	0	0	0	0
110	1	-1	-1	-1	65	43	3.0	8	Nuc6479	0	0	0	0		0	0	0	0	0
111	1	-1	-1	-1	64	69	3.0	11	Nuc6480	0	0	0	0		0	0	0	0	0
112	1	-1	-1	-1	73	63	3.0	9	Nuc6481	0	0	0	0		0	0	0	0	0
113	1	-1	-1	-1	80	122	3.0	9	Nuc6482	0	0	0	0		0	0	0	0	0
114	1	-1	-1	-1	100	32	3.0	7	Nuc6483	0	0	0	0		0	0	0	0	0
115	1	-1	-1	-1	108	61	3.0	9	Nuc6484	0	0	0	0		0	0	0	0	0
116	1	-1	-1	-1	109	134	3.0	9	Nuc6485	0	0	0	0		0	0	0	0	0
117	0	-1	-1	-1	111	25	3.0	9		0	0	0	0		0	0	0	0	0
118	1	-1	-1	-1	118	83	3.0	9	Nuc6486	0	0	0	0		0	0	0	0	0
119	1	-1	-1	-1	123	59	3.0	9	Nuc6487	0	0	0	0		0	0	0	0	0
120	1	-1	-1	-1	124	117	3.0	11	Nuc6488	0	0	0	0		0	0	0	0	0
121	1	-1	-1	-1	131	45	3.0	9	Nuc6489	0	0	0	0		0	0	0	0	0
122	1	-1	-1	-1	133	124	3.0	7	Nuc6490	0	0	0	0		0	0	0	0	0
123	1	-1	-1	-1	143	67	3.0	9	Nuc6491	0	0	0	0		0	0	0	0	0
124	1	-1	-1	-1	158	64	3.0	9	Nuc6492	0	0	0	0		0	0	0	0	0
125	1	-1	-1	-1	174	125	3.0	7	Nuc6493	0	0	0	0		0	0	0	0	0
126	1	-1	-1	-1	177	85	3.0	9	Nuc6494	0	0	0	0		0	0	0	0	0
127	1	-1	-1	-1	185	50	3.0	13	Nuc6495	0	0	0	0		0	0	0	0	0
128	1	-1	-1	-1	187	68	3.0	9	Nuc6496	0	0	0	0		0	0	0	0	0
129	1	-1	-1	-1	192	61	3.0	7	Nuc6497	0	0	0	0		0	0	0	0	0
130	1	-1	-1	-1	195	79	3.0	9	Nuc6498	0	0	0	0		0	0	0	0	0
131	1	-1	-1	-1	196	147	3.0	9	Nuc6499	0	0	0	0		0	0	0	0	0
132	1	-1	-1	-1	68	112	4.0	9	Nuc6500	0	0	0	0		0	0	0	0	0
133	1	-1	-1	-1	72	151	4.0	9	Nuc6501	0	0	0	0		0	0	0	0	0
134	1	-1	-1	-1	79	39	4.0	11	Nuc6502	0	0	0	0		0	0	0	0	0
135	1	-1	-1	-1	79	73	4.0	9	Nuc6503	0	0	0	0		0	0	0	0	0
136	1	-1	-1	-1	89	52	4.0	7	Nuc6504	0	0	0	0		0	0	0	0	0
137	1	-1	-1	-1	92	132	4.0	9	Nuc6505	0	0	0	0		0	0	0	0	0
138	1	-1	-1	-1	99	53	4.0	7	Nuc6506	0	0	0	0		0	0	0	0	0
139	1	-1	-1	-1	99	121	4.0	9	Nuc6507	0	0	0	0		0	0	0	0	0
140	1	-1	-1	-1	114	151	4.0	11	Nuc6508	0	0	0	0		0	0	0	0	0
141	1	-1	-1	-1	124	76	4.0	7	Nuc6509	0	0	0	0		0	0	0	0	0
142	1	-1	-1	-1	125	119	4.0	9	Nuc6510	0	0	0	0		0	0	0	0	0
143	1	-1	-1	-1	131	66	4.0	9	Nuc6511	0	0	0	0		0	0	0	0	0
144	1	-1	-1	-1	131	107	4.0	9	Nuc6512	0	0	0	0		0	0	0	0	0
145	1	-1	-1	-1	133	81	4.0	9	Nuc6513	0	0	0	0		0	0	0	0	0
146	1	-1	-1	-1	138	134	4.0	7	Nuc6514	0	0	0	0		0	0	0	0	0
147	1	-1	-1	-1	143	123	4.0	9	Nuc6515	0	0	0	0		0	0	0	0	0
148	1	-1	-1	-1	144	149	4.0	7	Nuc6516	0	0	0	0		0	0	0	0	0
149	0	-1	-1	-1	148	43	4.0	13		0	0	0	0		0	0	0	0	0
150	1	-1	-1	-1	147	112	4.0	7	Nuc6517	0	0	0	0		0	0	0	0	0
151	1	-1	-1	-1	152	103	4.0	9	Nuc6518	0	0	0	0		0	0	0	0	0
152	1	-1	-1	-1	184	127	4.0	7	Nuc6519	0	0	0	0		0	0	0	0	0
153	1	-1	-1	-1	189	136	4.0	7	Nuc6520	0	0	0	0		0	0	0	0	0
154	1	-1	-1	-1	196	117	4.0	7	Nuc6521	0	0	0	0		0	0	0	0	0
155	1	-1	-1	-1	201	104	4.0	7	Nuc6522	0	0	0	0		0	0	0	0	0
156	1	-1	-1	-1	63	76	5.0	7	Nuc6523	0	0	0	0		0	0	0	0	0
157	1	-1	-1	-1	64	45	5.0	7	Nuc6524	0	0	0	0		0	0	0	0	0
158	1	-1	-1	-1	64	132	5.0	7	Nuc6525	0	0	0	0		0	0	0	0	0
159	1	-1	-1	-1	70	83	5.0	8	Nuc6526	0	0	0	0		0	0	0	0	0
160	1	-1	-1	-1	73	139	5.0	7	Nuc6527	0	0	0	0		0	0	0	0	0
161	1	-1	-1	-1	75	26	5.0	11	Nuc6528	0	0	0	0		0	0	0	0	0
162	1	-1	-1	-1	78	71	5.0	7	Nuc6529	0	0	0	0		0	0	0	0	0
163	1	-1	-1	-1	81	144	5.0	7	Nuc6530	0	0	0	0		0	0	0	0	0
164	1	-1	-1	-1	86	62	5.0	9	Nuc6531	0	0	0	0		0	0	0	0	0
165	1	-1	-1	-1	88	37	5.0	11	Nuc6532	0	0	0	0		0	0	0	0	0
166	1	-1	-1	-1	90	67	5.0	7	Nuc6533	0	0	0	0		0	0	0	0	0
167	1	-1	-1	-1	94	147	5.0	9	Nuc6534	0	0	0	0		0	0	0	0	0
168	1	-1	-1	-1	101	45	5.0	9	Nuc6535	0	0	0	0		0	0	0	0	0
169	1	-1	-1	-1	102	113	5.0	11	Nuc6536	0	0	0	0		0	0	0	0	0
170	1	-1	-1	-1	106	89	5.0	11	Nuc6537	0	0	0	0		0	0	0	0	0
171	1	-1	-1	-1	106	69	5.0	7	Nuc6538	0	0	0	0		0	0	0	0	0
172	1	-1	-1	-1	115	84	5.0	7	Nuc6539	0	0	0	0		0	0	0	0	0
173	1	-1	-1	-1	116	102	5.0	9	Nuc6540	0	0	0	0		0	0	0	0	0
174	1	-1	-1	-1	124	38	5.0	8	Nuc6541	0	0	0	0		0	0	0	0	0
175	1	-1	-1	-1	128	132	5.0	9	Nuc6542	0	0	0	0		0	0	0	0	0
176	1	-1	-1	-1	137	143	5.0	9	Nuc6543	0	0	0	0		0	0	0	0	0
177	1	-1	-1	-1	139	90	5.0	11	Nuc6544	0	0	0	0		0	0	0	0	0
178	1	-1	-1	-1	141	77	5.0	7	Nuc6545	0	0	0	0		0	0	0	0	0
179	1	-1	-1	-1	149	138	5.0	9	Nuc6546	0	0	0	0		0	0	0	0	0
180	1	-1	-1	-1	150	55	5.0	9	Nuc6547	0	0	0	0		0	0	0	0	0
181	1	-1	-1	-1	149	78	5.0	9	Nuc6548	0	0	0	0		0	0	0	0	0
182	1	-1	-1	-1	153	90	5.0	7	Nuc6549	0	0	0	0		0	0	0	0	0
183	1	-1	-1	-1	159	108	5.0	9	Nuc6550	0	0	0	0		0	0	0	0	0
184	1	-1	-1	-1	163	96	5.0	7	Nuc6551	0	0	0	0		0	0	0	0	0
185	1	-1	-1	-1	168	136	5.0	9	Nuc6552	0	0	0	0		0	0	0	0	0
186	1	-1	-1	-1	198	81	5.0	11	Nuc6553	0	0	0	0		0	0	0	0	0
187	1	-1	-1	-1	67	121	6.0	7	Nuc6554	0	0	0	0		0	0	0	0	0
188	1	-1	-1	-1	71	92	6.0	5	Nuc6555	0	0	0	0		0	0	0	0	0
189	1	-1	-1	-1	73	41	6.0	11	Nuc6556	0	0	0	0		0	0	0	0	0
190	1	-1	-1	-1	74	61	6.0	9	Nuc6557	0	0	0	0		0	0	0	0	0
191	0	-1	-1	-1	75	29	6.0	11		0	0	0	0		0	0	0	0	0
192	1	-1	-1	-1	96	81	6.0	9	Nuc6558	0	0	0	0		0	0	0	0	0
193	1	-1	-1	-1	118	125	6.0	9	Nuc6559	0	0	0	0		0	0	0	0	0
194	1	-1	-1	-1	125	89	6.0	7	Nuc6560	0	0	0	0		0	0	0	0	0
195	1	-1	-1	-1	132	46	6.0	9	Nuc6561	0	0	0	0		0	0	0	0	0
196	1	-1	-1	-1	142	101	6.0	7	Nuc6562	0	0	0	0		0	0	0	0	0
197	1	-1	-1	-1	147	97	6.0	5	Nuc6563	0	0	0	0		0	0	0	0	0
198	1	-1	-1	-1	159	63	6.0	9	Nuc6564	0	0	0	0		0	0	0	0	0
199	1	-1	-1	-1	166	148	6.0	7	Nuc6565	0	0	0	0		0	0	0	0	0
200	1	-1	-1	-1	170	118	6.0	7	Nuc6566	0	0	0	0		0	0	0	0	0
201	1	-1	-1	-1	177	127	6.0	9	Nuc6567	0	0	0	0		0	0	0	0	0
202	1	-1	-1	-1	184	151	6.0	7	Nuc6568	0	0	0	0		0	0	0	0	0
203	1	-1	-1	-1	195	142	6.0	9	Nuc6569	0	0	0	0		0	0	0	0	0
204	1	-1	-1	-1	70	74	7.0	9	Nuc6570	0	0	0	0		0	0	0	0	0
205	1	-1	-1	-1	81	72	7.0	7	Nuc6571	0	0	0	0		0	0	0	0	0
206	1	-1	-1	-1	86	86	7.0	9	Nuc6572	0	0	0	0		0	0	0	0	0
207	1	-1	-1	-1	89	71	7.0	9	Nuc6573	0	0	0	0		0	0	0	0	0
208	1	-1	-1	-1	90	94	7.0	7	Nuc6574	0	0	0	0		0	0	0	0	0
209	1	-1	-1	-1	89	140	7.0	9	Nuc6575	0	0	0	0		0	0	0	0	0
210	1	-1	-1	-1	99	72	7.0	9	Nuc6576	0	0	0	0		0	0	0	0	0
211	1	-1	-1	-1	104	117	7.0	7	Nuc6577	0	0	0	0		0	0	0	0	0
212	1	-1	-1	-1	114	73	7.0	9	Nuc6578	0	0	0	0		0	0	0	0	0
213	1	-1	-1	-1	118	110	7.0	7	Nuc6579	0	0	0	0		0	0	0	0	0
214	1	-1	-1	-1	119	51	7.0	9	Nuc6580	0	0	0	0		0	0	0	0	0
215	1	-1	-1	-1	121	136	7.0	7	Nuc6581	0	0	0	0		0	0	0	0	0
216	1	-1	-1	-1	129	129	7.0	7	Nuc6582	0	0	0	0		0	0	0	0	0
217	1	-1	-1	-1	132	138	7.0	7	Nuc6583	0	0	0	0		0	0	0	0	0
218	1	-1	-1	-1	135	58	7.0	9	Nuc6584	0	0	0	0		0	0	0	0	0
219	1	-1	-1	-1	135	151	7.0	9	Nuc6585	0	0	0	0		0	0	0	0	0
220	1	-1	-1	-1	137	92	7.0	9	Nuc6586	0	0	0	0		0	0	0	0	0
221	1	-1	-1	-1	139	112	7.0	7	Nuc6587	0	0	0	0		0	0	0	0	0
222	1	-1	-1	-1	143	151	7.0	9	Nuc6588	0	0	0	0		0	0	0	0	0
223	1	-1	-1	-1	149	122	7.0	9	Nuc6589	0	0	0	0		0	0	0	0	0
224	1	-1	-1	-1	153	143	7.0	7	Nuc6590	0	0	0	0		0	0	0	0	0
225	1	-1	-1	-1	157	108	7.0	7	Nuc6591	0	0	0	0		0	0	0	0	0
226	1	-1	-1	-1	159	139	7.0	7	Nuc6592	0	0	0	0		0	0	0	0	0
227	1	-1	-1	-1	165	67	7.0	9	Nuc6593	0	0	0	0		0	0	0	0	0
228	1	-1	-1	-1	180	83	7.0	9	Nuc6594	0	0	0	0		0	0	0	0	0
229	1	-1	-1	-1	184	144	7.0	9	Nuc6595	0	0	0	0		0	0	0	0	0
230	1	-1	-1	-1	200	114	7.0	11	Nuc6596	0	0	0	0		0	0	0	0	0
231	1	-1	-1	-1	70	147	8.0	9	Nuc6597	0	0	0	0		0	0	0	0	0
232	1	-1	-1	-1	72	103	8.0	7	Nuc6598	0	0	0	0		0	0	0	0	0
233	1	-1	-1	-1	75	82	8.0	9	Nuc6599	0	0	0	0		0	0	0	0	0
234	1	-1	-1	-1	79	53	8.0	7	Nuc6600	0	0	0	0		0	0	0	0	0
235	1	-1	-1	-1	85	117	8.0	9	Nuc6601	0	0	0	0		0	0	0	0	0
236	1	-1	-1	-1	88	103	8.0	9	Nuc6602	0	0	0	0		0	0	0	0	0
237	1	-1	-1	-1	101	100	8.0	11	Nuc6603	0	0	0	0		0	0	0	0	0
238	1	-1	-1	-1	110	108	8.0	7	Nuc6604	0	0	0	0		0	0	0	0	0
239	1	-1	-1	-1	115	84	8.0	7	Nuc6605	0	0	0	0		0	0	0	0	0
240	1	-1	-1	-1	115	94	8.0	7	Nuc6606	0	0	0	0		0	0	0	0	0
241	1	-1	-1	-1	123	133	8.0	9	Nuc6607	0	0	0	0		0	0	0	0	0
242	1	-1	-1	-1	127	116	8.0	9	Nuc6608	0	0	0	0		0	0	0	0	0
243	1	-1	-1	-1	128	87	8.0	9	Nuc6609	0	0	0	0		0	0	0	0	0
244	1	-1	-1	-1	140	124	8.0	7	Nuc6610	0	0	0	0		0	0	0	0	0
245	1	-1	-1	-1	146	66	8.0	11	Nuc6611	0	0	0	0		0	0	0	0	0
246	1	-1	-1	-1	165	86	8.0	9	Nuc6612	0	0	0	0		0	0	0	0	0
247	1	-1	-1	-1	164	116	8.0	7	Nuc6613	0	0	0	0		0	0	0	0	0
248	1	-1	-1	-1	168	128	8.0	7	Nuc6614	0	0	0	0		0	0	0	0	0
249	1	-1	-1	-1	171	151	8.0	9	Nuc6615	0	0	0	0		0	0	0	0	0
250	1	-1	-1	-1	179	96	8.0	9	Nuc6616	0	0	0	0		0	0	0	0	0
251	1	-1	-1	-1	194	133	8.0	5	Nuc6617	0	0	0	0		0	0	0	0	0
252	1	-1	-1	-1	201	84	8.0	9	Nuc6618	0	0	0	0		0	0	0	0	0
253	1	-1	-1	-1	62	118	9.0	7	Nuc6619	0	0	0	0		0	0	0	0	0
254	1	-1	-1	-1	66	47	9.0	9	Nuc6620	0	0	0	0		0	0	0	0	0
255	1	-1	-1	-1	67	91	9.0	9	Nuc6621	0	0	0	0		0	0	0	0	0
256	1	-1	-1	-1	76	111	9.0	9	Nuc6622	0	0	0	0		0	0	0	0	0
257	1	-1	-1	-1	88	80	9.0	7	Nuc6623	0	0	0	0		0	0	0	0	0
258	1	-1	-1	-1	100	116	9.0	9	Nuc6624	0	0	0	0		0	0	0	0	0
259	1	-1	-1	-1	99	129	9.0	9	Nuc6625	0	0	0	0		0	0	0	0	0
260	1	-1	-1	-1	112	60	9.0	9	Nuc6626	0	0	0	0		0	0	0	0	0
261	1	-1	-1	-1	121	121	9.0	7	Nuc6627	0	0	0	0		0	0	0	0	0
262	1	-1	-1	-1	157	74	9.0	7	Nuc6628	0	0	0	0		0	0	0	0	0
263	1	-1	-1	-1	178	97	9.0	11	Nuc6629	0	0	0	0		0	0	0	0	0
264	1	-1	-1	-1	187	106	9.0	11	Nuc6630	0	0	0	0		0	0	0	0	0
265	1	-1	-1	-1	195	127	9.0	9	Nuc6631	0	0	0	0		0	0	0	0	0
266	1	-1	-1	-1	201	98	9.0	7	Nuc6632	0	0	0	0		0	0	0	0	0
267	1	-1	-1	-1	61	107	10.0	11	Nuc6633	0	0	0	0		0	0	0	0	0
268	1	-1	-1	-1	75	91	10.0	9	Nuc6634	0	0	0	0		0	0	0	0	0
269	1	-1	-1	-1	82	65	10.0	11	Nuc6635	0	0	0	0		0	0	0	0	0
270	1	-1	-1	-1	82	131	10.0	9	Nuc6636	0	0	0	0		0	0	0	0	0
271	1	-1	-1	-1	88	111	10.0	7	Nuc6637	0	0	0	0		0	0	0	0	0
272	1	-1	-1	-1	88	146	10.0	7	Nuc6638	0	0	0	0		0	0	0	0	0
273	1	-1	-1	-1	91	54	10.0	9	Nuc6639	0	0	0	0		0	0	0	0	0
274	1	-1	-1	-1	98	86	10.0	9	Nuc6640	0	0	0	0		0	0	0	0	0
275	1	-1	-1	-1	106	93	10.0	7	Nuc6641	0	0	0	0		0	0	0	0	0
276	1	-1	-1	-1	113	145	10.0	9	Nuc6642	0	0	0	0		0	0	0	0	0
277	1	-1	-1	-1	114	99	10.0	7	Nuc6643	0	0	0	0		0	0	0	0	0
278	1	-1	-1	-1	114	131	10.0	8	Nuc6644	0	0	0	0		0	0	0	0	0
279	1	-1	-1	-1	123	144	10.0	8	Nuc6645	0	0	0	0		0	0	0	0	0
280	1	-1	-1	-1	125	96	10.0	7	Nuc6646	0	0	0	0		0	0	0	0	0
281	1	-1	-1	-1	132	72	10.0	9	Nuc6647	0	0	0	0		0	0	0	0	0
282	1	-1	-1	-1	132	118	10.0	9	Nuc6648	0	0	0	0		0	0	0	0	0
283	1	-1	-1	-1	132	139	10.0	11	Nuc6649	0	0	0	0		0	0	0	0	0
284	1	-1	-1	-1	135	104	10.0	9	Nuc6650	0	0	0	0		0	0	0	0	0
285	1	-1	-1	-1	150	83	10.0	7	Nuc6651	0	0	0	0		0	0	0	0	0
286	1	-1	-1	-1	152	131	10.0	7	Nuc6652	0	0	0	0		0	0	0	0	0
287	0	-1	-1	-1	162	90	10.0	11		0	0	0	0		0	0	0	0	0
288	1	-1	-1	-1	187	132	10.0	11	Nuc6653	0	0	0	0		0	0	0	0	0
289	1	-1	-1	-1	63	67	11.0	9	Nuc6654	0	0	0	0		0	0	0	0	0
290	1	-1	-1	-1	65	96	11.0	9	Nuc6655	0	0	0	0		0	0	0	0	0
291	1	-1	-1	-1	64	111	11.0	7	Nuc6656	0	0	0	0		0	0	0	0	0
292	1	-1	-1	-1	67	130	11.0	7	Nuc6657	0	0	0	0		0	0	0	0	0
293	1	-1	-1	-1	67	120	11.0	9	Nuc6658	0	0	0	0		0	0	0	0	0
294	1	-1	-1	-1	68	105	11.0	7	Nuc6659	0	0	0	0		0	0	0	0	0
295	1	-1	-1	-1	76	75	11.0	8	Nuc6660	0	0	0	0		0	0	0	0	0
296	1	-1	-1	-1	77	106	11.0	7	Nuc6661	0	0	0	0		0	0	0	0	0
297	1	-1	-1	-1	86	96	11.0	9	Nuc6662	0	0	0	0		0	0	0	0	0
298	1	-1	-1	-1	91	124	11.0	7	Nuc6663	0	0	0	0		0	0	0	0	0
299	1	-1	-1	-1	94	106	11.0	7	Nuc6664	0	0	0	0		0	0	0	0	0
300	1	-1	-1	-1	95	95	11.0	7	Nuc6665	0	0	0	0		0	0	0	0	0
301	1	-1	-1	-1	99	131	11.0	7	Nuc6666	0	0	0	0		0	0	0	0	0
302	1	-1	-1	-1	99	143	11.0	7	Nuc6667	0	0	0	0		0	0	0	0	0
303	1	-1	-1	-1	104	69	11.0	9	Nuc6668	0	0	0	0		0	0	0	0	0
304	1	-1	-1	-1	103	117	11.0	9	Nuc6669	0	0	0	0		0	0	0	0	0
305	1	-1	-1	-1	110	130	11.0	9	Nuc6670	0	0	0	0		0	0	0	0	0
306	1	-1	-1	-1	109	140	11.0	7	Nuc6671	0	0	0	0		0	0	0	0	0
307	1	-1	-1	-1	113	123	11.0	7	Nuc6672	0	0	0	0		0	0	0	0	0
308	1	-1	-1	-1	116	151	11.0	5	Nuc6673	0	0	0	0		0	0	0	0	0
309	1	-1	-1	-1	115	113	11.0	9	Nuc6674	0	0	0	0		0	0	0	0	0
310	1	-1	-1	-1	119	79	11.0	9	Nuc6675	0	0	0	0		0	0	0	0	0
311	1	-1	-1	-1	123	125	11.0	9	Nuc6676	0	0	0	0		0	0	0	0	0
312	1	-1	-1	-1	125	141	11.0	9	Nuc6677	0	0	0	0		0	0	0	0	0
313	1	-1	-1	-1	128	151	11.0	7	Nuc6678	0	0	0	0		0	0	0	0	0
314	1	-1	-1	-1	137	150	11.0	11	Nuc6679	0	0	0	0		0	0	0	0	0
315	1	-1	-1	-1	142	77	11.0	11	Nuc6680	0	0	0	0		0	0	0	0	0
316	1	-1	-1	-1	141	142	11.0	7	Nuc6681	0	0	0	0		0	0	0	0	0
317	1	-1	-1	-1	149	95	11.0	9	Nuc6682	0	0	0	0		0	0	0	0	0
318	1	-1	-1	-1	151	147	11.0	9	Nuc6683	0	0	0	0		0	0	0	0	0
319	1	-1	-1	-1	152	106	11.0	9	Nuc6684	0	0	0	0		0	0	0	0	0
320	1	-1	-1	-1	160	91	11.0	11	Nuc6685	0	0	0	0		0	0	0	0	0
321	1	-1	-1	-1	165	107	11.0	9	Nuc6686	0	0	0	0		0	0	0	0	0
322	1	-1	-1	-1	173	126	11.0	11	Nuc6687	0	0	0	0		0	0	0	0	0
323	1	-1	-1	-1	175	140	11.0	7	Nuc6688	0	0	0	0		0	0	0	0	0
324	1	-1	-1	-1	177	104	11.0	7	Nuc6689	0	0	0	0		0	0	0	0	0
325	1	-1	-1	-1	182	114	11.0	9	Nuc6690	0	0	0	0		0	0	0	0	0
326	1	-1	-1	-1	192	99	11.0	11	Nuc6691	0	0	0	0		0	0	0	0	0
327	1	-1	-1	-1	193	143	11.0	7	Nuc6692	0	0	0	0		0	0	0	0	0
328	1	-1	-1	-1	194	151	11.0	9	Nuc6693	0	0	0	0		0	0	0	0	0
329	1	-1	-1	-1	201	108	11.0	7	Nuc6694	0	0	0	0		0	0	0	0	0
330	1	-1	-1	-1	201	116	11.0	9	Nuc6695	0	0	0	0		0	0	0	0	0
331	1	-1	-1	-1	68	111	2.0	9	Nuc6696	0	0	0	0		0	0	0	0	0
332	1	-1	-1	-1	115	101	2.0	7	Nuc6697	0	0	0	0		0	0	0	0	0
333	1	-1	-1	-1	135	139	2.0	13	Nuc6698	0	0	0	0		0	0	0	0	0
334	1	-1	-1	-1	161	95	2.0	7	Nuc6699	0	0	0	0		0	0	0	0	0
335	1	-1	-1	-1	169	118	2.0	9	Nuc6700	0	0	0	0		0	0	0	0	0
336	1	-1	-1	-1	64	133	3.0	7	Nuc6701	0	0	0	0		0	0	0	0	0
337	1	-1	-1	-1	74	139	3.0	7	Nuc6702	0	0	0	0		0	0	0	0	0
338	1	-1	-1	-1	88	86	3.0	7	Nuc6703	0	0	0	0		0	0	0	0	0
339	1	-1	-1	-1	145	112	3.0	7	Nuc6704	0	0	0	0		0	0	0	0	0
340	1	-1	-1	-1	148	139	3.0	7	Nuc6705	0	0	0	0		0	0	0	0	0
341	1	-1	-1	-1	157	108	3.0	7	Nuc6706	0	0	0	0		0	0	0	0	0
342	1	-1	-1	-1	162	119	3.0	7	Nuc6707	0	0	0	0		0	0	0	0	0
343	1	-1	-1	-1	178	147	3.0	9	Nuc6708	0	0	0	0		0	0	0	0	0
344	1	-1	-1	-1	64	66	4.0	9	Nuc6709	0	0	0	0		0	0	0	0	0
345	1	-1	-1	-1	68	122	4.0	7	Nuc6710	0	0	0	0		0	0	0	0	0
346	1	-1	-1	-1	98	61	4.0	7	Nuc6711	0	0	0	0		0	0	0	0	0
347	1	-1	-1	-1	125	94	4.0	9	Nuc6712	0	0	0	0		0	0	0	0	0
348	1	-1	-1	-1	136	145	4.0	9	Nuc6713	0	0	0	0		0	0	0	0	0
349	1	-1	-1	-1	141	104	4.0	7	Nuc6714	0	0	0	0		0	0	0	0	0
350	1	-1	-1	-1	152	78	4.0	11	Nuc6715	0	0	0	0		0	0	0	0	0
351	1	-1	-1	-1	153	92	4.0	7	Nuc6716	0	0	0	0		0	0	0	0	0
352	1	-1	-1	-1	100	146	5.0	9	Nuc6717	0	0	0	0		0	0	0	0	0
353	1	-1	-1	-1	124	74	5.0	9	Nuc6718	0	0	0	0		0	0	0	0	0
354	1	-1	-1	-1	153	145	5.0	7	Nuc6719	0	0	0	0		0	0	0	0	0
355	1	-1	-1	-1	176	129	5.0	9	Nuc6720	0	0	0	0		0	0	0	0	0
356	1	-1	-1	-1	193	65	5.0	7	Nuc6721	0	0	0	0		0	0	0	0	0
357	1	-1	-1	-1	72	102	6.0	9	Nuc6722	0	0	0	0		0	0	0	0	0
358	1	-1	-1	-1	93	130	6.0	9	Nuc6723	0	0	0	0		0	0	0	0	0
359	1	-1	-1	-1	137	113	6.0	7	Nuc6724	0	0	0	0		0	0	0	0	0
360	1	-1	-1	-1	64	132	7.0	7	Nuc6725	0	0	0	0		0	0	0	0	0
361	1	-1	-1	-1	67	50	7.0	9	Nuc6726	0	0	0	0		0	0	0	0	0
362	1	-1	-1	-1	85	84	8.0	7	Nuc6727	0	0	0	0		0	0	0	0	0
363	1	-1	-1	-1	114	144	8.0	9	Nuc6728	0	0	0	0		0	0	0	0	0
364	1	-1	-1	-1	120	53	8.0	9	Nuc6729	0	0	0	0		0	0	0	0	0
365	1	-1	-1	-1	124	145	8.0	7	Nuc6730	0	0	0	0		0	0	0	0	0
366	1	-1	-1	-1	66	130	9.0	7	Nuc6731	0	0	0	0		0	0	0	0	0
367	1	-1	-1	-1	112	123	9.0	7	Nuc6732	0	0	0	0		0	0	0	0	0
368	1	-1	-1	-1	124	95	9.0	9	Nuc6733	0	0	0	0		0	0	0	0	0
369	1	-1	-1	-1	140	93	9.0	7	Nuc6734	0	0	0	0		0	0	0	0	0
370	1	-1	-1	-1	151	132	9.0	9	Nuc6735	0	0	0	0		0	0	0	0	0
371	1	-1	-1	-1	160	139	9.0	7	Nuc6736	0	0	0	0		0	0	0	0	0
372	1	-1	-1	-1	130	151	10.0	7	Nuc6737	0	0	0	0		0	0	0	0	0
373	1	-1	-1	-1	195	96	7.0	11	Nuc6738	0	0	0	0		0	0	0	0	0
374	1	-1	-1	-1	137	118	8.0	9	Nuc6739	0	0	0	0		0	0	0	0	0
375	1	-1	-1	-1	125	101	7.0	9	Nuc6740	0	0	0	0		0	0	0	0	0
376	1	-1	-1	-1	80	100	3.0	7	_401376	0	0	0	0		0	0	0	0	0
