# Supplementary material for: A hybrid blob-slice model for accurate and efficient detection of fluorescence labeled nuclei in 3D
Source: BMC Bioinformatics. 2010 Nov 29;11:580. doi: 10.1186/1471-2105-11-580 (PMC3008706; doi:10.1186/1471-2105-11-580)
Supplement: Additional file 3 — Additional Data and Ground Truth. Computed nuclear positions and corrected ground truths for all example data contributing to Figure 4. Zip file contains data in Acetree format comma separated value text files. An explanation of the Acetree file format is included in readme.txt. [file 1471-2105-11-580-S3.ZIP › Data_And_Ground_Truth/zebrafish/early_testdata/unedited/t100-nuclei]

1,	1,	-1,	-1,	-1,	1, 254,	1,	23,	Nuc200,	0,
2,	1,	-1,	-1,	-1,	12, 300,	1,	19,	Nuc300,	0,
3,	1,	-1,	-1,	-1,	26, 137,	1,	17,	Nuc400,	0,
4,	1,	-1,	-1,	-1,	32, 173,	1,	17,	Nuc500,	0,
5,	1,	-1,	-1,	-1,	57, 120,	1,	17,	Nuc600,	0,
6,	1,	-1,	-1,	-1,	74, 283,	1,	19,	Nuc700,	0,
7,	1,	-1,	-1,	-1,	83, 141,	1,	19,	Nuc800,	0,
8,	1,	-1,	-1,	-1,	93, 226,	1,	17,	Nuc900,	0,
9,	1,	-1,	-1,	-1,	96, 462,	1,	17,	Nuc1000,	0,
10,	1,	-1,	-1,	-1,	105, 179,	1,	19,	Nuc1100,	0,
11,	1,	-1,	-1,	-1,	115, 264,	1,	19,	Nuc1200,	0,
12,	1,	-1,	-1,	-1,	123, 121,	1,	17,	Nuc1300,	0,
13,	1,	-1,	-1,	-1,	129, 213,	1,	19,	Nuc1400,	0,
14,	1,	-1,	-1,	-1,	137, 319,	1,	17,	Nuc1500,	0,
15,	1,	-1,	-1,	-1,	164, 478,	1,	27,	Nuc1600,	0,
16,	1,	-1,	-1,	-1,	174, 188,	1,	19,	Nuc1700,	0,
17,	1,	-1,	-1,	-1,	200, 220,	1,	19,	Nuc1800,	0,
18,	1,	-1,	-1,	-1,	201, 441,	1,	19,	Nuc1900,	0,
19,	1,	-1,	-1,	-1,	207, 276,	1,	19,	Nuc2000,	0,
20,	1,	-1,	-1,	-1,	211, 105,	1,	19,	Nuc2100,	0,
21,	1,	-1,	-1,	-1,	212, 492,	1,	21,	Nuc2200,	0,
22,	1,	-1,	-1,	-1,	241, 395,	1,	15,	Nuc2300,	0,
23,	1,	-1,	-1,	-1,	261, 142,	1,	19,	Nuc2400,	0,
24,	1,	-1,	-1,	-1,	261, 366,	1,	19,	Nuc2500,	0,
25,	1,	-1,	-1,	-1,	263, 277,	1,	21,	Nuc2600,	0,
26,	1,	-1,	-1,	-1,	264, 463,	1,	19,	Nuc2700,	0,
27,	1,	-1,	-1,	-1,	288, 337,	1,	19,	Nuc2800,	0,
28,	1,	-1,	-1,	-1,	352, 316,	1,	19,	Nuc2900,	0,
29,	1,	-1,	-1,	-1,	373, 362,	1,	19,	Nuc3000,	0,
30,	1,	-1,	-1,	-1,	67, 366,	2,	21,	Nuc3100,	0,
31,	1,	-1,	-1,	-1,	170, 285,	2,	19,	Nuc3200,	0,
32,	1,	-1,	-1,	-1,	379, 434,	2,	21,	Nuc3300,	0,
33,	1,	-1,	-1,	-1,	158, 241,	3,	21,	Nuc3400,	0,
34,	1,	-1,	-1,	-1,	210, 363,	3,	21,	Nuc3500,	0,
35,	1,	-1,	-1,	-1,	255, 501,	3,	21,	Nuc3600,	0,
36,	1,	-1,	-1,	-1,	377, 277,	3,	21,	Nuc3700,	0,
37,	1,	-1,	-1,	-1,	401, 321,	3,	25,	Nuc3800,	0,
38,	1,	-1,	-1,	-1,	36, 273,	4,	17,	Nuc3900,	0,
39,	1,	-1,	-1,	-1,	65, 196,	4,	19,	Nuc4000,	0,
40,	1,	-1,	-1,	-1,	169, 146,	4,	21,	Nuc4100,	0,
41,	1,	-1,	-1,	-1,	174, 106,	4,	21,	Nuc4200,	0,
42,	1,	-1,	-1,	-1,	219, 174,	4,	19,	Nuc4300,	0,
43,	1,	-1,	-1,	-1,	226, 317,	4,	21,	Nuc4400,	0,
44,	1,	-1,	-1,	-1,	241, 206,	4,	19,	Nuc4500,	0,
45,	1,	-1,	-1,	-1,	245, 428,	4,	21,	Nuc4600,	0,
46,	1,	-1,	-1,	-1,	299, 214,	4,	21,	Nuc4700,	0,
47,	1,	-1,	-1,	-1,	307, 375,	4,	19,	Nuc4800,	0,
48,	1,	-1,	-1,	-1,	313, 170,	4,	21,	Nuc4900,	0,
49,	1,	-1,	-1,	-1,	314, 280,	4,	21,	Nuc5000,	0,
50,	1,	-1,	-1,	-1,	350, 481,	4,	19,	Nuc5100,	0,
51,	1,	-1,	-1,	-1,	386, 225,	4,	21,	Nuc5200,	0,
52,	1,	-1,	-1,	-1,	10, 370,	5,	21,	Nuc5300,	0,
53,	1,	-1,	-1,	-1,	11, 417,	5,	21,	Nuc5400,	0,
54,	1,	-1,	-1,	-1,	23, 205,	5,	19,	Nuc5500,	0,
55,	1,	-1,	-1,	-1,	26, 501,	5,	23,	Nuc5600,	0,
56,	1,	-1,	-1,	-1,	32, 332,	5,	19,	Nuc5700,	0,
57,	1,	-1,	-1,	-1,	116, 372,	5,	21,	Nuc5800,	0,
58,	1,	-1,	-1,	-1,	229, 245,	5,	19,	Nuc5900,	0,
59,	1,	-1,	-1,	-1,	310, 450,	5,	21,	Nuc6000,	0,
60,	1,	-1,	-1,	-1,	155, 488,	6,	19,	Nuc6100,	0,
61,	1,	-1,	-1,	-1,	156, 363,	6,	21,	Nuc6200,	0,
62,	1,	-1,	-1,	-1,	225, 134,	6,	21,	Nuc6300,	0,
63,	1,	-1,	-1,	-1,	281, 403,	6,	21,	Nuc6400,	0,
64,	1,	-1,	-1,	-1,	333, 348,	6,	21,	Nuc6500,	0,
65,	1,	-1,	-1,	-1,	342, 401,	6,	21,	Nuc6600,	0,
66,	1,	-1,	-1,	-1,	349, 201,	6,	21,	Nuc6700,	0,
67,	1,	-1,	-1,	-1,	1, 121,	7,	25,	Nuc6800,	0,
68,	1,	-1,	-1,	-1,	1, 186,	7,	21,	Nuc6900,	0,
69,	1,	-1,	-1,	-1,	32, 442,	7,	19,	Nuc7000,	0,
70,	1,	-1,	-1,	-1,	61, 301,	7,	19,	Nuc7100,	0,
71,	1,	-1,	-1,	-1,	92, 114,	7,	21,	Nuc7200,	0,
72,	1,	-1,	-1,	-1,	93, 331,	7,	19,	Nuc7300,	0,
73,	1,	-1,	-1,	-1,	129, 410,	7,	21,	Nuc7400,	0,
74,	1,	-1,	-1,	-1,	169, 398,	7,	21,	Nuc7500,	0,
75,	1,	-1,	-1,	-1,	174, 320,	7,	21,	Nuc7600,	0,
76,	1,	-1,	-1,	-1,	213, 400,	7,	21,	Nuc7700,	0,
77,	1,	-1,	-1,	-1,	227, 455,	7,	21,	Nuc7800,	0,
78,	1,	-1,	-1,	-1,	253, 342,	7,	21,	Nuc7900,	0,
79,	1,	-1,	-1,	-1,	287, 483,	7,	21,	Nuc8000,	0,
80,	1,	-1,	-1,	-1,	342, 245,	7,	21,	Nuc8100,	0,
81,	1,	-1,	-1,	-1,	10, 242,	8,	21,	Nuc8200,	0,
82,	1,	-1,	-1,	-1,	52, 116,	8,	19,	Nuc8300,	0,
83,	1,	-1,	-1,	-1,	57, 410,	8,	17,	Nuc8400,	0,
84,	1,	-1,	-1,	-1,	58, 157,	8,	19,	Nuc8500,	0,
85,	1,	-1,	-1,	-1,	58, 474,	8,	21,	Nuc8600,	0,
86,	1,	-1,	-1,	-1,	94, 428,	8,	17,	Nuc8700,	0,
87,	1,	-1,	-1,	-1,	112, 153,	8,	19,	Nuc8800,	0,
88,	1,	-1,	-1,	-1,	123, 292,	8,	21,	Nuc8900,	0,
89,	1,	-1,	-1,	-1,	128, 334,	8,	19,	Nuc9000,	0,
90,	1,	-1,	-1,	-1,	251, 389,	8,	19,	Nuc9100,	0,
91,	1,	-1,	-1,	-1,	401, 395,	8,	27,	Nuc9200,	0,
92,	1,	-1,	-1,	-1,	22, 160,	9,	17,	Nuc9300,	0,
93,	1,	-1,	-1,	-1,	146, 125,	9,	19,	Nuc9400,	0,
94,	1,	-1,	-1,	-1,	187, 470,	9,	21,	Nuc9500,	0,
95,	1,	-1,	-1,	-1,	323, 490,	9,	19,	Nuc9600,	0,
96,	1,	-1,	-1,	-1,	102, 464,	10,	19,	Nuc9700,	0,
97,	1,	-1,	-1,	-1,	145, 183,	10,	21,	Nuc9800,	0,
98,	1,	-1,	-1,	-1,	258, 169,	10,	21,	Nuc9900,	0,
99,	1,	-1,	-1,	-1,	261, 440,	10,	19,	Nuc10000,	0,
100,	1,	-1,	-1,	-1,	137, 242,	11,	21,	Nuc10100,	0,
101,	1,	-1,	-1,	-1,	190, 163,	11,	21,	Nuc10200,	0,
102,	1,	-1,	-1,	-1,	192, 250,	11,	21,	Nuc10300,	0,
103,	1,	-1,	-1,	-1,	266, 296,	11,	21,	Nuc10400,	0,
104,	1,	-1,	-1,	-1,	294, 367,	11,	19,	Nuc10500,	0,
105,	1,	-1,	-1,	-1,	305, 321,	11,	21,	Nuc10600,	0,
106,	1,	-1,	-1,	-1,	388, 481,	11,	21,	Nuc10700,	0,
107,	1,	-1,	-1,	-1,	401, 435,	11,	23,	Nuc10800,	0,
108,	1,	-1,	-1,	-1,	46, 245,	12,	19,	Nuc10900,	0,
109,	1,	-1,	-1,	-1,	62, 340,	12,	19,	Nuc11000,	0,
110,	1,	-1,	-1,	-1,	72, 447,	12,	21,	Nuc11100,	0,
111,	1,	-1,	-1,	-1,	85, 263,	12,	21,	Nuc11200,	0,
112,	1,	-1,	-1,	-1,	92, 398,	12,	17,	Nuc11300,	0,
113,	1,	-1,	-1,	-1,	177, 207,	12,	19,	Nuc11400,	0,
114,	1,	-1,	-1,	-1,	193, 501,	12,	21,	Nuc11500,	0,
115,	1,	-1,	-1,	-1,	357, 311,	12,	21,	Nuc11600,	0,
116,	1,	-1,	-1,	-1,	401, 302,	12,	25,	Nuc11700,	0,
117,	1,	-1,	-1,	-1,	150, 446,	13,	21,	Nuc11800,	0,
118,	1,	-1,	-1,	-1,	189, 435,	13,	19,	Nuc11900,	0,
119,	1,	-1,	-1,	-1,	191, 356,	13,	21,	Nuc12000,	0,
120,	1,	-1,	-1,	-1,	211, 293,	13,	21,	Nuc12100,	0,
121,	1,	-1,	-1,	-1,	384, 346,	13,	21,	Nuc12200,	0,
122,	1,	-1,	-1,	-1,	23, 339,	14,	19,	Nuc12300,	0,
123,	1,	-1,	-1,	-1,	25, 293,	14,	19,	Nuc12400,	0,
124,	1,	-1,	-1,	-1,	26, 494,	14,	19,	Nuc12500,	0,
125,	1,	-1,	-1,	-1,	76, 371,	14,	19,	Nuc12600,	0,
126,	1,	-1,	-1,	-1,	76, 197,	14,	19,	Nuc12700,	0,
127,	1,	-1,	-1,	-1,	112, 195,	14,	19,	Nuc12800,	0,
128,	1,	-1,	-1,	-1,	129, 482,	14,	21,	Nuc12900,	0,
129,	1,	-1,	-1,	-1,	211, 199,	14,	19,	Nuc13000,	0,
130,	1,	-1,	-1,	-1,	232, 370,	14,	19,	Nuc13100,	0,
131,	1,	-1,	-1,	-1,	247, 241,	14,	21,	Nuc13200,	0,
132,	1,	-1,	-1,	-1,	257, 501,	14,	21,	Nuc13300,	0,
133,	1,	-1,	-1,	-1,	288, 254,	14,	21,	Nuc13400,	0,
134,	1,	-1,	-1,	-1,	290, 452,	14,	19,	Nuc13500,	0,
135,	1,	-1,	-1,	-1,	298, 210,	14,	21,	Nuc13600,	0,
136,	1,	-1,	-1,	-1,	314, 285,	14,	19,	Nuc13700,	0,
137,	1,	-1,	-1,	-1,	369, 268,	14,	21,	Nuc13800,	0,
138,	1,	-1,	-1,	-1,	38, 209,	15,	17,	Nuc13900,	0,
139,	1,	-1,	-1,	-1,	162, 283,	15,	21,	Nuc14000,	0,
140,	1,	-1,	-1,	-1,	236, 470,	15,	19,	Nuc14100,	0,
141,	1,	-1,	-1,	-1,	246, 201,	15,	19,	Nuc14200,	0,
142,	1,	-1,	-1,	-1,	272, 406,	15,	19,	Nuc14300,	0,
143,	1,	-1,	-1,	-1,	308, 398,	15,	21,	Nuc14400,	0,
144,	1,	-1,	-1,	-1,	334, 444,	15,	21,	Nuc14500,	0,
145,	1,	-1,	-1,	-1,	372, 392,	15,	21,	Nuc14600,	0,
146,	1,	-1,	-1,	-1,	374, 434,	15,	19,	Nuc14700,	0,
147,	1,	-1,	-1,	-1,	17, 401,	16,	17,	Nuc14800,	0,
148,	1,	-1,	-1,	-1,	135, 225,	16,	21,	Nuc14900,	0,
149,	1,	-1,	-1,	-1,	136, 394,	16,	19,	Nuc15000,	0,
150,	1,	-1,	-1,	-1,	145, 154,	16,	19,	Nuc15100,	0,
151,	1,	-1,	-1,	-1,	230, 412,	16,	21,	Nuc15200,	0,
152,	1,	-1,	-1,	-1,	303, 491,	16,	21,	Nuc15300,	0,
153,	1,	-1,	-1,	-1,	50, 401,	17,	17,	Nuc15400,	0,
154,	1,	-1,	-1,	-1,	70, 154,	17,	21,	Nuc15500,	0,
155,	1,	-1,	-1,	-1,	114, 284,	17,	17,	Nuc15600,	0,
156,	1,	-1,	-1,	-1,	168, 491,	17,	19,	Nuc15700,	0,
157,	1,	-1,	-1,	-1,	227, 172,	17,	21,	Nuc15800,	0,
158,	1,	-1,	-1,	-1,	271, 358,	17,	19,	Nuc15900,	0,
159,	1,	-1,	-1,	-1,	323, 242,	17,	19,	Nuc16000,	0,
160,	1,	-1,	-1,	-1,	353, 501,	17,	25,	Nuc16100,	0,
161,	1,	-1,	-1,	-1,	25, 160,	18,	19,	Nuc16200,	0,
162,	1,	-1,	-1,	-1,	56, 294,	18,	17,	Nuc16300,	0,
163,	1,	-1,	-1,	-1,	80, 416,	18,	19,	Nuc16400,	0,
164,	1,	-1,	-1,	-1,	136, 319,	18,	21,	Nuc16500,	0,
165,	1,	-1,	-1,	-1,	146, 363,	18,	19,	Nuc16600,	0,
166,	1,	-1,	-1,	-1,	175, 316,	18,	19,	Nuc16700,	0,
167,	1,	-1,	-1,	-1,	182, 400,	18,	21,	Nuc16800,	0,
168,	1,	-1,	-1,	-1,	238, 337,	18,	21,	Nuc16900,	0,
169,	1,	-1,	-1,	-1,	1, 432,	19,	23,	Nuc17000,	0,
170,	1,	-1,	-1,	-1,	47, 184,	19,	17,	Nuc17100,	0,
171,	1,	-1,	-1,	-1,	91, 314,	19,	19,	Nuc17200,	0,
172,	1,	-1,	-1,	-1,	94, 491,	19,	19,	Nuc17300,	0,
173,	1,	-1,	-1,	-1,	109, 356,	19,	21,	Nuc17400,	0,
174,	1,	-1,	-1,	-1,	115, 425,	19,	17,	Nuc17500,	0,
175,	1,	-1,	-1,	-1,	192, 446,	19,	21,	Nuc17600,	0,
176,	1,	-1,	-1,	-1,	194, 229,	19,	21,	Nuc17700,	0,
177,	1,	-1,	-1,	-1,	265, 479,	19,	19,	Nuc17800,	0,
178,	1,	-1,	-1,	-1,	342, 380,	19,	21,	Nuc17900,	0,
179,	1,	-1,	-1,	-1,	358, 463,	19,	19,	Nuc18000,	0,
180,	1,	-1,	-1,	-1,	401, 369,	19,	27,	Nuc18100,	0,
181,	1,	-1,	-1,	-1,	35, 435,	20,	19,	Nuc18200,	0,
182,	1,	-1,	-1,	-1,	212, 492,	20,	19,	Nuc18300,	0,
183,	1,	-1,	-1,	-1,	291, 327,	20,	19,	Nuc18400,	0,
184,	1,	-1,	-1,	-1,	296, 441,	20,	21,	Nuc18500,	0,
185,	1,	-1,	-1,	-1,	1, 186,	21,	21,	Nuc18600,	0,
186,	1,	-1,	-1,	-1,	1, 270,	21,	23,	Nuc18700,	0,
187,	1,	-1,	-1,	-1,	16, 228,	21,	19,	Nuc18800,	0,
188,	1,	-1,	-1,	-1,	58, 251,	21,	19,	Nuc18900,	0,
189,	1,	-1,	-1,	-1,	87, 225,	21,	21,	Nuc19000,	0,
190,	1,	-1,	-1,	-1,	171, 185,	21,	19,	Nuc19100,	0,
191,	1,	-1,	-1,	-1,	208, 269,	21,	21,	Nuc19200,	0,
192,	1,	-1,	-1,	-1,	253, 433,	21,	19,	Nuc19300,	0,
193,	1,	-1,	-1,	-1,	378, 325,	21,	21,	Nuc19400,	0,
194,	1,	-1,	-1,	-1,	392, 501,	21,	20,	Nuc19500,	0,
195,	1,	-1,	-1,	-1,	401, 465,	21,	25,	Nuc19600,	0,
196,	1,	-1,	-1,	-1,	15, 402,	22,	17,	Nuc19700,	0,
197,	1,	-1,	-1,	-1,	53, 368,	22,	15,	Nuc19800,	0,
198,	1,	-1,	-1,	-1,	124, 175,	22,	19,	Nuc19900,	0,
199,	1,	-1,	-1,	-1,	143, 428,	22,	19,	Nuc20000,	0,
200,	1,	-1,	-1,	-1,	168, 255,	22,	19,	Nuc20100,	0,
201,	1,	-1,	-1,	-1,	257, 384,	22,	21,	Nuc20200,	0,
202,	1,	-1,	-1,	-1,	401, 422,	22,	23,	Nuc20300,	0,
203,	1,	-1,	-1,	-1,	1, 312,	23,	21,	Nuc20400,	0,
204,	1,	-1,	-1,	-1,	1, 370,	23,	23,	Nuc20500,	0,
205,	1,	-1,	-1,	-1,	34, 316,	23,	17,	Nuc20600,	0,
206,	1,	-1,	-1,	-1,	69, 336,	23,	21,	Nuc20700,	0,
207,	1,	-1,	-1,	-1,	241, 227,	23,	21,	Nuc20800,	0,
208,	1,	-1,	-1,	-1,	242, 292,	23,	23,	Nuc20900,	0,
209,	1,	-1,	-1,	-1,	276, 298,	23,	19,	Nuc21000,	0,
210,	1,	-1,	-1,	-1,	317, 353,	23,	21,	Nuc21100,	0,
211,	1,	-1,	-1,	-1,	325, 312,	23,	21,	Nuc21200,	0,
212,	1,	-1,	-1,	-1,	359, 425,	23,	19,	Nuc21300,	0,
213,	1,	-1,	-1,	-1,	26, 343,	24,	17,	Nuc21400,	0,
214,	1,	-1,	-1,	-1,	101, 450,	24,	19,	Nuc21500,	0,
215,	1,	-1,	-1,	-1,	124, 250,	24,	21,	Nuc21600,	0,
216,	1,	-1,	-1,	-1,	153, 467,	24,	17,	Nuc21700,	0,
217,	1,	-1,	-1,	-1,	166, 343,	24,	19,	Nuc21800,	0,
218,	1,	-1,	-1,	-1,	200, 326,	24,	19,	Nuc21900,	0,
219,	1,	-1,	-1,	-1,	210, 368,	24,	19,	Nuc22000,	0,
220,	1,	-1,	-1,	-1,	290, 408,	24,	21,	Nuc22100,	0,
221,	1,	-1,	-1,	-1,	340, 489,	24,	21,	Nuc22200,	0,
222,	1,	-1,	-1,	-1,	48, 240,	6,	19,	Nuc34600,	0,
223,	1,	-1,	-1,	-1,	149, 446,	6,	19,	Nuc34700,	0,
224,	1,	-1,	-1,	-1,	188, 433,	7,	17,	Nuc34800,	0,
225,	1,	-1,	-1,	-1,	33, 438,	14,	19,	Nuc34900,	0,
226,	1,	-1,	-1,	-1,	114, 425,	14,	15,	Nuc35000,	0,
227,	1,	-1,	-1,	-1,	208, 366,	18,	17,	Nuc35100,	0,
228,	1,	-1,	-1,	-1,	78, 419,	24,	17,	Nuc35200,	0,
