# Supplementary material for: A hybrid blob-slice model for accurate and efficient detection of fluorescence labeled nuclei in 3D
Source: BMC Bioinformatics. 2010 Nov 29;11:580. doi: 10.1186/1471-2105-11-580 (PMC3008706; doi:10.1186/1471-2105-11-580)
Supplement: Additional file 3 — Additional Data and Ground Truth. Computed nuclear positions and corrected ground truths for all example data contributing to Figure 4. Zip file contains data in Acetree format comma separated value text files. An explanation of the Acetree file format is included in readme.txt. [file 1471-2105-11-580-S3.ZIP › Data_And_Ground_Truth/zebrafish/early_testdata/unedited/t103-nuclei]

1,	1,	-1,	-1,	-1,	1, 173,	1,	21,	Nuc206,	0,
2,	1,	-1,	-1,	-1,	1, 254,	1,	25,	Nuc309,	0,
3,	1,	-1,	-1,	-1,	30, 132,	1,	17,	Nuc412,	0,
4,	1,	-1,	-1,	-1,	32, 169,	1,	17,	Nuc515,	0,
5,	1,	-1,	-1,	-1,	61, 114,	1,	17,	Nuc618,	0,
6,	1,	-1,	-1,	-1,	85, 139,	1,	19,	Nuc721,	0,
7,	1,	-1,	-1,	-1,	106, 179,	1,	21,	Nuc824,	0,
8,	1,	-1,	-1,	-1,	114, 260,	1,	19,	Nuc927,	0,
9,	1,	-1,	-1,	-1,	126, 120,	1,	19,	Nuc1030,	0,
10,	1,	-1,	-1,	-1,	129, 213,	1,	21,	Nuc1133,	0,
11,	1,	-1,	-1,	-1,	134, 319,	1,	17,	Nuc1236,	0,
12,	1,	-1,	-1,	-1,	161, 431,	1,	17,	Nuc1339,	0,
13,	1,	-1,	-1,	-1,	169, 467,	1,	19,	Nuc1442,	0,
14,	1,	-1,	-1,	-1,	168, 282,	1,	19,	Nuc1545,	0,
15,	1,	-1,	-1,	-1,	199, 219,	1,	19,	Nuc1648,	0,
16,	1,	-1,	-1,	-1,	200, 344,	1,	19,	Nuc1751,	0,
17,	1,	-1,	-1,	-1,	201, 437,	1,	19,	Nuc1854,	0,
18,	1,	-1,	-1,	-1,	203, 276,	1,	19,	Nuc1957,	0,
19,	1,	-1,	-1,	-1,	208, 501,	1,	27,	Nuc2060,	0,
20,	1,	-1,	-1,	-1,	213, 105,	1,	17,	Nuc2163,	0,
21,	1,	-1,	-1,	-1,	221, 370,	1,	17,	Nuc2266,	0,
22,	1,	-1,	-1,	-1,	246, 395,	1,	15,	Nuc2369,	0,
23,	1,	-1,	-1,	-1,	261, 137,	1,	19,	Nuc2472,	0,
24,	1,	-1,	-1,	-1,	262, 363,	1,	17,	Nuc2575,	0,
25,	1,	-1,	-1,	-1,	263, 277,	1,	21,	Nuc2678,	0,
26,	1,	-1,	-1,	-1,	264, 461,	1,	19,	Nuc2781,	0,
27,	1,	-1,	-1,	-1,	287, 334,	1,	21,	Nuc2884,	0,
28,	1,	-1,	-1,	-1,	323, 483,	1,	15,	Nuc2987,	0,
29,	1,	-1,	-1,	-1,	350, 314,	1,	19,	Nuc3090,	0,
30,	1,	-1,	-1,	-1,	372, 360,	1,	19,	Nuc3193,	0,
31,	1,	-1,	-1,	-1,	379, 436,	1,	21,	Nuc3296,	0,
32,	1,	-1,	-1,	-1,	401, 501,	1,	20,	Nuc3399,	0,
33,	1,	-1,	-1,	-1,	159, 240,	2,	21,	Nuc3502,	0,
34,	1,	-1,	-1,	-1,	175, 187,	2,	19,	Nuc3605,	0,
35,	1,	-1,	-1,	-1,	401, 320,	2,	23,	Nuc3708,	0,
36,	1,	-1,	-1,	-1,	16, 300,	3,	19,	Nuc3811,	0,
37,	1,	-1,	-1,	-1,	38, 269,	3,	17,	Nuc3914,	0,
38,	1,	-1,	-1,	-1,	63, 195,	3,	21,	Nuc4017,	0,
39,	1,	-1,	-1,	-1,	71, 366,	3,	21,	Nuc4120,	0,
40,	1,	-1,	-1,	-1,	313, 170,	3,	21,	Nuc4223,	0,
41,	1,	-1,	-1,	-1,	3, 380,	4,	25,	Nuc4326,	0,
42,	1,	-1,	-1,	-1,	37, 462,	4,	19,	Nuc4429,	0,
43,	1,	-1,	-1,	-1,	38, 330,	4,	19,	Nuc4532,	0,
44,	1,	-1,	-1,	-1,	91, 220,	4,	19,	Nuc4635,	0,
45,	1,	-1,	-1,	-1,	171, 145,	4,	21,	Nuc4738,	0,
46,	1,	-1,	-1,	-1,	176, 107,	4,	21,	Nuc4841,	0,
47,	1,	-1,	-1,	-1,	221, 172,	4,	21,	Nuc4944,	0,
48,	1,	-1,	-1,	-1,	224, 314,	4,	21,	Nuc5047,	0,
49,	1,	-1,	-1,	-1,	226, 246,	4,	21,	Nuc5150,	0,
50,	1,	-1,	-1,	-1,	241, 203,	4,	19,	Nuc5253,	0,
51,	1,	-1,	-1,	-1,	245, 427,	4,	21,	Nuc5356,	0,
52,	1,	-1,	-1,	-1,	255, 501,	4,	23,	Nuc5459,	0,
53,	1,	-1,	-1,	-1,	299, 212,	4,	21,	Nuc5562,	0,
54,	1,	-1,	-1,	-1,	305, 376,	4,	19,	Nuc5665,	0,
55,	1,	-1,	-1,	-1,	349, 486,	4,	19,	Nuc5768,	0,
56,	1,	-1,	-1,	-1,	376, 276,	4,	21,	Nuc5871,	0,
57,	1,	-1,	-1,	-1,	384, 226,	4,	21,	Nuc5974,	0,
58,	1,	-1,	-1,	-1,	21, 203,	5,	19,	Nuc6077,	0,
59,	1,	-1,	-1,	-1,	160, 365,	5,	21,	Nuc6180,	0,
60,	1,	-1,	-1,	-1,	313, 452,	5,	21,	Nuc6283,	0,
61,	1,	-1,	-1,	-1,	316, 277,	5,	21,	Nuc6386,	0,
62,	1,	-1,	-1,	-1,	349, 199,	5,	21,	Nuc6489,	0,
63,	1,	-1,	-1,	-1,	26, 501,	6,	23,	Nuc6592,	0,
64,	1,	-1,	-1,	-1,	41, 440,	6,	17,	Nuc6695,	0,
65,	1,	-1,	-1,	-1,	93, 112,	6,	21,	Nuc6798,	0,
66,	1,	-1,	-1,	-1,	104, 501,	6,	27,	Nuc6901,	0,
67,	1,	-1,	-1,	-1,	154, 488,	6,	19,	Nuc7004,	0,
68,	1,	-1,	-1,	-1,	172, 396,	6,	19,	Nuc7107,	0,
69,	1,	-1,	-1,	-1,	213, 402,	6,	21,	Nuc7210,	0,
70,	1,	-1,	-1,	-1,	224, 136,	6,	21,	Nuc7313,	0,
71,	1,	-1,	-1,	-1,	229, 459,	6,	21,	Nuc7416,	0,
72,	1,	-1,	-1,	-1,	251, 342,	6,	21,	Nuc7519,	0,
73,	1,	-1,	-1,	-1,	283, 405,	6,	21,	Nuc7622,	0,
74,	1,	-1,	-1,	-1,	333, 349,	6,	21,	Nuc7725,	0,
75,	1,	-1,	-1,	-1,	344, 403,	6,	23,	Nuc7828,	0,
76,	1,	-1,	-1,	-1,	1, 123,	7,	23,	Nuc7931,	0,
77,	1,	-1,	-1,	-1,	11, 237,	7,	19,	Nuc8034,	0,
78,	1,	-1,	-1,	-1,	60, 155,	7,	21,	Nuc8137,	0,
79,	1,	-1,	-1,	-1,	63, 301,	7,	23,	Nuc8240,	0,
80,	1,	-1,	-1,	-1,	93, 328,	7,	19,	Nuc8343,	0,
81,	1,	-1,	-1,	-1,	97, 428,	7,	17,	Nuc8446,	0,
82,	1,	-1,	-1,	-1,	123, 291,	7,	21,	Nuc8549,	0,
83,	1,	-1,	-1,	-1,	253, 391,	7,	19,	Nuc8652,	0,
84,	1,	-1,	-1,	-1,	287, 484,	7,	21,	Nuc8755,	0,
85,	1,	-1,	-1,	-1,	340, 245,	7,	21,	Nuc8858,	0,
86,	1,	-1,	-1,	-1,	23, 158,	8,	19,	Nuc8961,	0,
87,	1,	-1,	-1,	-1,	43, 371,	8,	17,	Nuc9064,	0,
88,	1,	-1,	-1,	-1,	53, 119,	8,	19,	Nuc9167,	0,
89,	1,	-1,	-1,	-1,	111, 152,	8,	21,	Nuc9270,	0,
90,	1,	-1,	-1,	-1,	117, 362,	8,	19,	Nuc9373,	0,
91,	1,	-1,	-1,	-1,	128, 332,	8,	17,	Nuc9476,	0,
92,	1,	-1,	-1,	-1,	130, 407,	8,	21,	Nuc9579,	0,
93,	1,	-1,	-1,	-1,	168, 314,	8,	21,	Nuc9682,	0,
94,	1,	-1,	-1,	-1,	189, 471,	8,	21,	Nuc9785,	0,
95,	1,	-1,	-1,	-1,	263, 168,	8,	21,	Nuc9888,	0,
96,	1,	-1,	-1,	-1,	401, 398,	8,	27,	Nuc9991,	0,
97,	1,	-1,	-1,	-1,	1, 325,	9,	21,	Nuc10094,	0,
98,	1,	-1,	-1,	-1,	13, 462,	9,	17,	Nuc10197,	0,
99,	1,	-1,	-1,	-1,	146, 125,	9,	21,	Nuc10300,	0,
100,	1,	-1,	-1,	-1,	193, 501,	9,	21,	Nuc10403,	0,
101,	1,	-1,	-1,	-1,	264, 442,	9,	17,	Nuc10506,	0,
102,	1,	-1,	-1,	-1,	326, 491,	9,	21,	Nuc10609,	0,
103,	1,	-1,	-1,	-1,	56, 475,	10,	19,	Nuc10712,	0,
104,	1,	-1,	-1,	-1,	63, 404,	10,	19,	Nuc10815,	0,
105,	1,	-1,	-1,	-1,	100, 464,	10,	19,	Nuc10918,	0,
106,	1,	-1,	-1,	-1,	146, 183,	10,	21,	Nuc11021,	0,
107,	1,	-1,	-1,	-1,	171, 399,	10,	19,	Nuc11124,	0,
108,	1,	-1,	-1,	-1,	191, 433,	10,	17,	Nuc11227,	0,
109,	1,	-1,	-1,	-1,	193, 248,	10,	21,	Nuc11330,	0,
110,	1,	-1,	-1,	-1,	201, 366,	10,	17,	Nuc11433,	0,
111,	1,	-1,	-1,	-1,	264, 294,	10,	21,	Nuc11536,	0,
112,	1,	-1,	-1,	-1,	296, 367,	10,	19,	Nuc11639,	0,
113,	1,	-1,	-1,	-1,	388, 480,	10,	21,	Nuc11742,	0,
114,	1,	-1,	-1,	-1,	401, 441,	10,	23,	Nuc11845,	0,
115,	1,	-1,	-1,	-1,	47, 240,	11,	21,	Nuc11948,	0,
116,	1,	-1,	-1,	-1,	72, 444,	11,	19,	Nuc12051,	0,
117,	1,	-1,	-1,	-1,	86, 261,	11,	21,	Nuc12154,	0,
118,	1,	-1,	-1,	-1,	139, 241,	11,	21,	Nuc12257,	0,
119,	1,	-1,	-1,	-1,	176, 207,	11,	19,	Nuc12360,	0,
120,	1,	-1,	-1,	-1,	188, 162,	11,	21,	Nuc12463,	0,
121,	1,	-1,	-1,	-1,	247, 239,	11,	21,	Nuc12566,	0,
122,	1,	-1,	-1,	-1,	308, 318,	11,	21,	Nuc12669,	0,
123,	1,	-1,	-1,	-1,	361, 313,	11,	21,	Nuc12772,	0,
124,	1,	-1,	-1,	-1,	401, 302,	11,	25,	Nuc12875,	0,
125,	1,	-1,	-1,	-1,	30, 201,	12,	19,	Nuc12978,	0,
126,	1,	-1,	-1,	-1,	65, 336,	12,	19,	Nuc13081,	0,
127,	1,	-1,	-1,	-1,	66, 501,	12,	23,	Nuc13184,	0,
128,	1,	-1,	-1,	-1,	151, 447,	12,	21,	Nuc13287,	0,
129,	1,	-1,	-1,	-1,	209, 291,	12,	21,	Nuc13390,	0,
130,	1,	-1,	-1,	-1,	1, 430,	13,	25,	Nuc13493,	0,
131,	1,	-1,	-1,	-1,	28, 335,	13,	19,	Nuc13596,	0,
132,	1,	-1,	-1,	-1,	39, 438,	13,	21,	Nuc13699,	0,
133,	1,	-1,	-1,	-1,	75, 193,	13,	19,	Nuc13802,	0,
134,	1,	-1,	-1,	-1,	78, 368,	13,	19,	Nuc13905,	0,
135,	1,	-1,	-1,	-1,	96, 395,	13,	17,	Nuc14008,	0,
136,	1,	-1,	-1,	-1,	209, 198,	13,	19,	Nuc14111,	0,
137,	1,	-1,	-1,	-1,	235, 369,	13,	19,	Nuc14214,	0,
138,	1,	-1,	-1,	-1,	385, 347,	13,	21,	Nuc14317,	0,
139,	1,	-1,	-1,	-1,	28, 289,	14,	19,	Nuc14420,	0,
140,	1,	-1,	-1,	-1,	110, 425,	14,	21,	Nuc14523,	0,
141,	1,	-1,	-1,	-1,	112, 193,	14,	19,	Nuc14626,	0,
142,	1,	-1,	-1,	-1,	190, 338,	14,	19,	Nuc14729,	0,
143,	1,	-1,	-1,	-1,	239, 474,	14,	19,	Nuc14832,	0,
144,	1,	-1,	-1,	-1,	244, 198,	14,	19,	Nuc14935,	0,
145,	1,	-1,	-1,	-1,	264, 501,	14,	19,	Nuc15038,	0,
146,	1,	-1,	-1,	-1,	286, 252,	14,	21,	Nuc15141,	0,
147,	1,	-1,	-1,	-1,	296, 209,	14,	21,	Nuc15244,	0,
148,	1,	-1,	-1,	-1,	310, 398,	14,	21,	Nuc15347,	0,
149,	1,	-1,	-1,	-1,	335, 446,	14,	21,	Nuc15450,	0,
150,	1,	-1,	-1,	-1,	369, 269,	14,	21,	Nuc15553,	0,
151,	1,	-1,	-1,	-1,	24, 493,	15,	19,	Nuc15656,	0,
152,	1,	-1,	-1,	-1,	128, 482,	15,	21,	Nuc15759,	0,
153,	1,	-1,	-1,	-1,	141, 153,	15,	21,	Nuc15862,	0,
154,	1,	-1,	-1,	-1,	160, 283,	15,	21,	Nuc15965,	0,
155,	1,	-1,	-1,	-1,	233, 412,	15,	21,	Nuc16068,	0,
156,	1,	-1,	-1,	-1,	289, 453,	15,	19,	Nuc16171,	0,
157,	1,	-1,	-1,	-1,	297, 284,	15,	17,	Nuc16274,	0,
158,	1,	-1,	-1,	-1,	333, 288,	15,	19,	Nuc16377,	0,
159,	1,	-1,	-1,	-1,	375, 438,	15,	19,	Nuc16480,	0,
160,	1,	-1,	-1,	-1,	376, 396,	15,	21,	Nuc16583,	0,
161,	1,	-1,	-1,	-1,	68, 152,	16,	19,	Nuc16686,	0,
162,	1,	-1,	-1,	-1,	138, 390,	16,	19,	Nuc16789,	0,
163,	1,	-1,	-1,	-1,	166, 492,	16,	19,	Nuc16892,	0,
164,	1,	-1,	-1,	-1,	222, 170,	16,	21,	Nuc16995,	0,
165,	1,	-1,	-1,	-1,	272, 357,	16,	21,	Nuc17098,	0,
166,	1,	-1,	-1,	-1,	276, 410,	16,	21,	Nuc17201,	0,
167,	1,	-1,	-1,	-1,	304, 490,	16,	21,	Nuc17304,	0,
168,	1,	-1,	-1,	-1,	53, 471,	17,	19,	Nuc17407,	0,
169,	1,	-1,	-1,	-1,	99, 462,	17,	17,	Nuc17510,	0,
170,	1,	-1,	-1,	-1,	136, 216,	17,	19,	Nuc17613,	0,
171,	1,	-1,	-1,	-1,	156, 365,	17,	19,	Nuc17716,	0,
172,	1,	-1,	-1,	-1,	196, 394,	17,	19,	Nuc17819,	0,
173,	1,	-1,	-1,	-1,	238, 333,	17,	21,	Nuc17922,	0,
174,	1,	-1,	-1,	-1,	323, 245,	17,	21,	Nuc18025,	0,
175,	1,	-1,	-1,	-1,	355, 501,	17,	25,	Nuc18128,	0,
176,	1,	-1,	-1,	-1,	11, 466,	18,	19,	Nuc18231,	0,
177,	1,	-1,	-1,	-1,	35, 430,	18,	19,	Nuc18334,	0,
178,	1,	-1,	-1,	-1,	46, 179,	18,	17,	Nuc18437,	0,
179,	1,	-1,	-1,	-1,	81, 411,	18,	19,	Nuc18540,	0,
180,	1,	-1,	-1,	-1,	112, 425,	18,	17,	Nuc18643,	0,
181,	1,	-1,	-1,	-1,	136, 317,	18,	21,	Nuc18746,	0,
182,	1,	-1,	-1,	-1,	167, 415,	18,	21,	Nuc18849,	0,
183,	1,	-1,	-1,	-1,	25, 164,	19,	17,	Nuc18952,	0,
184,	1,	-1,	-1,	-1,	59, 289,	19,	17,	Nuc19055,	0,
185,	1,	-1,	-1,	-1,	86, 261,	19,	17,	Nuc19158,	0,
186,	1,	-1,	-1,	-1,	92, 311,	19,	19,	Nuc19261,	0,
187,	1,	-1,	-1,	-1,	113, 356,	19,	21,	Nuc19364,	0,
188,	1,	-1,	-1,	-1,	115, 284,	19,	19,	Nuc19467,	0,
189,	1,	-1,	-1,	-1,	192, 447,	19,	21,	Nuc19570,	0,
190,	1,	-1,	-1,	-1,	198, 226,	19,	21,	Nuc19673,	0,
191,	1,	-1,	-1,	-1,	267, 478,	19,	19,	Nuc19776,	0,
192,	1,	-1,	-1,	-1,	345, 381,	19,	21,	Nuc19879,	0,
193,	1,	-1,	-1,	-1,	401, 371,	19,	25,	Nuc19982,	0,
194,	1,	-1,	-1,	-1,	1, 431,	20,	25,	Nuc20085,	0,
195,	1,	-1,	-1,	-1,	10, 366,	20,	19,	Nuc20188,	0,
196,	1,	-1,	-1,	-1,	55, 362,	20,	17,	Nuc20291,	0,
197,	1,	-1,	-1,	-1,	85, 222,	20,	21,	Nuc20394,	0,
198,	1,	-1,	-1,	-1,	173, 186,	20,	21,	Nuc20497,	0,
199,	1,	-1,	-1,	-1,	176, 311,	20,	19,	Nuc20600,	0,
200,	1,	-1,	-1,	-1,	214, 497,	20,	23,	Nuc20703,	0,
201,	1,	-1,	-1,	-1,	362, 464,	20,	19,	Nuc20806,	0,
202,	1,	-1,	-1,	-1,	399, 501,	20,	20,	Nuc20909,	0,
203,	1,	-1,	-1,	-1,	401, 466,	20,	23,	Nuc21012,	0,
204,	1,	-1,	-1,	-1,	1, 185,	21,	21,	Nuc21115,	0,
205,	1,	-1,	-1,	-1,	1, 269,	21,	23,	Nuc21218,	0,
206,	1,	-1,	-1,	-1,	15, 227,	21,	19,	Nuc21321,	0,
207,	1,	-1,	-1,	-1,	56, 245,	21,	17,	Nuc21424,	0,
208,	1,	-1,	-1,	-1,	209, 267,	21,	21,	Nuc21527,	0,
209,	1,	-1,	-1,	-1,	210, 367,	21,	21,	Nuc21630,	0,
210,	1,	-1,	-1,	-1,	289, 327,	21,	19,	Nuc21733,	0,
211,	1,	-1,	-1,	-1,	296, 439,	21,	17,	Nuc21836,	0,
212,	1,	-1,	-1,	-1,	376, 323,	21,	21,	Nuc21939,	0,
213,	1,	-1,	-1,	-1,	401, 425,	21,	27,	Nuc22042,	0,
214,	1,	-1,	-1,	-1,	1, 310,	22,	21,	Nuc22145,	0,
215,	1,	-1,	-1,	-1,	73, 334,	22,	21,	Nuc22248,	0,
216,	1,	-1,	-1,	-1,	90, 501,	22,	27,	Nuc22351,	0,
217,	1,	-1,	-1,	-1,	126, 175,	22,	21,	Nuc22454,	0,
218,	1,	-1,	-1,	-1,	136, 433,	22,	21,	Nuc22557,	0,
219,	1,	-1,	-1,	-1,	243, 294,	22,	25,	Nuc22660,	0,
220,	1,	-1,	-1,	-1,	253, 434,	22,	21,	Nuc22763,	0,
221,	1,	-1,	-1,	-1,	257, 384,	22,	21,	Nuc22866,	0,
222,	1,	-1,	-1,	-1,	319, 354,	22,	21,	Nuc22969,	0,
223,	1,	-1,	-1,	-1,	46, 501,	23,	21,	Nuc23072,	0,
224,	1,	-1,	-1,	-1,	95, 451,	23,	19,	Nuc23175,	0,
225,	1,	-1,	-1,	-1,	171, 251,	23,	21,	Nuc23278,	0,
226,	1,	-1,	-1,	-1,	171, 345,	23,	19,	Nuc23381,	0,
227,	1,	-1,	-1,	-1,	243, 229,	23,	21,	Nuc23484,	0,
228,	1,	-1,	-1,	-1,	280, 299,	23,	19,	Nuc23587,	0,
229,	1,	-1,	-1,	-1,	321, 311,	23,	21,	Nuc23690,	0,
230,	1,	-1,	-1,	-1,	359, 427,	23,	19,	Nuc23793,	0,
231,	1,	-1,	-1,	-1,	31, 343,	24,	15,	Nuc23896,	0,
232,	1,	-1,	-1,	-1,	38, 315,	24,	19,	Nuc23999,	0,
233,	1,	-1,	-1,	-1,	62, 420,	24,	17,	Nuc24102,	0,
234,	1,	-1,	-1,	-1,	79, 387,	24,	19,	Nuc24205,	0,
235,	1,	-1,	-1,	-1,	80, 188,	24,	19,	Nuc24308,	0,
236,	1,	-1,	-1,	-1,	125, 249,	24,	21,	Nuc24411,	0,
237,	1,	-1,	-1,	-1,	153, 218,	24,	19,	Nuc24514,	0,
238,	1,	-1,	-1,	-1,	156, 467,	24,	17,	Nuc24617,	0,
239,	1,	-1,	-1,	-1,	173, 501,	24,	27,	Nuc24720,	0,
240,	1,	-1,	-1,	-1,	201, 324,	24,	19,	Nuc24823,	0,
241,	1,	-1,	-1,	-1,	205, 467,	24,	21,	Nuc24926,	0,
242,	1,	-1,	-1,	-1,	320, 276,	24,	19,	Nuc25029,	0,
243,	1,	-1,	-1,	-1,	341, 489,	24,	21,	Nuc25132,	0,
244,	1,	-1,	-1,	-1,	111, 371,	4,	27,	Nuc38522,	0,
245,	1,	-1,	-1,	-1,	151, 446,	5,	21,	Nuc38625,	0,
246,	1,	-1,	-1,	-1,	1, 360,	16,	25,	Nuc38728,	0,
247,	1,	-1,	-1,	-1,	72, 446,	17,	17,	Nuc38831,	0,
248,	1,	-1,	-1,	-1,	31, 201,	18,	15,	Nuc38934,	0,
249,	1,	-1,	-1,	-1,	16, 398,	23,	17,	Nuc39037,	0,
250,	1,	-1,	-1,	-1,	177, 430,	23,	15,	Nuc39140,	0,
251,	1,	-1,	-1,	-1,	101, 408,	24,	17,	Nuc39243,	0,
