# Supplementary material for: A hybrid blob-slice model for accurate and efficient detection of fluorescence labeled nuclei in 3D
Source: BMC Bioinformatics. 2010 Nov 29;11:580. doi: 10.1186/1471-2105-11-580 (PMC3008706; doi:10.1186/1471-2105-11-580)
Supplement: Additional file 3 — Additional Data and Ground Truth. Computed nuclear positions and corrected ground truths for all example data contributing to Figure 4. Zip file contains data in Acetree format comma separated value text files. An explanation of the Acetree file format is included in readme.txt. [file 1471-2105-11-580-S3.ZIP › Data_And_Ground_Truth/zebrafish/early_testdata/unedited/t102-nuclei]

1,	1,	-1,	-1,	-1,	91, 222,	4,	19,	Nuc102,	0,
2,	1,	-1,	-1,	-1,	26, 500,	8,	21,	Nuc204,	0,
3,	1,	-1,	-1,	-1,	1, 254,	1,	23,	Nuc408,	0,
4,	1,	-1,	-1,	-1,	27, 136,	1,	17,	Nuc510,	0,
5,	1,	-1,	-1,	-1,	31, 172,	1,	17,	Nuc612,	0,
6,	1,	-1,	-1,	-1,	59, 116,	1,	17,	Nuc714,	0,
7,	1,	-1,	-1,	-1,	85, 141,	1,	19,	Nuc816,	0,
8,	1,	-1,	-1,	-1,	106, 180,	1,	19,	Nuc918,	0,
9,	1,	-1,	-1,	-1,	114, 263,	1,	21,	Nuc1020,	0,
10,	1,	-1,	-1,	-1,	125, 121,	1,	19,	Nuc1122,	0,
11,	1,	-1,	-1,	-1,	129, 213,	1,	19,	Nuc1224,	0,
12,	1,	-1,	-1,	-1,	136, 319,	1,	17,	Nuc1326,	0,
13,	1,	-1,	-1,	-1,	144, 165,	1,	15,	Nuc1428,	0,
14,	1,	-1,	-1,	-1,	169, 282,	1,	19,	Nuc1530,	0,
15,	1,	-1,	-1,	-1,	170, 466,	1,	17,	Nuc1632,	0,
16,	1,	-1,	-1,	-1,	199, 219,	1,	19,	Nuc1734,	0,
17,	1,	-1,	-1,	-1,	202, 440,	1,	19,	Nuc1836,	0,
18,	1,	-1,	-1,	-1,	204, 276,	1,	19,	Nuc1938,	0,
19,	1,	-1,	-1,	-1,	205, 345,	1,	19,	Nuc2040,	0,
20,	1,	-1,	-1,	-1,	210, 501,	1,	27,	Nuc2142,	0,
21,	1,	-1,	-1,	-1,	213, 105,	1,	19,	Nuc2244,	0,
22,	1,	-1,	-1,	-1,	244, 395,	1,	15,	Nuc2346,	0,
23,	1,	-1,	-1,	-1,	261, 363,	1,	17,	Nuc2448,	0,
24,	1,	-1,	-1,	-1,	262, 139,	1,	19,	Nuc2550,	0,
25,	1,	-1,	-1,	-1,	262, 277,	1,	21,	Nuc2652,	0,
26,	1,	-1,	-1,	-1,	264, 461,	1,	19,	Nuc2754,	0,
27,	1,	-1,	-1,	-1,	273, 173,	1,	17,	Nuc2856,	0,
28,	1,	-1,	-1,	-1,	288, 334,	1,	19,	Nuc2958,	0,
29,	1,	-1,	-1,	-1,	321, 485,	1,	13,	Nuc3060,	0,
30,	1,	-1,	-1,	-1,	351, 315,	1,	19,	Nuc3162,	0,
31,	1,	-1,	-1,	-1,	373, 363,	1,	19,	Nuc3264,	0,
32,	1,	-1,	-1,	-1,	379, 436,	1,	21,	Nuc3366,	0,
33,	1,	-1,	-1,	-1,	401, 501,	1,	20,	Nuc3468,	0,
34,	1,	-1,	-1,	-1,	14, 300,	2,	21,	Nuc3570,	0,
35,	1,	-1,	-1,	-1,	158, 239,	2,	21,	Nuc3672,	0,
36,	1,	-1,	-1,	-1,	163, 433,	2,	19,	Nuc3774,	0,
37,	1,	-1,	-1,	-1,	175, 188,	2,	19,	Nuc3876,	0,
38,	1,	-1,	-1,	-1,	219, 371,	2,	17,	Nuc3978,	0,
39,	1,	-1,	-1,	-1,	401, 322,	2,	25,	Nuc4080,	0,
40,	1,	-1,	-1,	-1,	38, 269,	3,	19,	Nuc4182,	0,
41,	1,	-1,	-1,	-1,	63, 196,	3,	19,	Nuc4284,	0,
42,	1,	-1,	-1,	-1,	70, 366,	3,	21,	Nuc4386,	0,
43,	1,	-1,	-1,	-1,	255, 501,	3,	23,	Nuc4488,	0,
44,	1,	-1,	-1,	-1,	15, 369,	4,	21,	Nuc4590,	0,
45,	1,	-1,	-1,	-1,	19, 203,	4,	19,	Nuc4692,	0,
46,	1,	-1,	-1,	-1,	113, 369,	4,	21,	Nuc4794,	0,
47,	1,	-1,	-1,	-1,	170, 145,	4,	21,	Nuc4896,	0,
48,	1,	-1,	-1,	-1,	176, 108,	4,	21,	Nuc4998,	0,
49,	1,	-1,	-1,	-1,	221, 173,	4,	21,	Nuc5100,	0,
50,	1,	-1,	-1,	-1,	225, 315,	4,	21,	Nuc5202,	0,
51,	1,	-1,	-1,	-1,	227, 246,	4,	19,	Nuc5304,	0,
52,	1,	-1,	-1,	-1,	241, 204,	4,	21,	Nuc5406,	0,
53,	1,	-1,	-1,	-1,	245, 427,	4,	21,	Nuc5508,	0,
54,	1,	-1,	-1,	-1,	298, 213,	4,	21,	Nuc5610,	0,
55,	1,	-1,	-1,	-1,	306, 375,	4,	19,	Nuc5712,	0,
56,	1,	-1,	-1,	-1,	313, 170,	4,	21,	Nuc5814,	0,
57,	1,	-1,	-1,	-1,	316, 279,	4,	21,	Nuc5916,	0,
58,	1,	-1,	-1,	-1,	349, 484,	4,	21,	Nuc6018,	0,
59,	1,	-1,	-1,	-1,	377, 276,	4,	21,	Nuc6120,	0,
60,	1,	-1,	-1,	-1,	385, 225,	4,	21,	Nuc6222,	0,
61,	1,	-1,	-1,	-1,	17, 415,	5,	19,	Nuc6324,	0,
62,	1,	-1,	-1,	-1,	35, 332,	5,	19,	Nuc6426,	0,
63,	1,	-1,	-1,	-1,	155, 487,	5,	19,	Nuc6528,	0,
64,	1,	-1,	-1,	-1,	159, 365,	5,	21,	Nuc6630,	0,
65,	1,	-1,	-1,	-1,	170, 395,	5,	19,	Nuc6732,	0,
66,	1,	-1,	-1,	-1,	312, 451,	5,	23,	Nuc6834,	0,
67,	1,	-1,	-1,	-1,	349, 199,	5,	21,	Nuc6936,	0,
68,	1,	-1,	-1,	-1,	93, 113,	6,	21,	Nuc7038,	0,
69,	1,	-1,	-1,	-1,	93, 327,	6,	19,	Nuc7140,	0,
70,	1,	-1,	-1,	-1,	133, 410,	6,	21,	Nuc7242,	0,
71,	1,	-1,	-1,	-1,	225, 135,	6,	21,	Nuc7344,	0,
72,	1,	-1,	-1,	-1,	229, 457,	6,	21,	Nuc7446,	0,
73,	1,	-1,	-1,	-1,	252, 339,	6,	21,	Nuc7548,	0,
74,	1,	-1,	-1,	-1,	282, 405,	6,	21,	Nuc7650,	0,
75,	1,	-1,	-1,	-1,	333, 349,	6,	21,	Nuc7752,	0,
76,	1,	-1,	-1,	-1,	344, 403,	6,	23,	Nuc7854,	0,
77,	1,	-1,	-1,	-1,	1, 124,	7,	23,	Nuc7956,	0,
78,	1,	-1,	-1,	-1,	41, 437,	7,	17,	Nuc8058,	0,
79,	1,	-1,	-1,	-1,	59, 157,	7,	19,	Nuc8160,	0,
80,	1,	-1,	-1,	-1,	62, 300,	7,	19,	Nuc8262,	0,
81,	1,	-1,	-1,	-1,	98, 426,	7,	17,	Nuc8364,	0,
82,	1,	-1,	-1,	-1,	123, 291,	7,	21,	Nuc8466,	0,
83,	1,	-1,	-1,	-1,	129, 332,	7,	19,	Nuc8568,	0,
84,	1,	-1,	-1,	-1,	170, 316,	7,	21,	Nuc8670,	0,
85,	1,	-1,	-1,	-1,	214, 401,	7,	21,	Nuc8772,	0,
86,	1,	-1,	-1,	-1,	287, 484,	7,	21,	Nuc8874,	0,
87,	1,	-1,	-1,	-1,	340, 245,	7,	21,	Nuc8976,	0,
88,	1,	-1,	-1,	-1,	9, 239,	8,	21,	Nuc9078,	0,
89,	1,	-1,	-1,	-1,	11, 459,	8,	17,	Nuc9180,	0,
90,	1,	-1,	-1,	-1,	53, 118,	8,	19,	Nuc9282,	0,
91,	1,	-1,	-1,	-1,	111, 153,	8,	21,	Nuc9384,	0,
92,	1,	-1,	-1,	-1,	191, 431,	8,	19,	Nuc9486,	0,
93,	1,	-1,	-1,	-1,	253, 387,	8,	19,	Nuc9588,	0,
94,	1,	-1,	-1,	-1,	401, 398,	8,	27,	Nuc9690,	0,
95,	1,	-1,	-1,	-1,	23, 159,	9,	19,	Nuc9792,	0,
96,	1,	-1,	-1,	-1,	42, 371,	9,	17,	Nuc9894,	0,
97,	1,	-1,	-1,	-1,	146, 125,	9,	21,	Nuc9996,	0,
98,	1,	-1,	-1,	-1,	190, 471,	9,	21,	Nuc10098,	0,
99,	1,	-1,	-1,	-1,	262, 168,	9,	21,	Nuc10200,	0,
100,	1,	-1,	-1,	-1,	325, 492,	9,	21,	Nuc10302,	0,
101,	1,	-1,	-1,	-1,	1, 324,	10,	21,	Nuc10404,	0,
102,	1,	-1,	-1,	-1,	58, 474,	10,	19,	Nuc10506,	0,
103,	1,	-1,	-1,	-1,	137, 242,	10,	21,	Nuc10608,	0,
104,	1,	-1,	-1,	-1,	146, 183,	10,	21,	Nuc10710,	0,
105,	1,	-1,	-1,	-1,	192, 249,	10,	21,	Nuc10812,	0,
106,	1,	-1,	-1,	-1,	193, 501,	10,	23,	Nuc10914,	0,
107,	1,	-1,	-1,	-1,	262, 440,	10,	19,	Nuc11016,	0,
108,	1,	-1,	-1,	-1,	388, 482,	10,	21,	Nuc11118,	0,
109,	1,	-1,	-1,	-1,	1, 432,	11,	25,	Nuc11220,	0,
110,	1,	-1,	-1,	-1,	62, 403,	11,	21,	Nuc11322,	0,
111,	1,	-1,	-1,	-1,	73, 444,	11,	21,	Nuc11424,	0,
112,	1,	-1,	-1,	-1,	85, 262,	11,	21,	Nuc11526,	0,
113,	1,	-1,	-1,	-1,	103, 463,	11,	19,	Nuc11628,	0,
114,	1,	-1,	-1,	-1,	176, 208,	11,	19,	Nuc11730,	0,
115,	1,	-1,	-1,	-1,	189, 163,	11,	21,	Nuc11832,	0,
116,	1,	-1,	-1,	-1,	197, 361,	11,	21,	Nuc11934,	0,
117,	1,	-1,	-1,	-1,	264, 295,	11,	21,	Nuc12036,	0,
118,	1,	-1,	-1,	-1,	295, 367,	11,	19,	Nuc12138,	0,
119,	1,	-1,	-1,	-1,	307, 319,	11,	21,	Nuc12240,	0,
120,	1,	-1,	-1,	-1,	361, 312,	11,	21,	Nuc12342,	0,
121,	1,	-1,	-1,	-1,	401, 439,	11,	25,	Nuc12444,	0,
122,	1,	-1,	-1,	-1,	47, 240,	12,	19,	Nuc12546,	0,
123,	1,	-1,	-1,	-1,	67, 501,	12,	23,	Nuc12648,	0,
124,	1,	-1,	-1,	-1,	112, 361,	12,	17,	Nuc12750,	0,
125,	1,	-1,	-1,	-1,	152, 447,	12,	21,	Nuc12852,	0,
126,	1,	-1,	-1,	-1,	248, 241,	12,	21,	Nuc12954,	0,
127,	1,	-1,	-1,	-1,	401, 302,	12,	25,	Nuc13056,	0,
128,	1,	-1,	-1,	-1,	28, 336,	13,	21,	Nuc13158,	0,
129,	1,	-1,	-1,	-1,	40, 437,	13,	19,	Nuc13260,	0,
130,	1,	-1,	-1,	-1,	64, 336,	13,	19,	Nuc13362,	0,
131,	1,	-1,	-1,	-1,	74, 194,	13,	19,	Nuc13464,	0,
132,	1,	-1,	-1,	-1,	76, 366,	13,	19,	Nuc13566,	0,
133,	1,	-1,	-1,	-1,	192, 343,	13,	19,	Nuc13668,	0,
134,	1,	-1,	-1,	-1,	209, 293,	13,	21,	Nuc13770,	0,
135,	1,	-1,	-1,	-1,	233, 367,	13,	19,	Nuc13872,	0,
136,	1,	-1,	-1,	-1,	384, 347,	13,	21,	Nuc13974,	0,
137,	1,	-1,	-1,	-1,	1, 359,	14,	23,	Nuc14076,	0,
138,	1,	-1,	-1,	-1,	27, 291,	14,	19,	Nuc14178,	0,
139,	1,	-1,	-1,	-1,	31, 204,	14,	19,	Nuc14280,	0,
140,	1,	-1,	-1,	-1,	73, 444,	14,	19,	Nuc14382,	0,
141,	1,	-1,	-1,	-1,	95, 397,	14,	19,	Nuc14484,	0,
142,	1,	-1,	-1,	-1,	112, 193,	14,	19,	Nuc14586,	0,
143,	1,	-1,	-1,	-1,	208, 200,	14,	19,	Nuc14688,	0,
144,	1,	-1,	-1,	-1,	245, 199,	14,	21,	Nuc14790,	0,
145,	1,	-1,	-1,	-1,	263, 501,	14,	19,	Nuc14892,	0,
146,	1,	-1,	-1,	-1,	286, 252,	14,	21,	Nuc14994,	0,
147,	1,	-1,	-1,	-1,	297, 210,	14,	21,	Nuc15096,	0,
148,	1,	-1,	-1,	-1,	368, 269,	14,	21,	Nuc15198,	0,
149,	1,	-1,	-1,	-1,	374, 393,	14,	21,	Nuc15300,	0,
150,	1,	-1,	-1,	-1,	23, 396,	15,	17,	Nuc15402,	0,
151,	1,	-1,	-1,	-1,	26, 493,	15,	17,	Nuc15504,	0,
152,	1,	-1,	-1,	-1,	113, 425,	15,	17,	Nuc15606,	0,
153,	1,	-1,	-1,	-1,	129, 483,	15,	21,	Nuc15708,	0,
154,	1,	-1,	-1,	-1,	142, 154,	15,	19,	Nuc15810,	0,
155,	1,	-1,	-1,	-1,	161, 282,	15,	21,	Nuc15912,	0,
156,	1,	-1,	-1,	-1,	238, 473,	15,	21,	Nuc16014,	0,
157,	1,	-1,	-1,	-1,	289, 451,	15,	19,	Nuc16116,	0,
158,	1,	-1,	-1,	-1,	301, 284,	15,	17,	Nuc16218,	0,
159,	1,	-1,	-1,	-1,	310, 399,	15,	21,	Nuc16320,	0,
160,	1,	-1,	-1,	-1,	329, 290,	15,	17,	Nuc16422,	0,
161,	1,	-1,	-1,	-1,	334, 445,	15,	21,	Nuc16524,	0,
162,	1,	-1,	-1,	-1,	375, 437,	15,	21,	Nuc16626,	0,
163,	1,	-1,	-1,	-1,	138, 393,	16,	19,	Nuc16728,	0,
164,	1,	-1,	-1,	-1,	166, 491,	16,	19,	Nuc16830,	0,
165,	1,	-1,	-1,	-1,	232, 410,	16,	21,	Nuc16932,	0,
166,	1,	-1,	-1,	-1,	274, 409,	16,	21,	Nuc17034,	0,
167,	1,	-1,	-1,	-1,	304, 491,	16,	21,	Nuc17136,	0,
168,	1,	-1,	-1,	-1,	52, 396,	17,	15,	Nuc17238,	0,
169,	1,	-1,	-1,	-1,	68, 153,	17,	21,	Nuc17340,	0,
170,	1,	-1,	-1,	-1,	116, 281,	17,	19,	Nuc17442,	0,
171,	1,	-1,	-1,	-1,	135, 217,	17,	21,	Nuc17544,	0,
172,	1,	-1,	-1,	-1,	136, 320,	17,	19,	Nuc17646,	0,
173,	1,	-1,	-1,	-1,	154, 364,	17,	17,	Nuc17748,	0,
174,	1,	-1,	-1,	-1,	195, 394,	17,	19,	Nuc17850,	0,
175,	1,	-1,	-1,	-1,	223, 171,	17,	21,	Nuc17952,	0,
176,	1,	-1,	-1,	-1,	273, 355,	17,	19,	Nuc18054,	0,
177,	1,	-1,	-1,	-1,	323, 245,	17,	19,	Nuc18156,	0,
178,	1,	-1,	-1,	-1,	13, 465,	18,	17,	Nuc18258,	0,
179,	1,	-1,	-1,	-1,	24, 161,	18,	19,	Nuc18360,	0,
180,	1,	-1,	-1,	-1,	55, 470,	18,	19,	Nuc18462,	0,
181,	1,	-1,	-1,	-1,	59, 289,	18,	17,	Nuc18564,	0,
182,	1,	-1,	-1,	-1,	83, 411,	18,	21,	Nuc18666,	0,
183,	1,	-1,	-1,	-1,	238, 335,	18,	21,	Nuc18768,	0,
184,	1,	-1,	-1,	-1,	354, 501,	18,	23,	Nuc18870,	0,
185,	1,	-1,	-1,	-1,	37, 430,	19,	19,	Nuc18972,	0,
186,	1,	-1,	-1,	-1,	45, 181,	19,	17,	Nuc19074,	0,
187,	1,	-1,	-1,	-1,	92, 310,	19,	19,	Nuc19176,	0,
188,	1,	-1,	-1,	-1,	111, 354,	19,	21,	Nuc19278,	0,
189,	1,	-1,	-1,	-1,	114, 427,	19,	17,	Nuc19380,	0,
190,	1,	-1,	-1,	-1,	173, 411,	19,	19,	Nuc19482,	0,
191,	1,	-1,	-1,	-1,	176, 312,	19,	19,	Nuc19584,	0,
192,	1,	-1,	-1,	-1,	194, 448,	19,	21,	Nuc19686,	0,
193,	1,	-1,	-1,	-1,	345, 380,	19,	21,	Nuc19788,	0,
194,	1,	-1,	-1,	-1,	401, 371,	19,	25,	Nuc19890,	0,
195,	1,	-1,	-1,	-1,	1, 432,	20,	27,	Nuc19992,	0,
196,	1,	-1,	-1,	-1,	85, 222,	20,	21,	Nuc20094,	0,
197,	1,	-1,	-1,	-1,	172, 185,	20,	21,	Nuc20196,	0,
198,	1,	-1,	-1,	-1,	197, 227,	20,	21,	Nuc20298,	0,
199,	1,	-1,	-1,	-1,	214, 496,	20,	23,	Nuc20400,	0,
200,	1,	-1,	-1,	-1,	267, 478,	20,	19,	Nuc20502,	0,
201,	1,	-1,	-1,	-1,	361, 464,	20,	19,	Nuc20604,	0,
202,	1,	-1,	-1,	-1,	401, 466,	20,	23,	Nuc20706,	0,
203,	1,	-1,	-1,	-1,	1, 185,	21,	21,	Nuc20808,	0,
204,	1,	-1,	-1,	-1,	1, 269,	21,	25,	Nuc20910,	0,
205,	1,	-1,	-1,	-1,	11, 367,	21,	19,	Nuc21012,	0,
206,	1,	-1,	-1,	-1,	15, 228,	21,	19,	Nuc21114,	0,
207,	1,	-1,	-1,	-1,	55, 363,	21,	17,	Nuc21216,	0,
208,	1,	-1,	-1,	-1,	57, 245,	21,	17,	Nuc21318,	0,
209,	1,	-1,	-1,	-1,	139, 432,	21,	21,	Nuc21420,	0,
210,	1,	-1,	-1,	-1,	208, 268,	21,	21,	Nuc21522,	0,
211,	1,	-1,	-1,	-1,	289, 327,	21,	17,	Nuc21624,	0,
212,	1,	-1,	-1,	-1,	297, 441,	21,	19,	Nuc21726,	0,
213,	1,	-1,	-1,	-1,	376, 322,	21,	21,	Nuc21828,	0,
214,	1,	-1,	-1,	-1,	396, 501,	21,	20,	Nuc21930,	0,
215,	1,	-1,	-1,	-1,	401, 424,	21,	25,	Nuc22032,	0,
216,	1,	-1,	-1,	-1,	1, 311,	22,	21,	Nuc22134,	0,
217,	1,	-1,	-1,	-1,	73, 334,	22,	21,	Nuc22236,	0,
218,	1,	-1,	-1,	-1,	91, 501,	22,	27,	Nuc22338,	0,
219,	1,	-1,	-1,	-1,	125, 176,	22,	21,	Nuc22440,	0,
220,	1,	-1,	-1,	-1,	169, 253,	22,	21,	Nuc22542,	0,
221,	1,	-1,	-1,	-1,	209, 367,	22,	19,	Nuc22644,	0,
222,	1,	-1,	-1,	-1,	242, 296,	22,	23,	Nuc22746,	0,
223,	1,	-1,	-1,	-1,	253, 434,	22,	19,	Nuc22848,	0,
224,	1,	-1,	-1,	-1,	257, 385,	22,	21,	Nuc22950,	0,
225,	1,	-1,	-1,	-1,	318, 354,	22,	21,	Nuc23052,	0,
226,	1,	-1,	-1,	-1,	322, 311,	22,	21,	Nuc23154,	0,
227,	1,	-1,	-1,	-1,	37, 315,	23,	19,	Nuc23256,	0,
228,	1,	-1,	-1,	-1,	98, 450,	23,	21,	Nuc23358,	0,
229,	1,	-1,	-1,	-1,	168, 344,	23,	19,	Nuc23460,	0,
230,	1,	-1,	-1,	-1,	243, 229,	23,	21,	Nuc23562,	0,
231,	1,	-1,	-1,	-1,	279, 299,	23,	19,	Nuc23664,	0,
232,	1,	-1,	-1,	-1,	359, 426,	23,	19,	Nuc23766,	0,
233,	1,	-1,	-1,	-1,	50, 501,	24,	21,	Nuc23868,	0,
234,	1,	-1,	-1,	-1,	66, 420,	24,	17,	Nuc23970,	0,
235,	1,	-1,	-1,	-1,	126, 249,	24,	21,	Nuc24072,	0,
236,	1,	-1,	-1,	-1,	152, 218,	24,	19,	Nuc24174,	0,
237,	1,	-1,	-1,	-1,	156, 467,	24,	17,	Nuc24276,	0,
238,	1,	-1,	-1,	-1,	173, 501,	24,	27,	Nuc24378,	0,
239,	1,	-1,	-1,	-1,	199, 325,	24,	19,	Nuc24480,	0,
240,	1,	-1,	-1,	-1,	289, 409,	24,	21,	Nuc24582,	0,
241,	1,	-1,	-1,	-1,	341, 490,	24,	21,	Nuc24684,	0,
242,	1,	-1,	-1,	-1,	152, 446,	5,	19,	Nuc37944,	0,
243,	1,	-1,	-1,	-1,	48, 237,	6,	17,	Nuc38046,	0,
244,	1,	-1,	-1,	-1,	172, 401,	11,	17,	Nuc38148,	0,
245,	1,	-1,	-1,	-1,	26, 493,	20,	19,	Nuc38250,	0,
246,	1,	-1,	-1,	-1,	17, 399,	22,	17,	Nuc38352,	0,
