# Supplementary material for: A hybrid blob-slice model for accurate and efficient detection of fluorescence labeled nuclei in 3D
Source: BMC Bioinformatics. 2010 Nov 29;11:580. doi: 10.1186/1471-2105-11-580 (PMC3008706; doi:10.1186/1471-2105-11-580)
Supplement: Additional file 3 — Additional Data and Ground Truth. Computed nuclear positions and corrected ground truths for all example data contributing to Figure 4. Zip file contains data in Acetree format comma separated value text files. An explanation of the Acetree file format is included in readme.txt. [file 1471-2105-11-580-S3.ZIP › Data_And_Ground_Truth/zebrafish/early_testdata/unedited/t101-nuclei]

1,	1,	-1,	-1,	-1,	214, 363,	3,	29,	Nuc101,	0,
2,	1,	-1,	-1,	-1,	1, 253,	1,	23,	Nuc202,	0,
3,	1,	-1,	-1,	-1,	26, 135,	1,	19,	Nuc303,	0,
4,	1,	-1,	-1,	-1,	30, 172,	1,	17,	Nuc404,	0,
5,	1,	-1,	-1,	-1,	34, 330,	1,	19,	Nuc505,	0,
6,	1,	-1,	-1,	-1,	59, 117,	1,	17,	Nuc606,	0,
7,	1,	-1,	-1,	-1,	85, 142,	1,	19,	Nuc707,	0,
8,	1,	-1,	-1,	-1,	92, 224,	1,	17,	Nuc808,	0,
9,	1,	-1,	-1,	-1,	102, 300,	1,	17,	Nuc909,	0,
10,	1,	-1,	-1,	-1,	106, 179,	1,	19,	Nuc1010,	0,
11,	1,	-1,	-1,	-1,	115, 262,	1,	19,	Nuc1111,	0,
12,	1,	-1,	-1,	-1,	123, 121,	1,	17,	Nuc1212,	0,
13,	1,	-1,	-1,	-1,	129, 212,	1,	19,	Nuc1313,	0,
14,	1,	-1,	-1,	-1,	157, 501,	1,	20,	Nuc1414,	0,
15,	1,	-1,	-1,	-1,	165, 432,	1,	15,	Nuc1515,	0,
16,	1,	-1,	-1,	-1,	167, 471,	1,	19,	Nuc1616,	0,
17,	1,	-1,	-1,	-1,	170, 283,	1,	19,	Nuc1717,	0,
18,	1,	-1,	-1,	-1,	175, 189,	1,	19,	Nuc1818,	0,
19,	1,	-1,	-1,	-1,	199, 219,	1,	21,	Nuc1919,	0,
20,	1,	-1,	-1,	-1,	202, 440,	1,	19,	Nuc2020,	0,
21,	1,	-1,	-1,	-1,	205, 277,	1,	19,	Nuc2121,	0,
22,	1,	-1,	-1,	-1,	211, 497,	1,	25,	Nuc2222,	0,
23,	1,	-1,	-1,	-1,	212, 105,	1,	17,	Nuc2323,	0,
24,	1,	-1,	-1,	-1,	242, 396,	1,	15,	Nuc2424,	0,
25,	1,	-1,	-1,	-1,	261, 365,	1,	19,	Nuc2525,	0,
26,	1,	-1,	-1,	-1,	262, 140,	1,	19,	Nuc2626,	0,
27,	1,	-1,	-1,	-1,	263, 277,	1,	21,	Nuc2727,	0,
28,	1,	-1,	-1,	-1,	264, 462,	1,	21,	Nuc2828,	0,
29,	1,	-1,	-1,	-1,	273, 172,	1,	17,	Nuc2929,	0,
30,	1,	-1,	-1,	-1,	289, 335,	1,	19,	Nuc3030,	0,
31,	1,	-1,	-1,	-1,	351, 316,	1,	19,	Nuc3131,	0,
32,	1,	-1,	-1,	-1,	373, 362,	1,	19,	Nuc3232,	0,
33,	1,	-1,	-1,	-1,	379, 435,	1,	21,	Nuc3333,	0,
34,	1,	-1,	-1,	-1,	401, 501,	1,	20,	Nuc3434,	0,
35,	1,	-1,	-1,	-1,	11, 298,	2,	19,	Nuc3535,	0,
36,	1,	-1,	-1,	-1,	67, 366,	2,	21,	Nuc3636,	0,
37,	1,	-1,	-1,	-1,	159, 240,	3,	21,	Nuc3737,	0,
38,	1,	-1,	-1,	-1,	254, 501,	3,	21,	Nuc3838,	0,
39,	1,	-1,	-1,	-1,	401, 320,	3,	25,	Nuc3939,	0,
40,	1,	-1,	-1,	-1,	22, 202,	4,	19,	Nuc4040,	0,
41,	1,	-1,	-1,	-1,	36, 270,	4,	19,	Nuc4141,	0,
42,	1,	-1,	-1,	-1,	64, 194,	4,	19,	Nuc4242,	0,
43,	1,	-1,	-1,	-1,	176, 107,	4,	21,	Nuc4343,	0,
44,	1,	-1,	-1,	-1,	220, 173,	4,	19,	Nuc4444,	0,
45,	1,	-1,	-1,	-1,	225, 316,	4,	21,	Nuc4545,	0,
46,	1,	-1,	-1,	-1,	240, 205,	4,	21,	Nuc4646,	0,
47,	1,	-1,	-1,	-1,	246, 428,	4,	21,	Nuc4747,	0,
48,	1,	-1,	-1,	-1,	298, 213,	4,	21,	Nuc4848,	0,
49,	1,	-1,	-1,	-1,	306, 376,	4,	19,	Nuc4949,	0,
50,	1,	-1,	-1,	-1,	313, 169,	4,	21,	Nuc5050,	0,
51,	1,	-1,	-1,	-1,	315, 280,	4,	21,	Nuc5151,	0,
52,	1,	-1,	-1,	-1,	350, 484,	4,	21,	Nuc5252,	0,
53,	1,	-1,	-1,	-1,	377, 276,	4,	21,	Nuc5353,	0,
54,	1,	-1,	-1,	-1,	385, 225,	4,	21,	Nuc5454,	0,
55,	1,	-1,	-1,	-1,	1, 493,	5,	21,	Nuc5555,	0,
56,	1,	-1,	-1,	-1,	13, 370,	5,	21,	Nuc5656,	0,
57,	1,	-1,	-1,	-1,	14, 417,	5,	21,	Nuc5757,	0,
58,	1,	-1,	-1,	-1,	26, 501,	5,	25,	Nuc5858,	0,
59,	1,	-1,	-1,	-1,	114, 369,	5,	23,	Nuc5959,	0,
60,	1,	-1,	-1,	-1,	154, 486,	5,	19,	Nuc6060,	0,
61,	1,	-1,	-1,	-1,	170, 148,	5,	21,	Nuc6161,	0,
62,	1,	-1,	-1,	-1,	229, 246,	5,	19,	Nuc6262,	0,
63,	1,	-1,	-1,	-1,	310, 450,	5,	21,	Nuc6363,	0,
64,	1,	-1,	-1,	-1,	349, 200,	5,	21,	Nuc6464,	0,
65,	1,	-1,	-1,	-1,	38, 441,	6,	21,	Nuc6565,	0,
66,	1,	-1,	-1,	-1,	91, 328,	6,	19,	Nuc6666,	0,
67,	1,	-1,	-1,	-1,	131, 410,	6,	21,	Nuc6767,	0,
68,	1,	-1,	-1,	-1,	157, 364,	6,	21,	Nuc6868,	0,
69,	1,	-1,	-1,	-1,	173, 320,	6,	21,	Nuc6969,	0,
70,	1,	-1,	-1,	-1,	225, 134,	6,	21,	Nuc7070,	0,
71,	1,	-1,	-1,	-1,	228, 455,	6,	21,	Nuc7171,	0,
72,	1,	-1,	-1,	-1,	253, 341,	6,	21,	Nuc7272,	0,
73,	1,	-1,	-1,	-1,	283, 405,	6,	21,	Nuc7373,	0,
74,	1,	-1,	-1,	-1,	287, 482,	6,	21,	Nuc7474,	0,
75,	1,	-1,	-1,	-1,	333, 347,	6,	21,	Nuc7575,	0,
76,	1,	-1,	-1,	-1,	344, 403,	6,	23,	Nuc7676,	0,
77,	1,	-1,	-1,	-1,	1, 123,	7,	23,	Nuc7777,	0,
78,	1,	-1,	-1,	-1,	58, 156,	7,	21,	Nuc7878,	0,
79,	1,	-1,	-1,	-1,	60, 300,	7,	19,	Nuc7979,	0,
80,	1,	-1,	-1,	-1,	93, 114,	7,	21,	Nuc8080,	0,
81,	1,	-1,	-1,	-1,	128, 331,	7,	17,	Nuc8181,	0,
82,	1,	-1,	-1,	-1,	171, 397,	7,	19,	Nuc8282,	0,
83,	1,	-1,	-1,	-1,	213, 399,	7,	21,	Nuc8383,	0,
84,	1,	-1,	-1,	-1,	341, 245,	7,	21,	Nuc8484,	0,
85,	1,	-1,	-1,	-1,	1, 458,	8,	23,	Nuc8585,	0,
86,	1,	-1,	-1,	-1,	8, 239,	8,	23,	Nuc8686,	0,
87,	1,	-1,	-1,	-1,	22, 160,	8,	17,	Nuc8787,	0,
88,	1,	-1,	-1,	-1,	53, 116,	8,	19,	Nuc8888,	0,
89,	1,	-1,	-1,	-1,	96, 427,	8,	17,	Nuc8989,	0,
90,	1,	-1,	-1,	-1,	111, 152,	8,	19,	Nuc9090,	0,
91,	1,	-1,	-1,	-1,	123, 290,	8,	21,	Nuc9191,	0,
92,	1,	-1,	-1,	-1,	188, 469,	8,	21,	Nuc9292,	0,
93,	1,	-1,	-1,	-1,	251, 387,	8,	19,	Nuc9393,	0,
94,	1,	-1,	-1,	-1,	401, 395,	8,	25,	Nuc9494,	0,
95,	1,	-1,	-1,	-1,	39, 371,	9,	15,	Nuc9595,	0,
96,	1,	-1,	-1,	-1,	57, 471,	9,	19,	Nuc9696,	0,
97,	1,	-1,	-1,	-1,	147, 124,	9,	21,	Nuc9797,	0,
98,	1,	-1,	-1,	-1,	190, 431,	9,	19,	Nuc9898,	0,
99,	1,	-1,	-1,	-1,	260, 167,	9,	21,	Nuc9999,	0,
100,	1,	-1,	-1,	-1,	325, 489,	9,	19,	Nuc10100,	0,
101,	1,	-1,	-1,	-1,	74, 364,	10,	19,	Nuc10201,	0,
102,	1,	-1,	-1,	-1,	103, 462,	10,	19,	Nuc10302,	0,
103,	1,	-1,	-1,	-1,	146, 181,	10,	21,	Nuc10403,	0,
104,	1,	-1,	-1,	-1,	1, 429,	11,	21,	Nuc10504,	0,
105,	1,	-1,	-1,	-1,	47, 241,	11,	19,	Nuc10605,	0,
106,	1,	-1,	-1,	-1,	58, 403,	11,	17,	Nuc10706,	0,
107,	1,	-1,	-1,	-1,	85, 263,	11,	21,	Nuc10807,	0,
108,	1,	-1,	-1,	-1,	137, 241,	11,	21,	Nuc10908,	0,
109,	1,	-1,	-1,	-1,	177, 206,	11,	19,	Nuc11009,	0,
110,	1,	-1,	-1,	-1,	190, 163,	11,	21,	Nuc11110,	0,
111,	1,	-1,	-1,	-1,	194, 250,	11,	21,	Nuc11211,	0,
112,	1,	-1,	-1,	-1,	262, 439,	11,	19,	Nuc11312,	0,
113,	1,	-1,	-1,	-1,	265, 295,	11,	21,	Nuc11413,	0,
114,	1,	-1,	-1,	-1,	294, 367,	11,	19,	Nuc11514,	0,
115,	1,	-1,	-1,	-1,	305, 320,	11,	21,	Nuc11615,	0,
116,	1,	-1,	-1,	-1,	359, 311,	11,	21,	Nuc11716,	0,
117,	1,	-1,	-1,	-1,	388, 481,	11,	21,	Nuc11817,	0,
118,	1,	-1,	-1,	-1,	401, 436,	11,	23,	Nuc11918,	0,
119,	1,	-1,	-1,	-1,	66, 501,	12,	23,	Nuc12019,	0,
120,	1,	-1,	-1,	-1,	74, 444,	12,	21,	Nuc12120,	0,
121,	1,	-1,	-1,	-1,	94, 399,	12,	19,	Nuc12221,	0,
122,	1,	-1,	-1,	-1,	109, 357,	12,	17,	Nuc12322,	0,
123,	1,	-1,	-1,	-1,	193, 501,	12,	21,	Nuc12423,	0,
124,	1,	-1,	-1,	-1,	401, 301,	12,	25,	Nuc12524,	0,
125,	1,	-1,	-1,	-1,	62, 335,	13,	17,	Nuc12625,	0,
126,	1,	-1,	-1,	-1,	151, 446,	13,	21,	Nuc12726,	0,
127,	1,	-1,	-1,	-1,	192, 354,	13,	21,	Nuc12827,	0,
128,	1,	-1,	-1,	-1,	210, 294,	13,	21,	Nuc12928,	0,
129,	1,	-1,	-1,	-1,	248, 242,	13,	21,	Nuc13029,	0,
130,	1,	-1,	-1,	-1,	384, 347,	13,	21,	Nuc13130,	0,
131,	1,	-1,	-1,	-1,	26, 337,	14,	19,	Nuc13231,	0,
132,	1,	-1,	-1,	-1,	26, 291,	14,	19,	Nuc13332,	0,
133,	1,	-1,	-1,	-1,	27, 492,	14,	19,	Nuc13433,	0,
134,	1,	-1,	-1,	-1,	34, 207,	14,	19,	Nuc13534,	0,
135,	1,	-1,	-1,	-1,	74, 195,	14,	19,	Nuc13635,	0,
136,	1,	-1,	-1,	-1,	111, 195,	14,	19,	Nuc13736,	0,
137,	1,	-1,	-1,	-1,	209, 200,	14,	19,	Nuc13837,	0,
138,	1,	-1,	-1,	-1,	233, 369,	14,	19,	Nuc13938,	0,
139,	1,	-1,	-1,	-1,	261, 501,	14,	21,	Nuc14039,	0,
140,	1,	-1,	-1,	-1,	287, 253,	14,	21,	Nuc14140,	0,
141,	1,	-1,	-1,	-1,	297, 210,	14,	21,	Nuc14241,	0,
142,	1,	-1,	-1,	-1,	369, 269,	14,	21,	Nuc14342,	0,
143,	1,	-1,	-1,	-1,	373, 393,	14,	21,	Nuc14443,	0,
144,	1,	-1,	-1,	-1,	19, 398,	15,	17,	Nuc14544,	0,
145,	1,	-1,	-1,	-1,	129, 482,	15,	21,	Nuc14645,	0,
146,	1,	-1,	-1,	-1,	143, 154,	15,	19,	Nuc14746,	0,
147,	1,	-1,	-1,	-1,	162, 284,	15,	21,	Nuc14847,	0,
148,	1,	-1,	-1,	-1,	237, 471,	15,	21,	Nuc14948,	0,
149,	1,	-1,	-1,	-1,	245, 200,	15,	19,	Nuc15049,	0,
150,	1,	-1,	-1,	-1,	291, 451,	15,	19,	Nuc15150,	0,
151,	1,	-1,	-1,	-1,	309, 399,	15,	21,	Nuc15251,	0,
152,	1,	-1,	-1,	-1,	314, 286,	15,	21,	Nuc15352,	0,
153,	1,	-1,	-1,	-1,	334, 446,	15,	21,	Nuc15453,	0,
154,	1,	-1,	-1,	-1,	373, 436,	15,	21,	Nuc15554,	0,
155,	1,	-1,	-1,	-1,	137, 391,	16,	21,	Nuc15655,	0,
156,	1,	-1,	-1,	-1,	231, 408,	16,	21,	Nuc15756,	0,
157,	1,	-1,	-1,	-1,	273, 407,	16,	19,	Nuc15857,	0,
158,	1,	-1,	-1,	-1,	303, 492,	16,	21,	Nuc15958,	0,
159,	1,	-1,	-1,	-1,	52, 397,	17,	15,	Nuc16059,	0,
160,	1,	-1,	-1,	-1,	69, 154,	17,	21,	Nuc16160,	0,
161,	1,	-1,	-1,	-1,	115, 284,	17,	19,	Nuc16261,	0,
162,	1,	-1,	-1,	-1,	135, 220,	17,	21,	Nuc16362,	0,
163,	1,	-1,	-1,	-1,	166, 491,	17,	19,	Nuc16463,	0,
164,	1,	-1,	-1,	-1,	224, 172,	17,	21,	Nuc16564,	0,
165,	1,	-1,	-1,	-1,	271, 358,	17,	19,	Nuc16665,	0,
166,	1,	-1,	-1,	-1,	321, 243,	17,	21,	Nuc16766,	0,
167,	1,	-1,	-1,	-1,	354, 501,	17,	25,	Nuc16867,	0,
168,	1,	-1,	-1,	-1,	25, 160,	18,	19,	Nuc16968,	0,
169,	1,	-1,	-1,	-1,	37, 432,	18,	19,	Nuc17069,	0,
170,	1,	-1,	-1,	-1,	56, 470,	18,	19,	Nuc17170,	0,
171,	1,	-1,	-1,	-1,	58, 291,	18,	17,	Nuc17271,	0,
172,	1,	-1,	-1,	-1,	83, 413,	18,	21,	Nuc17372,	0,
173,	1,	-1,	-1,	-1,	109, 355,	18,	21,	Nuc17473,	0,
174,	1,	-1,	-1,	-1,	137, 320,	18,	21,	Nuc17574,	0,
175,	1,	-1,	-1,	-1,	148, 363,	18,	19,	Nuc17675,	0,
176,	1,	-1,	-1,	-1,	185, 399,	18,	23,	Nuc17776,	0,
177,	1,	-1,	-1,	-1,	238, 336,	18,	21,	Nuc17877,	0,
178,	1,	-1,	-1,	-1,	1, 430,	19,	25,	Nuc17978,	0,
179,	1,	-1,	-1,	-1,	46, 184,	19,	17,	Nuc18079,	0,
180,	1,	-1,	-1,	-1,	91, 311,	19,	17,	Nuc18180,	0,
181,	1,	-1,	-1,	-1,	114, 425,	19,	15,	Nuc18281,	0,
182,	1,	-1,	-1,	-1,	142, 428,	19,	21,	Nuc18382,	0,
183,	1,	-1,	-1,	-1,	176, 314,	19,	19,	Nuc18483,	0,
184,	1,	-1,	-1,	-1,	193, 445,	19,	21,	Nuc18584,	0,
185,	1,	-1,	-1,	-1,	196, 229,	19,	21,	Nuc18685,	0,
186,	1,	-1,	-1,	-1,	267, 480,	19,	19,	Nuc18786,	0,
187,	1,	-1,	-1,	-1,	344, 381,	19,	21,	Nuc18887,	0,
188,	1,	-1,	-1,	-1,	359, 464,	19,	19,	Nuc18988,	0,
189,	1,	-1,	-1,	-1,	401, 370,	19,	25,	Nuc19089,	0,
190,	1,	-1,	-1,	-1,	15, 227,	20,	19,	Nuc19190,	0,
191,	1,	-1,	-1,	-1,	86, 224,	20,	21,	Nuc19291,	0,
192,	1,	-1,	-1,	-1,	173, 185,	20,	21,	Nuc19392,	0,
193,	1,	-1,	-1,	-1,	212, 492,	20,	21,	Nuc19493,	0,
194,	1,	-1,	-1,	-1,	296, 441,	20,	19,	Nuc19594,	0,
195,	1,	-1,	-1,	-1,	1, 186,	21,	23,	Nuc19695,	0,
196,	1,	-1,	-1,	-1,	1, 270,	21,	25,	Nuc19796,	0,
197,	1,	-1,	-1,	-1,	54, 364,	21,	17,	Nuc19897,	0,
198,	1,	-1,	-1,	-1,	57, 248,	21,	17,	Nuc19998,	0,
199,	1,	-1,	-1,	-1,	93, 500,	21,	27,	Nuc20099,	0,
200,	1,	-1,	-1,	-1,	207, 269,	21,	21,	Nuc20200,	0,
201,	1,	-1,	-1,	-1,	289, 327,	21,	19,	Nuc20301,	0,
202,	1,	-1,	-1,	-1,	377, 323,	21,	21,	Nuc20402,	0,
203,	1,	-1,	-1,	-1,	394, 501,	21,	20,	Nuc20503,	0,
204,	1,	-1,	-1,	-1,	401, 425,	21,	25,	Nuc20604,	0,
205,	1,	-1,	-1,	-1,	401, 464,	21,	25,	Nuc20705,	0,
206,	1,	-1,	-1,	-1,	1, 312,	22,	21,	Nuc20806,	0,
207,	1,	-1,	-1,	-1,	7, 370,	22,	21,	Nuc20907,	0,
208,	1,	-1,	-1,	-1,	123, 175,	22,	21,	Nuc21008,	0,
209,	1,	-1,	-1,	-1,	168, 255,	22,	21,	Nuc21109,	0,
210,	1,	-1,	-1,	-1,	242, 295,	22,	21,	Nuc21210,	0,
211,	1,	-1,	-1,	-1,	252, 435,	22,	21,	Nuc21311,	0,
212,	1,	-1,	-1,	-1,	258, 385,	22,	21,	Nuc21412,	0,
213,	1,	-1,	-1,	-1,	317, 354,	22,	21,	Nuc21513,	0,
214,	1,	-1,	-1,	-1,	324, 312,	22,	21,	Nuc21614,	0,
215,	1,	-1,	-1,	-1,	36, 316,	23,	17,	Nuc21715,	0,
216,	1,	-1,	-1,	-1,	71, 336,	23,	21,	Nuc21816,	0,
217,	1,	-1,	-1,	-1,	100, 450,	23,	21,	Nuc21917,	0,
218,	1,	-1,	-1,	-1,	167, 344,	23,	19,	Nuc22018,	0,
219,	1,	-1,	-1,	-1,	210, 367,	23,	19,	Nuc22119,	0,
220,	1,	-1,	-1,	-1,	243, 228,	23,	21,	Nuc22220,	0,
221,	1,	-1,	-1,	-1,	278, 300,	23,	19,	Nuc22321,	0,
222,	1,	-1,	-1,	-1,	358, 427,	23,	19,	Nuc22422,	0,
223,	1,	-1,	-1,	-1,	27, 344,	24,	17,	Nuc22523,	0,
224,	1,	-1,	-1,	-1,	125, 249,	24,	21,	Nuc22624,	0,
225,	1,	-1,	-1,	-1,	155, 466,	24,	17,	Nuc22725,	0,
226,	1,	-1,	-1,	-1,	174, 501,	24,	27,	Nuc22826,	0,
227,	1,	-1,	-1,	-1,	199, 325,	24,	19,	Nuc22927,	0,
228,	1,	-1,	-1,	-1,	290, 410,	24,	21,	Nuc23028,	0,
229,	1,	-1,	-1,	-1,	341, 490,	24,	21,	Nuc23129,	0,
230,	1,	-1,	-1,	-1,	149, 445,	6,	19,	Nuc36158,	0,
231,	1,	-1,	-1,	-1,	30, 333,	7,	17,	Nuc36259,	0,
232,	1,	-1,	-1,	-1,	72, 367,	16,	17,	Nuc36360,	0,
233,	1,	-1,	-1,	-1,	18, 400,	20,	17,	Nuc36461,	0,
234,	1,	-1,	-1,	-1,	27, 492,	20,	19,	Nuc36562,	0,
