# Supplementary material for: A hybrid blob-slice model for accurate and efficient detection of fluorescence labeled nuclei in 3D
Source: BMC Bioinformatics. 2010 Nov 29;11:580. doi: 10.1186/1471-2105-11-580 (PMC3008706; doi:10.1186/1471-2105-11-580)
Supplement: Additional file 3 — Additional Data and Ground Truth. Computed nuclear positions and corrected ground truths for all example data contributing to Figure 4. Zip file contains data in Acetree format comma separated value text files. An explanation of the Acetree file format is included in readme.txt. [file 1471-2105-11-580-S3.ZIP › Data_And_Ground_Truth/zebrafish/early_testdata/edited/t103-nuclei]

1	1	-1	-1	-1	1	173	1.0	21	Nuc708	0	0	0	0		0	0	0	0	0
2	1	-1	-1	-1	1	254	1.0	25	Nuc709	0	0	0	0		0	0	0	0	0
3	1	-1	-1	-1	30	132	1.0	17	Nuc710	0	0	0	0		0	0	0	0	0
4	1	-1	-1	-1	32	169	1.0	17	Nuc711	0	0	0	0		0	0	0	0	0
5	1	-1	-1	-1	61	114	1.0	17	Nuc712	0	0	0	0		0	0	0	0	0
6	1	-1	-1	-1	85	139	1.0	19	Nuc713	0	0	0	0		0	0	0	0	0
7	1	-1	-1	-1	106	179	1.0	21	Nuc714	0	0	0	0		0	0	0	0	0
8	1	-1	-1	-1	114	260	1.0	19	Nuc715	0	0	0	0		0	0	0	0	0
9	1	-1	-1	-1	126	120	1.0	19	Nuc716	0	0	0	0		0	0	0	0	0
10	1	-1	-1	-1	129	213	1.0	21	Nuc717	0	0	0	0		0	0	0	0	0
11	1	-1	-1	-1	134	319	1.0	17	Nuc718	0	0	0	0		0	0	0	0	0
12	1	-1	-1	-1	161	431	1.0	17	Nuc719	0	0	0	0		0	0	0	0	0
13	1	-1	-1	-1	169	467	1.0	19	Nuc720	0	0	0	0		0	0	0	0	0
14	1	-1	-1	-1	168	282	1.0	19	Nuc721	0	0	0	0		0	0	0	0	0
15	1	-1	-1	-1	199	219	1.0	19	Nuc722	0	0	0	0		0	0	0	0	0
16	1	-1	-1	-1	200	344	1.0	19	Nuc723	0	0	0	0		0	0	0	0	0
17	1	-1	-1	-1	201	437	1.0	19	Nuc724	0	0	0	0		0	0	0	0	0
18	1	-1	-1	-1	203	276	1.0	19	Nuc725	0	0	0	0		0	0	0	0	0
19	1	-1	-1	-1	208	501	1.0	27	Nuc726	0	0	0	0		0	0	0	0	0
20	1	-1	-1	-1	213	105	1.0	17	Nuc727	0	0	0	0		0	0	0	0	0
21	1	-1	-1	-1	221	370	1.0	17	Nuc728	0	0	0	0		0	0	0	0	0
22	1	-1	-1	-1	246	395	1.0	15	Nuc729	0	0	0	0		0	0	0	0	0
23	1	-1	-1	-1	261	137	1.0	19	Nuc730	0	0	0	0		0	0	0	0	0
24	1	-1	-1	-1	262	363	1.0	17	Nuc731	0	0	0	0		0	0	0	0	0
25	1	-1	-1	-1	263	277	1.0	21	Nuc732	0	0	0	0		0	0	0	0	0
26	1	-1	-1	-1	264	461	1.0	19	Nuc733	0	0	0	0		0	0	0	0	0
27	1	-1	-1	-1	287	334	1.0	21	Nuc734	0	0	0	0		0	0	0	0	0
28	1	-1	-1	-1	323	483	1.0	15	Nuc735	0	0	0	0		0	0	0	0	0
29	1	-1	-1	-1	350	314	1.0	19	Nuc736	0	0	0	0		0	0	0	0	0
30	1	-1	-1	-1	372	360	1.0	19	Nuc737	0	0	0	0		0	0	0	0	0
31	1	-1	-1	-1	379	436	1.0	21	Nuc738	0	0	0	0		0	0	0	0	0
32	1	-1	-1	-1	401	501	1.0	20	Nuc739	0	0	0	0		0	0	0	0	0
33	1	-1	-1	-1	159	240	2.0	21	Nuc740	0	0	0	0		0	0	0	0	0
34	1	-1	-1	-1	175	187	2.0	19	Nuc741	0	0	0	0		0	0	0	0	0
35	1	-1	-1	-1	401	320	2.0	23	Nuc742	0	0	0	0		0	0	0	0	0
36	1	-1	-1	-1	16	300	3.0	19	Nuc743	0	0	0	0		0	0	0	0	0
37	1	-1	-1	-1	38	269	3.0	17	Nuc744	0	0	0	0		0	0	0	0	0
38	1	-1	-1	-1	63	195	3.0	21	Nuc745	0	0	0	0		0	0	0	0	0
39	1	-1	-1	-1	71	366	3.0	21	Nuc746	0	0	0	0		0	0	0	0	0
40	1	-1	-1	-1	313	170	3.0	21	Nuc747	0	0	0	0		0	0	0	0	0
41	1	-1	-1	-1	3	380	4.0	25	Nuc748	0	0	0	0		0	0	0	0	0
42	1	-1	-1	-1	37	462	4.0	19	Nuc749	0	0	0	0		0	0	0	0	0
43	1	-1	-1	-1	38	330	4.0	19	Nuc750	0	0	0	0		0	0	0	0	0
44	1	-1	-1	-1	91	220	4.0	19	Nuc751	0	0	0	0		0	0	0	0	0
45	1	-1	-1	-1	171	145	4.0	21	Nuc752	0	0	0	0		0	0	0	0	0
46	1	-1	-1	-1	176	107	4.0	21	Nuc753	0	0	0	0		0	0	0	0	0
47	1	-1	-1	-1	221	172	4.0	21	Nuc754	0	0	0	0		0	0	0	0	0
48	1	-1	-1	-1	224	314	4.0	21	Nuc755	0	0	0	0		0	0	0	0	0
49	1	-1	-1	-1	226	246	4.0	21	Nuc756	0	0	0	0		0	0	0	0	0
50	1	-1	-1	-1	241	203	4.0	19	Nuc757	0	0	0	0		0	0	0	0	0
51	1	-1	-1	-1	245	427	4.0	21	Nuc758	0	0	0	0		0	0	0	0	0
52	1	-1	-1	-1	255	501	4.0	23	Nuc759	0	0	0	0		0	0	0	0	0
53	1	-1	-1	-1	299	212	4.0	21	Nuc760	0	0	0	0		0	0	0	0	0
54	1	-1	-1	-1	305	376	4.0	19	Nuc761	0	0	0	0		0	0	0	0	0
55	1	-1	-1	-1	349	486	4.0	19	Nuc762	0	0	0	0		0	0	0	0	0
56	1	-1	-1	-1	376	276	4.0	21	Nuc763	0	0	0	0		0	0	0	0	0
57	1	-1	-1	-1	384	226	4.0	21	Nuc764	0	0	0	0		0	0	0	0	0
58	1	-1	-1	-1	21	203	5.0	19	Nuc765	0	0	0	0		0	0	0	0	0
59	1	-1	-1	-1	160	365	5.0	21	Nuc766	0	0	0	0		0	0	0	0	0
60	1	-1	-1	-1	313	452	5.0	21	Nuc767	0	0	0	0		0	0	0	0	0
61	1	-1	-1	-1	316	277	5.0	21	Nuc768	0	0	0	0		0	0	0	0	0
62	1	-1	-1	-1	349	199	5.0	21	Nuc769	0	0	0	0		0	0	0	0	0
63	1	-1	-1	-1	26	501	6.0	23	Nuc770	0	0	0	0		0	0	0	0	0
64	1	-1	-1	-1	41	440	6.0	17	Nuc771	0	0	0	0		0	0	0	0	0
65	1	-1	-1	-1	93	112	6.0	21	Nuc772	0	0	0	0		0	0	0	0	0
66	1	-1	-1	-1	104	501	6.0	27	Nuc773	0	0	0	0		0	0	0	0	0
67	1	-1	-1	-1	154	488	6.0	19	Nuc774	0	0	0	0		0	0	0	0	0
68	1	-1	-1	-1	172	396	6.0	19	Nuc775	0	0	0	0		0	0	0	0	0
69	1	-1	-1	-1	213	402	6.0	21	Nuc776	0	0	0	0		0	0	0	0	0
70	1	-1	-1	-1	224	136	6.0	21	Nuc777	0	0	0	0		0	0	0	0	0
71	1	-1	-1	-1	229	459	6.0	21	Nuc778	0	0	0	0		0	0	0	0	0
72	1	-1	-1	-1	251	342	6.0	21	Nuc779	0	0	0	0		0	0	0	0	0
73	1	-1	-1	-1	283	405	6.0	21	Nuc780	0	0	0	0		0	0	0	0	0
74	1	-1	-1	-1	333	349	6.0	21	Nuc781	0	0	0	0		0	0	0	0	0
75	1	-1	-1	-1	344	403	6.0	23	Nuc782	0	0	0	0		0	0	0	0	0
76	1	-1	-1	-1	1	123	7.0	23	Nuc783	0	0	0	0		0	0	0	0	0
77	1	-1	-1	-1	11	237	7.0	19	Nuc784	0	0	0	0		0	0	0	0	0
78	1	-1	-1	-1	60	155	7.0	21	Nuc785	0	0	0	0		0	0	0	0	0
79	1	-1	-1	-1	63	301	7.0	23	Nuc786	0	0	0	0		0	0	0	0	0
80	1	-1	-1	-1	93	328	7.0	19	Nuc787	0	0	0	0		0	0	0	0	0
81	1	-1	-1	-1	97	428	7.0	17	Nuc788	0	0	0	0		0	0	0	0	0
82	1	-1	-1	-1	123	291	7.0	21	Nuc789	0	0	0	0		0	0	0	0	0
83	1	-1	-1	-1	253	391	7.0	19	Nuc790	0	0	0	0		0	0	0	0	0
84	1	-1	-1	-1	287	484	7.0	21	Nuc791	0	0	0	0		0	0	0	0	0
85	1	-1	-1	-1	340	245	7.0	21	Nuc792	0	0	0	0		0	0	0	0	0
86	1	-1	-1	-1	23	158	8.0	19	Nuc793	0	0	0	0		0	0	0	0	0
87	1	-1	-1	-1	43	371	8.0	17	Nuc794	0	0	0	0		0	0	0	0	0
88	1	-1	-1	-1	53	119	8.0	19	Nuc795	0	0	0	0		0	0	0	0	0
89	1	-1	-1	-1	111	152	8.0	21	Nuc796	0	0	0	0		0	0	0	0	0
90	1	-1	-1	-1	117	362	8.0	19	Nuc797	0	0	0	0		0	0	0	0	0
91	1	-1	-1	-1	128	332	8.0	17	Nuc798	0	0	0	0		0	0	0	0	0
92	1	-1	-1	-1	130	407	8.0	21	Nuc799	0	0	0	0		0	0	0	0	0
93	1	-1	-1	-1	168	314	8.0	21	Nuc800	0	0	0	0		0	0	0	0	0
94	1	-1	-1	-1	189	471	8.0	21	Nuc801	0	0	0	0		0	0	0	0	0
95	1	-1	-1	-1	263	168	8.0	21	Nuc802	0	0	0	0		0	0	0	0	0
96	1	-1	-1	-1	401	398	8.0	27	Nuc803	0	0	0	0		0	0	0	0	0
97	1	-1	-1	-1	1	325	9.0	21	Nuc804	0	0	0	0		0	0	0	0	0
98	1	-1	-1	-1	13	462	9.0	17	Nuc805	0	0	0	0		0	0	0	0	0
99	1	-1	-1	-1	146	125	9.0	21	Nuc806	0	0	0	0		0	0	0	0	0
100	1	-1	-1	-1	193	501	9.0	21	Nuc807	0	0	0	0		0	0	0	0	0
101	1	-1	-1	-1	264	442	9.0	17	Nuc808	0	0	0	0		0	0	0	0	0
102	1	-1	-1	-1	326	491	9.0	21	Nuc809	0	0	0	0		0	0	0	0	0
103	1	-1	-1	-1	56	475	10.0	19	Nuc810	0	0	0	0		0	0	0	0	0
104	1	-1	-1	-1	63	404	10.0	19	Nuc811	0	0	0	0		0	0	0	0	0
105	1	-1	-1	-1	100	464	10.0	19	Nuc812	0	0	0	0		0	0	0	0	0
106	1	-1	-1	-1	146	183	10.0	21	Nuc813	0	0	0	0		0	0	0	0	0
107	1	-1	-1	-1	171	399	10.0	19	Nuc814	0	0	0	0		0	0	0	0	0
108	1	-1	-1	-1	191	433	10.0	17	Nuc815	0	0	0	0		0	0	0	0	0
109	1	-1	-1	-1	193	248	10.0	21	Nuc816	0	0	0	0		0	0	0	0	0
110	1	-1	-1	-1	201	366	10.0	17	Nuc817	0	0	0	0		0	0	0	0	0
111	1	-1	-1	-1	264	294	10.0	21	Nuc818	0	0	0	0		0	0	0	0	0
112	1	-1	-1	-1	296	367	10.0	19	Nuc819	0	0	0	0		0	0	0	0	0
113	1	-1	-1	-1	388	480	10.0	21	Nuc820	0	0	0	0		0	0	0	0	0
114	1	-1	-1	-1	401	441	10.0	23	Nuc821	0	0	0	0		0	0	0	0	0
115	1	-1	-1	-1	47	240	11.0	21	Nuc822	0	0	0	0		0	0	0	0	0
116	1	-1	-1	-1	72	444	11.0	19	Nuc823	0	0	0	0		0	0	0	0	0
117	1	-1	-1	-1	86	261	11.0	21	Nuc824	0	0	0	0		0	0	0	0	0
118	1	-1	-1	-1	139	241	11.0	21	Nuc825	0	0	0	0		0	0	0	0	0
119	1	-1	-1	-1	176	207	11.0	19	Nuc826	0	0	0	0		0	0	0	0	0
120	1	-1	-1	-1	188	162	11.0	21	Nuc827	0	0	0	0		0	0	0	0	0
121	1	-1	-1	-1	247	239	11.0	21	Nuc828	0	0	0	0		0	0	0	0	0
122	1	-1	-1	-1	308	318	11.0	21	Nuc829	0	0	0	0		0	0	0	0	0
123	1	-1	-1	-1	361	313	11.0	21	Nuc830	0	0	0	0		0	0	0	0	0
124	1	-1	-1	-1	401	302	11.0	25	Nuc831	0	0	0	0		0	0	0	0	0
125	1	-1	-1	-1	30	201	12.0	19	Nuc832	0	0	0	0		0	0	0	0	0
126	1	-1	-1	-1	65	336	12.0	19	Nuc833	0	0	0	0		0	0	0	0	0
127	1	-1	-1	-1	66	501	12.0	23	Nuc834	0	0	0	0		0	0	0	0	0
128	1	-1	-1	-1	151	447	12.0	21	Nuc835	0	0	0	0		0	0	0	0	0
129	1	-1	-1	-1	209	291	12.0	21	Nuc836	0	0	0	0		0	0	0	0	0
130	1	-1	-1	-1	1	430	13.0	25	Nuc837	0	0	0	0		0	0	0	0	0
131	1	-1	-1	-1	28	335	13.0	19	Nuc838	0	0	0	0		0	0	0	0	0
132	1	-1	-1	-1	39	438	13.0	21	Nuc839	0	0	0	0		0	0	0	0	0
133	1	-1	-1	-1	75	193	13.0	19	Nuc840	0	0	0	0		0	0	0	0	0
134	1	-1	-1	-1	78	368	13.0	19	Nuc841	0	0	0	0		0	0	0	0	0
135	1	-1	-1	-1	96	395	13.0	17	Nuc842	0	0	0	0		0	0	0	0	0
136	1	-1	-1	-1	209	198	13.0	19	Nuc843	0	0	0	0		0	0	0	0	0
137	1	-1	-1	-1	235	369	13.0	19	Nuc844	0	0	0	0		0	0	0	0	0
138	1	-1	-1	-1	385	347	13.0	21	Nuc845	0	0	0	0		0	0	0	0	0
139	1	-1	-1	-1	28	289	14.0	19	Nuc846	0	0	0	0		0	0	0	0	0
140	1	-1	-1	-1	110	425	14.0	21	Nuc847	0	0	0	0		0	0	0	0	0
141	1	-1	-1	-1	112	193	14.0	19	Nuc848	0	0	0	0		0	0	0	0	0
142	1	-1	-1	-1	190	338	14.0	19	Nuc849	0	0	0	0		0	0	0	0	0
143	1	-1	-1	-1	239	474	14.0	19	Nuc850	0	0	0	0		0	0	0	0	0
144	1	-1	-1	-1	244	198	14.0	19	Nuc851	0	0	0	0		0	0	0	0	0
145	1	-1	-1	-1	264	501	14.0	19	Nuc852	0	0	0	0		0	0	0	0	0
146	1	-1	-1	-1	286	252	14.0	21	Nuc853	0	0	0	0		0	0	0	0	0
147	1	-1	-1	-1	296	209	14.0	21	Nuc854	0	0	0	0		0	0	0	0	0
148	1	-1	-1	-1	310	398	14.0	21	Nuc855	0	0	0	0		0	0	0	0	0
149	1	-1	-1	-1	335	446	14.0	21	Nuc856	0	0	0	0		0	0	0	0	0
150	1	-1	-1	-1	369	269	14.0	21	Nuc857	0	0	0	0		0	0	0	0	0
151	1	-1	-1	-1	24	493	15.0	19	Nuc858	0	0	0	0		0	0	0	0	0
152	1	-1	-1	-1	128	482	15.0	21	Nuc859	0	0	0	0		0	0	0	0	0
153	1	-1	-1	-1	141	153	15.0	21	Nuc860	0	0	0	0		0	0	0	0	0
154	1	-1	-1	-1	160	283	15.0	21	Nuc861	0	0	0	0		0	0	0	0	0
155	1	-1	-1	-1	233	412	15.0	21	Nuc862	0	0	0	0		0	0	0	0	0
156	1	-1	-1	-1	289	453	15.0	19	Nuc863	0	0	0	0		0	0	0	0	0
157	1	-1	-1	-1	297	284	15.0	17	Nuc864	0	0	0	0		0	0	0	0	0
158	1	-1	-1	-1	333	288	15.0	19	Nuc865	0	0	0	0		0	0	0	0	0
159	1	-1	-1	-1	375	438	15.0	19	Nuc866	0	0	0	0		0	0	0	0	0
160	1	-1	-1	-1	376	396	15.0	21	Nuc867	0	0	0	0		0	0	0	0	0
161	1	-1	-1	-1	68	152	16.0	19	Nuc868	0	0	0	0		0	0	0	0	0
162	1	-1	-1	-1	138	390	16.0	19	Nuc869	0	0	0	0		0	0	0	0	0
163	1	-1	-1	-1	166	492	16.0	19	Nuc870	0	0	0	0		0	0	0	0	0
164	1	-1	-1	-1	222	170	16.0	21	Nuc871	0	0	0	0		0	0	0	0	0
165	1	-1	-1	-1	272	357	16.0	21	Nuc872	0	0	0	0		0	0	0	0	0
166	1	-1	-1	-1	276	410	16.0	21	Nuc873	0	0	0	0		0	0	0	0	0
167	1	-1	-1	-1	304	490	16.0	21	Nuc874	0	0	0	0		0	0	0	0	0
168	1	-1	-1	-1	53	471	17.0	19	Nuc875	0	0	0	0		0	0	0	0	0
169	1	-1	-1	-1	99	462	17.0	17	Nuc876	0	0	0	0		0	0	0	0	0
170	1	-1	-1	-1	136	216	17.0	19	Nuc877	0	0	0	0		0	0	0	0	0
171	1	-1	-1	-1	156	365	17.0	19	Nuc878	0	0	0	0		0	0	0	0	0
172	1	-1	-1	-1	196	394	17.0	19	Nuc879	0	0	0	0		0	0	0	0	0
173	1	-1	-1	-1	238	333	17.0	21	Nuc880	0	0	0	0		0	0	0	0	0
174	1	-1	-1	-1	323	245	17.0	21	Nuc881	0	0	0	0		0	0	0	0	0
175	1	-1	-1	-1	355	501	17.0	25	Nuc882	0	0	0	0		0	0	0	0	0
176	1	-1	-1	-1	11	466	18.0	19	Nuc883	0	0	0	0		0	0	0	0	0
177	1	-1	-1	-1	35	430	18.0	19	Nuc884	0	0	0	0		0	0	0	0	0
178	1	-1	-1	-1	46	179	18.0	17	Nuc885	0	0	0	0		0	0	0	0	0
179	1	-1	-1	-1	81	411	18.0	19	Nuc886	0	0	0	0		0	0	0	0	0
180	1	-1	-1	-1	112	425	18.0	17	Nuc887	0	0	0	0		0	0	0	0	0
181	1	-1	-1	-1	136	317	18.0	21	Nuc888	0	0	0	0		0	0	0	0	0
182	1	-1	-1	-1	167	415	18.0	21	Nuc889	0	0	0	0		0	0	0	0	0
183	1	-1	-1	-1	25	164	19.0	17	Nuc890	0	0	0	0		0	0	0	0	0
184	1	-1	-1	-1	59	289	19.0	17	Nuc891	0	0	0	0		0	0	0	0	0
185	1	-1	-1	-1	86	261	19.0	17	Nuc892	0	0	0	0		0	0	0	0	0
186	1	-1	-1	-1	92	311	19.0	19	Nuc893	0	0	0	0		0	0	0	0	0
187	1	-1	-1	-1	113	356	19.0	21	Nuc894	0	0	0	0		0	0	0	0	0
188	1	-1	-1	-1	115	284	19.0	19	Nuc895	0	0	0	0		0	0	0	0	0
189	1	-1	-1	-1	192	447	19.0	21	Nuc896	0	0	0	0		0	0	0	0	0
190	1	-1	-1	-1	198	226	19.0	21	Nuc897	0	0	0	0		0	0	0	0	0
191	1	-1	-1	-1	267	478	19.0	19	Nuc898	0	0	0	0		0	0	0	0	0
192	1	-1	-1	-1	345	381	19.0	21	Nuc899	0	0	0	0		0	0	0	0	0
193	1	-1	-1	-1	401	371	19.0	25	Nuc900	0	0	0	0		0	0	0	0	0
194	1	-1	-1	-1	1	431	20.0	25	Nuc901	0	0	0	0		0	0	0	0	0
195	1	-1	-1	-1	10	366	20.0	19	Nuc902	0	0	0	0		0	0	0	0	0
196	1	-1	-1	-1	55	362	20.0	17	Nuc903	0	0	0	0		0	0	0	0	0
197	1	-1	-1	-1	85	222	20.0	21	Nuc904	0	0	0	0		0	0	0	0	0
198	1	-1	-1	-1	173	186	20.0	21	Nuc905	0	0	0	0		0	0	0	0	0
199	1	-1	-1	-1	176	311	20.0	19	Nuc906	0	0	0	0		0	0	0	0	0
200	1	-1	-1	-1	214	497	20.0	23	Nuc907	0	0	0	0		0	0	0	0	0
201	1	-1	-1	-1	362	464	20.0	19	Nuc908	0	0	0	0		0	0	0	0	0
202	1	-1	-1	-1	399	501	20.0	20	Nuc909	0	0	0	0		0	0	0	0	0
203	1	-1	-1	-1	401	466	20.0	23	Nuc910	0	0	0	0		0	0	0	0	0
204	1	-1	-1	-1	1	185	21.0	21	Nuc911	0	0	0	0		0	0	0	0	0
205	1	-1	-1	-1	1	269	21.0	23	Nuc912	0	0	0	0		0	0	0	0	0
206	1	-1	-1	-1	15	227	21.0	19	Nuc913	0	0	0	0		0	0	0	0	0
207	1	-1	-1	-1	56	245	21.0	17	Nuc914	0	0	0	0		0	0	0	0	0
208	1	-1	-1	-1	209	267	21.0	21	Nuc915	0	0	0	0		0	0	0	0	0
209	1	-1	-1	-1	210	367	21.0	21	Nuc916	0	0	0	0		0	0	0	0	0
210	1	-1	-1	-1	289	327	21.0	19	Nuc917	0	0	0	0		0	0	0	0	0
211	1	-1	-1	-1	296	439	21.0	17	Nuc918	0	0	0	0		0	0	0	0	0
212	1	-1	-1	-1	376	323	21.0	21	Nuc919	0	0	0	0		0	0	0	0	0
213	1	-1	-1	-1	401	425	21.0	27	Nuc920	0	0	0	0		0	0	0	0	0
214	1	-1	-1	-1	1	310	22.0	21	Nuc921	0	0	0	0		0	0	0	0	0
215	1	-1	-1	-1	73	334	22.0	21	Nuc922	0	0	0	0		0	0	0	0	0
216	1	-1	-1	-1	90	501	22.0	27	Nuc923	0	0	0	0		0	0	0	0	0
217	1	-1	-1	-1	126	175	22.0	21	Nuc924	0	0	0	0		0	0	0	0	0
218	1	-1	-1	-1	136	433	22.0	21	Nuc925	0	0	0	0		0	0	0	0	0
219	1	-1	-1	-1	243	294	22.0	25	Nuc926	0	0	0	0		0	0	0	0	0
220	1	-1	-1	-1	253	434	22.0	21	Nuc927	0	0	0	0		0	0	0	0	0
221	1	-1	-1	-1	257	384	22.0	21	Nuc928	0	0	0	0		0	0	0	0	0
222	1	-1	-1	-1	319	354	22.0	21	Nuc929	0	0	0	0		0	0	0	0	0
223	1	-1	-1	-1	46	501	23.0	21	Nuc930	0	0	0	0		0	0	0	0	0
224	1	-1	-1	-1	95	451	23.0	19	Nuc931	0	0	0	0		0	0	0	0	0
225	1	-1	-1	-1	171	251	23.0	21	Nuc932	0	0	0	0		0	0	0	0	0
226	1	-1	-1	-1	171	345	23.0	19	Nuc933	0	0	0	0		0	0	0	0	0
227	1	-1	-1	-1	243	229	23.0	21	Nuc934	0	0	0	0		0	0	0	0	0
228	1	-1	-1	-1	280	299	23.0	19	Nuc935	0	0	0	0		0	0	0	0	0
229	1	-1	-1	-1	321	311	23.0	21	Nuc936	0	0	0	0		0	0	0	0	0
230	1	-1	-1	-1	359	427	23.0	19	Nuc937	0	0	0	0		0	0	0	0	0
231	1	-1	-1	-1	31	343	24.0	15	Nuc938	0	0	0	0		0	0	0	0	0
232	1	-1	-1	-1	38	315	24.0	19	Nuc939	0	0	0	0		0	0	0	0	0
233	1	-1	-1	-1	62	420	24.0	17	Nuc940	0	0	0	0		0	0	0	0	0
234	1	-1	-1	-1	79	387	24.0	19	Nuc941	0	0	0	0		0	0	0	0	0
235	1	-1	-1	-1	80	188	24.0	19	Nuc942	0	0	0	0		0	0	0	0	0
236	1	-1	-1	-1	125	249	24.0	21	Nuc943	0	0	0	0		0	0	0	0	0
237	1	-1	-1	-1	153	218	24.0	19	Nuc944	0	0	0	0		0	0	0	0	0
238	1	-1	-1	-1	156	467	24.0	17	Nuc945	0	0	0	0		0	0	0	0	0
239	1	-1	-1	-1	173	501	24.0	27	Nuc946	0	0	0	0		0	0	0	0	0
240	1	-1	-1	-1	201	324	24.0	19	Nuc947	0	0	0	0		0	0	0	0	0
241	1	-1	-1	-1	205	467	24.0	21	Nuc948	0	0	0	0		0	0	0	0	0
242	1	-1	-1	-1	320	276	24.0	19	Nuc949	0	0	0	0		0	0	0	0	0
243	1	-1	-1	-1	341	489	24.0	21	Nuc950	0	0	0	0		0	0	0	0	0
244	1	-1	-1	-1	111	371	4.0	27	Nuc951	0	0	0	0		0	0	0	0	0
245	1	-1	-1	-1	151	446	5.0	21	Nuc952	0	0	0	0		0	0	0	0	0
246	1	-1	-1	-1	1	360	16.0	25	Nuc953	0	0	0	0		0	0	0	0	0
247	1	-1	-1	-1	72	446	17.0	17	Nuc954	0	0	0	0		0	0	0	0	0
248	1	-1	-1	-1	31	201	18.0	15	Nuc955	0	0	0	0		0	0	0	0	0
249	1	-1	-1	-1	16	398	23.0	17	Nuc956	0	0	0	0		0	0	0	0	0
250	1	-1	-1	-1	177	430	23.0	15	Nuc957	0	0	0	0		0	0	0	0	0
251	1	-1	-1	-1	101	408	24.0	17	Nuc958	0	0	0	0		0	0	0	0	0
252	1	-1	-1	-1	49	395	22.0	18	_103252	0	0	0	0		0	0	0	0	0
