# Supplementary material for: A hybrid blob-slice model for accurate and efficient detection of fluorescence labeled nuclei in 3D
Source: BMC Bioinformatics. 2010 Nov 29;11:580. doi: 10.1186/1471-2105-11-580 (PMC3008706; doi:10.1186/1471-2105-11-580)
Supplement: Additional file 3 — Additional Data and Ground Truth. Computed nuclear positions and corrected ground truths for all example data contributing to Figure 4. Zip file contains data in Acetree format comma separated value text files. An explanation of the Acetree file format is included in readme.txt. [file 1471-2105-11-580-S3.ZIP › Data_And_Ground_Truth/zebrafish/early_testdata/edited/t102-nuclei]

1	1	-1	-1	-1	91	222	4.0	19	Nuc462	0	0	0	0		0	0	0	0	0
2	1	-1	-1	-1	26	500	8.0	21	Nuc463	0	0	0	0		0	0	0	0	0
3	1	-1	-1	-1	1	254	1.0	23	Nuc464	0	0	0	0		0	0	0	0	0
4	1	-1	-1	-1	27	136	1.0	17	Nuc465	0	0	0	0		0	0	0	0	0
5	1	-1	-1	-1	31	172	1.0	17	Nuc466	0	0	0	0		0	0	0	0	0
6	1	-1	-1	-1	59	116	1.0	17	Nuc467	0	0	0	0		0	0	0	0	0
7	1	-1	-1	-1	85	141	1.0	19	Nuc468	0	0	0	0		0	0	0	0	0
8	1	-1	-1	-1	106	180	1.0	19	Nuc469	0	0	0	0		0	0	0	0	0
9	1	-1	-1	-1	114	263	1.0	21	Nuc470	0	0	0	0		0	0	0	0	0
10	1	-1	-1	-1	125	121	1.0	19	Nuc471	0	0	0	0		0	0	0	0	0
11	1	-1	-1	-1	129	213	1.0	19	Nuc472	0	0	0	0		0	0	0	0	0
12	1	-1	-1	-1	136	319	1.0	17	Nuc473	0	0	0	0		0	0	0	0	0
13	1	-1	-1	-1	144	165	1.0	15	Nuc474	0	0	0	0		0	0	0	0	0
14	1	-1	-1	-1	169	282	1.0	19	Nuc475	0	0	0	0		0	0	0	0	0
15	1	-1	-1	-1	170	466	1.0	17	Nuc476	0	0	0	0		0	0	0	0	0
16	1	-1	-1	-1	199	219	1.0	19	Nuc477	0	0	0	0		0	0	0	0	0
17	1	-1	-1	-1	202	440	1.0	19	Nuc478	0	0	0	0		0	0	0	0	0
18	1	-1	-1	-1	204	276	1.0	19	Nuc479	0	0	0	0		0	0	0	0	0
19	1	-1	-1	-1	205	345	1.0	19	Nuc480	0	0	0	0		0	0	0	0	0
20	1	-1	-1	-1	210	501	1.0	27	Nuc481	0	0	0	0		0	0	0	0	0
21	1	-1	-1	-1	213	105	1.0	19	Nuc482	0	0	0	0		0	0	0	0	0
22	1	-1	-1	-1	244	395	1.0	15	Nuc483	0	0	0	0		0	0	0	0	0
23	1	-1	-1	-1	261	363	1.0	17	Nuc484	0	0	0	0		0	0	0	0	0
24	1	-1	-1	-1	262	139	1.0	19	Nuc485	0	0	0	0		0	0	0	0	0
25	1	-1	-1	-1	262	277	1.0	21	Nuc486	0	0	0	0		0	0	0	0	0
26	1	-1	-1	-1	264	461	1.0	19	Nuc487	0	0	0	0		0	0	0	0	0
27	1	-1	-1	-1	273	173	1.0	17	Nuc488	0	0	0	0		0	0	0	0	0
28	1	-1	-1	-1	288	334	1.0	19	Nuc489	0	0	0	0		0	0	0	0	0
29	1	-1	-1	-1	321	485	1.0	13	Nuc490	0	0	0	0		0	0	0	0	0
30	1	-1	-1	-1	351	315	1.0	19	Nuc491	0	0	0	0		0	0	0	0	0
31	1	-1	-1	-1	373	363	1.0	19	Nuc492	0	0	0	0		0	0	0	0	0
32	1	-1	-1	-1	379	436	1.0	21	Nuc493	0	0	0	0		0	0	0	0	0
33	1	-1	-1	-1	401	501	1.0	20	Nuc494	0	0	0	0		0	0	0	0	0
34	1	-1	-1	-1	14	300	2.0	21	Nuc495	0	0	0	0		0	0	0	0	0
35	1	-1	-1	-1	158	239	2.0	21	Nuc496	0	0	0	0		0	0	0	0	0
36	1	-1	-1	-1	163	433	2.0	19	Nuc497	0	0	0	0		0	0	0	0	0
37	1	-1	-1	-1	175	188	2.0	19	Nuc498	0	0	0	0		0	0	0	0	0
38	1	-1	-1	-1	219	371	2.0	17	Nuc499	0	0	0	0		0	0	0	0	0
39	1	-1	-1	-1	401	322	2.0	25	Nuc500	0	0	0	0		0	0	0	0	0
40	1	-1	-1	-1	38	269	3.0	19	Nuc501	0	0	0	0		0	0	0	0	0
41	1	-1	-1	-1	63	196	3.0	19	Nuc502	0	0	0	0		0	0	0	0	0
42	1	-1	-1	-1	70	366	3.0	21	Nuc503	0	0	0	0		0	0	0	0	0
43	1	-1	-1	-1	255	501	3.0	23	Nuc504	0	0	0	0		0	0	0	0	0
44	1	-1	-1	-1	15	369	4.0	21	Nuc505	0	0	0	0		0	0	0	0	0
45	1	-1	-1	-1	19	203	4.0	19	Nuc506	0	0	0	0		0	0	0	0	0
46	1	-1	-1	-1	113	369	4.0	21	Nuc507	0	0	0	0		0	0	0	0	0
47	1	-1	-1	-1	170	145	4.0	21	Nuc508	0	0	0	0		0	0	0	0	0
48	1	-1	-1	-1	176	108	4.0	21	Nuc509	0	0	0	0		0	0	0	0	0
49	1	-1	-1	-1	221	173	4.0	21	Nuc510	0	0	0	0		0	0	0	0	0
50	1	-1	-1	-1	225	315	4.0	21	Nuc511	0	0	0	0		0	0	0	0	0
51	1	-1	-1	-1	227	246	4.0	19	Nuc512	0	0	0	0		0	0	0	0	0
52	1	-1	-1	-1	241	204	4.0	21	Nuc513	0	0	0	0		0	0	0	0	0
53	1	-1	-1	-1	245	427	4.0	21	Nuc514	0	0	0	0		0	0	0	0	0
54	1	-1	-1	-1	298	213	4.0	21	Nuc515	0	0	0	0		0	0	0	0	0
55	1	-1	-1	-1	306	375	4.0	19	Nuc516	0	0	0	0		0	0	0	0	0
56	1	-1	-1	-1	313	170	4.0	21	Nuc517	0	0	0	0		0	0	0	0	0
57	1	-1	-1	-1	316	279	4.0	21	Nuc518	0	0	0	0		0	0	0	0	0
58	1	-1	-1	-1	349	484	4.0	21	Nuc519	0	0	0	0		0	0	0	0	0
59	1	-1	-1	-1	377	276	4.0	21	Nuc520	0	0	0	0		0	0	0	0	0
60	1	-1	-1	-1	385	225	4.0	21	Nuc521	0	0	0	0		0	0	0	0	0
61	1	-1	-1	-1	17	415	5.0	19	Nuc522	0	0	0	0		0	0	0	0	0
62	1	-1	-1	-1	35	332	5.0	19	Nuc523	0	0	0	0		0	0	0	0	0
63	1	-1	-1	-1	155	487	5.0	19	Nuc524	0	0	0	0		0	0	0	0	0
64	1	-1	-1	-1	159	365	5.0	21	Nuc525	0	0	0	0		0	0	0	0	0
65	1	-1	-1	-1	170	395	5.0	19	Nuc526	0	0	0	0		0	0	0	0	0
66	1	-1	-1	-1	312	451	5.0	23	Nuc527	0	0	0	0		0	0	0	0	0
67	1	-1	-1	-1	349	199	5.0	21	Nuc528	0	0	0	0		0	0	0	0	0
68	1	-1	-1	-1	93	113	6.0	21	Nuc529	0	0	0	0		0	0	0	0	0
69	1	-1	-1	-1	93	327	6.0	19	Nuc530	0	0	0	0		0	0	0	0	0
70	1	-1	-1	-1	133	410	6.0	21	Nuc531	0	0	0	0		0	0	0	0	0
71	1	-1	-1	-1	225	135	6.0	21	Nuc532	0	0	0	0		0	0	0	0	0
72	1	-1	-1	-1	229	457	6.0	21	Nuc533	0	0	0	0		0	0	0	0	0
73	1	-1	-1	-1	252	339	6.0	21	Nuc534	0	0	0	0		0	0	0	0	0
74	1	-1	-1	-1	282	405	6.0	21	Nuc535	0	0	0	0		0	0	0	0	0
75	1	-1	-1	-1	333	349	6.0	21	Nuc536	0	0	0	0		0	0	0	0	0
76	1	-1	-1	-1	344	403	6.0	23	Nuc537	0	0	0	0		0	0	0	0	0
77	1	-1	-1	-1	1	124	7.0	23	Nuc538	0	0	0	0		0	0	0	0	0
78	1	-1	-1	-1	41	437	7.0	17	Nuc539	0	0	0	0		0	0	0	0	0
79	1	-1	-1	-1	59	157	7.0	19	Nuc540	0	0	0	0		0	0	0	0	0
80	1	-1	-1	-1	62	300	7.0	19	Nuc541	0	0	0	0		0	0	0	0	0
81	1	-1	-1	-1	98	426	7.0	17	Nuc542	0	0	0	0		0	0	0	0	0
82	1	-1	-1	-1	123	291	7.0	21	Nuc543	0	0	0	0		0	0	0	0	0
83	1	-1	-1	-1	129	332	7.0	19	Nuc544	0	0	0	0		0	0	0	0	0
84	1	-1	-1	-1	170	316	7.0	21	Nuc545	0	0	0	0		0	0	0	0	0
85	1	-1	-1	-1	214	401	7.0	21	Nuc546	0	0	0	0		0	0	0	0	0
86	1	-1	-1	-1	287	484	7.0	21	Nuc547	0	0	0	0		0	0	0	0	0
87	1	-1	-1	-1	340	245	7.0	21	Nuc548	0	0	0	0		0	0	0	0	0
88	1	-1	-1	-1	9	239	8.0	21	Nuc549	0	0	0	0		0	0	0	0	0
89	1	-1	-1	-1	11	459	8.0	17	Nuc550	0	0	0	0		0	0	0	0	0
90	1	-1	-1	-1	53	118	8.0	19	Nuc551	0	0	0	0		0	0	0	0	0
91	1	-1	-1	-1	111	153	8.0	21	Nuc552	0	0	0	0		0	0	0	0	0
92	1	-1	-1	-1	191	431	8.0	19	Nuc553	0	0	0	0		0	0	0	0	0
93	1	-1	-1	-1	253	387	8.0	19	Nuc554	0	0	0	0		0	0	0	0	0
94	1	-1	-1	-1	401	398	8.0	27	Nuc555	0	0	0	0		0	0	0	0	0
95	1	-1	-1	-1	23	159	9.0	19	Nuc556	0	0	0	0		0	0	0	0	0
96	1	-1	-1	-1	42	371	9.0	17	Nuc557	0	0	0	0		0	0	0	0	0
97	1	-1	-1	-1	146	125	9.0	21	Nuc558	0	0	0	0		0	0	0	0	0
98	1	-1	-1	-1	190	471	9.0	21	Nuc559	0	0	0	0		0	0	0	0	0
99	1	-1	-1	-1	262	168	9.0	21	Nuc560	0	0	0	0		0	0	0	0	0
100	1	-1	-1	-1	325	492	9.0	21	Nuc561	0	0	0	0		0	0	0	0	0
101	1	-1	-1	-1	1	324	10.0	21	Nuc562	0	0	0	0		0	0	0	0	0
102	1	-1	-1	-1	58	474	10.0	19	Nuc563	0	0	0	0		0	0	0	0	0
103	1	-1	-1	-1	137	242	10.0	21	Nuc564	0	0	0	0		0	0	0	0	0
104	1	-1	-1	-1	146	183	10.0	21	Nuc565	0	0	0	0		0	0	0	0	0
105	1	-1	-1	-1	192	249	10.0	21	Nuc566	0	0	0	0		0	0	0	0	0
106	1	-1	-1	-1	193	501	10.0	23	Nuc567	0	0	0	0		0	0	0	0	0
107	1	-1	-1	-1	262	440	10.0	19	Nuc568	0	0	0	0		0	0	0	0	0
108	1	-1	-1	-1	388	482	10.0	21	Nuc569	0	0	0	0		0	0	0	0	0
109	1	-1	-1	-1	1	432	11.0	25	Nuc570	0	0	0	0		0	0	0	0	0
110	1	-1	-1	-1	62	403	11.0	21	Nuc571	0	0	0	0		0	0	0	0	0
111	1	-1	-1	-1	73	444	11.0	21	Nuc572	0	0	0	0		0	0	0	0	0
112	1	-1	-1	-1	85	262	11.0	21	Nuc573	0	0	0	0		0	0	0	0	0
113	1	-1	-1	-1	103	463	11.0	19	Nuc574	0	0	0	0		0	0	0	0	0
114	1	-1	-1	-1	176	208	11.0	19	Nuc575	0	0	0	0		0	0	0	0	0
115	1	-1	-1	-1	189	163	11.0	21	Nuc576	0	0	0	0		0	0	0	0	0
116	1	-1	-1	-1	197	361	11.0	21	Nuc577	0	0	0	0		0	0	0	0	0
117	1	-1	-1	-1	264	295	11.0	21	Nuc578	0	0	0	0		0	0	0	0	0
118	1	-1	-1	-1	295	367	11.0	19	Nuc579	0	0	0	0		0	0	0	0	0
119	1	-1	-1	-1	307	319	11.0	21	Nuc580	0	0	0	0		0	0	0	0	0
120	1	-1	-1	-1	361	312	11.0	21	Nuc581	0	0	0	0		0	0	0	0	0
121	1	-1	-1	-1	401	439	11.0	25	Nuc582	0	0	0	0		0	0	0	0	0
122	1	-1	-1	-1	47	240	12.0	19	Nuc583	0	0	0	0		0	0	0	0	0
123	1	-1	-1	-1	67	501	12.0	23	Nuc584	0	0	0	0		0	0	0	0	0
124	1	-1	-1	-1	112	361	12.0	17	Nuc585	0	0	0	0		0	0	0	0	0
125	1	-1	-1	-1	152	447	12.0	21	Nuc586	0	0	0	0		0	0	0	0	0
126	1	-1	-1	-1	248	241	12.0	21	Nuc587	0	0	0	0		0	0	0	0	0
127	1	-1	-1	-1	401	302	12.0	25	Nuc588	0	0	0	0		0	0	0	0	0
128	1	-1	-1	-1	28	336	13.0	21	Nuc589	0	0	0	0		0	0	0	0	0
129	1	-1	-1	-1	40	437	13.0	19	Nuc590	0	0	0	0		0	0	0	0	0
130	1	-1	-1	-1	64	336	13.0	19	Nuc591	0	0	0	0		0	0	0	0	0
131	1	-1	-1	-1	74	194	13.0	19	Nuc592	0	0	0	0		0	0	0	0	0
132	1	-1	-1	-1	76	366	13.0	19	Nuc593	0	0	0	0		0	0	0	0	0
133	1	-1	-1	-1	192	343	13.0	19	Nuc594	0	0	0	0		0	0	0	0	0
134	1	-1	-1	-1	209	293	13.0	21	Nuc595	0	0	0	0		0	0	0	0	0
135	1	-1	-1	-1	233	367	13.0	19	Nuc596	0	0	0	0		0	0	0	0	0
136	1	-1	-1	-1	384	347	13.0	21	Nuc597	0	0	0	0		0	0	0	0	0
137	1	-1	-1	-1	1	359	14.0	23	Nuc598	0	0	0	0		0	0	0	0	0
138	1	-1	-1	-1	27	291	14.0	19	Nuc599	0	0	0	0		0	0	0	0	0
139	1	-1	-1	-1	31	204	14.0	19	Nuc600	0	0	0	0		0	0	0	0	0
140	1	-1	-1	-1	73	444	14.0	19	Nuc601	0	0	0	0		0	0	0	0	0
141	1	-1	-1	-1	95	397	14.0	19	Nuc602	0	0	0	0		0	0	0	0	0
142	1	-1	-1	-1	112	193	14.0	19	Nuc603	0	0	0	0		0	0	0	0	0
143	1	-1	-1	-1	208	200	14.0	19	Nuc604	0	0	0	0		0	0	0	0	0
144	1	-1	-1	-1	245	199	14.0	21	Nuc605	0	0	0	0		0	0	0	0	0
145	1	-1	-1	-1	263	501	14.0	19	Nuc606	0	0	0	0		0	0	0	0	0
146	1	-1	-1	-1	286	252	14.0	21	Nuc607	0	0	0	0		0	0	0	0	0
147	1	-1	-1	-1	297	210	14.0	21	Nuc608	0	0	0	0		0	0	0	0	0
148	1	-1	-1	-1	368	269	14.0	21	Nuc609	0	0	0	0		0	0	0	0	0
149	1	-1	-1	-1	374	393	14.0	21	Nuc610	0	0	0	0		0	0	0	0	0
150	1	-1	-1	-1	23	396	15.0	17	Nuc611	0	0	0	0		0	0	0	0	0
151	1	-1	-1	-1	26	493	15.0	17	Nuc612	0	0	0	0		0	0	0	0	0
152	1	-1	-1	-1	113	425	15.0	17	Nuc613	0	0	0	0		0	0	0	0	0
153	1	-1	-1	-1	129	483	15.0	21	Nuc614	0	0	0	0		0	0	0	0	0
154	1	-1	-1	-1	142	154	15.0	19	Nuc615	0	0	0	0		0	0	0	0	0
155	1	-1	-1	-1	161	282	15.0	21	Nuc616	0	0	0	0		0	0	0	0	0
156	1	-1	-1	-1	238	473	15.0	21	Nuc617	0	0	0	0		0	0	0	0	0
157	1	-1	-1	-1	289	451	15.0	19	Nuc618	0	0	0	0		0	0	0	0	0
158	1	-1	-1	-1	301	284	15.0	17	Nuc619	0	0	0	0		0	0	0	0	0
159	1	-1	-1	-1	310	399	15.0	21	Nuc620	0	0	0	0		0	0	0	0	0
160	1	-1	-1	-1	329	290	15.0	17	Nuc621	0	0	0	0		0	0	0	0	0
161	1	-1	-1	-1	334	445	15.0	21	Nuc622	0	0	0	0		0	0	0	0	0
162	1	-1	-1	-1	375	437	15.0	21	Nuc623	0	0	0	0		0	0	0	0	0
163	1	-1	-1	-1	138	393	16.0	19	Nuc624	0	0	0	0		0	0	0	0	0
164	1	-1	-1	-1	166	491	16.0	19	Nuc625	0	0	0	0		0	0	0	0	0
165	1	-1	-1	-1	232	410	16.0	21	Nuc626	0	0	0	0		0	0	0	0	0
166	1	-1	-1	-1	274	409	16.0	21	Nuc627	0	0	0	0		0	0	0	0	0
167	1	-1	-1	-1	304	491	16.0	21	Nuc628	0	0	0	0		0	0	0	0	0
168	1	-1	-1	-1	52	396	17.0	15	Nuc629	0	0	0	0		0	0	0	0	0
169	1	-1	-1	-1	68	153	17.0	21	Nuc630	0	0	0	0		0	0	0	0	0
170	1	-1	-1	-1	116	281	17.0	19	Nuc631	0	0	0	0		0	0	0	0	0
171	1	-1	-1	-1	135	217	17.0	21	Nuc632	0	0	0	0		0	0	0	0	0
172	1	-1	-1	-1	136	320	17.0	19	Nuc633	0	0	0	0		0	0	0	0	0
173	1	-1	-1	-1	154	364	17.0	17	Nuc634	0	0	0	0		0	0	0	0	0
174	1	-1	-1	-1	195	394	17.0	19	Nuc635	0	0	0	0		0	0	0	0	0
175	1	-1	-1	-1	223	171	17.0	21	Nuc636	0	0	0	0		0	0	0	0	0
176	1	-1	-1	-1	273	355	17.0	19	Nuc637	0	0	0	0		0	0	0	0	0
177	1	-1	-1	-1	323	245	17.0	19	Nuc638	0	0	0	0		0	0	0	0	0
178	1	-1	-1	-1	13	465	18.0	17	Nuc639	0	0	0	0		0	0	0	0	0
179	1	-1	-1	-1	24	161	18.0	19	Nuc640	0	0	0	0		0	0	0	0	0
180	1	-1	-1	-1	55	470	18.0	19	Nuc641	0	0	0	0		0	0	0	0	0
181	1	-1	-1	-1	59	289	18.0	17	Nuc642	0	0	0	0		0	0	0	0	0
182	1	-1	-1	-1	83	411	18.0	21	Nuc643	0	0	0	0		0	0	0	0	0
183	1	-1	-1	-1	238	335	18.0	21	Nuc644	0	0	0	0		0	0	0	0	0
184	1	-1	-1	-1	354	501	18.0	23	Nuc645	0	0	0	0		0	0	0	0	0
185	1	-1	-1	-1	37	430	19.0	19	Nuc646	0	0	0	0		0	0	0	0	0
186	1	-1	-1	-1	45	181	19.0	17	Nuc647	0	0	0	0		0	0	0	0	0
187	1	-1	-1	-1	92	310	19.0	19	Nuc648	0	0	0	0		0	0	0	0	0
188	1	-1	-1	-1	111	354	19.0	21	Nuc649	0	0	0	0		0	0	0	0	0
189	1	-1	-1	-1	114	427	19.0	17	Nuc650	0	0	0	0		0	0	0	0	0
190	1	-1	-1	-1	173	411	19.0	19	Nuc651	0	0	0	0		0	0	0	0	0
191	1	-1	-1	-1	176	312	19.0	19	Nuc652	0	0	0	0		0	0	0	0	0
192	1	-1	-1	-1	194	448	19.0	21	Nuc653	0	0	0	0		0	0	0	0	0
193	1	-1	-1	-1	345	380	19.0	21	Nuc654	0	0	0	0		0	0	0	0	0
194	1	-1	-1	-1	401	371	19.0	25	Nuc655	0	0	0	0		0	0	0	0	0
195	1	-1	-1	-1	1	432	20.0	27	Nuc656	0	0	0	0		0	0	0	0	0
196	1	-1	-1	-1	85	222	20.0	21	Nuc657	0	0	0	0		0	0	0	0	0
197	1	-1	-1	-1	172	185	20.0	21	Nuc658	0	0	0	0		0	0	0	0	0
198	1	-1	-1	-1	197	227	20.0	21	Nuc659	0	0	0	0		0	0	0	0	0
199	1	-1	-1	-1	214	496	20.0	23	Nuc660	0	0	0	0		0	0	0	0	0
200	1	-1	-1	-1	267	478	20.0	19	Nuc661	0	0	0	0		0	0	0	0	0
201	1	-1	-1	-1	361	464	20.0	19	Nuc662	0	0	0	0		0	0	0	0	0
202	1	-1	-1	-1	401	466	20.0	23	Nuc663	0	0	0	0		0	0	0	0	0
203	1	-1	-1	-1	1	185	21.0	21	Nuc664	0	0	0	0		0	0	0	0	0
204	1	-1	-1	-1	1	269	21.0	25	Nuc665	0	0	0	0		0	0	0	0	0
205	1	-1	-1	-1	11	367	21.0	19	Nuc666	0	0	0	0		0	0	0	0	0
206	1	-1	-1	-1	15	228	21.0	19	Nuc667	0	0	0	0		0	0	0	0	0
207	1	-1	-1	-1	55	363	21.0	17	Nuc668	0	0	0	0		0	0	0	0	0
208	1	-1	-1	-1	57	245	21.0	17	Nuc669	0	0	0	0		0	0	0	0	0
209	1	-1	-1	-1	139	432	21.0	21	Nuc670	0	0	0	0		0	0	0	0	0
210	1	-1	-1	-1	208	268	21.0	21	Nuc671	0	0	0	0		0	0	0	0	0
211	1	-1	-1	-1	289	327	21.0	17	Nuc672	0	0	0	0		0	0	0	0	0
212	1	-1	-1	-1	297	441	21.0	19	Nuc673	0	0	0	0		0	0	0	0	0
213	1	-1	-1	-1	376	322	21.0	21	Nuc674	0	0	0	0		0	0	0	0	0
214	1	-1	-1	-1	396	501	21.0	20	Nuc675	0	0	0	0		0	0	0	0	0
215	1	-1	-1	-1	401	424	21.0	25	Nuc676	0	0	0	0		0	0	0	0	0
216	1	-1	-1	-1	1	311	22.0	21	Nuc677	0	0	0	0		0	0	0	0	0
217	1	-1	-1	-1	73	334	22.0	21	Nuc678	0	0	0	0		0	0	0	0	0
218	1	-1	-1	-1	91	501	22.0	27	Nuc679	0	0	0	0		0	0	0	0	0
219	1	-1	-1	-1	125	176	22.0	21	Nuc680	0	0	0	0		0	0	0	0	0
220	1	-1	-1	-1	169	253	22.0	21	Nuc681	0	0	0	0		0	0	0	0	0
221	1	-1	-1	-1	209	367	22.0	19	Nuc682	0	0	0	0		0	0	0	0	0
222	1	-1	-1	-1	242	296	22.0	23	Nuc683	0	0	0	0		0	0	0	0	0
223	1	-1	-1	-1	253	434	22.0	19	Nuc684	0	0	0	0		0	0	0	0	0
224	1	-1	-1	-1	257	385	22.0	21	Nuc685	0	0	0	0		0	0	0	0	0
225	1	-1	-1	-1	318	354	22.0	21	Nuc686	0	0	0	0		0	0	0	0	0
226	1	-1	-1	-1	322	311	22.0	21	Nuc687	0	0	0	0		0	0	0	0	0
227	1	-1	-1	-1	37	315	23.0	19	Nuc688	0	0	0	0		0	0	0	0	0
228	1	-1	-1	-1	98	450	23.0	21	Nuc689	0	0	0	0		0	0	0	0	0
229	1	-1	-1	-1	168	344	23.0	19	Nuc690	0	0	0	0		0	0	0	0	0
230	1	-1	-1	-1	243	229	23.0	21	Nuc691	0	0	0	0		0	0	0	0	0
231	1	-1	-1	-1	279	299	23.0	19	Nuc692	0	0	0	0		0	0	0	0	0
232	1	-1	-1	-1	359	426	23.0	19	Nuc693	0	0	0	0		0	0	0	0	0
233	1	-1	-1	-1	50	501	24.0	21	Nuc694	0	0	0	0		0	0	0	0	0
234	1	-1	-1	-1	66	420	24.0	17	Nuc695	0	0	0	0		0	0	0	0	0
235	1	-1	-1	-1	126	249	24.0	21	Nuc696	0	0	0	0		0	0	0	0	0
236	1	-1	-1	-1	152	218	24.0	19	Nuc697	0	0	0	0		0	0	0	0	0
237	1	-1	-1	-1	156	467	24.0	17	Nuc698	0	0	0	0		0	0	0	0	0
238	1	-1	-1	-1	173	501	24.0	27	Nuc699	0	0	0	0		0	0	0	0	0
239	1	-1	-1	-1	199	325	24.0	19	Nuc700	0	0	0	0		0	0	0	0	0
240	1	-1	-1	-1	289	409	24.0	21	Nuc701	0	0	0	0		0	0	0	0	0
241	1	-1	-1	-1	341	490	24.0	21	Nuc702	0	0	0	0		0	0	0	0	0
242	1	-1	-1	-1	152	446	5.0	19	Nuc703	0	0	0	0		0	0	0	0	0
243	1	-1	-1	-1	48	237	6.0	17	Nuc704	0	0	0	0		0	0	0	0	0
244	1	-1	-1	-1	172	401	11.0	17	Nuc705	0	0	0	0		0	0	0	0	0
245	1	-1	-1	-1	26	493	20.0	19	Nuc706	0	0	0	0		0	0	0	0	0
246	1	-1	-1	-1	17	399	22.0	17	Nuc707	0	0	0	0		0	0	0	0	0
