# Supplementary material for: A hybrid blob-slice model for accurate and efficient detection of fluorescence labeled nuclei in 3D
Source: BMC Bioinformatics. 2010 Nov 29;11:580. doi: 10.1186/1471-2105-11-580 (PMC3008706; doi:10.1186/1471-2105-11-580)
Supplement: Additional file 3 — Additional Data and Ground Truth. Computed nuclear positions and corrected ground truths for all example data contributing to Figure 4. Zip file contains data in Acetree format comma separated value text files. An explanation of the Acetree file format is included in readme.txt. [file 1471-2105-11-580-S3.ZIP › Data_And_Ground_Truth/zebrafish/early_testdata/edited/t101-nuclei]

1	1	-1	-1	-1	214	363	3.0	29	Nuc228	0	0	0	0		0	0	0	0	0
2	1	-1	-1	-1	1	253	1.0	23	Nuc229	0	0	0	0		0	0	0	0	0
3	1	-1	-1	-1	26	135	1.0	19	Nuc230	0	0	0	0		0	0	0	0	0
4	1	-1	-1	-1	30	172	1.0	17	Nuc231	0	0	0	0		0	0	0	0	0
5	1	-1	-1	-1	34	330	1.0	19	Nuc232	0	0	0	0		0	0	0	0	0
6	1	-1	-1	-1	59	117	1.0	17	Nuc233	0	0	0	0		0	0	0	0	0
7	1	-1	-1	-1	85	142	1.0	19	Nuc234	0	0	0	0		0	0	0	0	0
8	1	-1	-1	-1	92	224	1.0	17	Nuc235	0	0	0	0		0	0	0	0	0
9	1	-1	-1	-1	102	300	1.0	17	Nuc236	0	0	0	0		0	0	0	0	0
10	1	-1	-1	-1	106	179	1.0	19	Nuc237	0	0	0	0		0	0	0	0	0
11	1	-1	-1	-1	115	262	1.0	19	Nuc238	0	0	0	0		0	0	0	0	0
12	1	-1	-1	-1	123	121	1.0	17	Nuc239	0	0	0	0		0	0	0	0	0
13	1	-1	-1	-1	129	212	1.0	19	Nuc240	0	0	0	0		0	0	0	0	0
14	1	-1	-1	-1	157	501	1.0	20	Nuc241	0	0	0	0		0	0	0	0	0
15	1	-1	-1	-1	165	432	1.0	15	Nuc242	0	0	0	0		0	0	0	0	0
16	1	-1	-1	-1	167	471	1.0	19	Nuc243	0	0	0	0		0	0	0	0	0
17	1	-1	-1	-1	170	283	1.0	19	Nuc244	0	0	0	0		0	0	0	0	0
18	1	-1	-1	-1	175	189	1.0	19	Nuc245	0	0	0	0		0	0	0	0	0
19	1	-1	-1	-1	199	219	1.0	21	Nuc246	0	0	0	0		0	0	0	0	0
20	1	-1	-1	-1	202	440	1.0	19	Nuc247	0	0	0	0		0	0	0	0	0
21	1	-1	-1	-1	205	277	1.0	19	Nuc248	0	0	0	0		0	0	0	0	0
22	1	-1	-1	-1	211	497	1.0	25	Nuc249	0	0	0	0		0	0	0	0	0
23	1	-1	-1	-1	212	105	1.0	17	Nuc250	0	0	0	0		0	0	0	0	0
24	1	-1	-1	-1	242	396	1.0	15	Nuc251	0	0	0	0		0	0	0	0	0
25	1	-1	-1	-1	261	365	1.0	19	Nuc252	0	0	0	0		0	0	0	0	0
26	1	-1	-1	-1	262	140	1.0	19	Nuc253	0	0	0	0		0	0	0	0	0
27	1	-1	-1	-1	263	277	1.0	21	Nuc254	0	0	0	0		0	0	0	0	0
28	1	-1	-1	-1	264	462	1.0	21	Nuc255	0	0	0	0		0	0	0	0	0
29	1	-1	-1	-1	273	172	1.0	17	Nuc256	0	0	0	0		0	0	0	0	0
30	1	-1	-1	-1	289	335	1.0	19	Nuc257	0	0	0	0		0	0	0	0	0
31	1	-1	-1	-1	351	316	1.0	19	Nuc258	0	0	0	0		0	0	0	0	0
32	1	-1	-1	-1	373	362	1.0	19	Nuc259	0	0	0	0		0	0	0	0	0
33	1	-1	-1	-1	379	435	1.0	21	Nuc260	0	0	0	0		0	0	0	0	0
34	1	-1	-1	-1	401	501	1.0	20	Nuc261	0	0	0	0		0	0	0	0	0
35	1	-1	-1	-1	11	298	2.0	19	Nuc262	0	0	0	0		0	0	0	0	0
36	1	-1	-1	-1	67	366	2.0	21	Nuc263	0	0	0	0		0	0	0	0	0
37	1	-1	-1	-1	159	240	3.0	21	Nuc264	0	0	0	0		0	0	0	0	0
38	1	-1	-1	-1	254	501	3.0	21	Nuc265	0	0	0	0		0	0	0	0	0
39	1	-1	-1	-1	401	320	3.0	25	Nuc266	0	0	0	0		0	0	0	0	0
40	1	-1	-1	-1	22	202	4.0	19	Nuc267	0	0	0	0		0	0	0	0	0
41	1	-1	-1	-1	36	270	4.0	19	Nuc268	0	0	0	0		0	0	0	0	0
42	1	-1	-1	-1	64	194	4.0	19	Nuc269	0	0	0	0		0	0	0	0	0
43	1	-1	-1	-1	176	107	4.0	21	Nuc270	0	0	0	0		0	0	0	0	0
44	1	-1	-1	-1	220	173	4.0	19	Nuc271	0	0	0	0		0	0	0	0	0
45	1	-1	-1	-1	225	316	4.0	21	Nuc272	0	0	0	0		0	0	0	0	0
46	1	-1	-1	-1	240	205	4.0	21	Nuc273	0	0	0	0		0	0	0	0	0
47	1	-1	-1	-1	246	428	4.0	21	Nuc274	0	0	0	0		0	0	0	0	0
48	1	-1	-1	-1	298	213	4.0	21	Nuc275	0	0	0	0		0	0	0	0	0
49	1	-1	-1	-1	306	376	4.0	19	Nuc276	0	0	0	0		0	0	0	0	0
50	1	-1	-1	-1	313	169	4.0	21	Nuc277	0	0	0	0		0	0	0	0	0
51	1	-1	-1	-1	315	280	4.0	21	Nuc278	0	0	0	0		0	0	0	0	0
52	1	-1	-1	-1	350	484	4.0	21	Nuc279	0	0	0	0		0	0	0	0	0
53	1	-1	-1	-1	377	276	4.0	21	Nuc280	0	0	0	0		0	0	0	0	0
54	1	-1	-1	-1	385	225	4.0	21	Nuc281	0	0	0	0		0	0	0	0	0
55	1	-1	-1	-1	1	493	5.0	21	Nuc282	0	0	0	0		0	0	0	0	0
56	1	-1	-1	-1	13	370	5.0	21	Nuc283	0	0	0	0		0	0	0	0	0
57	1	-1	-1	-1	14	417	5.0	21	Nuc284	0	0	0	0		0	0	0	0	0
58	1	-1	-1	-1	26	501	5.0	25	Nuc285	0	0	0	0		0	0	0	0	0
59	1	-1	-1	-1	114	369	5.0	23	Nuc286	0	0	0	0		0	0	0	0	0
60	1	-1	-1	-1	154	486	5.0	19	Nuc287	0	0	0	0		0	0	0	0	0
61	1	-1	-1	-1	170	148	5.0	21	Nuc288	0	0	0	0		0	0	0	0	0
62	1	-1	-1	-1	229	246	5.0	19	Nuc289	0	0	0	0		0	0	0	0	0
63	1	-1	-1	-1	310	450	5.0	21	Nuc290	0	0	0	0		0	0	0	0	0
64	1	-1	-1	-1	349	200	5.0	21	Nuc291	0	0	0	0		0	0	0	0	0
65	1	-1	-1	-1	38	441	6.0	21	Nuc292	0	0	0	0		0	0	0	0	0
66	1	-1	-1	-1	91	328	6.0	19	Nuc293	0	0	0	0		0	0	0	0	0
67	1	-1	-1	-1	131	410	6.0	21	Nuc294	0	0	0	0		0	0	0	0	0
68	1	-1	-1	-1	157	364	6.0	21	Nuc295	0	0	0	0		0	0	0	0	0
69	1	-1	-1	-1	173	320	6.0	21	Nuc296	0	0	0	0		0	0	0	0	0
70	1	-1	-1	-1	225	134	6.0	21	Nuc297	0	0	0	0		0	0	0	0	0
71	1	-1	-1	-1	228	455	6.0	21	Nuc298	0	0	0	0		0	0	0	0	0
72	1	-1	-1	-1	253	341	6.0	21	Nuc299	0	0	0	0		0	0	0	0	0
73	1	-1	-1	-1	283	405	6.0	21	Nuc300	0	0	0	0		0	0	0	0	0
74	1	-1	-1	-1	287	482	6.0	21	Nuc301	0	0	0	0		0	0	0	0	0
75	1	-1	-1	-1	333	347	6.0	21	Nuc302	0	0	0	0		0	0	0	0	0
76	1	-1	-1	-1	344	403	6.0	23	Nuc303	0	0	0	0		0	0	0	0	0
77	1	-1	-1	-1	1	123	7.0	23	Nuc304	0	0	0	0		0	0	0	0	0
78	1	-1	-1	-1	58	156	7.0	21	Nuc305	0	0	0	0		0	0	0	0	0
79	1	-1	-1	-1	60	300	7.0	19	Nuc306	0	0	0	0		0	0	0	0	0
80	1	-1	-1	-1	93	114	7.0	21	Nuc307	0	0	0	0		0	0	0	0	0
81	1	-1	-1	-1	128	331	7.0	17	Nuc308	0	0	0	0		0	0	0	0	0
82	1	-1	-1	-1	171	397	7.0	19	Nuc309	0	0	0	0		0	0	0	0	0
83	1	-1	-1	-1	213	399	7.0	21	Nuc310	0	0	0	0		0	0	0	0	0
84	1	-1	-1	-1	341	245	7.0	21	Nuc311	0	0	0	0		0	0	0	0	0
85	1	-1	-1	-1	1	458	8.0	23	Nuc312	0	0	0	0		0	0	0	0	0
86	1	-1	-1	-1	8	239	8.0	23	Nuc313	0	0	0	0		0	0	0	0	0
87	1	-1	-1	-1	22	160	8.0	17	Nuc314	0	0	0	0		0	0	0	0	0
88	1	-1	-1	-1	53	116	8.0	19	Nuc315	0	0	0	0		0	0	0	0	0
89	1	-1	-1	-1	96	427	8.0	17	Nuc316	0	0	0	0		0	0	0	0	0
90	1	-1	-1	-1	111	152	8.0	19	Nuc317	0	0	0	0		0	0	0	0	0
91	1	-1	-1	-1	123	290	8.0	21	Nuc318	0	0	0	0		0	0	0	0	0
92	1	-1	-1	-1	188	469	8.0	21	Nuc319	0	0	0	0		0	0	0	0	0
93	1	-1	-1	-1	251	387	8.0	19	Nuc320	0	0	0	0		0	0	0	0	0
94	1	-1	-1	-1	401	395	8.0	25	Nuc321	0	0	0	0		0	0	0	0	0
95	1	-1	-1	-1	39	371	9.0	15	Nuc322	0	0	0	0		0	0	0	0	0
96	1	-1	-1	-1	57	471	9.0	19	Nuc323	0	0	0	0		0	0	0	0	0
97	1	-1	-1	-1	147	124	9.0	21	Nuc324	0	0	0	0		0	0	0	0	0
98	1	-1	-1	-1	190	431	9.0	19	Nuc325	0	0	0	0		0	0	0	0	0
99	1	-1	-1	-1	260	167	9.0	21	Nuc326	0	0	0	0		0	0	0	0	0
100	1	-1	-1	-1	325	489	9.0	19	Nuc327	0	0	0	0		0	0	0	0	0
101	1	-1	-1	-1	74	364	10.0	19	Nuc328	0	0	0	0		0	0	0	0	0
102	1	-1	-1	-1	103	462	10.0	19	Nuc329	0	0	0	0		0	0	0	0	0
103	1	-1	-1	-1	146	181	10.0	21	Nuc330	0	0	0	0		0	0	0	0	0
104	1	-1	-1	-1	1	429	11.0	21	Nuc331	0	0	0	0		0	0	0	0	0
105	1	-1	-1	-1	47	241	11.0	19	Nuc332	0	0	0	0		0	0	0	0	0
106	1	-1	-1	-1	58	403	11.0	17	Nuc333	0	0	0	0		0	0	0	0	0
107	1	-1	-1	-1	85	263	11.0	21	Nuc334	0	0	0	0		0	0	0	0	0
108	1	-1	-1	-1	137	241	11.0	21	Nuc335	0	0	0	0		0	0	0	0	0
109	1	-1	-1	-1	177	206	11.0	19	Nuc336	0	0	0	0		0	0	0	0	0
110	1	-1	-1	-1	190	163	11.0	21	Nuc337	0	0	0	0		0	0	0	0	0
111	1	-1	-1	-1	194	250	11.0	21	Nuc338	0	0	0	0		0	0	0	0	0
112	1	-1	-1	-1	262	439	11.0	19	Nuc339	0	0	0	0		0	0	0	0	0
113	1	-1	-1	-1	265	295	11.0	21	Nuc340	0	0	0	0		0	0	0	0	0
114	1	-1	-1	-1	294	367	11.0	19	Nuc341	0	0	0	0		0	0	0	0	0
115	1	-1	-1	-1	305	320	11.0	21	Nuc342	0	0	0	0		0	0	0	0	0
116	1	-1	-1	-1	359	311	11.0	21	Nuc343	0	0	0	0		0	0	0	0	0
117	1	-1	-1	-1	388	481	11.0	21	Nuc344	0	0	0	0		0	0	0	0	0
118	1	-1	-1	-1	401	436	11.0	23	Nuc345	0	0	0	0		0	0	0	0	0
119	1	-1	-1	-1	66	501	12.0	23	Nuc346	0	0	0	0		0	0	0	0	0
120	1	-1	-1	-1	74	444	12.0	21	Nuc347	0	0	0	0		0	0	0	0	0
121	1	-1	-1	-1	94	399	12.0	19	Nuc348	0	0	0	0		0	0	0	0	0
122	1	-1	-1	-1	109	357	12.0	17	Nuc349	0	0	0	0		0	0	0	0	0
123	1	-1	-1	-1	193	501	12.0	21	Nuc350	0	0	0	0		0	0	0	0	0
124	1	-1	-1	-1	401	301	12.0	25	Nuc351	0	0	0	0		0	0	0	0	0
125	1	-1	-1	-1	62	335	13.0	17	Nuc352	0	0	0	0		0	0	0	0	0
126	1	-1	-1	-1	151	446	13.0	21	Nuc353	0	0	0	0		0	0	0	0	0
127	1	-1	-1	-1	192	354	13.0	21	Nuc354	0	0	0	0		0	0	0	0	0
128	1	-1	-1	-1	210	294	13.0	21	Nuc355	0	0	0	0		0	0	0	0	0
129	1	-1	-1	-1	248	242	13.0	21	Nuc356	0	0	0	0		0	0	0	0	0
130	1	-1	-1	-1	384	347	13.0	21	Nuc357	0	0	0	0		0	0	0	0	0
131	1	-1	-1	-1	26	337	14.0	19	Nuc358	0	0	0	0		0	0	0	0	0
132	1	-1	-1	-1	26	291	14.0	19	Nuc359	0	0	0	0		0	0	0	0	0
133	1	-1	-1	-1	27	492	14.0	19	Nuc360	0	0	0	0		0	0	0	0	0
134	1	-1	-1	-1	34	207	14.0	19	Nuc361	0	0	0	0		0	0	0	0	0
135	1	-1	-1	-1	74	195	14.0	19	Nuc362	0	0	0	0		0	0	0	0	0
136	1	-1	-1	-1	111	195	14.0	19	Nuc363	0	0	0	0		0	0	0	0	0
137	1	-1	-1	-1	209	200	14.0	19	Nuc364	0	0	0	0		0	0	0	0	0
138	1	-1	-1	-1	233	369	14.0	19	Nuc365	0	0	0	0		0	0	0	0	0
139	1	-1	-1	-1	261	501	14.0	21	Nuc366	0	0	0	0		0	0	0	0	0
140	1	-1	-1	-1	287	253	14.0	21	Nuc367	0	0	0	0		0	0	0	0	0
141	1	-1	-1	-1	297	210	14.0	21	Nuc368	0	0	0	0		0	0	0	0	0
142	1	-1	-1	-1	369	269	14.0	21	Nuc369	0	0	0	0		0	0	0	0	0
143	1	-1	-1	-1	373	393	14.0	21	Nuc370	0	0	0	0		0	0	0	0	0
144	1	-1	-1	-1	19	398	15.0	17	Nuc371	0	0	0	0		0	0	0	0	0
145	1	-1	-1	-1	129	482	15.0	21	Nuc372	0	0	0	0		0	0	0	0	0
146	1	-1	-1	-1	143	154	15.0	19	Nuc373	0	0	0	0		0	0	0	0	0
147	1	-1	-1	-1	162	284	15.0	21	Nuc374	0	0	0	0		0	0	0	0	0
148	1	-1	-1	-1	237	471	15.0	21	Nuc375	0	0	0	0		0	0	0	0	0
149	1	-1	-1	-1	245	200	15.0	19	Nuc376	0	0	0	0		0	0	0	0	0
150	1	-1	-1	-1	291	451	15.0	19	Nuc377	0	0	0	0		0	0	0	0	0
151	1	-1	-1	-1	309	399	15.0	21	Nuc378	0	0	0	0		0	0	0	0	0
152	1	-1	-1	-1	314	286	15.0	21	Nuc379	0	0	0	0		0	0	0	0	0
153	1	-1	-1	-1	334	446	15.0	21	Nuc380	0	0	0	0		0	0	0	0	0
154	1	-1	-1	-1	373	436	15.0	21	Nuc381	0	0	0	0		0	0	0	0	0
155	1	-1	-1	-1	137	391	16.0	21	Nuc382	0	0	0	0		0	0	0	0	0
156	1	-1	-1	-1	231	408	16.0	21	Nuc383	0	0	0	0		0	0	0	0	0
157	1	-1	-1	-1	273	407	16.0	19	Nuc384	0	0	0	0		0	0	0	0	0
158	1	-1	-1	-1	303	492	16.0	21	Nuc385	0	0	0	0		0	0	0	0	0
159	1	-1	-1	-1	52	397	17.0	15	Nuc386	0	0	0	0		0	0	0	0	0
160	1	-1	-1	-1	69	154	17.0	21	Nuc387	0	0	0	0		0	0	0	0	0
161	1	-1	-1	-1	115	284	17.0	19	Nuc388	0	0	0	0		0	0	0	0	0
162	1	-1	-1	-1	135	220	17.0	21	Nuc389	0	0	0	0		0	0	0	0	0
163	1	-1	-1	-1	166	491	17.0	19	Nuc390	0	0	0	0		0	0	0	0	0
164	1	-1	-1	-1	224	172	17.0	21	Nuc391	0	0	0	0		0	0	0	0	0
165	1	-1	-1	-1	271	358	17.0	19	Nuc392	0	0	0	0		0	0	0	0	0
166	1	-1	-1	-1	321	243	17.0	21	Nuc393	0	0	0	0		0	0	0	0	0
167	1	-1	-1	-1	354	501	17.0	25	Nuc394	0	0	0	0		0	0	0	0	0
168	1	-1	-1	-1	25	160	18.0	19	Nuc395	0	0	0	0		0	0	0	0	0
169	1	-1	-1	-1	37	432	18.0	19	Nuc396	0	0	0	0		0	0	0	0	0
170	1	-1	-1	-1	56	470	18.0	19	Nuc397	0	0	0	0		0	0	0	0	0
171	1	-1	-1	-1	58	291	18.0	17	Nuc398	0	0	0	0		0	0	0	0	0
172	1	-1	-1	-1	83	413	18.0	21	Nuc399	0	0	0	0		0	0	0	0	0
173	1	-1	-1	-1	109	355	18.0	21	Nuc400	0	0	0	0		0	0	0	0	0
174	1	-1	-1	-1	137	320	18.0	21	Nuc401	0	0	0	0		0	0	0	0	0
175	1	-1	-1	-1	148	363	18.0	19	Nuc402	0	0	0	0		0	0	0	0	0
176	1	-1	-1	-1	185	399	18.0	23	Nuc403	0	0	0	0		0	0	0	0	0
177	1	-1	-1	-1	238	336	18.0	21	Nuc404	0	0	0	0		0	0	0	0	0
178	1	-1	-1	-1	1	430	19.0	25	Nuc405	0	0	0	0		0	0	0	0	0
179	1	-1	-1	-1	46	184	19.0	17	Nuc406	0	0	0	0		0	0	0	0	0
180	1	-1	-1	-1	91	311	19.0	17	Nuc407	0	0	0	0		0	0	0	0	0
181	1	-1	-1	-1	114	425	19.0	15	Nuc408	0	0	0	0		0	0	0	0	0
182	1	-1	-1	-1	142	428	19.0	21	Nuc409	0	0	0	0		0	0	0	0	0
183	1	-1	-1	-1	176	314	19.0	19	Nuc410	0	0	0	0		0	0	0	0	0
184	1	-1	-1	-1	193	445	19.0	21	Nuc411	0	0	0	0		0	0	0	0	0
185	1	-1	-1	-1	196	229	19.0	21	Nuc412	0	0	0	0		0	0	0	0	0
186	1	-1	-1	-1	267	480	19.0	19	Nuc413	0	0	0	0		0	0	0	0	0
187	1	-1	-1	-1	344	381	19.0	21	Nuc414	0	0	0	0		0	0	0	0	0
188	1	-1	-1	-1	359	464	19.0	19	Nuc415	0	0	0	0		0	0	0	0	0
189	1	-1	-1	-1	401	370	19.0	25	Nuc416	0	0	0	0		0	0	0	0	0
190	1	-1	-1	-1	15	227	20.0	19	Nuc417	0	0	0	0		0	0	0	0	0
191	1	-1	-1	-1	86	224	20.0	21	Nuc418	0	0	0	0		0	0	0	0	0
192	1	-1	-1	-1	173	185	20.0	21	Nuc419	0	0	0	0		0	0	0	0	0
193	1	-1	-1	-1	212	492	20.0	21	Nuc420	0	0	0	0		0	0	0	0	0
194	1	-1	-1	-1	296	441	20.0	19	Nuc421	0	0	0	0		0	0	0	0	0
195	1	-1	-1	-1	1	186	21.0	23	Nuc422	0	0	0	0		0	0	0	0	0
196	1	-1	-1	-1	1	270	21.0	25	Nuc423	0	0	0	0		0	0	0	0	0
197	1	-1	-1	-1	54	364	21.0	17	Nuc424	0	0	0	0		0	0	0	0	0
198	1	-1	-1	-1	57	248	21.0	17	Nuc425	0	0	0	0		0	0	0	0	0
199	1	-1	-1	-1	93	500	21.0	27	Nuc426	0	0	0	0		0	0	0	0	0
200	1	-1	-1	-1	207	269	21.0	21	Nuc427	0	0	0	0		0	0	0	0	0
201	1	-1	-1	-1	289	327	21.0	19	Nuc428	0	0	0	0		0	0	0	0	0
202	1	-1	-1	-1	377	323	21.0	21	Nuc429	0	0	0	0		0	0	0	0	0
203	1	-1	-1	-1	394	501	21.0	20	Nuc430	0	0	0	0		0	0	0	0	0
204	1	-1	-1	-1	401	425	21.0	25	Nuc431	0	0	0	0		0	0	0	0	0
205	1	-1	-1	-1	401	464	21.0	25	Nuc432	0	0	0	0		0	0	0	0	0
206	1	-1	-1	-1	1	312	22.0	21	Nuc433	0	0	0	0		0	0	0	0	0
207	1	-1	-1	-1	7	370	22.0	21	Nuc434	0	0	0	0		0	0	0	0	0
208	1	-1	-1	-1	123	175	22.0	21	Nuc435	0	0	0	0		0	0	0	0	0
209	1	-1	-1	-1	168	255	22.0	21	Nuc436	0	0	0	0		0	0	0	0	0
210	1	-1	-1	-1	242	295	22.0	21	Nuc437	0	0	0	0		0	0	0	0	0
211	1	-1	-1	-1	252	435	22.0	21	Nuc438	0	0	0	0		0	0	0	0	0
212	1	-1	-1	-1	258	385	22.0	21	Nuc439	0	0	0	0		0	0	0	0	0
213	1	-1	-1	-1	317	354	22.0	21	Nuc440	0	0	0	0		0	0	0	0	0
214	1	-1	-1	-1	324	312	22.0	21	Nuc441	0	0	0	0		0	0	0	0	0
215	1	-1	-1	-1	36	316	23.0	17	Nuc442	0	0	0	0		0	0	0	0	0
216	1	-1	-1	-1	71	336	23.0	21	Nuc443	0	0	0	0		0	0	0	0	0
217	1	-1	-1	-1	100	450	23.0	21	Nuc444	0	0	0	0		0	0	0	0	0
218	1	-1	-1	-1	167	344	23.0	19	Nuc445	0	0	0	0		0	0	0	0	0
219	1	-1	-1	-1	210	367	23.0	19	Nuc446	0	0	0	0		0	0	0	0	0
220	1	-1	-1	-1	243	228	23.0	21	Nuc447	0	0	0	0		0	0	0	0	0
221	1	-1	-1	-1	278	300	23.0	19	Nuc448	0	0	0	0		0	0	0	0	0
222	1	-1	-1	-1	358	427	23.0	19	Nuc449	0	0	0	0		0	0	0	0	0
223	1	-1	-1	-1	27	344	24.0	17	Nuc450	0	0	0	0		0	0	0	0	0
224	1	-1	-1	-1	125	249	24.0	21	Nuc451	0	0	0	0		0	0	0	0	0
225	1	-1	-1	-1	155	466	24.0	17	Nuc452	0	0	0	0		0	0	0	0	0
226	1	-1	-1	-1	174	501	24.0	27	Nuc453	0	0	0	0		0	0	0	0	0
227	1	-1	-1	-1	199	325	24.0	19	Nuc454	0	0	0	0		0	0	0	0	0
228	1	-1	-1	-1	290	410	24.0	21	Nuc455	0	0	0	0		0	0	0	0	0
229	1	-1	-1	-1	341	490	24.0	21	Nuc456	0	0	0	0		0	0	0	0	0
230	1	-1	-1	-1	149	445	6.0	19	Nuc457	0	0	0	0		0	0	0	0	0
231	1	-1	-1	-1	30	333	7.0	17	Nuc458	0	0	0	0		0	0	0	0	0
232	1	-1	-1	-1	72	367	16.0	17	Nuc459	0	0	0	0		0	0	0	0	0
233	1	-1	-1	-1	18	400	20.0	17	Nuc460	0	0	0	0		0	0	0	0	0
234	1	-1	-1	-1	27	492	20.0	19	Nuc461	0	0	0	0		0	0	0	0	0
