# Supplementary material for: A hybrid blob-slice model for accurate and efficient detection of fluorescence labeled nuclei in 3D
Source: BMC Bioinformatics. 2010 Nov 29;11:580. doi: 10.1186/1471-2105-11-580 (PMC3008706; doi:10.1186/1471-2105-11-580)
Supplement: Additional file 3 — Additional Data and Ground Truth. Computed nuclear positions and corrected ground truths for all example data contributing to Figure 4. Zip file contains data in Acetree format comma separated value text files. An explanation of the Acetree file format is included in readme.txt. [file 1471-2105-11-580-S3.ZIP › Data_And_Ground_Truth/celegans/unedited_stats/t020-nuclei]

1	1	-1	1	-1	235	339	17.0	31	Nuc1	368638
2	1	-1	3	-1	255	265	18.0	35	Nuc2	566452
3	1	-1	2	-1	323	227	18.0	35	Nuc3	488258
4	1	-1	4	-1	304	302	20.0	31	Nuc4	349477
