# Supplementary material for: A hybrid blob-slice model for accurate and efficient detection of fluorescence labeled nuclei in 3D
Source: BMC Bioinformatics. 2010 Nov 29;11:580. doi: 10.1186/1471-2105-11-580 (PMC3008706; doi:10.1186/1471-2105-11-580)
Supplement: Additional file 3 — Additional Data and Ground Truth. Computed nuclear positions and corrected ground truths for all example data contributing to Figure 4. Zip file contains data in Acetree format comma separated value text files. An explanation of the Acetree file format is included in readme.txt. [file 1471-2105-11-580-S3.ZIP › Data_And_Ground_Truth/celegans/unedited_stats/t021-nuclei]

1	1	1	2	-1	231	337	17.0	29	Nuc1	319564
2	1	3	1	-1	319	223	18.0	35	Nuc3	501251
3	1	2	3	-1	251	265	19.0	33	Nuc2	475600
4	1	4	4	-1	310	301	20.0	29	Nuc4	306869
