# Supplementary material for: A hybrid blob-slice model for accurate and efficient detection of fluorescence labeled nuclei in 3D
Source: BMC Bioinformatics. 2010 Nov 29;11:580. doi: 10.1186/1471-2105-11-580 (PMC3008706; doi:10.1186/1471-2105-11-580)
Supplement: Additional file 3 — Additional Data and Ground Truth. Computed nuclear positions and corrected ground truths for all example data contributing to Figure 4. Zip file contains data in Acetree format comma separated value text files. An explanation of the Acetree file format is included in readme.txt. [file 1471-2105-11-580-S3.ZIP › Data_And_Ground_Truth/celegans/unedited_stats/t022-nuclei]

1	1	2	3	-1	317	217	17.0	39	Nuc3	592991
2	1	1	1	-1	227	331	17.0	29	Nuc1	338921
3	1	3	2	-1	252	263	18.0	35	Nuc2	536542
4	1	4	4	-1	315	304	19.0	31	Nuc4	375353
