# Supplementary material for: A hybrid blob-slice model for accurate and efficient detection of fluorescence labeled nuclei in 3D
Source: BMC Bioinformatics. 2010 Nov 29;11:580. doi: 10.1186/1471-2105-11-580 (PMC3008706; doi:10.1186/1471-2105-11-580)
Supplement: Additional file 3 — Additional Data and Ground Truth. Computed nuclear positions and corrected ground truths for all example data contributing to Figure 4. Zip file contains data in Acetree format comma separated value text files. An explanation of the Acetree file format is included in readme.txt. [file 1471-2105-11-580-S3.ZIP › Data_And_Ground_Truth/celegans/unedited_stats/t024-nuclei]

1	1	3	2	5	307	221	17.0	27	Nuc3	94888
2	1	2	1	4	263	269	18.0	27	Nuc2	99581
3	1	1	3	-1	225	323	19.0	31	Nuc1	413192
4	1	4	6	-1	322	301	19.0	29	Nuc4	343032
