# Supplementary material for: A hybrid blob-slice model for accurate and efficient detection of fluorescence labeled nuclei in 3D
Source: BMC Bioinformatics. 2010 Nov 29;11:580. doi: 10.1186/1471-2105-11-580 (PMC3008706; doi:10.1186/1471-2105-11-580)
Supplement: Additional file 3 — Additional Data and Ground Truth. Computed nuclear positions and corrected ground truths for all example data contributing to Figure 4. Zip file contains data in Acetree format comma separated value text files. An explanation of the Acetree file format is included in readme.txt. [file 1471-2105-11-580-S3.ZIP › Data_And_Ground_Truth/celegans/unedited_stats/t025-nuclei]

1	1	2	2	-1	270	270	14.0	21	Nuc2t	44687
2	1	1	3	-1	318	226	14.0	23	Nuc3t	51137
3	1	3	6	-1	226	318	19.0	29	Nuc1	346671
4	1	2	5	-1	265	270	19.0	23	Nuc2b	56699
5	1	1	4	-1	313	225	19.0	23	Nuc3b	53668
6	1	4	1	-1	319	305	21.0	31	Nuc4	432183
