# Supplementary material for: A hybrid blob-slice model for accurate and efficient detection of fluorescence labeled nuclei in 3D
Source: BMC Bioinformatics. 2010 Nov 29;11:580. doi: 10.1186/1471-2105-11-580 (PMC3008706; doi:10.1186/1471-2105-11-580)
Supplement: Additional file 3 — Additional Data and Ground Truth. Computed nuclear positions and corrected ground truths for all example data contributing to Figure 4. Zip file contains data in Acetree format comma separated value text files. An explanation of the Acetree file format is included in readme.txt. [file 1471-2105-11-580-S3.ZIP › Data_And_Ground_Truth/celegans/unedited_stats/t026-nuclei]

1	1	6	2	-1	304	284	24.0	33	Nuc4	455881
2	1	1	3	-1	283	282	12.0	19	Nuc2t	38602
3	1	2	6	-1	321	228	14.0	19	Nuc3t	32803
4	1	5	5	-1	297	220	16.0	19	Nuc3b	37338
5	1	4	4	-1	261	277	17.0	19	Nuc2b	39954
6	1	3	1	-1	240	326	18.0	29	Nuc1	340552
