# Supplementary material for: A hybrid blob-slice model for accurate and efficient detection of fluorescence labeled nuclei in 3D
Source: BMC Bioinformatics. 2010 Nov 29;11:580. doi: 10.1186/1471-2105-11-580 (PMC3008706; doi:10.1186/1471-2105-11-580)
Supplement: Additional file 3 — Additional Data and Ground Truth. Computed nuclear positions and corrected ground truths for all example data contributing to Figure 4. Zip file contains data in Acetree format comma separated value text files. An explanation of the Acetree file format is included in readme.txt. [file 1471-2105-11-580-S3.ZIP › Data_And_Ground_Truth/celegans/unedited_stats/t027-nuclei]

1	1	6	5	-1	243	327	19.0	29	Nuc1	359054
2	1	1	6	-1	292	279	24.0	33	Nuc4	449731
3	1	2	1	-1	287	288	12.0	21	Nuc2t	74021
4	1	5	2	-1	260	276	15.0	21	Nuc2b	74490
5	1	4	3	-1	299	218	15.0	21	Nuc3b	68860
6	1	3	4	-1	327	226	15.0	21	Nuc3t	64942
