# Supplementary material for: A hybrid blob-slice model for accurate and efficient detection of fluorescence labeled nuclei in 3D
Source: BMC Bioinformatics. 2010 Nov 29;11:580. doi: 10.1186/1471-2105-11-580 (PMC3008706; doi:10.1186/1471-2105-11-580)
Supplement: Additional file 3 — Additional Data and Ground Truth. Computed nuclear positions and corrected ground truths for all example data contributing to Figure 4. Zip file contains data in Acetree format comma separated value text files. An explanation of the Acetree file format is included in readme.txt. [file 1471-2105-11-580-S3.ZIP › Data_And_Ground_Truth/celegans/unedited_stats/t028-nuclei]

1	1	3	1	-1	286	287	11.0	23	Nuc2t	123371
2	1	4	3	-1	254	274	14.0	23	Nuc2b	120139
3	1	5	2	-1	299	221	14.0	23	Nuc3b	107655
4	1	6	4	-1	333	232	15.0	25	Nuc3t	129062
5	1	1	5	-1	246	330	21.0	31	Nuc1	421602
6	1	2	6	-1	285	278	21.0	31	Nuc4	197507
