# Supplementary material for: A hybrid blob-slice model for accurate and efficient detection of fluorescence labeled nuclei in 3D
Source: BMC Bioinformatics. 2010 Nov 29;11:580. doi: 10.1186/1471-2105-11-580 (PMC3008706; doi:10.1186/1471-2105-11-580)
Supplement: Additional file 3 — Additional Data and Ground Truth. Computed nuclear positions and corrected ground truths for all example data contributing to Figure 4. Zip file contains data in Acetree format comma separated value text files. An explanation of the Acetree file format is included in readme.txt. [file 1471-2105-11-580-S3.ZIP › Data_And_Ground_Truth/celegans/unedited_stats/t029-nuclei]

1	1	1	1	-1	287	291	11.0	25	Nuc2t	193328
2	1	3	2	-1	297	216	14.0	25	Nuc3b	170836
3	1	2	3	-1	244	276	16.0	25	Nuc2b	169497
4	1	4	4	-1	340	228	17.0	25	Nuc3t	156764
5	1	5	5	-1	254	330	22.0	31	Nuc1	392638
6	1	6	6	-1	288	283	23.0	23	Nuc4	76728
