# Supplementary material for: A hybrid blob-slice model for accurate and efficient detection of fluorescence labeled nuclei in 3D
Source: BMC Bioinformatics. 2010 Nov 29;11:580. doi: 10.1186/1471-2105-11-580 (PMC3008706; doi:10.1186/1471-2105-11-580)
Supplement: Additional file 3 — Additional Data and Ground Truth. Computed nuclear positions and corrected ground truths for all example data contributing to Figure 4. Zip file contains data in Acetree format comma separated value text files. An explanation of the Acetree file format is included in readme.txt. [file 1471-2105-11-580-S3.ZIP › Data_And_Ground_Truth/celegans/unedited_stats/t030-nuclei]

1	1	1	2	-1	294	292	11.0	27	Nuc2t	256879
2	1	2	3	-1	289	214	14.0	27	Nuc3b	233708
3	1	3	5	-1	237	278	17.0	25	Nuc2b	194460
4	1	4	4	-1	347	227	17.0	27	Nuc3t	218512
5	1	5	1	-1	255	331	22.0	31	Nuc1	360789
6	1	6	6	-1	298	269	25.0	21	Nuc4	44299
