# Supplementary material for: A hybrid blob-slice model for accurate and efficient detection of fluorescence labeled nuclei in 3D
Source: BMC Bioinformatics. 2010 Nov 29;11:580. doi: 10.1186/1471-2105-11-580 (PMC3008706; doi:10.1186/1471-2105-11-580)
Supplement: Additional file 3 — Additional Data and Ground Truth. Computed nuclear positions and corrected ground truths for all example data contributing to Figure 4. Zip file contains data in Acetree format comma separated value text files. An explanation of the Acetree file format is included in readme.txt. [file 1471-2105-11-580-S3.ZIP › Data_And_Ground_Truth/celegans/unedited_stats/t031-nuclei]

1	1	5	4	-1	255	329	19.0	33	Nuc1	233625
2	1	1	1	-1	291	290	10.0	27	Nuc2t	276091
3	1	2	3	-1	283	211	15.0	27	Nuc3b	250657
4	1	4	2	-1	351	232	16.0	27	Nuc3t	239451
5	1	3	5	-1	234	266	21.0	29	Nuc2b	300517
6	1	6	6	7	298	269	25.0	21	Nuc4	44299
