# Supplementary material for: A hybrid blob-slice model for accurate and efficient detection of fluorescence labeled nuclei in 3D
Source: BMC Bioinformatics. 2010 Nov 29;11:580. doi: 10.1186/1471-2105-11-580 (PMC3008706; doi:10.1186/1471-2105-11-580)
Supplement: Additional file 3 — Additional Data and Ground Truth. Computed nuclear positions and corrected ground truths for all example data contributing to Figure 4. Zip file contains data in Acetree format comma separated value text files. An explanation of the Acetree file format is included in readme.txt. [file 1471-2105-11-580-S3.ZIP › Data_And_Ground_Truth/celegans/unedited_stats/t032-nuclei]

1	1	2	2	-1	293	285	10.0	29	Nuc2t	329655
2	1	4	3	-1	351	232	14.0	31	Nuc3t	338324
3	1	3	4	-1	279	210	16.0	29	Nuc3b	309508
4	1	1	1	-1	254	328	18.0	23	Nuc1	59414
5	1	5	5	-1	236	264	22.0	29	Nuc2b	309342
6	1	6	6	-1	294	302	23.0	23	Nuc4w	70037
7	1	6	7	-1	307	275	25.0	25	Nuc4e	72986
