# Supplementary material for: A hybrid blob-slice model for accurate and efficient detection of fluorescence labeled nuclei in 3D
Source: BMC Bioinformatics. 2010 Nov 29;11:580. doi: 10.1186/1471-2105-11-580 (PMC3008706; doi:10.1186/1471-2105-11-580)
Supplement: Additional file 3 — Additional Data and Ground Truth. Computed nuclear positions and corrected ground truths for all example data contributing to Figure 4. Zip file contains data in Acetree format comma separated value text files. An explanation of the Acetree file format is included in readme.txt. [file 1471-2105-11-580-S3.ZIP › Data_And_Ground_Truth/celegans/unedited_stats/t033-nuclei]

1	1	4	3	-1	250	328	19.0	23	Nuc1	57557
2	1	1	1	-1	300	284	11.0	29	Nuc2t	322589
3	1	2	2	-1	347	228	12.0	31	Nuc3t	339186
4	1	3	4	-1	275	215	17.0	29	Nuc3b	324452
5	1	5	5	-1	235	265	23.0	31	Nuc2b	365288
6	1	6	6	-1	293	305	24.0	23	Nuc4w	92101
7	1	7	7	-1	311	273	25.0	23	Nuc4e	74362
