# Supplementary material for: A hybrid blob-slice model for accurate and efficient detection of fluorescence labeled nuclei in 3D
Source: BMC Bioinformatics. 2010 Nov 29;11:580. doi: 10.1186/1471-2105-11-580 (PMC3008706; doi:10.1186/1471-2105-11-580)
Supplement: Additional file 3 — Additional Data and Ground Truth. Computed nuclear positions and corrected ground truths for all example data contributing to Figure 4. Zip file contains data in Acetree format comma separated value text files. An explanation of the Acetree file format is included in readme.txt. [file 1471-2105-11-580-S3.ZIP › Data_And_Ground_Truth/celegans/unedited_stats/t034-nuclei]

1	1	2	1	-1	302	286	11.0	31	Nuc2t	391628
2	1	3	4	-1	346	221	13.0	31	Nuc3t	348768
3	1	1	2	5	246	319	16.0	21	Nuc1	39257
4	1	4	3	-1	272	216	16.0	31	Nuc3b	374829
5	1	5	6	-1	239	269	23.0	31	Nuc2b	334533
6	1	6	7	-1	292	309	23.0	25	Nuc4w	135647
7	1	7	8	-1	316	269	26.0	23	Nuc4e	84375
