# Supplementary material for: A hybrid blob-slice model for accurate and efficient detection of fluorescence labeled nuclei in 3D
Source: BMC Bioinformatics. 2010 Nov 29;11:580. doi: 10.1186/1471-2105-11-580 (PMC3008706; doi:10.1186/1471-2105-11-580)
Supplement: Additional file 3 — Additional Data and Ground Truth. Computed nuclear positions and corrected ground truths for all example data contributing to Figure 4. Zip file contains data in Acetree format comma separated value text files. An explanation of the Acetree file format is included in readme.txt. [file 1471-2105-11-580-S3.ZIP › Data_And_Ground_Truth/celegans/unedited_stats/t035-nuclei]

1	1	1	1	-1	306	290	11.0	31	Nuc2t	391078
2	1	3	3	-1	246	319	15.0	23	Nuc1w	64662
3	1	4	2	-1	273	216	16.0	31	Nuc3b	386327
4	1	2	4	-1	348	217	16.0	31	Nuc3t	352067
5	1	3	5	-1	259	343	20.0	21	Nuc1e	48168
6	1	5	6	-1	236	273	23.0	29	Nuc2b	266898
7	1	6	7	-1	284	314	23.0	25	Nuc4w	156291
8	1	7	8	-1	313	261	25.0	25	Nuc4e	117104
