# Supplementary material for: A hybrid blob-slice model for accurate and efficient detection of fluorescence labeled nuclei in 3D
Source: BMC Bioinformatics. 2010 Nov 29;11:580. doi: 10.1186/1471-2105-11-580 (PMC3008706; doi:10.1186/1471-2105-11-580)
Supplement: Additional file 3 — Additional Data and Ground Truth. Computed nuclear positions and corrected ground truths for all example data contributing to Figure 4. Zip file contains data in Acetree format comma separated value text files. An explanation of the Acetree file format is included in readme.txt. [file 1471-2105-11-580-S3.ZIP › Data_And_Ground_Truth/celegans/unedited_stats/t036-nuclei]

1	1	1	1	-1	309	293	11.0	31	Nuc2t	368608
2	1	3	3	-1	275	220	14.0	33	Nuc3b	411076
3	1	2	2	-1	249	317	15.0	21	Nuc1w	72405
4	1	4	4	-1	346	221	16.0	31	Nuc3t	329928
5	1	5	5	-1	260	345	20.0	23	Nuc1e	76812
6	1	6	7	-1	234	278	23.0	31	Nuc2b	332843
7	1	7	6	-1	278	319	23.0	27	Nuc4w	201617
8	1	8	8	-1	309	254	25.0	25	Nuc4e	130307
