# Supplementary material for: A hybrid blob-slice model for accurate and efficient detection of fluorescence labeled nuclei in 3D
Source: BMC Bioinformatics. 2010 Nov 29;11:580. doi: 10.1186/1471-2105-11-580 (PMC3008706; doi:10.1186/1471-2105-11-580)
Supplement: Additional file 3 — Additional Data and Ground Truth. Computed nuclear positions and corrected ground truths for all example data contributing to Figure 4. Zip file contains data in Acetree format comma separated value text files. An explanation of the Acetree file format is included in readme.txt. [file 1471-2105-11-580-S3.ZIP › Data_And_Ground_Truth/celegans/unedited_stats/t037-nuclei]

1	1	1	1	-1	312	294	13.0	31	Nuc2t	385110
2	1	3	2	-1	247	318	14.0	23	Nuc1w	110896
3	1	2	3	-1	275	220	14.0	31	Nuc3b	353965
4	1	4	4	-1	345	221	16.0	31	Nuc3t	337944
5	1	5	5	-1	261	344	21.0	23	Nuc1e	96527
6	1	7	6	-1	279	320	22.0	27	Nuc4w	217747
7	1	6	7	-1	235	279	23.0	31	Nuc2b	333448
8	1	8	8	-1	309	253	25.0	25	Nuc4e	129450
