# Supplementary material for: A hybrid blob-slice model for accurate and efficient detection of fluorescence labeled nuclei in 3D
Source: BMC Bioinformatics. 2010 Nov 29;11:580. doi: 10.1186/1471-2105-11-580 (PMC3008706; doi:10.1186/1471-2105-11-580)
Supplement: Additional file 3 — Additional Data and Ground Truth. Computed nuclear positions and corrected ground truths for all example data contributing to Figure 4. Zip file contains data in Acetree format comma separated value text files. An explanation of the Acetree file format is included in readme.txt. [file 1471-2105-11-580-S3.ZIP › Data_And_Ground_Truth/celegans/unedited_stats/t038-nuclei]

1	1	1	3	-1	309	295	12.0	31	Nuc2t	391458
2	1	2	2	-1	245	317	13.0	25	Nuc1w	165130
3	1	3	1	-1	274	220	14.0	31	Nuc3b	350584
4	1	4	4	-1	345	223	17.0	29	Nuc3t	276443
5	1	5	5	-1	263	348	22.0	25	Nuc1e	143649
6	1	6	7	-1	280	319	23.0	27	Nuc4w	217667
7	1	7	6	-1	235	278	24.0	31	Nuc2b	325567
8	1	8	8	-1	309	257	25.0	27	Nuc4e	158730
