# Supplementary material for: A hybrid blob-slice model for accurate and efficient detection of fluorescence labeled nuclei in 3D
Source: BMC Bioinformatics. 2010 Nov 29;11:580. doi: 10.1186/1471-2105-11-580 (PMC3008706; doi:10.1186/1471-2105-11-580)
Supplement: Additional file 3 — Additional Data and Ground Truth. Computed nuclear positions and corrected ground truths for all example data contributing to Figure 4. Zip file contains data in Acetree format comma separated value text files. An explanation of the Acetree file format is included in readme.txt. [file 1471-2105-11-580-S3.ZIP › Data_And_Ground_Truth/celegans/unedited_stats/t039-nuclei]

1	1	3	3	-1	274	224	11.0	33	Nuc3b	313521
2	1	2	1	-1	245	316	12.0	27	Nuc1w	246285
3	1	1	2	-1	311	295	14.0	31	Nuc2t	321054
4	1	4	4	-1	346	224	19.0	31	Nuc3t	311455
5	1	5	5	-1	263	352	22.0	25	Nuc1e	179442
6	1	7	6	-1	233	278	23.0	33	Nuc2b	368045
7	1	6	7	-1	277	317	24.0	27	Nuc4w	211407
8	1	8	8	-1	306	256	24.0	27	Nuc4e	160620
