# Supplementary material for: A hybrid blob-slice model for accurate and efficient detection of fluorescence labeled nuclei in 3D
Source: BMC Bioinformatics. 2010 Nov 29;11:580. doi: 10.1186/1471-2105-11-580 (PMC3008706; doi:10.1186/1471-2105-11-580)
Supplement: Additional file 3 — Additional Data and Ground Truth. Computed nuclear positions and corrected ground truths for all example data contributing to Figure 4. Zip file contains data in Acetree format comma separated value text files. An explanation of the Acetree file format is included in readme.txt. [file 1471-2105-11-580-S3.ZIP › Data_And_Ground_Truth/celegans/unedited_stats/t040-nuclei]

1	1	2	1	-1	247	316	11.0	27	Nuc1w	275818
2	1	3	3	-1	315	287	13.0	27	Nuc2t	135379
3	1	1	2	-1	274	230	14.0	27	Nuc3b	128583
4	1	4	4	-1	345	222	17.0	29	Nuc3t	148738
5	1	5	6	-1	265	351	21.0	27	Nuc1e	235441
6	1	6	5	-1	229	277	23.0	35	Nuc2b	267625
7	1	7	7	-1	278	319	24.0	27	Nuc4w	221056
8	1	8	8	-1	305	254	25.0	29	Nuc4e	210883
