# Supplementary material for: A hybrid blob-slice model for accurate and efficient detection of fluorescence labeled nuclei in 3D
Source: BMC Bioinformatics. 2010 Nov 29;11:580. doi: 10.1186/1471-2105-11-580 (PMC3008706; doi:10.1186/1471-2105-11-580)
Supplement: Additional file 3 — Additional Data and Ground Truth. Computed nuclear positions and corrected ground truths for all example data contributing to Figure 4. Zip file contains data in Acetree format comma separated value text files. An explanation of the Acetree file format is included in readme.txt. [file 1471-2105-11-580-S3.ZIP › Data_And_Ground_Truth/celegans/unedited_stats/t041-nuclei]

1	1	1	1	-1	247	318	10.0	27	Nuc1w	284332
2	1	3	2	5	274	237	14.0	23	Nuc3b	79813
3	1	2	3	6	319	285	16.0	23	Nuc2t	89357
4	1	4	4	8	334	218	18.0	25	Nuc3t	100826
5	1	6	9	11	243	282	21.0	23	Nuc2b	76983
6	1	5	7	-1	268	351	21.0	27	Nuc1e	238934
7	1	7	10	-1	280	316	24.0	27	Nuc4w	208495
8	1	8	12	-1	298	250	25.0	29	Nuc4e	204745
