# Supplementary material for: A hybrid blob-slice model for accurate and efficient detection of fluorescence labeled nuclei in 3D
Source: BMC Bioinformatics. 2010 Nov 29;11:580. doi: 10.1186/1471-2105-11-580 (PMC3008706; doi:10.1186/1471-2105-11-580)
Supplement: Additional file 3 — Additional Data and Ground Truth. Computed nuclear positions and corrected ground truths for all example data contributing to Figure 4. Zip file contains data in Acetree format comma separated value text files. An explanation of the Acetree file format is included in readme.txt. [file 1471-2105-11-580-S3.ZIP › Data_And_Ground_Truth/celegans/unedited_stats/t042-nuclei]

1	1	1	3	-1	241	316	10.0	27	Nuc1w	292200
2	1	2	5	-1	270	246	13.0	19	Nuc3bd	39986
3	1	3	4	-1	319	272	14.0	19	Nuc2tu	39956
4	1	4	6	-1	331	216	14.0	21	Nuc3tt	52151
5	1	2	9	-1	278	229	17.0	19	Nuc3bu	38168
6	1	3	7	-1	317	292	17.0	19	Nuc2td	40915
7	1	6	8	-1	267	353	19.0	25	Nuc1e	197765
8	1	4	10	-1	337	221	20.0	21	Nuc3tb	58283
9	1	5	11	-1	243	273	22.0	21	Nuc2bu	55334
10	1	7	1	-1	278	324	22.0	27	Nuc4w	233344
11	1	5	12	-1	249	294	23.0	19	Nuc2bd	36778
12	1	8	2	-1	300	255	24.0	29	Nuc4e	209663
