# Supplementary material for: A hybrid blob-slice model for accurate and efficient detection of fluorescence labeled nuclei in 3D
Source: BMC Bioinformatics. 2010 Nov 29;11:580. doi: 10.1186/1471-2105-11-580 (PMC3008706; doi:10.1186/1471-2105-11-580)
Supplement: Additional file 3 — Additional Data and Ground Truth. Computed nuclear positions and corrected ground truths for all example data contributing to Figure 4. Zip file contains data in Acetree format comma separated value text files. An explanation of the Acetree file format is included in readme.txt. [file 1471-2105-11-580-S3.ZIP › Data_And_Ground_Truth/celegans/unedited_stats/t043-nuclei]

1	1	10	11	-1	281	330	22.0	29	Nuc4w	288198
2	1	12	1	-1	302	265	24.0	29	Nuc4e	236775
3	1	1	3	-1	233	304	11.0	29	Nuc1w	327161
4	1	3	2	-1	316	268	12.0	19	Nuc2tu	47437
5	1	2	4	-1	271	241	13.0	19	Nuc3bd	47219
6	1	4	7	-1	336	213	14.0	21	Nuc3tt	57343
7	1	6	5	-1	310	294	15.0	19	Nuc2td	46236
8	1	7	6	-1	262	350	16.0	23	Nuc1e	159184
9	1	5	8	-1	282	225	19.0	19	Nuc3bu	41189
10	1	8	9	-1	342	226	21.0	21	Nuc3tb	61740
11	1	9	12	-1	245	270	23.0	21	Nuc2bu	60950
12	1	11	10	-1	248	298	23.0	19	Nuc2bd	43415
