# Supplementary material for: A hybrid blob-slice model for accurate and efficient detection of fluorescence labeled nuclei in 3D
Source: BMC Bioinformatics. 2010 Nov 29;11:580. doi: 10.1186/1471-2105-11-580 (PMC3008706; doi:10.1186/1471-2105-11-580)
Supplement: Additional file 3 — Additional Data and Ground Truth. Computed nuclear positions and corrected ground truths for all example data contributing to Figure 4. Zip file contains data in Acetree format comma separated value text files. An explanation of the Acetree file format is included in readme.txt. [file 1471-2105-11-580-S3.ZIP › Data_And_Ground_Truth/celegans/unedited_stats/t044-nuclei]

1	1	2	10	-1	304	270	25.0	29	Nuc4e	219572
2	1	4	1	-1	317	264	10.0	21	Nuc2tu	83840
3	1	3	2	-1	235	303	11.0	27	Nuc1w	275482
4	1	5	3	-1	269	241	13.0	21	Nuc3bd	82376
5	1	7	5	-1	316	290	14.0	21	Nuc2td	78425
6	1	8	4	-1	263	346	15.0	25	Nuc1e	194464
7	1	6	6	-1	336	208	15.0	21	Nuc3tt	74289
8	1	9	7	-1	283	225	19.0	21	Nuc3bu	69847
9	1	10	8	-1	341	229	21.0	21	Nuc3tb	77271
10	1	12	11	-1	249	302	23.0	21	Nuc2bd	72834
11	1	1	9	-1	283	330	23.0	27	Nuc4w	246990
12	1	11	12	-1	244	272	24.0	21	Nuc2bu	75214
