# Supplementary material for: A hybrid blob-slice model for accurate and efficient detection of fluorescence labeled nuclei in 3D
Source: BMC Bioinformatics. 2010 Nov 29;11:580. doi: 10.1186/1471-2105-11-580 (PMC3008706; doi:10.1186/1471-2105-11-580)
Supplement: Additional file 3 — Additional Data and Ground Truth. Computed nuclear positions and corrected ground truths for all example data contributing to Figure 4. Zip file contains data in Acetree format comma separated value text files. An explanation of the Acetree file format is included in readme.txt. [file 1471-2105-11-580-S3.ZIP › Data_And_Ground_Truth/celegans/unedited_stats/t045-nuclei]

1	1	2	1	-1	322	262	10.0	23	Nuc2tu	119787
2	1	3	2	-1	237	305	11.0	29	Nuc1w	313679
3	1	4	3	-1	270	243	13.0	23	Nuc3bd	119690
4	1	6	4	-1	260	345	15.0	25	Nuc1e	187279
5	1	5	5	-1	312	292	15.0	23	Nuc2td	116262
6	1	7	6	-1	334	207	16.0	23	Nuc3tt	102711
7	1	8	7	-1	286	223	20.0	21	Nuc3bu	86614
8	1	9	10	-1	339	235	21.0	23	Nuc3tb	106168
9	1	11	8	-1	281	326	22.0	29	Nuc4w	271900
10	1	1	9	-1	302	268	22.0	27	Nuc4e	173768
11	1	10	11	-1	251	303	23.0	23	Nuc2bd	102861
12	1	12	12	-1	240	267	24.0	21	Nuc2bu	89687
