# Supplementary material for: A hybrid blob-slice model for accurate and efficient detection of fluorescence labeled nuclei in 3D
Source: BMC Bioinformatics. 2010 Nov 29;11:580. doi: 10.1186/1471-2105-11-580 (PMC3008706; doi:10.1186/1471-2105-11-580)
Supplement: Additional file 3 — Additional Data and Ground Truth. Computed nuclear positions and corrected ground truths for all example data contributing to Figure 4. Zip file contains data in Acetree format comma separated value text files. An explanation of the Acetree file format is included in readme.txt. [file 1471-2105-11-580-S3.ZIP › Data_And_Ground_Truth/celegans/unedited_stats/t046-nuclei]

1	1	1	1	-1	322	259	9.0	23	Nuc2tu	136063
2	1	2	3	-1	235	303	11.0	29	Nuc1w	299837
3	1	3	2	-1	268	242	12.0	23	Nuc3bd	131721
4	1	4	4	-1	259	345	15.0	25	Nuc1e	175584
5	1	5	5	-1	312	295	15.0	25	Nuc2td	162402
6	1	6	6	-1	334	203	16.0	25	Nuc3tt	143949
7	1	7	9	-1	289	222	21.0	25	Nuc3bu	152591
8	1	9	8	-1	282	327	22.0	29	Nuc4w	270042
9	1	10	10	-1	302	270	22.0	29	Nuc4e	212405
10	1	8	7	-1	337	239	22.0	25	Nuc3tb	145930
11	1	11	11	-1	252	305	23.0	23	Nuc2bd	110178
12	1	12	12	-1	240	265	24.0	23	Nuc2bu	116443
