# Supplementary material for: A hybrid blob-slice model for accurate and efficient detection of fluorescence labeled nuclei in 3D
Source: BMC Bioinformatics. 2010 Nov 29;11:580. doi: 10.1186/1471-2105-11-580 (PMC3008706; doi:10.1186/1471-2105-11-580)
Supplement: Additional file 3 — Additional Data and Ground Truth. Computed nuclear positions and corrected ground truths for all example data contributing to Figure 4. Zip file contains data in Acetree format comma separated value text files. An explanation of the Acetree file format is included in readme.txt. [file 1471-2105-11-580-S3.ZIP › Data_And_Ground_Truth/celegans/unedited_stats/t047-nuclei]

1	1	1	1	-1	325	254	8.0	27	Nuc2tu	210924
2	1	3	2	-1	268	245	10.0	25	Nuc3bd	173460
3	1	2	3	-1	238	305	11.0	29	Nuc1w	292708
4	1	4	5	-1	258	346	15.0	25	Nuc1e	181401
5	1	5	4	-1	314	301	15.0	25	Nuc2td	171625
6	1	6	6	-1	334	198	16.0	27	Nuc3tt	180745
7	1	10	7	-1	336	244	21.0	25	Nuc3tb	148201
8	1	8	8	-1	283	325	22.0	29	Nuc4w	254614
9	1	7	9	-1	290	220	22.0	25	Nuc3bu	158107
10	1	9	10	-1	303	269	22.0	29	Nuc4e	187278
11	1	11	12	-1	249	304	23.0	23	Nuc2bd	102945
12	1	12	11	-1	238	261	24.0	25	Nuc2bu	153655
