# Supplementary material for: A hybrid blob-slice model for accurate and efficient detection of fluorescence labeled nuclei in 3D
Source: BMC Bioinformatics. 2010 Nov 29;11:580. doi: 10.1186/1471-2105-11-580 (PMC3008706; doi:10.1186/1471-2105-11-580)
Supplement: Additional file 3 — Additional Data and Ground Truth. Computed nuclear positions and corrected ground truths for all example data contributing to Figure 4. Zip file contains data in Acetree format comma separated value text files. An explanation of the Acetree file format is included in readme.txt. [file 1471-2105-11-580-S3.ZIP › Data_And_Ground_Truth/celegans/unedited_stats/t048-nuclei]

1	1	1	1	-1	322	244	9.0	27	Nuc2tu	216542
2	1	2	2	-1	265	245	10.0	27	Nuc3bd	221172
3	1	3	4	-1	239	301	13.0	29	Nuc1w	273787
4	1	5	3	-1	313	304	14.0	25	Nuc2td	178354
5	1	4	5	-1	255	344	15.0	25	Nuc1e	174480
6	1	6	7	-1	338	198	19.0	27	Nuc3tt	197277
7	1	7	6	-1	342	249	20.0	25	Nuc3tb	153616
8	1	8	8	-1	284	326	22.0	29	Nuc4w	253548
9	1	9	9	-1	293	219	22.0	27	Nuc3bu	205114
10	1	10	10	-1	309	272	23.0	25	Nuc4e	80980
11	1	12	11	-1	239	257	24.0	25	Nuc2bu	168918
12	1	11	12	-1	247	309	25.0	25	Nuc2bd	131747
