# Supplementary material for: A hybrid blob-slice model for accurate and efficient detection of fluorescence labeled nuclei in 3D
Source: BMC Bioinformatics. 2010 Nov 29;11:580. doi: 10.1186/1471-2105-11-580 (PMC3008706; doi:10.1186/1471-2105-11-580)
Supplement: Additional file 3 — Additional Data and Ground Truth. Computed nuclear positions and corrected ground truths for all example data contributing to Figure 4. Zip file contains data in Acetree format comma separated value text files. An explanation of the Acetree file format is included in readme.txt. [file 1471-2105-11-580-S3.ZIP › Data_And_Ground_Truth/celegans/unedited_stats/t049-nuclei]

1	1	1	1	-1	317	239	9.0	27	Nuc2tu	219995
2	1	2	2	-1	265	242	10.0	27	Nuc3bd	226378
3	1	4	3	-1	310	305	12.0	27	Nuc2td	232490
4	1	3	4	-1	242	297	14.0	29	Nuc1w	270506
5	1	5	5	-1	250	342	15.0	25	Nuc1e	179209
6	1	7	6	-1	347	252	19.0	25	Nuc3tb	172815
7	1	6	7	-1	340	200	20.0	27	Nuc3tt	208795
8	1	8	8	-1	287	326	22.0	29	Nuc4w	143258
9	1	9	11	-1	295	219	22.0	27	Nuc3bu	186789
10	1	10	9	10	305	272	22.0	23	Nuc4e	70957
11	1	11	12	-1	241	256	23.0	27	Nuc2bu	207963
12	1	12	13	-1	243	310	24.0	25	Nuc2bd	137867
