# Supplementary material for: A hybrid blob-slice model for accurate and efficient detection of fluorescence labeled nuclei in 3D
Source: BMC Bioinformatics. 2010 Nov 29;11:580. doi: 10.1186/1471-2105-11-580 (PMC3008706; doi:10.1186/1471-2105-11-580)
Supplement: Additional file 3 — Additional Data and Ground Truth. Computed nuclear positions and corrected ground truths for all example data contributing to Figure 4. Zip file contains data in Acetree format comma separated value text files. An explanation of the Acetree file format is included in readme.txt. [file 1471-2105-11-580-S3.ZIP › Data_And_Ground_Truth/celegans/unedited_stats/t050-nuclei]

1	1	1	1	-1	313	237	9.0	27	Nuc2tu	237185
2	1	2	2	-1	264	240	11.0	27	Nuc3bd	242611
3	1	3	3	-1	309	304	12.0	27	Nuc2td	260506
4	1	4	4	-1	243	295	15.0	29	Nuc1w	297910
5	1	5	5	-1	251	342	15.0	25	Nuc1e	228129
6	1	6	6	-1	349	254	18.0	27	Nuc3tb	263076
7	1	7	7	-1	339	202	20.0	27	Nuc3tt	239758
8	1	8	8	9	289	321	22.0	23	Nuc4w	96786
9	1	10	12	-1	300	277	22.0	21	Nuc4ew	54239
10	1	10	13	-1	314	263	22.0	21	Nuc4ee	52442
11	1	9	11	-1	295	220	23.0	27	Nuc3bu	220095
12	1	11	10	-1	242	255	24.0	27	Nuc2bu	264013
13	1	12	14	-1	241	310	24.0	27	Nuc2bd	225417
