# Supplementary material for: A hybrid blob-slice model for accurate and efficient detection of fluorescence labeled nuclei in 3D
Source: BMC Bioinformatics. 2010 Nov 29;11:580. doi: 10.1186/1471-2105-11-580 (PMC3008706; doi:10.1186/1471-2105-11-580)
Supplement: Additional file 3 — Additional Data and Ground Truth. Computed nuclear positions and corrected ground truths for all example data contributing to Figure 4. Zip file contains data in Acetree format comma separated value text files. An explanation of the Acetree file format is included in readme.txt. [file 1471-2105-11-580-S3.ZIP › Data_And_Ground_Truth/celegans/unedited_stats/t051-nuclei]

1	1	1	1	-1	308	242	10.0	27	Nuc2tu	234457
2	1	2	3	-1	262	242	11.0	27	Nuc3bd	250365
3	1	3	2	-1	311	303	11.0	29	Nuc2td	292357
4	1	4	4	-1	244	297	15.0	31	Nuc1w	339870
5	1	5	5	-1	254	342	15.0	25	Nuc1e	226551
6	1	6	6	-1	351	252	16.0	27	Nuc3tb	229085
7	1	7	7	-1	335	201	20.0	27	Nuc3tt	239128
8	1	8	8	-1	281	329	21.0	19	Nuc4ww	43734
9	1	8	9	-1	295	317	22.0	21	Nuc4we	69677
10	1	12	10	-1	242	255	23.0	27	Nuc2bu	265889
11	1	11	13	-1	293	220	23.0	27	Nuc3bu	223962
12	1	9	11	-1	299	275	23.0	21	Nuc4ew	60071
13	1	10	12	-1	321	262	23.0	23	Nuc4ee	76627
14	1	13	14	-1	238	312	24.0	25	Nuc2bd	201774
