# Supplementary material for: A hybrid blob-slice model for accurate and efficient detection of fluorescence labeled nuclei in 3D
Source: BMC Bioinformatics. 2010 Nov 29;11:580. doi: 10.1186/1471-2105-11-580 (PMC3008706; doi:10.1186/1471-2105-11-580)
Supplement: Additional file 3 — Additional Data and Ground Truth. Computed nuclear positions and corrected ground truths for all example data contributing to Figure 4. Zip file contains data in Acetree format comma separated value text files. An explanation of the Acetree file format is included in readme.txt. [file 1471-2105-11-580-S3.ZIP › Data_And_Ground_Truth/celegans/unedited_stats/t052-nuclei]

1	1	1	1	-1	303	246	10.0	27	Nuc2tu	252052
2	1	3	3	-1	304	309	11.0	27	Nuc2td	273812
3	1	2	2	-1	258	245	12.0	29	Nuc3bd	302953
4	1	4	4	-1	248	296	15.0	27	Nuc1w	116246
5	1	5	5	-1	251	342	15.0	25	Nuc1e	226128
6	1	6	6	-1	351	252	15.0	25	Nuc3tb	192548
7	1	7	7	-1	334	201	18.0	29	Nuc3tt	302822
8	1	8	8	-1	278	332	22.0	21	Nuc4ww	69683
9	1	9	9	-1	296	316	22.0	21	Nuc4we	67908
10	1	10	11	-1	244	255	23.0	27	Nuc2bu	254906
11	1	12	12	-1	300	273	23.0	23	Nuc4ew	87997
12	1	13	10	-1	325	262	23.0	23	Nuc4ee	99393
13	1	11	13	-1	297	217	24.0	27	Nuc3bu	227850
14	1	14	14	-1	236	311	25.0	27	Nuc2bd	235585
