# Supplementary material for: A hybrid blob-slice model for accurate and efficient detection of fluorescence labeled nuclei in 3D
Source: BMC Bioinformatics. 2010 Nov 29;11:580. doi: 10.1186/1471-2105-11-580 (PMC3008706; doi:10.1186/1471-2105-11-580)
Supplement: Additional file 3 — Additional Data and Ground Truth. Computed nuclear positions and corrected ground truths for all example data contributing to Figure 4. Zip file contains data in Acetree format comma separated value text files. An explanation of the Acetree file format is included in readme.txt. [file 1471-2105-11-580-S3.ZIP › Data_And_Ground_Truth/celegans/unedited_stats/t053-nuclei]

1	1	1	1	-1	302	245	10.0	27	Nuc2tu	250814
2	1	3	2	-1	258	244	12.0	29	Nuc3bd	304680
3	1	2	3	-1	300	312	12.0	27	Nuc2td	254886
4	1	4	4	5	248	291	14.0	21	Nuc1w	61365
5	1	5	6	-1	250	339	15.0	25	Nuc1e	234019
6	1	6	7	-1	350	252	15.0	27	Nuc3tb	239055
7	1	7	8	-1	333	201	17.0	27	Nuc3tt	258125
8	1	8	9	-1	279	334	21.0	21	Nuc4ww	82182
9	1	9	10	-1	298	315	21.0	21	Nuc4we	86094
10	1	12	11	-1	327	260	22.0	23	Nuc4ee	130320
11	1	10	13	-1	244	257	23.0	29	Nuc2bu	282311
12	1	11	12	-1	300	275	23.0	23	Nuc4ew	101855
13	1	13	14	-1	298	216	24.0	29	Nuc3bu	261956
14	1	14	15	-1	231	312	25.0	27	Nuc2bd	242250
