# Supplementary material for: A hybrid blob-slice model for accurate and efficient detection of fluorescence labeled nuclei in 3D
Source: BMC Bioinformatics. 2010 Nov 29;11:580. doi: 10.1186/1471-2105-11-580 (PMC3008706; doi:10.1186/1471-2105-11-580)
Supplement: Additional file 3 — Additional Data and Ground Truth. Computed nuclear positions and corrected ground truths for all example data contributing to Figure 4. Zip file contains data in Acetree format comma separated value text files. An explanation of the Acetree file format is included in readme.txt. [file 1471-2105-11-580-S3.ZIP › Data_And_Ground_Truth/celegans/unedited_stats/t054-nuclei]

1	1	1	1	-1	303	246	10.0	27	Nuc2tu	240754
2	1	2	5	-1	260	242	12.0	29	Nuc3bd	286840
3	1	3	3	-1	302	312	12.0	27	Nuc2td	263394
4	1	4	2	-1	254	285	13.0	19	Nuc1we	33039
5	1	4	4	-1	242	298	14.0	19	Nuc1ww	39012
6	1	5	6	-1	249	336	15.0	25	Nuc1e	217204
7	1	6	7	-1	353	251	16.0	27	Nuc3tb	251798
8	1	7	8	-1	334	199	17.0	27	Nuc3tt	255387
9	1	8	9	-1	275	335	20.0	21	Nuc4ww	105647
10	1	9	10	-1	296	314	21.0	21	Nuc4we	113986
11	1	10	11	-1	328	257	22.0	25	Nuc4ee	172060
12	1	12	14	-1	296	276	23.0	21	Nuc4ew	101309
13	1	11	12	-1	241	259	24.0	29	Nuc2bu	293611
14	1	13	13	-1	295	214	24.0	29	Nuc3bu	270068
15	1	14	15	-1	232	316	25.0	27	Nuc2bd	247826
