# Supplementary material for: A hybrid blob-slice model for accurate and efficient detection of fluorescence labeled nuclei in 3D
Source: BMC Bioinformatics. 2010 Nov 29;11:580. doi: 10.1186/1471-2105-11-580 (PMC3008706; doi:10.1186/1471-2105-11-580)
Supplement: Additional file 3 — Additional Data and Ground Truth. Computed nuclear positions and corrected ground truths for all example data contributing to Figure 4. Zip file contains data in Acetree format comma separated value text files. An explanation of the Acetree file format is included in readme.txt. [file 1471-2105-11-580-S3.ZIP › Data_And_Ground_Truth/celegans/unedited_stats/t055-nuclei]

1	1	1	1	-1	307	247	10.0	29	Nuc2tu	273879
2	1	4	3	-1	258	283	12.0	19	Nuc1we	37093
3	1	3	2	-1	304	310	12.0	27	Nuc2td	264901
4	1	5	4	-1	243	302	13.0	19	Nuc1ww	36821
5	1	2	5	-1	260	241	13.0	29	Nuc3bd	288060
6	1	6	6	-1	251	338	15.0	25	Nuc1e	216610
7	1	7	7	-1	354	249	16.0	27	Nuc3tb	244772
8	1	8	8	-1	334	199	18.0	27	Nuc3tt	248266
9	1	9	9	-1	273	336	21.0	21	Nuc4ww	119877
10	1	10	10	-1	297	313	22.0	23	Nuc4we	136421
11	1	11	14	-1	333	253	22.0	23	Nuc4ee	152122
12	1	13	11	-1	239	259	23.0	29	Nuc2bu	325903
13	1	14	12	-1	292	215	23.0	29	Nuc3bu	286088
14	1	12	13	-1	292	277	23.0	23	Nuc4ew	128457
15	1	15	15	-1	232	314	25.0	29	Nuc2bd	289053
