# Supplementary material for: A hybrid blob-slice model for accurate and efficient detection of fluorescence labeled nuclei in 3D
Source: BMC Bioinformatics. 2010 Nov 29;11:580. doi: 10.1186/1471-2105-11-580 (PMC3008706; doi:10.1186/1471-2105-11-580)
Supplement: Additional file 3 — Additional Data and Ground Truth. Computed nuclear positions and corrected ground truths for all example data contributing to Figure 4. Zip file contains data in Acetree format comma separated value text files. An explanation of the Acetree file format is included in readme.txt. [file 1471-2105-11-580-S3.ZIP › Data_And_Ground_Truth/celegans/unedited_stats/t056-nuclei]

1	1	1	1	-1	306	245	10.0	29	Nuc2tu	266830
2	1	3	3	-1	306	309	11.0	29	Nuc2td	303983
3	1	2	2	-1	260	285	12.0	21	Nuc1we	63805
4	1	4	4	-1	240	303	13.0	19	Nuc1ww	51213
5	1	5	5	-1	260	238	14.0	27	Nuc3bd	232351
6	1	6	6	-1	254	341	15.0	25	Nuc1e	230263
7	1	7	8	-1	351	243	16.0	29	Nuc3tb	285096
8	1	8	7	-1	331	198	18.0	29	Nuc3tt	274370
9	1	9	9	-1	273	338	21.0	23	Nuc4ww	150649
10	1	10	10	-1	298	307	22.0	23	Nuc4we	146015
11	1	12	11	-1	237	262	23.0	29	Nuc2bu	319287
12	1	13	12	-1	289	218	23.0	29	Nuc3bu	250318
13	1	14	14	-1	290	277	23.0	23	Nuc4ew	134615
14	1	11	15	-1	333	250	24.0	23	Nuc4ee	148399
15	1	15	13	-1	232	314	25.0	27	Nuc2bd	223406
