# Supplementary material for: A hybrid blob-slice model for accurate and efficient detection of fluorescence labeled nuclei in 3D
Source: BMC Bioinformatics. 2010 Nov 29;11:580. doi: 10.1186/1471-2105-11-580 (PMC3008706; doi:10.1186/1471-2105-11-580)
Supplement: Additional file 3 — Additional Data and Ground Truth. Computed nuclear positions and corrected ground truths for all example data contributing to Figure 4. Zip file contains data in Acetree format comma separated value text files. An explanation of the Acetree file format is included in readme.txt. [file 1471-2105-11-580-S3.ZIP › Data_And_Ground_Truth/celegans/unedited_stats/t057-nuclei]

1	1	1	2	-1	307	245	10.0	29	Nuc2tu	273993
2	1	3	1	-1	260	286	11.0	21	Nuc1we	87419
3	1	2	3	-1	307	312	12.0	29	Nuc2td	314606
4	1	4	4	-1	241	305	13.0	21	Nuc1ww	83693
5	1	5	5	-1	260	239	14.0	29	Nuc3bd	283670
6	1	6	6	-1	257	341	16.0	25	Nuc1e	219566
7	1	8	8	-1	330	199	16.0	29	Nuc3tt	287025
8	1	7	7	-1	350	245	16.0	29	Nuc3tb	298969
9	1	9	10	-1	272	340	22.0	23	Nuc4ww	159972
10	1	10	11	-1	301	302	22.0	23	Nuc4we	141349
11	1	11	9	-1	239	263	23.0	29	Nuc2bu	309119
12	1	12	14	-1	291	217	23.0	29	Nuc3bu	250241
13	1	15	12	-1	232	315	24.0	27	Nuc2bd	218533
14	1	13	13	-1	287	278	24.0	23	Nuc4ew	125791
15	1	14	15	-1	335	251	24.0	23	Nuc4ee	143516
