# Supplementary material for: A hybrid blob-slice model for accurate and efficient detection of fluorescence labeled nuclei in 3D
Source: BMC Bioinformatics. 2010 Nov 29;11:580. doi: 10.1186/1471-2105-11-580 (PMC3008706; doi:10.1186/1471-2105-11-580)
Supplement: Additional file 3 — Additional Data and Ground Truth. Computed nuclear positions and corrected ground truths for all example data contributing to Figure 4. Zip file contains data in Acetree format comma separated value text files. An explanation of the Acetree file format is included in readme.txt. [file 1471-2105-11-580-S3.ZIP › Data_And_Ground_Truth/celegans/unedited_stats/t058-nuclei]

1	1	2	2	-1	260	284	10.0	23	Nuc1we	116001
2	1	1	3	-1	309	245	10.0	29	Nuc2tu	222619
3	1	3	4	-1	308	310	13.0	27	Nuc2td	263243
4	1	4	5	-1	243	306	14.0	21	Nuc1ww	107341
5	1	5	6	-1	262	236	14.0	29	Nuc3bd	270576
6	1	6	7	-1	259	341	16.0	25	Nuc1e	117920
7	1	8	8	-1	353	248	16.0	27	Nuc3tb	270942
8	1	7	1	-1	331	199	17.0	29	Nuc3tt	294166
9	1	11	9	-1	240	261	23.0	31	Nuc2bu	349490
10	1	9	13	-1	270	342	23.0	23	Nuc4ww	168141
11	1	10	11	-1	303	304	23.0	23	Nuc4we	156061
12	1	13	12	-1	233	316	24.0	27	Nuc2bd	233706
13	1	14	14	-1	286	279	24.0	23	Nuc4ew	116769
14	1	12	10	-1	292	218	24.0	29	Nuc3bu	231884
15	1	15	15	-1	331	257	25.0	25	Nuc4ee	167314
