# Supplementary material for: A hybrid blob-slice model for accurate and efficient detection of fluorescence labeled nuclei in 3D
Source: BMC Bioinformatics. 2010 Nov 29;11:580. doi: 10.1186/1471-2105-11-580 (PMC3008706; doi:10.1186/1471-2105-11-580)
Supplement: Additional file 3 — Additional Data and Ground Truth. Computed nuclear positions and corrected ground truths for all example data contributing to Figure 4. Zip file contains data in Acetree format comma separated value text files. An explanation of the Acetree file format is included in readme.txt. [file 1471-2105-11-580-S3.ZIP › Data_And_Ground_Truth/celegans/unedited_stats/t059-nuclei]

1	1	8	7	-1	330	198	17.0	33	Nuc3tt	238337
2	1	1	3	-1	263	281	10.0	23	Nuc1we	146712
3	1	2	1	-1	313	247	10.0	23	Nuc2tu	97054
4	1	3	6	-1	311	310	12.0	25	Nuc2td	129796
5	1	4	4	-1	238	307	13.0	23	Nuc1ww	148133
6	1	5	5	-1	264	237	13.0	25	Nuc3bd	120360
7	1	6	2	-1	261	348	16.0	23	Nuc1e	105658
8	1	7	8	-1	352	248	18.0	25	Nuc3tb	181259
9	1	9	9	-1	243	256	23.0	25	Nuc2bu	140039
10	1	14	12	-1	294	218	23.0	25	Nuc3bu	120247
11	1	11	14	-1	300	308	23.0	23	Nuc4we	169679
12	1	12	10	-1	232	313	24.0	27	Nuc2bd	194016
13	1	10	11	-1	264	341	24.0	23	Nuc4ww	181342
14	1	13	13	-1	286	281	24.0	23	Nuc4ew	130647
15	1	15	15	-1	324	262	24.0	25	Nuc4ee	172478
