# Supplementary material for: A hybrid blob-slice model for accurate and efficient detection of fluorescence labeled nuclei in 3D
Source: BMC Bioinformatics. 2010 Nov 29;11:580. doi: 10.1186/1471-2105-11-580 (PMC3008706; doi:10.1186/1471-2105-11-580)
Supplement: Additional file 3 — Additional Data and Ground Truth. Computed nuclear positions and corrected ground truths for all example data contributing to Figure 4. Zip file contains data in Acetree format comma separated value text files. An explanation of the Acetree file format is included in readme.txt. [file 1471-2105-11-580-S3.ZIP › Data_And_Ground_Truth/celegans/unedited_stats/t060-nuclei]

1	1	3	2	3	313	245	11.0	23	Nuc2tu	83883
2	1	7	6	12	261	345	16.0	25	Nuc1e	102037
3	1	2	1	-1	264	282	9.0	23	Nuc1we	151215
4	1	5	5	-1	234	309	13.0	23	Nuc1ww	166463
5	1	6	4	7	268	240	13.0	21	Nuc3bd	84411
6	1	4	8	9	307	307	14.0	21	Nuc2td	98781
7	1	1	10	15	327	204	18.0	23	Nuc3tt	107456
8	1	8	11	13	348	249	19.0	23	Nuc3tb	103765
9	1	9	14	17	246	263	21.0	21	Nuc2bu	93067
10	1	12	16	-1	233	310	23.0	25	Nuc2bd	130232
11	1	13	21	-1	265	340	23.0	23	Nuc4ww	166591
12	1	10	18	20	292	218	23.0	21	Nuc3bu	91634
13	1	14	19	-1	282	282	24.0	25	Nuc4ew	166875
14	1	11	22	-1	299	311	24.0	23	Nuc4we	176092
15	1	15	23	-1	318	261	24.0	25	Nuc4ee	171782
