# Supplementary material for: A hybrid blob-slice model for accurate and efficient detection of fluorescence labeled nuclei in 3D
Source: BMC Bioinformatics. 2010 Nov 29;11:580. doi: 10.1186/1471-2105-11-580 (PMC3008706; doi:10.1186/1471-2105-11-580)
Supplement: Additional file 3 — Additional Data and Ground Truth. Computed nuclear positions and corrected ground truths for all example data contributing to Figure 4. Zip file contains data in Acetree format comma separated value text files. An explanation of the Acetree file format is included in readme.txt. [file 1471-2105-11-580-S3.ZIP › Data_And_Ground_Truth/celegans/unedited_stats/t061-nuclei]

1	1	3	2	-1	262	284	10.0	23	Nuc1we	153936
2	1	1	1	-1	304	258	10.0	17	Nuc2tuw	33862
3	1	1	3	-1	320	237	10.0	17	Nuc2tue	35453
4	1	5	4	-1	262	248	12.0	17	Nuc3bdw	36369
5	1	4	6	-1	231	312	13.0	23	Nuc1ww	178049
6	1	2	7	-1	262	334	13.0	17	Nuc1eu	30631
7	1	5	5	-1	274	228	13.0	17	Nuc3bde	33027
8	1	6	9	-1	301	314	15.0	17	Nuc2tdw	41203
9	1	6	10	-1	319	297	15.0	17	Nuc2tde	40123
10	1	7	8	-1	326	204	15.0	19	Nuc3ttt	54712
11	1	8	11	-1	345	255	16.0	19	Nuc3tbd	51478
12	1	2	15	-1	261	350	19.0	19	Nuc1ed	54111
13	1	8	13	-1	349	242	19.0	19	Nuc3tbu	61713
14	1	9	12	-1	238	270	20.0	17	Nuc2buw	36889
15	1	7	14	-1	334	201	20.0	21	Nuc3ttb	83734
16	1	10	16	23	233	313	22.0	21	Nuc2bd	98660
17	1	9	17	-1	251	251	22.0	17	Nuc2bue	37791
18	1	12	21	-1	303	211	22.0	17	Nuc3bue	33969
19	1	13	20	-1	282	278	23.0	23	Nuc4ew	137014
20	1	12	19	-1	285	224	23.0	19	Nuc3buw	59875
21	1	11	22	-1	267	335	24.0	23	Nuc4ww	164831
22	1	14	18	-1	298	308	24.0	23	Nuc4we	179872
23	1	15	24	-1	321	258	25.0	25	Nuc4ee	183875
