# Supplementary material for: A hybrid blob-slice model for accurate and efficient detection of fluorescence labeled nuclei in 3D
Source: BMC Bioinformatics. 2010 Nov 29;11:580. doi: 10.1186/1471-2105-11-580 (PMC3008706; doi:10.1186/1471-2105-11-580)
Supplement: Additional file 3 — Additional Data and Ground Truth. Computed nuclear positions and corrected ground truths for all example data contributing to Figure 4. Zip file contains data in Acetree format comma separated value text files. An explanation of the Acetree file format is included in readme.txt. [file 1471-2105-11-580-S3.ZIP › Data_And_Ground_Truth/celegans/unedited_stats/t062-nuclei]

1	1	2	2	-1	307	264	9.0	19	Nuc2tuw	54694
2	1	1	5	-1	267	289	10.0	23	Nuc1we	156038
3	1	3	3	-1	320	239	10.0	17	Nuc2tue	40243
4	1	4	4	-1	263	251	11.0	17	Nuc3bdw	38538
5	1	7	7	-1	275	227	12.0	17	Nuc3bde	35792
6	1	5	8	-1	232	316	13.0	23	Nuc1ww	188476
7	1	6	9	-1	262	338	13.0	19	Nuc1eu	64546
8	1	10	11	-1	326	203	14.0	17	Nuc3ttt	35279
9	1	8	10	12	301	318	15.0	17	Nuc2tdw	41866
10	1	9	25	-1	321	299	16.0	17	Nuc2tde	42958
11	1	11	14	-1	343	260	16.0	17	Nuc3tbd	38380
12	1	14	13	-1	236	269	18.0	17	Nuc2buw	42512
13	1	13	15	-1	353	240	19.0	17	Nuc3tbu	38100
14	1	15	17	-1	337	200	20.0	19	Nuc3ttb	68743
15	1	12	19	-1	261	352	21.0	19	Nuc1ed	71077
16	1	16	18	-1	231	315	22.0	15	Nuc2bdd	35722
17	1	17	16	-1	248	248	22.0	19	Nuc2bue	60764
18	1	22	22	-1	296	304	22.0	23	Nuc4we	165358
19	1	20	20	-1	282	225	23.0	17	Nuc3buw	39843
20	1	19	1	-1	284	275	23.0	23	Nuc4ew	138922
21	1	18	23	-1	300	208	23.0	17	Nuc3bue	40999
22	1	21	21	-1	263	329	24.0	23	Nuc4ww	154192
23	1	16	26	-1	235	295	25.0	17	Nuc2bdu	33280
24	1	23	24	-1	323	253	25.0	23	Nuc4ee	148525
