# Supplementary material for: A hybrid blob-slice model for accurate and efficient detection of fluorescence labeled nuclei in 3D
Source: BMC Bioinformatics. 2010 Nov 29;11:580. doi: 10.1186/1471-2105-11-580 (PMC3008706; doi:10.1186/1471-2105-11-580)
Supplement: Additional file 3 — Additional Data and Ground Truth. Computed nuclear positions and corrected ground truths for all example data contributing to Figure 4. Zip file contains data in Acetree format comma separated value text files. An explanation of the Acetree file format is included in readme.txt. [file 1471-2105-11-580-S3.ZIP › Data_And_Ground_Truth/celegans/unedited_stats/t063-nuclei]

1	1	20	21	-1	282	272	23.0	25	Nuc4ew	176363
2	1	1	2	-1	307	263	9.0	17	Nuc2tuw	46412
3	1	3	5	-1	321	240	10.0	17	Nuc2tue	51575
4	1	4	3	-1	265	252	11.0	19	Nuc3bdw	78185
5	1	2	4	-1	270	291	11.0	23	Nuc1we	163326
6	0	8	0	-1	348	193	11.0	15	nill	3388
7	1	5	6	-1	278	226	12.0	19	Nuc3bde	72270
8	1	6	7	-1	234	319	14.0	23	Nuc1ww	169752
9	1	7	8	-1	263	341	14.0	17	Nuc1eu	55053
10	1	9	11	-1	300	322	15.0	21	Nuc2tdww	95733
11	1	8	9	-1	326	203	15.0	19	Nuc3ttt	64787
12	1	9	12	-1	321	302	16.0	19	Nuc2tdwe	80014
13	1	12	10	-1	237	271	17.0	19	Nuc2buw	77855
14	1	11	13	-1	343	264	17.0	19	Nuc3tbd	63113
15	1	13	14	-1	355	240	18.0	19	Nuc3tbu	58717
16	1	17	15	-1	247	246	20.0	19	Nuc2bue	80506
17	1	14	16	-1	337	200	21.0	19	Nuc3ttb	78675
18	1	16	17	-1	227	311	22.0	19	Nuc2bdd	71902
19	1	15	18	-1	261	352	22.0	19	Nuc1ed	88027
20	1	19	20	-1	283	224	22.0	19	Nuc3buw	73559
21	1	22	19	-1	262	327	23.0	23	Nuc4ww	149308
22	1	18	23	-1	293	303	23.0	23	Nuc4we	144711
23	1	21	22	-1	301	211	23.0	19	Nuc3bue	78316
24	1	24	1	-1	318	253	23.0	23	Nuc4ee	138536
25	1	10	-1	-1	334	295	23.0	21	Nuc2tde	38506
26	1	23	24	-1	236	290	26.0	17	Nuc2bdu	38558
