# Supplementary material for: A hybrid blob-slice model for accurate and efficient detection of fluorescence labeled nuclei in 3D
Source: BMC Bioinformatics. 2010 Nov 29;11:580. doi: 10.1186/1471-2105-11-580 (PMC3008706; doi:10.1186/1471-2105-11-580)
Supplement: Additional file 3 — Additional Data and Ground Truth. Computed nuclear positions and corrected ground truths for all example data contributing to Figure 4. Zip file contains data in Acetree format comma separated value text files. An explanation of the Acetree file format is included in readme.txt. [file 1471-2105-11-580-S3.ZIP › Data_And_Ground_Truth/celegans/unedited_stats/t064-nuclei]

1	1	24	23	-1	316	251	24.0	23	Nuc4ee	136788
2	1	2	2	-1	304	261	9.0	19	Nuc2tuw	80440
3	1	4	5	-1	264	254	11.0	21	Nuc3bdw	110766
4	1	5	3	-1	274	294	11.0	23	Nuc1we	145237
5	1	3	4	-1	322	238	11.0	21	Nuc2tue	103446
6	1	7	8	-1	278	225	12.0	21	Nuc3bde	105016
7	1	8	7	-1	235	320	13.0	25	Nuc1ww	212438
8	1	9	6	-1	261	341	13.0	19	Nuc1eu	98014
9	1	11	9	-1	326	204	14.0	19	Nuc3ttt	80275
10	1	13	10	-1	236	276	16.0	21	Nuc2buw	111494
11	1	10	11	-1	302	323	16.0	21	Nuc2tdww	114147
12	1	12	12	-1	324	301	16.0	21	Nuc2tdwe	115736
13	1	14	13	-1	344	263	16.0	21	Nuc3tbd	96966
14	1	15	14	-1	355	238	19.0	21	Nuc3tbu	101168
15	1	16	16	-1	243	247	21.0	19	Nuc2bue	92691
16	1	17	18	-1	339	199	21.0	21	Nuc3ttb	114604
17	1	18	15	-1	227	312	22.0	21	Nuc2bdd	113153
18	1	19	20	-1	260	350	22.0	19	Nuc1ed	92809
19	1	21	21	-1	268	323	22.0	23	Nuc4ww	128536
20	1	20	17	-1	281	223	22.0	23	Nuc3buw	131895
21	1	1	19	-1	283	270	22.0	25	Nuc4ew	158067
22	1	23	1	-1	300	208	22.0	21	Nuc3bue	108959
23	1	22	22	-1	296	302	23.0	23	Nuc4we	141743
24	1	26	24	-1	235	289	25.0	21	Nuc2bdu	98559
25	0	6	-1	-1	348	193	11.0	15	nill	3388
26	0	25	-1	-1	334	295	23.0	21	nill	38506
