# Supplementary material for: A hybrid blob-slice model for accurate and efficient detection of fluorescence labeled nuclei in 3D
Source: BMC Bioinformatics. 2010 Nov 29;11:580. doi: 10.1186/1471-2105-11-580 (PMC3008706; doi:10.1186/1471-2105-11-580)
Supplement: Additional file 3 — Additional Data and Ground Truth. Computed nuclear positions and corrected ground truths for all example data contributing to Figure 4. Zip file contains data in Acetree format comma separated value text files. An explanation of the Acetree file format is included in readme.txt. [file 1471-2105-11-580-S3.ZIP › Data_And_Ground_Truth/celegans/unedited_stats/t065-nuclei]

1	1	22	22	-1	300	207	25.0	23	Nuc3bue	123386
2	1	2	1	-1	304	265	9.0	21	Nuc2tuw	106286
3	1	4	4	-1	276	294	10.0	23	Nuc1we	144434
4	1	5	3	-1	325	238	10.0	21	Nuc2tue	104894
5	1	3	2	-1	263	258	11.0	21	Nuc3bdw	116995
6	1	8	5	-1	262	341	12.0	21	Nuc1eu	119053
7	1	7	8	-1	236	318	13.0	23	Nuc1ww	167980
8	1	6	6	-1	279	221	13.0	21	Nuc3bde	116703
9	1	9	7	-1	324	204	14.0	21	Nuc3ttt	101790
10	1	10	9	-1	236	280	15.0	21	Nuc2buw	110493
11	1	11	10	-1	300	324	15.0	21	Nuc2tdww	126334
12	1	12	11	-1	327	303	16.0	21	Nuc2tdwe	129427
13	1	13	12	-1	346	264	17.0	21	Nuc3tbd	113746
14	1	14	13	-1	358	237	18.0	21	Nuc3tbu	109089
15	1	17	14	-1	231	316	21.0	21	Nuc2bdd	123087
16	1	15	15	-1	243	244	21.0	21	Nuc2bue	125627
17	1	20	16	-1	278	224	21.0	21	Nuc3buw	114015
18	1	16	17	-1	341	199	21.0	23	Nuc3ttb	135103
19	1	21	20	-1	282	268	22.0	25	Nuc4ew	141760
20	1	18	18	-1	257	350	23.0	19	Nuc1ed	80675
21	1	19	19	-1	271	326	24.0	23	Nuc4ww	129709
22	1	23	21	-1	293	303	24.0	23	Nuc4we	129460
23	1	1	23	-1	318	253	25.0	23	Nuc4ee	121615
24	1	24	24	-1	231	288	26.0	21	Nuc2bdu	95719
