# Supplementary material for: A hybrid blob-slice model for accurate and efficient detection of fluorescence labeled nuclei in 3D
Source: BMC Bioinformatics. 2010 Nov 29;11:580. doi: 10.1186/1471-2105-11-580 (PMC3008706; doi:10.1186/1471-2105-11-580)
Supplement: Additional file 3 — Additional Data and Ground Truth. Computed nuclear positions and corrected ground truths for all example data contributing to Figure 4. Zip file contains data in Acetree format comma separated value text files. An explanation of the Acetree file format is included in readme.txt. [file 1471-2105-11-580-S3.ZIP › Data_And_Ground_Truth/celegans/unedited_stats/t066-nuclei]

1	1	2	1	-1	301	269	9.0	21	Nuc2tuw	112017
2	1	5	2	-1	261	262	10.0	23	Nuc3bdw	140881
3	1	4	4	-1	329	239	10.0	21	Nuc2tue	101912
4	1	3	3	-1	276	293	11.0	23	Nuc1we	141508
5	1	6	7	-1	259	340	12.0	21	Nuc1eu	116670
6	1	8	5	-1	283	218	12.0	23	Nuc3bde	134311
7	1	9	6	-1	323	205	12.0	23	Nuc3ttt	123733
8	1	7	8	-1	235	317	13.0	23	Nuc1ww	165714
9	1	10	9	-1	235	281	15.0	21	Nuc2buw	118708
10	1	11	10	-1	296	329	16.0	21	Nuc2tdww	124560
11	1	12	11	-1	328	302	17.0	21	Nuc2tdwe	126611
12	1	13	12	-1	346	269	17.0	23	Nuc3tbd	131748
13	1	14	13	-1	360	237	19.0	21	Nuc3tbu	125083
14	1	15	15	-1	226	318	21.0	21	Nuc2bdd	131597
15	1	16	14	-1	244	240	21.0	21	Nuc2bue	134554
16	1	17	19	-1	274	222	22.0	23	Nuc3buw	139955
17	1	18	16	-1	341	199	22.0	23	Nuc3ttb	143701
18	1	20	17	-1	257	353	23.0	21	Nuc1ed	100554
19	1	21	18	-1	267	324	23.0	25	Nuc4ww	173920
20	1	19	20	-1	283	269	23.0	27	Nuc4ew	187742
21	1	22	21	-1	293	304	24.0	25	Nuc4we	174442
22	1	1	22	-1	302	202	24.0	23	Nuc3bue	148525
23	1	23	23	-1	322	252	24.0	23	Nuc4ee	124692
24	1	24	24	-1	230	285	26.0	23	Nuc2bdu	121097
