# Supplementary material for: A hybrid blob-slice model for accurate and efficient detection of fluorescence labeled nuclei in 3D
Source: BMC Bioinformatics. 2010 Nov 29;11:580. doi: 10.1186/1471-2105-11-580 (PMC3008706; doi:10.1186/1471-2105-11-580)
Supplement: Additional file 3 — Additional Data and Ground Truth. Computed nuclear positions and corrected ground truths for all example data contributing to Figure 4. Zip file contains data in Acetree format comma separated value text files. An explanation of the Acetree file format is included in readme.txt. [file 1471-2105-11-580-S3.ZIP › Data_And_Ground_Truth/celegans/unedited_stats/t067-nuclei]

1	1	1	2	-1	304	275	9.0	23	Nuc2tuw	133407
2	1	2	1	-1	261	262	10.0	23	Nuc3bdw	143742
3	1	4	4	-1	275	292	10.0	23	Nuc1we	143273
4	1	3	3	-1	332	239	10.0	21	Nuc2tue	107078
5	1	6	6	-1	286	217	11.0	23	Nuc3bde	135566
6	1	7	5	-1	323	207	11.0	23	Nuc3ttt	126721
7	1	5	7	-1	257	341	12.0	21	Nuc1eu	119256
8	1	8	8	-1	234	318	13.0	23	Nuc1ww	164052
9	1	9	9	-1	231	282	15.0	23	Nuc2buw	140900
10	1	10	10	-1	296	334	16.0	23	Nuc2tdww	156655
11	1	11	12	-1	329	300	16.0	23	Nuc2tdwe	153245
12	1	12	11	-1	343	272	17.0	23	Nuc3tbd	134880
13	1	13	14	-1	359	236	20.0	21	Nuc3tbu	134342
14	1	15	13	-1	247	238	21.0	21	Nuc2bue	137310
15	1	14	15	-1	223	322	22.0	23	Nuc2bdd	172116
16	1	17	21	-1	341	200	22.0	23	Nuc3ttb	156585
17	1	18	22	-1	261	351	23.0	21	Nuc1ed	104713
18	1	19	17	-1	264	320	23.0	23	Nuc4ww	132144
19	1	16	18	-1	272	222	23.0	23	Nuc3buw	140961
20	1	20	19	-1	280	270	23.0	23	Nuc4ew	118995
21	1	21	20	-1	295	303	23.0	23	Nuc4we	138011
22	1	22	16	-1	305	201	23.0	23	Nuc3bue	147724
23	1	23	23	-1	321	255	24.0	25	Nuc4ee	145390
24	1	24	24	-1	231	282	26.0	23	Nuc2bdu	118942
