# Supplementary material for: A hybrid blob-slice model for accurate and efficient detection of fluorescence labeled nuclei in 3D
Source: BMC Bioinformatics. 2010 Nov 29;11:580. doi: 10.1186/1471-2105-11-580 (PMC3008706; doi:10.1186/1471-2105-11-580)
Supplement: Additional file 3 — Additional Data and Ground Truth. Computed nuclear positions and corrected ground truths for all example data contributing to Figure 4. Zip file contains data in Acetree format comma separated value text files. An explanation of the Acetree file format is included in readme.txt. [file 1471-2105-11-580-S3.ZIP › Data_And_Ground_Truth/celegans/unedited_stats/t068-nuclei]

1	1	2	3	-1	260	263	9.0	23	Nuc3bdw	146239
2	1	1	1	-1	305	276	9.0	23	Nuc2tuw	133600
3	1	4	2	-1	331	234	9.0	23	Nuc2tue	122259
4	1	3	4	-1	274	294	10.0	23	Nuc1we	141533
5	1	6	6	-1	323	206	11.0	23	Nuc3ttt	123426
6	1	5	5	-1	288	216	12.0	23	Nuc3bde	136897
7	1	7	7	-1	261	341	13.0	21	Nuc1eu	118479
8	1	8	8	-1	235	320	14.0	23	Nuc1ww	165771
9	1	9	10	-1	228	282	16.0	23	Nuc2buw	142879
10	1	10	9	-1	298	334	16.0	23	Nuc2tdww	160119
11	1	12	11	-1	343	273	16.0	23	Nuc3tbd	139491
12	1	11	12	-1	330	298	17.0	21	Nuc2tdwe	134855
13	1	14	13	-1	247	238	21.0	23	Nuc2bue	151920
14	1	13	14	-1	358	236	21.0	23	Nuc3tbu	152116
15	1	15	15	-1	222	326	22.0	23	Nuc2bdd	169623
16	1	22	19	-1	305	203	22.0	23	Nuc3bue	145391
17	1	18	16	-1	261	322	23.0	23	Nuc4ww	139975
18	1	19	17	-1	274	221	23.0	23	Nuc3buw	144993
19	1	20	21	-1	280	268	23.0	25	Nuc4ew	146188
20	1	21	18	-1	294	306	23.0	25	Nuc4we	172537
21	1	16	23	-1	340	203	23.0	23	Nuc3ttb	158547
22	1	17	20	-1	262	351	24.0	21	Nuc1ed	115755
23	1	23	22	-1	324	254	25.0	25	Nuc4ee	153748
24	1	24	24	-1	233	281	26.0	23	Nuc2bdu	121606
