# Supplementary material for: A hybrid blob-slice model for accurate and efficient detection of fluorescence labeled nuclei in 3D
Source: BMC Bioinformatics. 2010 Nov 29;11:580. doi: 10.1186/1471-2105-11-580 (PMC3008706; doi:10.1186/1471-2105-11-580)
Supplement: Additional file 3 — Additional Data and Ground Truth. Computed nuclear positions and corrected ground truths for all example data contributing to Figure 4. Zip file contains data in Acetree format comma separated value text files. An explanation of the Acetree file format is included in readme.txt. [file 1471-2105-11-580-S3.ZIP › Data_And_Ground_Truth/celegans/unedited_stats/t069-nuclei]

1	1	2	1	-1	303	277	9.0	23	Nuc2tuw	134982
2	1	3	2	-1	332	233	9.0	23	Nuc2tue	123394
3	1	1	3	-1	259	259	10.0	25	Nuc3bdw	175068
4	1	4	4	-1	275	295	10.0	23	Nuc1we	142730
5	1	6	6	-1	288	215	11.0	23	Nuc3bde	137334
6	1	5	7	-1	324	205	11.0	23	Nuc3ttt	123184
7	1	7	5	-1	260	340	12.0	21	Nuc1eu	118866
8	1	8	8	-1	235	317	14.0	25	Nuc1ww	186373
9	1	10	9	-1	296	334	15.0	23	Nuc2tdww	149551
10	1	9	10	-1	227	278	16.0	23	Nuc2buw	150062
11	1	11	12	-1	342	275	16.0	21	Nuc3tbd	118110
12	1	12	11	-1	327	299	17.0	23	Nuc2tdwe	160741
13	1	13	13	-1	248	236	20.0	23	Nuc2bue	150104
14	1	14	14	-1	357	236	20.0	23	Nuc3tbu	159887
15	1	15	15	-1	220	326	22.0	23	Nuc2bdd	164431
16	1	17	16	-1	260	321	23.0	23	Nuc4ww	150036
17	1	18	19	-1	276	222	23.0	23	Nuc3buw	140616
18	1	20	17	-1	293	307	23.0	25	Nuc4we	168310
19	1	16	21	-1	308	204	23.0	23	Nuc3bue	142016
20	1	22	18	-1	260	350	24.0	21	Nuc1ed	111719
21	1	19	20	-1	281	268	24.0	23	Nuc4ew	124067
22	1	23	23	-1	323	254	24.0	25	Nuc4ee	159260
23	1	21	22	-1	340	205	24.0	23	Nuc3ttb	155660
24	1	24	24	-1	237	279	26.0	23	Nuc2bdu	121660
