# Supplementary material for: A hybrid blob-slice model for accurate and efficient detection of fluorescence labeled nuclei in 3D
Source: BMC Bioinformatics. 2010 Nov 29;11:580. doi: 10.1186/1471-2105-11-580 (PMC3008706; doi:10.1186/1471-2105-11-580)
Supplement: Additional file 3 — Additional Data and Ground Truth. Computed nuclear positions and corrected ground truths for all example data contributing to Figure 4. Zip file contains data in Acetree format comma separated value text files. An explanation of the Acetree file format is included in readme.txt. [file 1471-2105-11-580-S3.ZIP › Data_And_Ground_Truth/celegans/unedited_stats/t070-nuclei]

1	1	1	3	-1	300	274	9.0	23	Nuc2tuw	129121
2	1	2	1	-1	329	233	9.0	23	Nuc2tue	124461
3	1	3	4	-1	258	258	10.0	23	Nuc3bdw	141938
4	1	4	2	-1	270	293	11.0	23	Nuc1we	136537
5	1	7	7	-1	260	340	12.0	21	Nuc1eu	119787
6	1	5	6	-1	287	215	12.0	23	Nuc3bde	137433
7	1	6	5	-1	325	205	12.0	23	Nuc3ttt	127145
8	1	8	8	-1	234	319	14.0	23	Nuc1ww	157608
9	1	9	9	-1	297	333	15.0	23	Nuc2tdww	155624
10	1	10	10	-1	227	279	16.0	23	Nuc2buw	155154
11	1	12	11	-1	325	299	16.0	23	Nuc2tdwe	157576
12	1	11	12	-1	340	277	16.0	21	Nuc3tbd	118119
13	1	13	13	-1	248	237	21.0	23	Nuc2bue	150510
14	1	14	14	-1	357	239	21.0	23	Nuc3tbu	154673
15	1	15	17	-1	221	328	22.0	23	Nuc2bdd	170402
16	1	16	15	-1	264	321	22.0	23	Nuc4ww	146115
17	1	18	16	-1	296	307	22.0	23	Nuc4we	136017
18	1	20	18	-1	260	351	23.0	21	Nuc1ed	113200
19	1	17	19	-1	278	221	23.0	23	Nuc3buw	135657
20	1	21	20	-1	283	268	23.0	25	Nuc4ew	143665
21	1	19	21	-1	309	202	23.0	23	Nuc3bue	150962
22	1	23	23	-1	343	207	23.0	23	Nuc3ttb	163821
23	1	22	22	-1	326	257	24.0	27	Nuc4ee	197121
24	1	24	24	-1	238	281	26.0	23	Nuc2bdu	118212
