# Supplementary material for: A hybrid blob-slice model for accurate and efficient detection of fluorescence labeled nuclei in 3D
Source: BMC Bioinformatics. 2010 Nov 29;11:580. doi: 10.1186/1471-2105-11-580 (PMC3008706; doi:10.1186/1471-2105-11-580)
Supplement: Additional file 3 — Additional Data and Ground Truth. Computed nuclear positions and corrected ground truths for all example data contributing to Figure 4. Zip file contains data in Acetree format comma separated value text files. An explanation of the Acetree file format is included in readme.txt. [file 1471-2105-11-580-S3.ZIP › Data_And_Ground_Truth/celegans/unedited_stats/t071-nuclei]

1	1	2	2	-1	331	234	8.0	25	Nuc2tue	147250
2	1	4	4	-1	270	294	9.0	23	Nuc1we	136022
3	1	1	1	-1	299	271	9.0	23	Nuc2tuw	136374
4	1	3	3	-1	258	258	10.0	23	Nuc3bdw	148457
5	1	7	6	-1	326	204	11.0	23	Nuc3ttt	124875
6	1	6	5	-1	287	215	12.0	25	Nuc3bde	174210
7	1	5	8	-1	258	341	13.0	21	Nuc1eu	124093
8	1	8	7	-1	233	318	14.0	25	Nuc1ww	206122
9	1	9	9	-1	298	332	15.0	23	Nuc2tdww	156054
10	1	10	11	-1	227	279	16.0	23	Nuc2buw	152502
11	1	11	12	-1	323	298	16.0	23	Nuc2tdwe	157602
12	1	12	10	-1	339	276	16.0	23	Nuc3tbd	142274
13	1	13	14	-1	248	238	21.0	25	Nuc2bue	183373
14	1	14	13	-1	355	238	21.0	23	Nuc3tbu	148468
15	1	16	15	-1	264	323	22.0	23	Nuc4ww	142801
16	1	17	17	-1	294	307	22.0	25	Nuc4we	185562
17	1	15	18	-1	223	325	23.0	23	Nuc2bdd	164249
18	1	18	22	-1	260	350	23.0	21	Nuc1ed	120283
19	1	19	19	-1	280	220	23.0	23	Nuc3buw	130502
20	1	20	16	-1	281	268	23.0	25	Nuc4ew	142715
21	1	21	20	-1	308	201	23.0	23	Nuc3bue	153639
22	1	23	23	-1	326	254	23.0	27	Nuc4ee	167647
23	1	22	21	-1	341	205	23.0	23	Nuc3ttb	166263
24	1	24	24	-1	238	280	25.0	21	Nuc2bdu	95257
