# Supplementary material for: A hybrid blob-slice model for accurate and efficient detection of fluorescence labeled nuclei in 3D
Source: BMC Bioinformatics. 2010 Nov 29;11:580. doi: 10.1186/1471-2105-11-580 (PMC3008706; doi:10.1186/1471-2105-11-580)
Supplement: Additional file 3 — Additional Data and Ground Truth. Computed nuclear positions and corrected ground truths for all example data contributing to Figure 4. Zip file contains data in Acetree format comma separated value text files. An explanation of the Acetree file format is included in readme.txt. [file 1471-2105-11-580-S3.ZIP › Data_And_Ground_Truth/celegans/unedited_stats/t072-nuclei]

1	1	3	1	-1	299	271	9.0	23	Nuc2tuw	138607
2	1	1	2	-1	331	234	9.0	23	Nuc2tue	127286
3	1	4	3	-1	258	257	10.0	25	Nuc3bdw	179294
4	1	2	4	-1	267	295	10.0	23	Nuc1we	140787
5	1	6	6	-1	285	215	12.0	23	Nuc3bde	140364
6	1	5	5	-1	324	204	12.0	23	Nuc3ttt	128245
7	1	8	8	-1	235	318	14.0	23	Nuc1ww	155749
8	1	7	7	-1	258	342	14.0	21	Nuc1eu	123356
9	1	9	9	-1	296	332	15.0	23	Nuc2tdww	157675
10	1	12	11	-1	339	279	15.0	23	Nuc3tbd	143435
11	1	10	12	-1	228	277	16.0	23	Nuc2buw	160389
12	1	11	10	-1	321	300	16.0	23	Nuc2tdwe	152007
13	1	14	14	-1	356	238	20.0	23	Nuc3tbu	152624
14	1	13	13	-1	249	237	21.0	23	Nuc2bue	147676
15	1	15	15	-1	262	322	22.0	23	Nuc4ww	143973
16	1	20	16	-1	287	265	22.0	23	Nuc4ew	78286
17	1	16	17	-1	293	308	22.0	25	Nuc4we	184809
18	1	17	18	-1	221	324	23.0	23	Nuc2bdd	168454
19	1	19	19	-1	279	223	23.0	23	Nuc3buw	130614
20	1	21	20	-1	307	204	23.0	25	Nuc3bue	175613
21	1	23	22	-1	342	208	23.0	23	Nuc3ttb	162294
22	1	18	23	-1	262	350	24.0	21	Nuc1ed	116258
23	1	22	21	-1	326	254	24.0	23	Nuc4ee	85928
24	1	24	24	-1	238	280	25.0	23	Nuc2bdu	115204
