# Supplementary material for: A hybrid blob-slice model for accurate and efficient detection of fluorescence labeled nuclei in 3D
Source: BMC Bioinformatics. 2010 Nov 29;11:580. doi: 10.1186/1471-2105-11-580 (PMC3008706; doi:10.1186/1471-2105-11-580)
Supplement: Additional file 3 — Additional Data and Ground Truth. Computed nuclear positions and corrected ground truths for all example data contributing to Figure 4. Zip file contains data in Acetree format comma separated value text files. An explanation of the Acetree file format is included in readme.txt. [file 1471-2105-11-580-S3.ZIP › Data_And_Ground_Truth/celegans/unedited_stats/t073-nuclei]

1	1	1	1	-1	300	269	9.0	23	Nuc2tuw	132460
2	1	2	2	-1	331	235	9.0	23	Nuc2tue	123813
3	1	3	3	-1	258	258	10.0	25	Nuc3bdw	178825
4	1	4	4	-1	266	295	10.0	27	Nuc1we	196100
5	1	6	6	-1	325	204	11.0	23	Nuc3ttt	130045
6	1	5	5	-1	286	216	12.0	23	Nuc3bde	140841
7	1	8	8	-1	257	342	13.0	23	Nuc1eu	141941
8	1	7	7	-1	233	319	14.0	25	Nuc1ww	206431
9	1	9	9	-1	296	330	14.0	23	Nuc2tdww	155842
10	1	12	10	-1	322	301	15.0	23	Nuc2tdwe	149826
11	1	10	11	-1	340	276	15.0	23	Nuc3tbd	143212
12	1	11	12	-1	227	276	17.0	23	Nuc2buw	162810
13	1	14	14	-1	250	237	20.0	23	Nuc2bue	153848
14	1	13	13	-1	356	238	20.0	23	Nuc3tbu	148687
15	1	15	20	-1	266	324	22.0	23	Nuc4ww	148141
16	1	16	22	23	290	265	22.0	21	Nuc4ew	74761
17	1	17	16	-1	293	303	22.0	25	Nuc4we	176780
18	1	18	15	-1	221	322	23.0	23	Nuc2bdd	166017
19	1	19	21	-1	279	223	23.0	23	Nuc3buw	131523
20	1	20	24	-1	308	205	23.0	23	Nuc3bue	152704
21	1	23	17	25	324	250	23.0	19	Nuc4ee	59884
22	1	21	18	-1	339	206	23.0	23	Nuc3ttb	161361
23	1	22	19	-1	261	350	24.0	21	Nuc1ed	117527
24	1	24	26	-1	238	279	25.0	23	Nuc2bdu	127598
