# Supplementary material for: A hybrid blob-slice model for accurate and efficient detection of fluorescence labeled nuclei in 3D
Source: BMC Bioinformatics. 2010 Nov 29;11:580. doi: 10.1186/1471-2105-11-580 (PMC3008706; doi:10.1186/1471-2105-11-580)
Supplement: Additional file 3 — Additional Data and Ground Truth. Computed nuclear positions and corrected ground truths for all example data contributing to Figure 4. Zip file contains data in Acetree format comma separated value text files. An explanation of the Acetree file format is included in readme.txt. [file 1471-2105-11-580-S3.ZIP › Data_And_Ground_Truth/celegans/unedited_stats/t074-nuclei]

1	1	1	3	-1	302	268	9.0	23	Nuc2tuw	134983
2	1	2	1	-1	330	239	9.0	25	Nuc2tue	158363
3	1	3	2	-1	257	259	10.0	25	Nuc3bdw	183441
4	1	4	4	-1	268	295	11.0	25	Nuc1we	171942
5	1	6	6	-1	287	219	12.0	23	Nuc3bde	140408
6	1	5	5	-1	324	206	12.0	23	Nuc3ttt	133203
7	1	8	7	-1	235	318	13.0	25	Nuc1ww	201505
8	1	7	8	-1	259	344	13.0	23	Nuc1eu	140965
9	1	9	9	-1	296	330	14.0	25	Nuc2tdww	202482
10	1	10	12	-1	323	300	15.0	23	Nuc2tdwe	154762
11	1	11	10	-1	341	275	16.0	23	Nuc3tbd	139739
12	1	12	11	-1	227	276	17.0	23	Nuc2buw	162111
13	1	14	13	-1	356	234	19.0	23	Nuc3tbu	156632
14	1	13	14	-1	250	239	21.0	23	Nuc2bue	148431
15	1	18	19	-1	219	320	22.0	23	Nuc2bdd	162604
16	1	17	17	-1	292	304	22.0	25	Nuc4we	186574
17	1	21	22	-1	323	261	22.0	17	Nuc4eed	31799
18	1	22	15	-1	339	204	22.0	23	Nuc3ttb	172174
19	1	23	16	-1	262	350	23.0	21	Nuc1ed	124848
20	1	15	20	-1	265	324	23.0	25	Nuc4ww	186432
21	1	19	21	-1	277	224	23.0	23	Nuc3buw	129295
22	1	16	24	-1	282	274	23.0	17	Nuc4eww	30194
23	1	16	25	-1	293	260	23.0	17	Nuc4ewe	27410
24	1	20	18	-1	306	204	23.0	23	Nuc3bue	156767
25	1	21	23	-1	328	241	23.0	17	Nuc4eeu	28994
26	1	24	26	-1	237	279	25.0	23	Nuc2bdu	125813
