# Supplementary material for: A hybrid blob-slice model for accurate and efficient detection of fluorescence labeled nuclei in 3D
Source: BMC Bioinformatics. 2010 Nov 29;11:580. doi: 10.1186/1471-2105-11-580 (PMC3008706; doi:10.1186/1471-2105-11-580)
Supplement: Additional file 3 — Additional Data and Ground Truth. Computed nuclear positions and corrected ground truths for all example data contributing to Figure 4. Zip file contains data in Acetree format comma separated value text files. An explanation of the Acetree file format is included in readme.txt. [file 1471-2105-11-580-S3.ZIP › Data_And_Ground_Truth/celegans/unedited_stats/t075-nuclei]

1	1	2	1	-1	325	242	9.0	23	Nuc2tue	127489
2	1	3	3	-1	256	260	10.0	25	Nuc3bdw	176758
3	1	1	2	-1	303	271	10.0	23	Nuc2tuw	133253
4	1	4	4	-1	271	293	11.0	23	Nuc1we	137706
5	1	6	5	-1	322	207	11.0	23	Nuc3ttt	136529
6	1	5	6	-1	285	222	12.0	23	Nuc3bde	135833
7	1	7	8	-1	234	316	13.0	25	Nuc1ww	195659
8	1	8	9	-1	260	342	14.0	21	Nuc1eu	116869
9	1	9	7	-1	298	330	14.0	23	Nuc2tdww	163096
10	1	11	10	-1	340	276	15.0	23	Nuc3tbd	143332
11	1	12	12	-1	226	274	16.0	23	Nuc2buw	163438
12	1	10	11	-1	322	302	16.0	23	Nuc2tdwe	156677
13	1	13	13	-1	356	238	18.0	23	Nuc3tbu	154252
14	1	14	15	-1	250	238	21.0	23	Nuc2bue	140157
15	1	18	14	-1	340	201	21.0	23	Nuc3ttb	164173
16	1	19	16	-1	261	350	22.0	21	Nuc1ed	127886
17	1	16	17	-1	294	301	22.0	25	Nuc4we	178999
18	1	24	18	-1	305	204	22.0	23	Nuc3bue	147047
19	1	15	19	-1	220	320	23.0	23	Nuc2bdd	158316
20	1	20	20	-1	267	325	23.0	25	Nuc4ww	188517
21	1	21	21	-1	278	224	23.0	23	Nuc3buw	125549
22	1	17	24	-1	325	263	23.0	19	Nuc4eed	47039
23	1	25	25	-1	330	239	23.0	19	Nuc4eeu	47827
24	1	22	22	-1	275	273	24.0	17	Nuc4eww	28233
25	1	23	23	-1	293	257	24.0	19	Nuc4ewe	43210
26	1	26	26	-1	235	280	25.0	23	Nuc2bdu	133767
