# Supplementary material for: A hybrid blob-slice model for accurate and efficient detection of fluorescence labeled nuclei in 3D
Source: BMC Bioinformatics. 2010 Nov 29;11:580. doi: 10.1186/1471-2105-11-580 (PMC3008706; doi:10.1186/1471-2105-11-580)
Supplement: Additional file 3 — Additional Data and Ground Truth. Computed nuclear positions and corrected ground truths for all example data contributing to Figure 4. Zip file contains data in Acetree format comma separated value text files. An explanation of the Acetree file format is included in readme.txt. [file 1471-2105-11-580-S3.ZIP › Data_And_Ground_Truth/celegans/unedited_stats/t076-nuclei]

1	1	1	2	-1	325	241	9.0	25	Nuc2tue	167429
2	1	3	1	-1	302	268	10.0	23	Nuc2tuw	138230
3	1	2	3	-1	258	257	11.0	23	Nuc3bdw	148113
4	1	4	4	-1	271	291	11.0	25	Nuc1we	170104
5	1	5	5	-1	323	207	11.0	23	Nuc3ttt	136998
6	1	6	6	-1	284	218	12.0	23	Nuc3bde	142920
7	1	9	7	-1	296	328	12.0	23	Nuc2tdww	158341
8	1	7	8	-1	235	313	13.0	25	Nuc1ww	194330
9	1	8	9	-1	261	342	14.0	23	Nuc1eu	142087
10	1	10	11	-1	338	276	15.0	23	Nuc3tbd	140038
11	1	12	10	-1	321	301	16.0	23	Nuc2tdwe	154745
12	1	11	12	-1	227	273	17.0	23	Nuc2buw	163574
13	1	13	13	-1	355	237	18.0	25	Nuc3tbu	191844
14	1	15	15	-1	341	200	20.0	23	Nuc3ttb	164453
15	1	14	14	-1	251	238	21.0	25	Nuc2bue	181886
16	1	16	16	-1	260	350	22.0	21	Nuc1ed	134677
17	1	17	18	-1	294	304	22.0	27	Nuc4we	222128
18	1	18	19	-1	305	203	22.0	25	Nuc3bue	197890
19	1	19	20	-1	221	324	23.0	23	Nuc2bdd	162031
20	1	20	17	-1	268	325	23.0	23	Nuc4ww	159521
21	1	21	21	-1	280	223	23.0	23	Nuc3buw	141130
22	1	24	25	-1	274	274	24.0	17	Nuc4eww	29380
23	1	25	22	-1	293	259	24.0	21	Nuc4ewe	67104
24	1	22	23	-1	326	266	24.0	19	Nuc4eed	53659
25	1	23	26	-1	330	239	24.0	19	Nuc4eeu	49171
26	1	26	24	-1	237	284	25.0	23	Nuc2bdu	123442
