# Supplementary material for: A hybrid blob-slice model for accurate and efficient detection of fluorescence labeled nuclei in 3D
Source: BMC Bioinformatics. 2010 Nov 29;11:580. doi: 10.1186/1471-2105-11-580 (PMC3008706; doi:10.1186/1471-2105-11-580)
Supplement: Additional file 3 — Additional Data and Ground Truth. Computed nuclear positions and corrected ground truths for all example data contributing to Figure 4. Zip file contains data in Acetree format comma separated value text files. An explanation of the Acetree file format is included in readme.txt. [file 1471-2105-11-580-S3.ZIP › Data_And_Ground_Truth/celegans/unedited_stats/t077-nuclei]

1	1	2	1	-1	303	267	10.0	25	Nuc2tuw	173322
2	1	1	2	-1	327	243	10.0	23	Nuc2tue	133080
3	1	3	3	-1	258	257	11.0	25	Nuc3bdw	181636
4	1	4	4	-1	271	290	11.0	25	Nuc1we	179125
5	1	5	6	-1	327	209	11.0	23	Nuc3ttt	142182
6	1	6	5	-1	284	216	12.0	23	Nuc3bde	143604
7	1	7	7	-1	296	328	12.0	23	Nuc2tdww	158514
8	1	8	8	-1	236	314	14.0	25	Nuc1ww	185883
9	1	9	9	-1	264	343	14.0	21	Nuc1eu	124549
10	1	11	10	-1	321	302	15.0	23	Nuc2tdwe	160238
11	1	10	12	-1	337	275	15.0	23	Nuc3tbd	148158
12	1	12	11	-1	228	273	16.0	23	Nuc2buw	166895
13	1	13	13	-1	355	240	18.0	25	Nuc3tbu	194663
14	1	15	14	-1	251	238	20.0	25	Nuc2bue	189586
15	1	14	15	-1	341	202	21.0	23	Nuc3ttb	158422
16	1	16	17	-1	263	349	22.0	21	Nuc1ed	126418
17	1	20	16	-1	267	324	22.0	23	Nuc4ww	167089
18	1	17	18	-1	290	302	22.0	25	Nuc4we	177956
19	1	18	19	-1	306	201	22.0	23	Nuc3bue	172086
20	1	19	20	-1	221	322	23.0	25	Nuc2bdd	188161
21	1	21	21	-1	280	222	23.0	23	Nuc3buw	134566
22	1	23	25	-1	293	257	24.0	21	Nuc4ewe	69174
23	1	24	23	-1	328	268	24.0	21	Nuc4eed	80157
24	1	26	22	-1	236	284	25.0	23	Nuc2bdu	132477
25	1	22	24	-1	273	273	25.0	19	Nuc4eww	50853
26	1	25	26	-1	327	236	25.0	21	Nuc4eeu	67041
