# Supplementary material for: A hybrid blob-slice model for accurate and efficient detection of fluorescence labeled nuclei in 3D
Source: BMC Bioinformatics. 2010 Nov 29;11:580. doi: 10.1186/1471-2105-11-580 (PMC3008706; doi:10.1186/1471-2105-11-580)
Supplement: Additional file 3 — Additional Data and Ground Truth. Computed nuclear positions and corrected ground truths for all example data contributing to Figure 4. Zip file contains data in Acetree format comma separated value text files. An explanation of the Acetree file format is included in readme.txt. [file 1471-2105-11-580-S3.ZIP › Data_And_Ground_Truth/celegans/unedited_stats/t078-nuclei]

1	1	1	3	-1	304	267	10.0	23	Nuc2tuw	140790
2	1	2	1	-1	332	243	10.0	25	Nuc2tue	161423
3	1	3	4	-1	261	255	11.0	25	Nuc3bdw	179015
4	1	4	2	-1	273	291	11.0	25	Nuc1we	165212
5	1	6	5	-1	288	217	11.0	25	Nuc3bde	172400
6	1	5	6	-1	329	209	11.0	23	Nuc3ttt	131072
7	1	7	7	-1	298	328	13.0	23	Nuc2tdww	160233
8	1	8	8	-1	237	315	14.0	27	Nuc1ww	234493
9	1	9	9	-1	262	342	14.0	23	Nuc1eu	141256
10	1	10	11	-1	322	304	15.0	23	Nuc2tdwe	164856
11	1	12	10	-1	230	270	16.0	23	Nuc2buw	162503
12	1	11	12	-1	335	274	16.0	23	Nuc3tbd	145159
13	1	13	14	-1	354	241	19.0	25	Nuc3tbu	202718
14	1	14	15	-1	255	235	20.0	23	Nuc2bue	151328
15	1	15	20	-1	340	202	21.0	23	Nuc3ttb	167014
16	1	17	16	-1	262	323	22.0	25	Nuc4ww	202888
17	1	16	17	-1	264	350	22.0	21	Nuc1ed	126411
18	1	18	18	-1	288	303	22.0	25	Nuc4we	182106
19	1	19	19	-1	307	201	22.0	23	Nuc3bue	173559
20	1	20	21	-1	220	321	23.0	25	Nuc2bdd	184114
21	1	21	22	-1	280	222	23.0	23	Nuc3buw	129151
22	1	24	23	-1	235	283	24.0	21	Nuc2bdu	112443
23	1	23	24	-1	328	270	24.0	21	Nuc4eed	78460
24	1	25	26	-1	271	274	25.0	19	Nuc4eww	54936
25	1	22	27	-1	291	258	25.0	19	Nuc4ewe	52657
26	1	26	25	-1	324	235	25.0	21	Nuc4eeu	68239
