# Supplementary material for: A hybrid blob-slice model for accurate and efficient detection of fluorescence labeled nuclei in 3D
Source: BMC Bioinformatics. 2010 Nov 29;11:580. doi: 10.1186/1471-2105-11-580 (PMC3008706; doi:10.1186/1471-2105-11-580)
Supplement: Additional file 3 — Additional Data and Ground Truth. Computed nuclear positions and corrected ground truths for all example data contributing to Figure 4. Zip file contains data in Acetree format comma separated value text files. An explanation of the Acetree file format is included in readme.txt. [file 1471-2105-11-580-S3.ZIP › Data_And_Ground_Truth/celegans/unedited_stats/t079-nuclei]

1	1	2	1	-1	333	242	9.0	23	Nuc2tue	138176
2	1	4	3	-1	274	290	10.0	25	Nuc1we	92745
3	1	1	2	-1	304	267	10.0	23	Nuc2tuw	138062
4	1	3	6	-1	265	255	11.0	25	Nuc3bdw	183675
5	1	5	4	-1	288	219	11.0	25	Nuc3bde	173563
6	1	6	5	-1	332	210	11.0	23	Nuc3ttt	135083
7	1	7	7	-1	299	327	12.0	23	Nuc2tdww	157905
8	1	8	8	-1	240	313	14.0	27	Nuc1ww	194615
9	1	9	9	-1	264	344	15.0	21	Nuc1eu	124562
10	1	11	11	-1	230	273	16.0	25	Nuc2buw	201211
11	1	10	10	-1	322	303	16.0	23	Nuc2tdwe	162664
12	1	12	12	-1	338	272	16.0	23	Nuc3tbd	136750
13	0	11	0	-1	211	235	18.0	17	nill	91
14	1	13	13	-1	354	244	20.0	25	Nuc3tbu	195489
15	1	14	14	-1	252	238	21.0	23	Nuc2bue	150065
16	1	16	20	-1	262	322	22.0	25	Nuc4ww	211570
17	1	17	16	-1	266	349	22.0	21	Nuc1ed	119489
18	1	18	15	-1	289	303	22.0	25	Nuc4we	189510
19	1	19	17	-1	305	202	22.0	23	Nuc3bue	171349
20	1	15	18	-1	341	203	22.0	23	Nuc3ttb	163017
21	1	20	19	-1	221	322	23.0	25	Nuc2bdd	175059
22	1	21	21	-1	279	224	23.0	23	Nuc3buw	131351
23	1	22	23	-1	234	281	24.0	21	Nuc2bdu	121951
24	1	23	22	-1	329	274	24.0	21	Nuc4eed	88393
25	1	26	26	-1	324	232	25.0	21	Nuc4eeu	69683
26	1	24	25	-1	268	275	26.0	21	Nuc4eww	69277
27	1	25	24	-1	293	258	26.0	21	Nuc4ewe	71199
