# Supplementary material for: A hybrid blob-slice model for accurate and efficient detection of fluorescence labeled nuclei in 3D
Source: BMC Bioinformatics. 2010 Nov 29;11:580. doi: 10.1186/1471-2105-11-580 (PMC3008706; doi:10.1186/1471-2105-11-580)
Supplement: Additional file 3 — Additional Data and Ground Truth. Computed nuclear positions and corrected ground truths for all example data contributing to Figure 4. Zip file contains data in Acetree format comma separated value text files. An explanation of the Acetree file format is included in readme.txt. [file 1471-2105-11-580-S3.ZIP › Data_And_Ground_Truth/celegans/unedited_stats/t080-nuclei]

1	1	1	2	-1	332	241	9.0	25	Nuc2tue	170603
2	1	3	1	-1	303	264	10.0	25	Nuc2tuw	178185
3	1	2	4	5	274	288	11.0	21	Nuc1we	68406
4	1	5	6	-1	285	219	11.0	25	Nuc3bde	171712
5	1	6	8	-1	333	210	11.0	23	Nuc3ttt	135985
6	1	4	3	-1	261	255	12.0	25	Nuc3bdw	182983
7	1	7	7	-1	296	328	12.0	23	Nuc2tdww	158089
8	1	8	9	-1	241	311	13.0	21	Nuc1ww	71132
9	1	9	10	-1	264	343	15.0	23	Nuc1eu	136774
10	1	11	12	-1	323	301	15.0	25	Nuc2tdwe	202078
11	1	10	11	-1	232	275	16.0	23	Nuc2buw	158067
12	1	12	13	-1	338	275	16.0	23	Nuc3tbd	145964
13	1	14	17	-1	354	243	20.0	25	Nuc3tbu	197588
14	1	15	14	-1	252	236	21.0	25	Nuc2bue	192808
15	1	18	15	-1	287	299	21.0	27	Nuc4we	231787
16	1	17	18	-1	266	349	22.0	21	Nuc1ed	123499
17	1	19	16	-1	307	200	22.0	25	Nuc3bue	216393
18	1	20	21	-1	341	204	22.0	25	Nuc3ttb	202186
19	1	21	20	-1	218	320	23.0	25	Nuc2bdd	202014
20	1	16	19	-1	263	322	23.0	25	Nuc4ww	201869
21	1	22	22	-1	277	218	24.0	23	Nuc3buw	136122
22	1	24	25	-1	328	276	24.0	21	Nuc4eed	92576
23	1	23	23	-1	234	283	25.0	23	Nuc2bdu	147060
24	1	27	24	-1	295	255	25.0	21	Nuc4ewe	76826
25	1	26	27	-1	266	277	26.0	21	Nuc4eww	75081
26	1	25	26	-1	328	233	26.0	21	Nuc4eeu	75682
27	0	13	-1	-1	211	235	18.0	17	nill	91
