# Supplementary material for: A hybrid blob-slice model for accurate and efficient detection of fluorescence labeled nuclei in 3D
Source: BMC Bioinformatics. 2010 Nov 29;11:580. doi: 10.1186/1471-2105-11-580 (PMC3008706; doi:10.1186/1471-2105-11-580)
Supplement: Additional file 3 — Additional Data and Ground Truth. Computed nuclear positions and corrected ground truths for all example data contributing to Figure 4. Zip file contains data in Acetree format comma separated value text files. An explanation of the Acetree file format is included in readme.txt. [file 1471-2105-11-580-S3.ZIP › Data_And_Ground_Truth/celegans/unedited_stats/t081-nuclei]

1	1	2	1	-1	305	266	9.0	23	Nuc2tuw	146268
2	1	1	2	-1	335	243	10.0	23	Nuc2tue	135885
3	1	6	4	-1	260	255	11.0	23	Nuc3bdw	151565
4	1	3	5	-1	273	285	11.0	21	Nuc1weu	53229
5	1	3	6	-1	274	296	11.0	19	Nuc1wed	39705
6	1	4	7	-1	287	220	11.0	23	Nuc3bde	136664
7	1	7	8	-1	296	328	11.0	23	Nuc2tdww	157690
8	1	5	9	-1	334	210	11.0	23	Nuc3ttt	131177
9	1	8	3	10	239	312	13.0	21	Nuc1ww	78122
10	1	9	11	-1	264	342	15.0	21	Nuc1eu	120748
11	1	11	13	-1	232	274	16.0	25	Nuc2buw	191859
12	1	10	12	-1	322	304	16.0	25	Nuc2tdwe	205735
13	1	12	14	-1	337	277	16.0	23	Nuc3tbd	146328
14	1	14	15	-1	251	234	21.0	23	Nuc2bue	157543
15	1	15	16	-1	285	297	21.0	25	Nuc4we	198745
16	1	17	17	-1	305	199	21.0	25	Nuc3bue	212715
17	1	13	18	-1	354	241	21.0	25	Nuc3tbu	206194
18	1	16	21	-1	264	349	22.0	21	Nuc1ed	129148
19	1	20	20	-1	266	319	22.0	25	Nuc4ww	202029
20	1	19	19	-1	220	321	23.0	25	Nuc2bdd	202932
21	1	18	23	-1	340	203	23.0	25	Nuc3ttb	207228
22	1	21	22	-1	277	218	24.0	23	Nuc3buw	137117
23	1	23	25	-1	234	284	25.0	23	Nuc2bdu	143880
24	1	24	24	-1	296	255	25.0	23	Nuc4ewe	89357
25	1	22	26	-1	326	281	25.0	21	Nuc4eed	95087
26	1	26	27	-1	328	229	25.0	21	Nuc4eeu	73305
27	1	25	28	-1	265	277	26.0	21	Nuc4eww	78736
