# Supplementary material for: A hybrid blob-slice model for accurate and efficient detection of fluorescence labeled nuclei in 3D
Source: BMC Bioinformatics. 2010 Nov 29;11:580. doi: 10.1186/1471-2105-11-580 (PMC3008706; doi:10.1186/1471-2105-11-580)
Supplement: Additional file 3 — Additional Data and Ground Truth. Computed nuclear positions and corrected ground truths for all example data contributing to Figure 4. Zip file contains data in Acetree format comma separated value text files. An explanation of the Acetree file format is included in readme.txt. [file 1471-2105-11-580-S3.ZIP › Data_And_Ground_Truth/celegans/unedited_stats/t082-nuclei]

1	1	1	2	-1	306	269	10.0	25	Nuc2tuw	174577
2	1	2	8	-1	332	243	10.0	23	Nuc2tue	141230
3	1	9	3	-1	237	302	11.0	17	Nuc1wwu	29599
4	1	3	4	-1	261	252	11.0	23	Nuc3bdw	150410
5	1	4	1	-1	274	279	11.0	17	Nuc1weu	27453
6	1	5	5	-1	274	302	11.0	17	Nuc1wed	28990
7	1	6	6	-1	288	220	11.0	25	Nuc3bde	169963
8	1	7	9	-1	298	329	12.0	23	Nuc2tdww	162703
9	1	8	7	-1	333	211	12.0	23	Nuc3ttt	139624
10	1	9	10	-1	242	319	14.0	17	Nuc1wwd	30874
11	1	10	11	-1	265	340	15.0	23	Nuc1eu	139731
12	1	12	12	-1	322	305	16.0	23	Nuc2tdwe	168203
13	1	11	14	-1	232	271	17.0	23	Nuc2buw	159544
14	1	13	13	-1	341	279	17.0	23	Nuc3tbd	152543
15	1	14	16	-1	251	233	21.0	23	Nuc2bue	157660
16	1	15	17	-1	284	297	21.0	25	Nuc4we	196493
17	1	16	18	-1	306	199	21.0	25	Nuc3bue	214119
18	1	17	15	-1	354	241	21.0	25	Nuc3tbu	206251
19	1	20	19	-1	220	321	22.0	25	Nuc2bdd	204221
20	1	19	20	-1	263	319	22.0	23	Nuc4ww	162511
21	1	18	21	-1	266	348	22.0	21	Nuc1ed	130149
22	1	22	23	-1	281	220	22.0	23	Nuc3buw	139408
23	1	21	22	-1	342	202	22.0	25	Nuc3ttb	196618
24	1	24	24	-1	296	255	24.0	21	Nuc4ewe	82374
25	1	23	25	-1	232	284	25.0	23	Nuc2bdu	143115
26	1	25	27	-1	324	280	25.0	21	Nuc4eed	85814
27	1	26	26	-1	325	231	25.0	19	Nuc4eeu	52767
28	1	27	28	-1	263	277	26.0	21	Nuc4eww	72887
