# Supplementary material for: A hybrid blob-slice model for accurate and efficient detection of fluorescence labeled nuclei in 3D
Source: BMC Bioinformatics. 2010 Nov 29;11:580. doi: 10.1186/1471-2105-11-580 (PMC3008706; doi:10.1186/1471-2105-11-580)
Supplement: Additional file 3 — Additional Data and Ground Truth. Computed nuclear positions and corrected ground truths for all example data contributing to Figure 4. Zip file contains data in Acetree format comma separated value text files. An explanation of the Acetree file format is included in readme.txt. [file 1471-2105-11-580-S3.ZIP › Data_And_Ground_Truth/celegans/unedited_stats/t083-nuclei]

1	1	5	4	-1	271	281	10.0	19	Nuc1weu	46385
2	1	1	6	-1	307	271	10.0	25	Nuc2tuw	185780
3	1	3	2	-1	235	303	11.0	19	Nuc1wwu	46889
4	1	4	3	-1	261	246	11.0	25	Nuc3bdw	188794
5	1	6	5	-1	273	306	11.0	19	Nuc1wed	51822
6	1	7	1	-1	288	217	11.0	25	Nuc3bde	172112
7	1	9	8	-1	331	211	11.0	23	Nuc3ttt	140573
8	1	2	7	-1	331	244	11.0	25	Nuc2tue	176479
9	1	8	10	-1	297	331	12.0	23	Nuc2tdww	159639
10	1	10	9	-1	238	325	13.0	17	Nuc1wwd	29421
11	1	11	11	-1	263	343	15.0	23	Nuc1eu	145598
12	1	12	12	-1	323	305	16.0	23	Nuc2tdwe	161606
13	1	14	13	-1	341	280	17.0	23	Nuc3tbd	155596
14	1	13	14	-1	231	270	18.0	25	Nuc2buw	203771
15	1	18	19	-1	354	240	20.0	25	Nuc3tbu	198705
16	1	15	15	-1	251	234	21.0	25	Nuc2bue	187386
17	1	16	17	-1	283	295	21.0	25	Nuc4we	185225
18	1	17	18	-1	307	200	21.0	23	Nuc3bue	176244
19	1	19	21	-1	218	319	22.0	23	Nuc2bdd	162932
20	1	20	16	-1	262	319	22.0	23	Nuc4ww	161417
21	1	21	22	-1	267	348	22.0	21	Nuc1ed	123904
22	1	23	20	-1	344	203	22.0	23	Nuc3ttb	172153
23	1	22	23	-1	281	219	23.0	23	Nuc3buw	150744
24	1	24	24	-1	298	257	24.0	21	Nuc4ewe	82785
25	1	25	26	-1	235	286	25.0	23	Nuc2bdu	130993
26	1	27	27	-1	324	232	25.0	21	Nuc4eeu	75141
27	1	26	25	-1	327	279	25.0	21	Nuc4eed	91113
28	1	28	28	-1	265	278	27.0	21	Nuc4eww	75974
