# Supplementary material for: A hybrid blob-slice model for accurate and efficient detection of fluorescence labeled nuclei in 3D
Source: BMC Bioinformatics. 2010 Nov 29;11:580. doi: 10.1186/1471-2105-11-580 (PMC3008706; doi:10.1186/1471-2105-11-580)
Supplement: Additional file 3 — Additional Data and Ground Truth. Computed nuclear positions and corrected ground truths for all example data contributing to Figure 4. Zip file contains data in Acetree format comma separated value text files. An explanation of the Acetree file format is included in readme.txt. [file 1471-2105-11-580-S3.ZIP › Data_And_Ground_Truth/celegans/unedited_stats/t084-nuclei]

1	1	6	2	-1	290	218	10.0	25	Nuc3bde	177780
2	1	3	4	-1	233	303	11.0	19	Nuc1wwu	55402
3	1	4	5	-1	262	248	11.0	25	Nuc3bdw	185121
4	1	1	1	-1	269	282	11.0	19	Nuc1weu	52644
5	1	5	6	-1	273	309	11.0	19	Nuc1wed	64401
6	1	2	7	-1	307	271	11.0	25	Nuc2tuw	173688
7	1	8	3	-1	332	245	11.0	23	Nuc2tue	139399
8	1	7	8	-1	331	214	12.0	23	Nuc3ttt	141616
9	1	10	9	-1	237	326	14.0	19	Nuc1wwd	49260
10	1	9	10	-1	298	332	14.0	23	Nuc2tdww	163069
11	1	11	12	-1	263	343	15.0	21	Nuc1eu	122847
12	1	12	11	-1	321	306	16.0	23	Nuc2tdwe	166925
13	1	13	13	-1	342	278	16.0	23	Nuc3tbd	150123
14	1	14	14	-1	234	270	17.0	25	Nuc2buw	204608
15	1	16	16	-1	252	236	21.0	23	Nuc2bue	156036
16	1	20	17	-1	263	317	21.0	23	Nuc4ww	162139
17	1	17	18	-1	282	293	21.0	25	Nuc4we	188206
18	1	18	19	-1	307	202	21.0	23	Nuc3bue	172765
19	1	15	15	-1	354	240	21.0	23	Nuc3tbu	158835
20	1	22	21	-1	342	205	22.0	25	Nuc3ttb	207667
21	1	19	22	-1	220	317	23.0	23	Nuc2bdd	148945
22	1	21	23	-1	266	348	23.0	21	Nuc1ed	130359
23	1	23	20	-1	279	219	23.0	23	Nuc3buw	150373
24	1	24	25	-1	298	257	24.0	21	Nuc4ewe	79437
25	1	27	26	-1	328	278	24.0	21	Nuc4eed	92140
26	1	25	24	-1	239	282	25.0	23	Nuc2bdu	146355
27	1	26	28	-1	320	232	25.0	21	Nuc4eeu	73616
28	1	28	27	-1	271	277	26.0	21	Nuc4eww	76402
