# Supplementary material for: A hybrid blob-slice model for accurate and efficient detection of fluorescence labeled nuclei in 3D
Source: BMC Bioinformatics. 2010 Nov 29;11:580. doi: 10.1186/1471-2105-11-580 (PMC3008706; doi:10.1186/1471-2105-11-580)
Supplement: Additional file 3 — Additional Data and Ground Truth. Computed nuclear positions and corrected ground truths for all example data contributing to Figure 4. Zip file contains data in Acetree format comma separated value text files. An explanation of the Acetree file format is included in readme.txt. [file 1471-2105-11-580-S3.ZIP › Data_And_Ground_Truth/celegans/unedited_stats/t085-nuclei]

1	1	4	2	-1	265	281	10.0	21	Nuc1weu	79753
2	1	1	3	-1	290	220	10.0	25	Nuc3bde	178799
3	1	7	7	-1	333	244	10.0	23	Nuc2tue	136444
4	1	2	1	-1	233	305	11.0	21	Nuc1wwu	82686
5	1	3	5	-1	263	249	11.0	25	Nuc3bdw	194078
6	1	5	6	-1	270	312	11.0	19	Nuc1wed	71695
7	1	6	4	-1	305	271	11.0	25	Nuc2tuw	180032
8	1	8	8	-1	330	213	12.0	23	Nuc3ttt	152779
9	1	9	10	-1	237	327	14.0	19	Nuc1wwd	66035
10	1	10	9	-1	297	332	14.0	23	Nuc2tdww	173703
11	1	12	11	-1	319	306	15.0	23	Nuc2tdwe	169269
12	1	11	12	-1	261	345	16.0	23	Nuc1eu	145827
13	1	13	14	-1	340	278	16.0	23	Nuc3tbd	157829
14	1	14	13	-1	233	270	17.0	23	Nuc2buw	169527
15	1	19	16	-1	353	238	20.0	25	Nuc3tbu	193969
16	1	15	15	-1	251	235	21.0	25	Nuc2bue	197806
17	1	16	17	-1	265	316	21.0	23	Nuc4ww	160377
18	1	17	18	-1	282	291	21.0	25	Nuc4we	187266
19	1	18	19	-1	307	202	21.0	23	Nuc3bue	171893
20	1	23	21	-1	280	220	22.0	23	Nuc3buw	142618
21	1	20	22	-1	341	203	22.0	25	Nuc3ttb	207153
22	1	21	20	-1	221	316	23.0	25	Nuc2bdd	183912
23	1	22	23	-1	265	346	23.0	21	Nuc1ed	126852
24	1	26	25	-1	240	280	25.0	23	Nuc2bdu	148548
25	1	24	24	-1	300	257	25.0	21	Nuc4ewe	84909
26	1	25	26	-1	328	277	25.0	21	Nuc4eed	89923
27	1	28	27	-1	271	276	26.0	21	Nuc4eww	81804
28	1	27	28	-1	324	231	26.0	23	Nuc4eeu	86801
