# Supplementary material for: A hybrid blob-slice model for accurate and efficient detection of fluorescence labeled nuclei in 3D
Source: BMC Bioinformatics. 2010 Nov 29;11:580. doi: 10.1186/1471-2105-11-580 (PMC3008706; doi:10.1186/1471-2105-11-580)
Supplement: Additional file 3 — Additional Data and Ground Truth. Computed nuclear positions and corrected ground truths for all example data contributing to Figure 4. Zip file contains data in Acetree format comma separated value text files. An explanation of the Acetree file format is included in readme.txt. [file 1471-2105-11-580-S3.ZIP › Data_And_Ground_Truth/celegans/unedited_stats/t086-nuclei]

1	1	4	3	-1	232	305	10.0	21	Nuc1wwu	94319
2	1	1	4	-1	264	278	10.0	21	Nuc1weu	82445
3	1	2	5	-1	288	222	10.0	25	Nuc3bde	181229
4	1	7	8	-1	305	272	10.0	25	Nuc2tuw	178827
5	1	5	7	-1	263	250	11.0	25	Nuc3bdw	192191
6	1	6	10	-1	269	314	11.0	21	Nuc1wed	94972
7	1	3	9	-1	332	241	11.0	23	Nuc2tue	94051
8	1	8	6	-1	328	212	12.0	25	Nuc3ttt	175225
9	1	10	12	-1	298	331	14.0	23	Nuc2tdww	165056
10	1	9	11	-1	235	331	15.0	19	Nuc1wwd	74499
11	1	11	14	-1	321	304	15.0	23	Nuc2tdwe	175387
12	1	12	13	-1	264	346	16.0	23	Nuc1eu	143775
13	1	14	1	-1	233	270	17.0	25	Nuc2buw	210674
14	1	13	15	-1	339	276	17.0	23	Nuc3tbd	158152
15	1	16	16	-1	251	235	20.0	23	Nuc2bue	165503
16	1	15	19	-1	353	235	20.0	25	Nuc3tbu	195807
17	1	17	17	-1	263	317	21.0	23	Nuc4ww	160793
18	1	18	18	-1	281	291	21.0	25	Nuc4we	186698
19	1	19	2	-1	307	200	21.0	23	Nuc3bue	176527
20	1	22	20	-1	219	319	22.0	23	Nuc2bdd	154092
21	1	20	21	-1	279	222	22.0	23	Nuc3buw	116394
22	1	21	22	-1	341	202	22.0	25	Nuc3ttb	193653
23	1	23	23	-1	266	346	23.0	21	Nuc1ed	125887
24	1	25	24	-1	299	258	24.0	21	Nuc4ewe	87358
25	1	24	25	-1	239	282	25.0	23	Nuc2bdu	134178
26	1	26	27	-1	328	276	25.0	21	Nuc4eed	93361
27	1	27	28	-1	270	275	26.0	21	Nuc4eww	74367
28	1	28	26	-1	324	232	26.0	21	Nuc4eeu	70903
