# Supplementary material for: A hybrid blob-slice model for accurate and efficient detection of fluorescence labeled nuclei in 3D
Source: BMC Bioinformatics. 2010 Nov 29;11:580. doi: 10.1186/1471-2105-11-580 (PMC3008706; doi:10.1186/1471-2105-11-580)
Supplement: Additional file 3 — Additional Data and Ground Truth. Computed nuclear positions and corrected ground truths for all example data contributing to Figure 4. Zip file contains data in Acetree format comma separated value text files. An explanation of the Acetree file format is included in readme.txt. [file 1471-2105-11-580-S3.ZIP › Data_And_Ground_Truth/celegans/unedited_stats/t087-nuclei]

1	1	13	13	-1	235	275	20.0	27	Nuc2buw	146008
2	1	19	18	-1	308	202	18.0	25	Nuc3bue	134504
3	1	1	2	-1	232	307	9.0	21	Nuc1wwu	98918
4	1	2	3	-1	263	279	9.0	21	Nuc1weu	93096
5	1	3	9	-1	288	222	10.0	23	Nuc3bde	147466
6	1	8	6	-1	327	217	10.0	25	Nuc3ttt	106337
7	1	5	7	-1	262	250	11.0	25	Nuc3bdw	186099
8	1	4	5	-1	304	271	11.0	25	Nuc2tuw	111466
9	1	7	4	10	331	243	11.0	21	Nuc2tue	85262
10	1	6	8	-1	271	319	12.0	19	Nuc1wed	78185
11	1	10	11	-1	236	338	14.0	21	Nuc1wwd	99403
12	1	9	12	-1	298	330	14.0	23	Nuc2tdww	169399
13	1	12	14	-1	266	344	16.0	23	Nuc1eu	143780
14	1	11	15	-1	321	303	16.0	23	Nuc2tdwe	170185
15	1	14	16	-1	339	274	17.0	23	Nuc3tbd	159445
16	1	15	17	-1	250	236	20.0	25	Nuc2bue	185411
17	1	17	20	-1	260	316	21.0	23	Nuc4ww	174211
18	1	18	21	-1	282	290	21.0	25	Nuc4we	187336
19	1	16	1	-1	353	234	21.0	23	Nuc3tbu	166170
20	1	20	19	-1	219	320	22.0	23	Nuc2bdd	167999
21	1	21	23	-1	282	217	22.0	23	Nuc3buw	103248
22	1	22	22	-1	340	201	22.0	23	Nuc3ttb	154795
23	1	23	25	-1	268	344	23.0	21	Nuc1ed	122018
24	1	24	24	-1	300	256	24.0	21	Nuc4ewe	87610
25	1	25	26	-1	237	281	25.0	23	Nuc2bdu	132570
26	1	28	28	-1	322	232	25.0	21	Nuc4eeu	75274
27	1	26	29	-1	327	276	25.0	21	Nuc4eed	91419
28	1	27	27	-1	272	276	27.0	23	Nuc4eww	85467
