# Supplementary material for: A hybrid blob-slice model for accurate and efficient detection of fluorescence labeled nuclei in 3D
Source: BMC Bioinformatics. 2010 Nov 29;11:580. doi: 10.1186/1471-2105-11-580 (PMC3008706; doi:10.1186/1471-2105-11-580)
Supplement: Additional file 3 — Additional Data and Ground Truth. Computed nuclear positions and corrected ground truths for all example data contributing to Figure 4. Zip file contains data in Acetree format comma separated value text files. An explanation of the Acetree file format is included in readme.txt. [file 1471-2105-11-580-S3.ZIP › Data_And_Ground_Truth/celegans/unedited_stats/t088-nuclei]

1	1	19	4	-1	355	231	19.0	23	Nuc3tbu	100318
2	1	3	6	-1	231	309	9.0	21	Nuc1wwu	104440
3	1	4	5	-1	267	283	9.0	21	Nuc1weu	90463
4	1	9	8	-1	331	237	9.0	17	Nuc2tueu	33444
5	1	8	7	11	305	265	10.0	21	Nuc2tuw	87711
6	1	6	2	-1	327	211	10.0	21	Nuc3ttt	92391
7	1	7	9	-1	264	252	11.0	25	Nuc3bdw	192538
8	1	10	10	-1	270	321	11.0	21	Nuc1wed	100414
9	1	5	1	-1	286	222	11.0	25	Nuc3bde	175181
10	1	9	12	-1	332	251	12.0	17	Nuc2tued	37440
11	1	11	13	-1	237	341	14.0	21	Nuc1wwd	103025
12	1	12	14	-1	298	330	15.0	23	Nuc2tdww	174321
13	1	1	3	-1	233	270	16.0	21	Nuc2buw	94444
14	1	13	16	-1	266	345	17.0	23	Nuc1eu	136827
15	1	14	15	-1	323	300	17.0	21	Nuc2tdwe	82597
16	1	15	17	-1	341	273	17.0	23	Nuc3tbd	155258
17	1	16	19	-1	250	236	19.0	21	Nuc2bue	91328
18	1	2	18	25	307	199	19.0	21	Nuc3bue	107666
19	1	20	23	-1	219	319	21.0	23	Nuc2bdd	159831
20	1	17	20	-1	261	315	21.0	23	Nuc4ww	164996
21	1	18	21	-1	283	289	21.0	23	Nuc4we	144726
22	1	22	22	-1	337	199	21.0	23	Nuc3ttb	114702
23	1	21	24	28	279	223	22.0	19	Nuc3buw	76497
24	1	24	26	-1	298	256	23.0	23	Nuc4ewe	105873
25	1	23	27	-1	267	343	24.0	21	Nuc1ed	108562
26	1	25	29	-1	237	280	25.0	23	Nuc2bdu	101070
27	1	28	30	-1	269	271	26.0	21	Nuc4eww	72362
28	1	26	31	-1	322	230	26.0	23	Nuc4eeu	95564
29	1	27	32	-1	326	271	26.0	21	Nuc4eed	88440
