# Supplementary material for: A hybrid blob-slice model for accurate and efficient detection of fluorescence labeled nuclei in 3D
Source: BMC Bioinformatics. 2010 Nov 29;11:580. doi: 10.1186/1471-2105-11-580 (PMC3008706; doi:10.1186/1471-2105-11-580)
Supplement: Additional file 3 — Additional Data and Ground Truth. Computed nuclear positions and corrected ground truths for all example data contributing to Figure 4. Zip file contains data in Acetree format comma separated value text files. An explanation of the Acetree file format is included in readme.txt. [file 1471-2105-11-580-S3.ZIP › Data_And_Ground_Truth/celegans/unedited_stats/t089-nuclei]

1	1	9	9	-1	286	223	10.0	23	Nuc3bde	96001
2	1	6	8	13	326	211	11.0	17	Nuc3ttt	29403
3	1	13	14	17	232	275	16.0	21	Nuc2buw	92669
4	1	1	18	26	356	232	19.0	21	Nuc3tbu	94016
5	1	3	1	-1	265	284	8.0	21	Nuc1weu	96710
6	1	2	3	-1	230	306	9.0	21	Nuc1wwu	110713
7	1	5	4	-1	306	265	9.0	17	Nuc2tuwu	35009
8	1	4	2	-1	330	234	9.0	17	Nuc2tueu	35894
9	1	7	6	-1	263	254	10.0	25	Nuc3bdw	141703
10	1	8	5	-1	269	323	11.0	21	Nuc1wed	104753
11	1	5	7	-1	303	278	11.0	17	Nuc2tuwd	36436
12	1	10	10	-1	332	252	12.0	17	Nuc2tued	35590
13	1	11	11	-1	238	344	13.0	21	Nuc1wwd	111500
14	1	12	12	-1	298	330	14.0	23	Nuc2tdww	130697
15	1	15	15	22	321	298	15.0	19	Nuc2tdwe	82365
16	1	14	20	-1	265	346	17.0	23	Nuc1eu	145192
17	1	16	16	-1	340	274	17.0	25	Nuc3tbd	151136
18	1	18	21	-1	308	196	18.0	17	Nuc3buet	46195
19	1	17	19	28	252	235	19.0	19	Nuc2bue	74958
20	1	20	24	-1	260	314	21.0	23	Nuc4ww	169371
21	1	21	25	-1	282	287	21.0	25	Nuc4we	203962
22	1	22	23	33	339	198	21.0	21	Nuc3ttb	107490
23	1	19	27	-1	220	318	22.0	23	Nuc2bdd	158076
24	1	23	29	-1	277	213	22.0	17	Nuc3buwu	46015
25	1	18	31	-1	304	206	22.0	19	Nuc3bueb	69578
26	1	24	30	-1	299	257	23.0	21	Nuc4ewe	97036
27	1	25	35	-1	267	342	24.0	21	Nuc1ed	111737
28	1	23	32	-1	280	232	24.0	17	Nuc3buwd	35391
29	1	26	34	37	237	280	25.0	19	Nuc2bdu	77437
30	1	27	38	-1	268	271	26.0	21	Nuc4eww	87851
31	1	28	39	-1	325	234	26.0	21	Nuc4eeu	83853
32	1	29	36	-1	327	272	26.0	21	Nuc4eed	94367
