# Supplementary material for: A hybrid blob-slice model for accurate and efficient detection of fluorescence labeled nuclei in 3D
Source: BMC Bioinformatics. 2010 Nov 29;11:580. doi: 10.1186/1471-2105-11-580 (PMC3008706; doi:10.1186/1471-2105-11-580)
Supplement: Additional file 3 — Additional Data and Ground Truth. Computed nuclear positions and corrected ground truths for all example data contributing to Figure 4. Zip file contains data in Acetree format comma separated value text files. An explanation of the Acetree file format is included in readme.txt. [file 1471-2105-11-580-S3.ZIP › Data_And_Ground_Truth/celegans/unedited_stats/t090-nuclei]

1	1	5	4	-1	262	286	8.0	21	Nuc1weu	99440
2	1	8	6	-1	333	237	8.0	17	Nuc2tueu	39738
3	1	6	7	-1	232	304	9.0	21	Nuc1wwu	113148
4	1	7	5	-1	305	261	9.0	17	Nuc2tuwu	36868
5	1	10	8	-1	266	325	10.0	21	Nuc1wed	106374
6	1	9	1	-1	268	250	10.0	21	Nuc3bdw	91722
7	1	11	10	-1	301	284	10.0	15	Nuc2tuwd	30936
8	1	2	11	-1	327	208	10.0	17	Nuc3tttu	39970
9	1	1	9	14	292	220	11.0	21	Nuc3bde	91317
10	1	12	12	-1	332	256	11.0	19	Nuc2tued	64661
11	1	13	13	-1	237	343	13.0	21	Nuc1wwd	113046
12	1	14	15	-1	296	330	14.0	21	Nuc2tdww	102247
13	1	2	16	-1	325	224	14.0	17	Nuc3tttd	35244
14	1	3	19	-1	233	263	15.0	17	Nuc2buwu	38068
15	1	15	17	-1	323	298	15.0	17	Nuc2tdwet	43367
16	1	17	18	24	340	272	16.0	21	Nuc3tbd	102419
17	1	3	21	-1	229	282	17.0	15	Nuc2buwd	33079
18	1	4	20	-1	354	230	17.0	17	Nuc3tbuu	41673
19	1	19	22	-1	255	229	18.0	15	Nuc2bueu	33121
20	1	16	2	-1	263	347	18.0	23	Nuc1eu	137222
21	1	18	23	-1	309	194	18.0	17	Nuc3buet	43804
22	1	15	25	-1	316	307	18.0	15	Nuc2tdweb	38539
23	1	22	26	-1	339	196	20.0	17	Nuc3ttbu	44762
24	1	20	27	-1	259	314	21.0	23	Nuc4ww	166175
25	1	21	3	-1	280	286	21.0	25	Nuc4we	195306
26	1	4	32	-1	354	242	21.0	17	Nuc3tbud	45053
27	1	23	28	-1	218	317	22.0	19	Nuc2bdd	86250
28	1	19	29	-1	255	244	22.0	17	Nuc2bued	41479
29	1	24	30	-1	277	210	22.0	17	Nuc3buwu	51035
30	1	26	31	-1	299	260	22.0	21	Nuc4ewe	101977
31	1	25	33	-1	305	209	23.0	17	Nuc3bueb	43588
32	1	28	39	-1	282	230	24.0	19	Nuc3buwd	52785
33	1	22	35	-1	342	209	24.0	17	Nuc3ttbd	44137
34	1	29	36	-1	234	271	25.0	15	Nuc2bduu	31711
35	1	27	38	-1	268	339	25.0	21	Nuc1ed	109800
36	1	32	40	-1	327	274	25.0	21	Nuc4eed	95416
37	1	29	41	-1	237	291	26.0	15	Nuc2bdud	26659
38	1	30	37	-1	269	270	26.0	21	Nuc4eww	89000
39	1	31	34	-1	325	238	26.0	21	Nuc4eeu	82506
