# Supplementary material for: A hybrid blob-slice model for accurate and efficient detection of fluorescence labeled nuclei in 3D
Source: BMC Bioinformatics. 2010 Nov 29;11:580. doi: 10.1186/1471-2105-11-580 (PMC3008706; doi:10.1186/1471-2105-11-580)
Supplement: Additional file 3 — Additional Data and Ground Truth. Computed nuclear positions and corrected ground truths for all example data contributing to Figure 4. Zip file contains data in Acetree format comma separated value text files. An explanation of the Acetree file format is included in readme.txt. [file 1471-2105-11-580-S3.ZIP › Data_And_Ground_Truth/celegans/unedited_stats/t091-nuclei]

1	1	6	7	14	269	251	11.0	19	Nuc3bdw	70541
2	1	20	25	-1	263	346	19.0	19	Nuc1eu	48507
3	1	25	1	-1	280	284	20.0	23	Nuc4we	154188
4	1	1	3	-1	266	285	8.0	19	Nuc1weu	78128
5	1	4	4	-1	307	261	8.0	17	Nuc2tuwu	47569
6	1	2	5	-1	335	236	8.0	17	Nuc2tueu	49179
7	1	3	8	-1	232	298	9.0	21	Nuc1wwu	112753
8	1	5	6	-1	269	323	9.0	19	Nuc1wed	85286
9	1	9	11	-1	296	216	10.0	15	Nuc3bdet	27924
10	1	7	9	-1	303	286	10.0	15	Nuc2tuwd	36171
11	1	8	12	-1	327	206	11.0	17	Nuc3tttu	43869
12	1	10	10	-1	334	257	11.0	17	Nuc2tued	50210
13	1	11	13	-1	238	342	12.0	21	Nuc1wwd	115752
14	1	9	17	-1	294	226	12.0	15	Nuc3bdeb	29776
15	1	12	15	21	298	331	14.0	19	Nuc2tdww	82204
16	1	13	22	-1	324	225	15.0	17	Nuc3tttd	39937
17	1	15	18	-1	325	299	15.0	15	Nuc2tdwet	40062
18	1	16	19	-1	342	270	15.0	17	Nuc3tbdt	44473
19	1	14	16	-1	232	260	16.0	17	Nuc2buwu	44815
20	1	18	23	-1	357	225	16.0	17	Nuc3tbuu	43706
21	1	17	24	-1	231	282	17.0	17	Nuc2buwd	42828
22	1	19	20	-1	255	227	17.0	17	Nuc2bueu	42506
23	1	21	26	-1	308	194	18.0	17	Nuc3buet	55982
24	1	16	28	-1	335	277	18.0	17	Nuc3tbdb	51749
25	1	22	27	-1	313	311	19.0	15	Nuc2tdweb	36170
26	1	23	30	-1	339	195	20.0	17	Nuc3ttbu	50718
27	1	24	2	-1	258	313	21.0	21	Nuc4ww	135955
28	1	27	29	32	221	317	22.0	17	Nuc2bdd	69674
29	1	28	33	-1	256	244	22.0	17	Nuc2bued	42390
30	1	29	34	-1	279	211	22.0	17	Nuc3buwu	55862
31	1	30	35	-1	298	259	22.0	21	Nuc4ewe	96813
32	1	26	31	-1	356	240	22.0	15	Nuc3tbud	35625
33	1	31	37	-1	304	207	24.0	17	Nuc3bueb	47449
34	1	39	38	-1	321	240	24.0	21	Nuc4eeu	89258
35	1	33	39	-1	341	212	24.0	17	Nuc3ttbd	44827
36	1	34	36	-1	230	271	25.0	15	Nuc2bduu	33853
37	1	38	44	-1	267	271	25.0	19	Nuc4eww	64010
38	1	35	40	-1	269	338	25.0	21	Nuc1ed	107056
39	1	32	42	-1	279	230	25.0	17	Nuc3buwd	38646
40	1	36	43	-1	325	277	25.0	19	Nuc4eed	79744
41	1	37	41	-1	237	293	26.0	15	Nuc2bdud	24785
