# Supplementary material for: A hybrid blob-slice model for accurate and efficient detection of fluorescence labeled nuclei in 3D
Source: BMC Bioinformatics. 2010 Nov 29;11:580. doi: 10.1186/1471-2105-11-580 (PMC3008706; doi:10.1186/1471-2105-11-580)
Supplement: Additional file 3 — Additional Data and Ground Truth. Computed nuclear positions and corrected ground truths for all example data contributing to Figure 4. Zip file contains data in Acetree format comma separated value text files. An explanation of the Acetree file format is included in readme.txt. [file 1471-2105-11-580-S3.ZIP › Data_And_Ground_Truth/celegans/unedited_stats/t092-nuclei]

1	1	3	1	-1	280	284	19.0	27	Nuc4we	230085
2	1	27	2	-1	256	313	20.0	23	Nuc4ww	159157
3	1	4	4	-1	270	285	8.0	19	Nuc1weu	80976
4	1	5	6	-1	305	259	8.0	17	Nuc2tuwu	52030
5	1	6	3	-1	334	236	8.0	19	Nuc2tueu	76197
6	1	8	5	-1	269	326	9.0	19	Nuc1wed	84742
7	1	1	8	-1	274	241	9.0	15	Nuc3bdwu	33250
8	1	7	7	-1	234	295	10.0	21	Nuc1wwu	108593
9	1	10	10	-1	302	285	10.0	17	Nuc2tuwd	50276
10	1	12	12	-1	333	258	10.0	19	Nuc2tued	85861
11	1	9	9	-1	298	209	11.0	15	Nuc3bdet	33505
12	1	11	13	-1	332	206	11.0	19	Nuc3tttu	75621
13	1	13	14	-1	236	340	12.0	21	Nuc1wwd	119118
14	1	1	16	-1	265	256	13.0	15	Nuc3bdwd	28461
15	1	15	11	-1	305	326	13.0	15	Nuc2tdwwe	37730
16	1	19	15	-1	234	258	14.0	17	Nuc2buwu	52246
17	1	14	17	-1	294	228	14.0	15	Nuc3bdeb	27303
18	1	17	18	-1	323	301	14.0	17	Nuc2tdwet	51182
19	1	18	19	-1	343	272	15.0	15	Nuc3tbdt	33958
20	1	22	23	-1	257	224	16.0	17	Nuc2bueu	51014
21	1	15	20	-1	293	335	16.0	15	Nuc2tdwww	41657
22	1	16	21	-1	325	226	16.0	17	Nuc3tttd	44575
23	1	20	22	-1	358	228	16.0	17	Nuc3tbuu	50998
24	1	21	25	-1	231	281	18.0	17	Nuc2buwd	48245
25	1	2	24	30	263	346	18.0	19	Nuc1eu	56273
26	1	23	27	-1	310	193	19.0	17	Nuc3buet	60410
27	1	25	26	-1	312	315	19.0	17	Nuc2tdweb	53451
28	1	24	28	-1	331	285	19.0	15	Nuc3tbdb	39435
29	1	28	29	-1	211	309	21.0	15	Nuc2bddw	43071
30	1	26	35	-1	342	197	21.0	17	Nuc3ttbu	51847
31	1	32	31	-1	356	246	21.0	17	Nuc3tbud	49061
32	1	28	32	-1	223	325	22.0	15	Nuc2bdde	40228
33	1	29	33	-1	257	241	22.0	19	Nuc2bued	70771
34	1	30	34	-1	283	206	22.0	17	Nuc3buwu	60359
35	1	31	37	-1	297	259	23.0	21	Nuc4ewe	104228
36	1	36	36	-1	227	270	24.0	17	Nuc2bduu	53182
37	1	33	42	-1	308	211	24.0	17	Nuc3bueb	48383
38	1	34	38	-1	320	241	24.0	19	Nuc4eeu	61155
39	1	35	45	-1	345	217	24.0	17	Nuc3ttbd	50018
40	1	38	41	-1	271	337	25.0	21	Nuc1ed	107756
41	1	41	39	-1	236	294	26.0	17	Nuc2bdud	34745
42	1	39	44	-1	277	226	26.0	19	Nuc3buwd	60531
43	1	40	43	-1	319	278	26.0	21	Nuc4eed	95785
44	1	37	40	-1	264	271	27.0	21	Nuc4eww	83154
