# Supplementary material for: A hybrid blob-slice model for accurate and efficient detection of fluorescence labeled nuclei in 3D
Source: BMC Bioinformatics. 2010 Nov 29;11:580. doi: 10.1186/1471-2105-11-580 (PMC3008706; doi:10.1186/1471-2105-11-580)
Supplement: Additional file 3 — Additional Data and Ground Truth. Computed nuclear positions and corrected ground truths for all example data contributing to Figure 4. Zip file contains data in Acetree format comma separated value text files. An explanation of the Acetree file format is included in readme.txt. [file 1471-2105-11-580-S3.ZIP › Data_And_Ground_Truth/celegans/unedited_stats/t093-nuclei]

1	1	1	1	-1	280	284	19.0	27	Nuc4we	227176
2	1	2	27	-1	257	314	19.0	23	Nuc4ww	158612
3	1	5	3	-1	334	233	7.0	21	Nuc2tueu	100191
4	1	3	6	-1	272	283	9.0	21	Nuc1weu	103112
5	1	6	5	-1	273	324	9.0	21	Nuc1wed	111186
6	1	4	2	-1	301	256	9.0	19	Nuc2tuwu	91899
7	1	8	4	-1	235	297	10.0	19	Nuc1wwu	88369
8	1	7	7	-1	271	238	10.0	15	Nuc3bdwu	36625
9	1	11	9	-1	296	209	11.0	17	Nuc3bdet	44346
10	1	9	10	-1	300	285	11.0	19	Nuc2tuwd	84864
11	1	15	11	-1	305	322	11.0	17	Nuc2tdwwe	50192
12	1	10	8	-1	329	258	11.0	19	Nuc2tued	90139
13	1	12	12	-1	336	206	11.0	17	Nuc3tttu	51624
14	1	13	13	-1	236	341	12.0	21	Nuc1wwd	116824
15	1	16	15	-1	235	256	14.0	19	Nuc2buwu	85003
16	1	14	18	-1	262	254	14.0	17	Nuc3bdwd	38589
17	1	17	16	-1	297	230	14.0	17	Nuc3bdeb	35872
18	1	18	14	-1	325	301	14.0	17	Nuc2tdwet	56470
19	1	19	17	-1	342	271	14.0	17	Nuc3tbdt	47224
20	1	21	20	-1	294	334	16.0	17	Nuc2tdwww	45255
21	1	22	21	-1	326	228	16.0	19	Nuc3tttd	73260
22	1	23	23	-1	359	228	16.0	17	Nuc3tbuu	55617
23	1	20	19	-1	259	222	17.0	17	Nuc2bueu	55014
24	1	25	22	-1	271	350	17.0	15	Nuc1eue	21358
25	1	24	24	-1	233	282	18.0	17	Nuc2buwd	54781
26	1	27	25	-1	311	317	19.0	17	Nuc2tdweb	57854
27	1	26	28	-1	313	191	19.0	19	Nuc3buet	95538
28	1	28	29	-1	331	289	19.0	17	Nuc3tbdb	56320
29	1	29	26	-1	210	307	20.0	17	Nuc2bddw	47458
30	1	25	30	-1	258	351	20.0	15	Nuc1euw	26086
31	1	31	35	-1	355	250	21.0	17	Nuc3tbud	56637
32	1	32	31	-1	222	326	22.0	17	Nuc2bdde	49377
33	1	33	32	-1	256	242	22.0	21	Nuc2bued	104599
34	1	34	33	-1	286	204	22.0	19	Nuc3buwu	101878
35	1	30	34	-1	344	199	22.0	19	Nuc3ttbu	94195
36	1	36	36	-1	223	271	23.0	19	Nuc2bduu	96465
37	1	35	37	-1	297	262	23.0	21	Nuc4ewe	95796
38	1	38	38	-1	323	241	24.0	21	Nuc4eeu	82704
39	1	41	39	-1	233	295	25.0	17	Nuc2bdud	37013
40	1	44	42	-1	259	273	25.0	19	Nuc4eww	63315
41	1	40	40	-1	270	337	25.0	19	Nuc1ed	76086
42	1	37	44	-1	309	212	25.0	19	Nuc3bueb	76295
43	1	43	41	-1	320	279	25.0	21	Nuc4eed	94039
44	1	42	43	-1	274	225	26.0	19	Nuc3buwd	69440
45	1	39	45	-1	345	218	26.0	17	Nuc3ttbd	50152
