# Supplementary material for: A hybrid blob-slice model for accurate and efficient detection of fluorescence labeled nuclei in 3D
Source: BMC Bioinformatics. 2010 Nov 29;11:580. doi: 10.1186/1471-2105-11-580 (PMC3008706; doi:10.1186/1471-2105-11-580)
Supplement: Additional file 3 — Additional Data and Ground Truth. Computed nuclear positions and corrected ground truths for all example data contributing to Figure 4. Zip file contains data in Acetree format comma separated value text files. An explanation of the Acetree file format is included in readme.txt. [file 1471-2105-11-580-S3.ZIP › Data_And_Ground_Truth/celegans/unedited_stats/t094-nuclei]

1	1	1	25	-1	280	283	19.0	25	Nuc4we	152158
2	1	6	2	-1	304	256	7.0	21	Nuc2tuwu	111612
3	1	3	3	-1	335	229	7.0	19	Nuc2tueu	83051
4	1	7	5	-1	236	298	9.0	21	Nuc1wwu	113815
5	1	5	7	-1	270	323	9.0	21	Nuc1wed	108274
6	1	4	4	-1	270	284	9.0	21	Nuc1weu	98277
7	1	8	6	-1	272	238	9.0	17	Nuc3bdwu	51982
8	1	12	11	-1	330	259	10.0	19	Nuc2tued	92842
9	1	9	8	-1	294	207	11.0	17	Nuc3bdet	52641
10	1	10	9	-1	302	288	11.0	19	Nuc2tuwd	90713
11	1	11	10	-1	305	320	11.0	17	Nuc2tdwwe	55272
12	1	13	12	-1	336	203	11.0	19	Nuc3tttu	79832
13	1	14	13	-1	238	342	13.0	21	Nuc1wwd	119179
14	1	18	14	-1	329	300	13.0	17	Nuc2tdwet	59019
15	1	15	16	-1	235	253	14.0	19	Nuc2buwu	91541
16	1	17	17	-1	297	231	14.0	17	Nuc3bdeb	42365
17	1	19	15	-1	344	271	14.0	19	Nuc3tbdt	76045
18	1	16	19	-1	264	255	15.0	17	Nuc3bdwd	52141
19	1	23	18	-1	258	221	16.0	19	Nuc2bueu	90411
20	1	20	24	-1	294	333	16.0	17	Nuc2tdwww	54987
21	1	21	20	-1	328	229	16.0	19	Nuc3tttd	72136
22	1	24	23	-1	273	349	17.0	15	Nuc1eue	23154
23	1	22	21	-1	360	225	17.0	19	Nuc3tbuu	89342
24	1	25	22	-1	233	284	18.0	19	Nuc2buwd	81803
25	1	26	26	-1	309	317	18.0	19	Nuc2tdweb	96846
26	1	29	29	-1	210	309	19.0	17	Nuc2bddw	50491
27	1	2	1	-1	253	314	19.0	25	Nuc4ww	202697
28	1	27	27	-1	314	190	19.0	19	Nuc3buet	89221
29	1	28	28	-1	331	290	19.0	17	Nuc3tbdb	65062
30	1	30	31	-1	256	353	21.0	17	Nuc1euw	33392
31	1	32	30	-1	223	327	22.0	17	Nuc2bdde	54967
32	1	33	33	-1	253	244	22.0	21	Nuc2bued	109368
33	1	34	34	-1	287	202	22.0	19	Nuc3buwu	102888
34	1	35	32	-1	343	199	22.0	19	Nuc3ttbu	98799
35	1	31	35	-1	356	248	22.0	17	Nuc3tbud	61845
36	1	36	36	-1	223	272	24.0	19	Nuc2bduu	95052
37	1	37	37	-1	297	264	24.0	21	Nuc4ewe	89009
38	1	38	38	-1	322	244	24.0	21	Nuc4eeu	82902
39	1	39	41	-1	234	299	25.0	19	Nuc2bdud	63916
40	1	41	39	-1	272	336	25.0	19	Nuc1ed	68130
41	1	43	40	-1	320	282	25.0	21	Nuc4eed	90212
42	1	40	44	-1	258	275	26.0	19	Nuc4eww	63282
43	1	44	42	-1	276	227	26.0	19	Nuc3buwd	61535
44	1	42	45	-1	307	214	26.0	19	Nuc3bueb	72235
45	1	45	43	-1	344	223	26.0	17	Nuc3ttbd	44814
