# Supplementary material for: A hybrid blob-slice model for accurate and efficient detection of fluorescence labeled nuclei in 3D
Source: BMC Bioinformatics. 2010 Nov 29;11:580. doi: 10.1186/1471-2105-11-580 (PMC3008706; doi:10.1186/1471-2105-11-580)
Supplement: Additional file 3 — Additional Data and Ground Truth. Computed nuclear positions and corrected ground truths for all example data contributing to Figure 4. Zip file contains data in Acetree format comma separated value text files. An explanation of the Acetree file format is included in readme.txt. [file 1471-2105-11-580-S3.ZIP › Data_And_Ground_Truth/celegans/unedited_stats/t095-nuclei]

1	1	27	1	-1	254	314	18.0	25	Nuc4ww	185135
2	1	2	3	-1	306	255	7.0	21	Nuc2tuwu	114415
3	1	3	4	-1	336	229	7.0	21	Nuc2tueu	102498
4	1	6	2	-1	272	280	8.0	21	Nuc1weu	101326
5	1	4	7	-1	237	299	9.0	21	Nuc1wwu	111548
6	1	7	5	-1	272	235	9.0	17	Nuc3bdwu	50942
7	1	5	6	-1	271	321	9.0	21	Nuc1wed	109627
8	1	9	8	-1	292	207	10.0	19	Nuc3bdet	82240
9	1	10	9	-1	305	289	11.0	19	Nuc2tuwd	90562
10	1	11	10	-1	307	319	11.0	17	Nuc2tdwwe	58206
11	1	8	11	-1	331	259	11.0	19	Nuc2tued	91715
12	1	12	12	-1	334	201	11.0	19	Nuc3tttu	77055
13	1	13	13	-1	243	342	12.0	19	Nuc1wwd	86517
14	1	14	14	-1	331	297	12.0	19	Nuc2tdwet	86248
15	1	17	15	-1	346	271	14.0	17	Nuc3tbdt	55601
16	1	15	17	-1	236	251	15.0	19	Nuc2buwu	89207
17	1	16	16	-1	296	233	15.0	19	Nuc3bdeb	67465
18	1	19	18	-1	258	221	16.0	19	Nuc2bueu	86650
19	1	18	19	-1	262	253	16.0	19	Nuc3bdwd	74204
20	1	21	20	-1	326	229	16.0	19	Nuc3tttd	76693
21	1	23	21	-1	361	223	16.0	19	Nuc3tbuu	87626
22	1	24	22	-1	230	286	17.0	19	Nuc2buwd	86774
23	1	22	23	-1	273	351	17.0	19	Nuc1eue	48690
24	1	20	24	-1	295	333	17.0	17	Nuc2tdwww	58097
25	1	1	25	-1	281	282	19.0	21	Nuc4we	84277
26	1	25	28	-1	308	317	19.0	19	Nuc2tdweb	94121
27	1	28	26	-1	314	188	19.0	19	Nuc3buet	93201
28	1	29	29	-1	332	289	19.0	19	Nuc3tbdb	103011
29	1	26	27	-1	209	308	20.0	17	Nuc2bddw	57283
30	1	31	33	-1	223	328	21.0	17	Nuc2bdde	57216
31	1	30	30	-1	255	351	21.0	17	Nuc1euw	33266
32	1	34	32	-1	346	198	21.0	19	Nuc3ttbu	95980
33	1	32	36	-1	252	248	22.0	21	Nuc2bued	110660
34	1	33	31	-1	287	201	22.0	19	Nuc3buwu	104255
35	1	35	34	-1	356	250	22.0	19	Nuc3tbud	95493
36	1	36	35	-1	223	272	23.0	19	Nuc2bduu	102058
37	1	37	40	-1	297	266	23.0	21	Nuc4ewe	86471
38	1	38	38	-1	319	241	24.0	21	Nuc4eeu	84488
39	1	40	37	-1	270	335	25.0	19	Nuc1ed	77082
40	1	41	45	-1	321	280	25.0	21	Nuc4eed	90704
41	1	39	39	-1	233	303	26.0	19	Nuc2bdud	65309
42	1	43	41	-1	274	229	26.0	19	Nuc3buwd	61559
43	1	45	43	-1	344	226	26.0	17	Nuc3ttbd	46338
44	1	42	44	-1	257	280	27.0	19	Nuc4eww	61045
45	1	44	42	-1	310	213	27.0	19	Nuc3bueb	71646
