# Supplementary material for: A hybrid blob-slice model for accurate and efficient detection of fluorescence labeled nuclei in 3D
Source: BMC Bioinformatics. 2010 Nov 29;11:580. doi: 10.1186/1471-2105-11-580 (PMC3008706; doi:10.1186/1471-2105-11-580)
Supplement: Additional file 3 — Additional Data and Ground Truth. Computed nuclear positions and corrected ground truths for all example data contributing to Figure 4. Zip file contains data in Acetree format comma separated value text files. An explanation of the Acetree file format is included in readme.txt. [file 1471-2105-11-580-S3.ZIP › Data_And_Ground_Truth/celegans/unedited_stats/t096-nuclei]

1	1	1	25	-1	257	313	17.0	27	Nuc4ww	144408
2	1	4	2	-1	272	280	8.0	21	Nuc1weu	99932
3	1	2	3	-1	306	252	8.0	21	Nuc2tuwu	117143
4	1	3	4	-1	334	229	8.0	19	Nuc2tueu	82718
5	1	6	1	-1	270	235	9.0	19	Nuc3bdwu	84795
6	1	7	5	-1	274	321	9.0	21	Nuc1wed	105160
7	1	5	6	-1	235	300	10.0	21	Nuc1wwu	114810
8	1	8	7	-1	292	205	10.0	19	Nuc3bdet	83584
9	1	9	10	-1	305	289	11.0	19	Nuc2tuwd	96435
10	1	10	8	-1	310	320	11.0	19	Nuc2tdwwe	87077
11	1	11	9	-1	330	257	11.0	19	Nuc2tued	88543
12	1	12	11	-1	335	201	11.0	19	Nuc3tttu	85555
13	1	13	12	-1	241	341	12.0	21	Nuc1wwd	114626
14	1	14	13	-1	332	294	12.0	19	Nuc2tdwet	93504
15	1	15	14	-1	348	272	13.0	17	Nuc3tbdt	54068
16	1	17	15	-1	296	236	14.0	19	Nuc3bdeb	77100
17	1	16	16	-1	236	252	15.0	19	Nuc2buwu	95268
18	1	18	19	-1	258	223	16.0	19	Nuc2bueu	87970
19	1	19	18	-1	260	254	16.0	19	Nuc3bdwd	87167
20	1	20	24	-1	326	230	16.0	19	Nuc3tttd	72728
21	1	21	17	-1	361	224	16.0	19	Nuc3tbuu	87169
22	1	22	20	-1	228	288	17.0	19	Nuc2buwd	87270
23	1	23	22	-1	274	353	17.0	19	Nuc1eue	58227
24	1	24	26	-1	296	334	17.0	19	Nuc2tdwww	90880
25	1	25	21	23	281	284	18.0	15	Nuc4we	34134
26	1	27	27	-1	314	189	18.0	19	Nuc3buet	94274
27	1	29	28	-1	209	308	20.0	19	Nuc2bddw	86087
28	1	26	31	-1	307	317	20.0	19	Nuc2tdweb	90238
29	1	28	29	-1	333	289	20.0	19	Nuc3tbdb	107002
30	1	31	34	-1	253	353	21.0	17	Nuc1euw	36927
31	1	34	30	-1	286	202	21.0	19	Nuc3buwu	100874
32	1	32	32	-1	344	197	21.0	19	Nuc3ttbu	98292
33	1	30	33	-1	225	330	22.0	17	Nuc2bdde	59210
34	1	35	38	-1	356	251	22.0	21	Nuc3tbud	122594
35	1	36	35	-1	224	271	23.0	19	Nuc2bduu	104779
36	1	33	36	-1	248	252	23.0	21	Nuc2bued	108040
37	1	39	39	-1	270	337	24.0	21	Nuc1ed	98147
38	1	38	37	-1	319	242	24.0	21	Nuc4eeu	83776
39	1	41	41	-1	229	306	25.0	19	Nuc2bdud	65303
40	1	37	40	-1	295	266	25.0	21	Nuc4ewe	87768
41	1	42	42	-1	276	231	26.0	19	Nuc3buwd	62912
42	1	45	43	-1	308	212	26.0	19	Nuc3bueb	76342
43	1	43	45	-1	346	227	26.0	19	Nuc3ttbd	71648
44	1	44	46	-1	258	285	27.0	23	Nuc4eww	89994
45	1	40	44	-1	320	280	27.0	21	Nuc4eed	77856
