# Supplementary material for: A hybrid blob-slice model for accurate and efficient detection of fluorescence labeled nuclei in 3D
Source: BMC Bioinformatics. 2010 Nov 29;11:580. doi: 10.1186/1471-2105-11-580 (PMC3008706; doi:10.1186/1471-2105-11-580)
Supplement: Additional file 3 — Additional Data and Ground Truth. Computed nuclear positions and corrected ground truths for all example data contributing to Figure 4. Zip file contains data in Acetree format comma separated value text files. An explanation of the Acetree file format is included in readme.txt. [file 1471-2105-11-580-S3.ZIP › Data_And_Ground_Truth/celegans/unedited_stats/t097-nuclei]

1	1	5	2	-1	271	234	8.0	21	Nuc3bdwu	107002
2	1	2	3	-1	272	278	8.0	21	Nuc1weu	103729
3	1	3	4	-1	303	248	8.0	21	Nuc2tuwu	128690
4	1	4	1	-1	333	229	8.0	19	Nuc2tueu	83224
5	1	6	5	-1	276	322	9.0	21	Nuc1wed	108439
6	1	7	7	-1	236	302	10.0	21	Nuc1wwu	111136
7	1	8	6	-1	292	207	10.0	19	Nuc3bdet	83724
8	1	10	9	-1	310	317	10.0	19	Nuc2tdwwe	87982
9	1	11	10	-1	333	254	10.0	19	Nuc2tued	87448
10	1	9	8	-1	304	289	11.0	19	Nuc2tuwd	95402
11	1	12	11	-1	334	201	11.0	19	Nuc3tttu	82288
12	1	13	13	-1	242	342	12.0	21	Nuc1wwd	116821
13	1	14	12	-1	333	290	12.0	19	Nuc2tdwet	92924
14	1	15	15	-1	351	269	13.0	19	Nuc3tbdt	78674
15	1	16	14	-1	296	239	14.0	19	Nuc3bdeb	79328
16	1	17	16	-1	236	251	15.0	19	Nuc2buwu	90202
17	1	21	18	-1	360	223	15.0	19	Nuc3tbuu	89646
18	1	19	17	-1	259	255	16.0	19	Nuc3bdwd	81426
19	1	18	19	-1	261	220	16.0	19	Nuc2bueu	85204
20	1	22	24	-1	227	288	17.0	19	Nuc2buwd	93486
21	1	25	26	-1	271	276	17.0	15	Nuc4wew	25238
22	1	23	27	-1	276	352	17.0	17	Nuc1eue	42459
23	1	25	21	-1	290	288	17.0	15	Nuc4wee	26691
24	1	20	22	-1	325	232	17.0	19	Nuc3tttd	75889
25	1	1	20	25	255	309	18.0	19	Nuc4ww	63652
26	1	24	28	-1	295	334	18.0	19	Nuc2tdwww	88955
27	1	26	29	-1	314	188	19.0	17	Nuc3buet	64300
28	1	27	23	-1	209	306	20.0	19	Nuc2bddw	85350
29	1	29	30	-1	334	290	20.0	19	Nuc3tbdb	102153
30	1	31	32	-1	286	203	21.0	19	Nuc3buwu	100776
31	1	28	33	-1	307	317	21.0	19	Nuc2tdweb	92719
32	1	32	31	-1	342	196	21.0	19	Nuc3ttbu	97260
33	1	33	36	-1	226	331	22.0	19	Nuc2bdde	93512
34	1	30	38	-1	253	353	22.0	19	Nuc1euw	61404
35	1	35	35	-1	225	269	23.0	19	Nuc2bduu	113698
36	1	36	37	-1	248	250	23.0	21	Nuc2bued	110150
37	1	38	39	-1	320	243	23.0	23	Nuc4eeu	96212
38	1	34	34	-1	354	254	23.0	19	Nuc3tbud	102417
39	1	37	40	-1	270	336	24.0	21	Nuc1ed	94384
40	1	40	41	-1	293	268	24.0	21	Nuc4ewe	77453
41	1	39	43	-1	229	305	25.0	17	Nuc2bdud	44063
42	1	41	44	-1	274	232	26.0	19	Nuc3buwd	63019
43	1	42	45	-1	306	212	26.0	21	Nuc3bueb	100540
44	1	45	42	-1	319	282	26.0	21	Nuc4eed	83961
45	1	43	46	-1	347	226	26.0	19	Nuc3ttbd	68472
46	1	44	47	-1	258	288	27.0	21	Nuc4eww	76440
