# Supplementary material for: A hybrid blob-slice model for accurate and efficient detection of fluorescence labeled nuclei in 3D
Source: BMC Bioinformatics. 2010 Nov 29;11:580. doi: 10.1186/1471-2105-11-580 (PMC3008706; doi:10.1186/1471-2105-11-580)
Supplement: Additional file 3 — Additional Data and Ground Truth. Computed nuclear positions and corrected ground truths for all example data contributing to Figure 4. Zip file contains data in Acetree format comma separated value text files. An explanation of the Acetree file format is included in readme.txt. [file 1471-2105-11-580-S3.ZIP › Data_And_Ground_Truth/celegans/unedited_stats/t098-nuclei]

1	1	4	3	-1	334	227	7.0	21	Nuc2tueu	102467
2	1	1	4	-1	271	233	8.0	19	Nuc3bdwu	88544
3	1	2	1	-1	275	278	8.0	21	Nuc1weu	94213
4	1	3	2	-1	304	246	8.0	21	Nuc2tuwu	123308
5	1	5	5	-1	275	325	9.0	21	Nuc1wed	102279
6	1	7	6	-1	293	209	9.0	19	Nuc3bdet	83080
7	1	6	7	-1	236	297	10.0	21	Nuc1wwu	108881
8	1	10	8	-1	305	288	10.0	19	Nuc2tuwd	98058
9	1	8	10	-1	308	316	10.0	19	Nuc2tdwwe	86399
10	1	9	9	-1	332	252	10.0	21	Nuc2tued	114999
11	1	11	11	-1	332	202	11.0	19	Nuc3tttu	80847
12	1	13	12	-1	333	292	12.0	19	Nuc2tdwet	93510
13	1	12	13	-1	242	343	13.0	21	Nuc1wwd	114908
14	1	15	17	-1	293	240	14.0	19	Nuc3bdeb	77439
15	1	14	14	-1	352	267	14.0	19	Nuc3tbdt	82962
16	1	16	16	-1	236	252	15.0	19	Nuc2buwu	96094
17	1	18	18	-1	258	254	15.0	19	Nuc3bdwd	79250
18	1	17	15	-1	358	221	15.0	19	Nuc3tbuu	87418
19	1	19	19	-1	260	219	16.0	19	Nuc2bueu	89684
20	1	25	22	-1	262	312	16.0	17	Nuc4wwt	31183
21	1	23	20	-1	291	289	16.0	15	Nuc4wee	32494
22	1	24	23	-1	324	233	16.0	19	Nuc3tttd	78615
23	1	28	24	-1	210	304	18.0	17	Nuc2bddw	55400
24	1	20	21	-1	229	286	18.0	19	Nuc2buwd	84683
25	1	25	25	-1	252	306	18.0	15	Nuc4wwb	28225
26	1	21	26	-1	269	277	18.0	17	Nuc4wew	34265
27	1	22	27	-1	277	353	18.0	17	Nuc1eue	44979
28	1	26	29	-1	296	335	19.0	19	Nuc2tdwww	97897
29	1	27	28	-1	312	189	19.0	19	Nuc3buet	94894
30	1	29	30	-1	332	291	19.0	19	Nuc3tbdb	105089
31	1	32	33	-1	340	195	20.0	19	Nuc3ttbu	91032
32	1	30	31	-1	284	202	21.0	19	Nuc3buwu	101935
33	1	31	32	-1	310	317	21.0	19	Nuc2tdweb	94773
34	1	38	37	-1	355	254	22.0	21	Nuc3tbud	128824
35	1	35	38	-1	224	269	23.0	19	Nuc2bduu	110395
36	1	33	34	-1	225	332	23.0	19	Nuc2bdde	89351
37	1	36	35	-1	249	251	23.0	21	Nuc2bued	109185
38	1	34	39	-1	250	352	23.0	19	Nuc1euw	64647
39	1	37	36	-1	321	242	23.0	21	Nuc4eeu	89247
40	1	39	41	-1	269	332	24.0	21	Nuc1ed	89790
41	1	40	40	-1	294	271	25.0	21	Nuc4ewe	82175
42	1	44	42	-1	322	278	25.0	21	Nuc4eed	98198
43	1	41	43	-1	227	305	26.0	19	Nuc2bdud	72004
44	1	42	45	-1	276	233	26.0	19	Nuc3buwd	61833
45	1	43	46	-1	306	212	26.0	19	Nuc3bueb	77468
46	1	45	47	-1	346	224	26.0	19	Nuc3ttbd	73204
47	1	46	44	-1	258	292	27.0	21	Nuc4eww	75221
