# Supplementary material for: A hybrid blob-slice model for accurate and efficient detection of fluorescence labeled nuclei in 3D
Source: BMC Bioinformatics. 2010 Nov 29;11:580. doi: 10.1186/1471-2105-11-580 (PMC3008706; doi:10.1186/1471-2105-11-580)
Supplement: Additional file 3 — Additional Data and Ground Truth. Computed nuclear positions and corrected ground truths for all example data contributing to Figure 4. Zip file contains data in Acetree format comma separated value text files. An explanation of the Acetree file format is included in readme.txt. [file 1471-2105-11-580-S3.ZIP › Data_And_Ground_Truth/celegans/unedited_stats/t099-nuclei]

1	1	3	3	-1	273	282	8.0	19	Nuc1weu	73416
2	1	4	5	-1	304	247	8.0	21	Nuc2tuwu	121248
3	1	1	1	-1	334	226	8.0	21	Nuc2tueu	107070
4	1	2	2	-1	271	235	9.0	19	Nuc3bdwu	85353
5	1	5	4	-1	274	326	9.0	21	Nuc1wed	102708
6	1	6	7	-1	293	209	9.0	21	Nuc3bdet	107416
7	1	7	6	-1	237	304	10.0	21	Nuc1wwu	110887
8	1	8	8	-1	307	287	10.0	19	Nuc2tuwd	95620
9	1	10	10	-1	334	254	10.0	21	Nuc2tued	117029
10	1	9	9	-1	310	317	11.0	19	Nuc2tdwwe	82816
11	1	11	11	-1	329	201	11.0	19	Nuc3tttu	85675
12	1	12	12	29	334	289	12.0	19	Nuc2tdwet	95282
13	1	13	13	-1	240	341	14.0	21	Nuc1wwd	116779
14	1	15	14	-1	353	265	14.0	19	Nuc3tbdt	86116
15	1	18	22	-1	357	221	14.0	19	Nuc3tbuu	89321
16	1	16	15	-1	237	251	15.0	19	Nuc2buwu	102156
17	1	14	20	-1	294	241	15.0	19	Nuc3bdeb	81101
18	1	17	16	-1	258	254	16.0	19	Nuc3bdwd	83724
19	1	19	19	-1	260	222	16.0	19	Nuc2bueu	89305
20	1	21	17	-1	293	289	16.0	17	Nuc4wee	48586
21	1	24	18	-1	228	286	17.0	19	Nuc2buwd	99282
22	1	20	24	-1	270	313	17.0	15	Nuc4wwt	27157
23	1	22	21	-1	321	232	17.0	19	Nuc3tttd	81463
24	1	23	23	-1	210	303	18.0	17	Nuc2bddw	58931
25	1	25	25	-1	251	303	18.0	15	Nuc4wwb	26270
26	1	26	26	-1	267	277	18.0	17	Nuc4wew	38031
27	1	27	27	-1	279	353	18.0	17	Nuc1eue	48136
28	1	29	28	-1	310	189	18.0	19	Nuc3buet	100545
29	1	28	30	-1	298	337	20.0	19	Nuc2tdwww	96875
30	1	30	31	-1	332	291	20.0	19	Nuc3tbdb	101731
31	1	32	35	-1	281	205	21.0	19	Nuc3buwu	101763
32	1	33	32	-1	314	318	21.0	19	Nuc2tdweb	98050
33	1	31	33	-1	342	196	21.0	19	Nuc3ttbu	93258
34	1	36	34	-1	226	329	23.0	19	Nuc2bdde	79420
35	1	37	37	-1	251	251	23.0	21	Nuc2bued	118527
36	1	39	43	-1	319	243	23.0	21	Nuc4eeu	91064
37	1	34	36	-1	354	251	23.0	19	Nuc3tbud	101006
38	1	35	40	-1	227	269	24.0	21	Nuc2bduu	140553
39	1	38	41	-1	248	347	24.0	19	Nuc1euw	63619
40	1	41	38	-1	294	271	24.0	21	Nuc4ewe	85272
41	1	40	42	-1	270	332	25.0	21	Nuc1ed	86333
42	1	42	39	-1	322	279	25.0	21	Nuc4eed	94686
43	1	43	44	-1	229	303	26.0	19	Nuc2bdud	72532
44	1	47	48	-1	263	292	26.0	21	Nuc4eww	72942
45	1	44	45	-1	276	234	26.0	19	Nuc3buwd	64136
46	1	45	46	-1	303	212	26.0	19	Nuc3bueb	81329
47	1	46	47	-1	346	225	26.0	19	Nuc3ttbd	69572
