# Supplementary material for: A hybrid blob-slice model for accurate and efficient detection of fluorescence labeled nuclei in 3D
Source: BMC Bioinformatics. 2010 Nov 29;11:580. doi: 10.1186/1471-2105-11-580 (PMC3008706; doi:10.1186/1471-2105-11-580)
Supplement: Additional file 3 — Additional Data and Ground Truth. Computed nuclear positions and corrected ground truths for all example data contributing to Figure 4. Zip file contains data in Acetree format comma separated value text files. An explanation of the Acetree file format is included in readme.txt. [file 1471-2105-11-580-S3.ZIP › Data_And_Ground_Truth/celegans/unedited_stats/t100-nuclei]

1	1	3	1	-1	334	226	8.0	19	Nuc2tueu	76198
2	1	4	6	-1	270	233	9.0	21	Nuc3bdwu	102453
3	1	1	2	-1	270	282	9.0	21	Nuc1weu	95333
4	1	5	7	-1	273	327	9.0	21	Nuc1wed	99441
5	1	2	3	-1	303	245	9.0	21	Nuc2tuwu	117432
6	1	7	5	-1	238	306	10.0	21	Nuc1wwu	101745
7	1	6	8	-1	293	206	10.0	19	Nuc3bdet	80716
8	1	8	4	-1	306	285	10.0	19	Nuc2tuwd	87341
9	1	10	11	-1	308	315	10.0	19	Nuc2tdwwe	85250
10	1	9	10	-1	333	253	10.0	21	Nuc2tued	117643
11	1	11	12	-1	329	202	11.0	19	Nuc3tttu	87643
12	1	12	9	-1	333	289	11.0	19	Nuc2tdwett	86899
13	1	13	17	-1	239	343	13.0	21	Nuc1wwd	119060
14	1	14	16	-1	354	261	14.0	19	Nuc3tbdt	88022
15	1	16	13	-1	237	250	15.0	19	Nuc2buwu	99142
16	1	18	14	-1	260	255	15.0	19	Nuc3bdwd	88201
17	1	20	15	-1	293	288	15.0	17	Nuc4wee	54120
18	1	21	19	-1	228	285	16.0	21	Nuc2buwd	124535
19	1	19	23	-1	259	222	16.0	19	Nuc2bueu	86869
20	1	17	20	-1	292	241	16.0	19	Nuc3bdeb	79551
21	1	23	21	-1	322	232	16.0	19	Nuc3tttd	83262
22	1	15	18	-1	357	219	16.0	19	Nuc3tbuu	96275
23	1	24	22	-1	210	305	17.0	19	Nuc2bddw	87196
24	1	22	27	-1	273	314	17.0	17	Nuc4wwt	37323
25	1	25	28	-1	249	305	18.0	15	Nuc4wwb	27834
26	1	26	26	-1	263	279	18.0	17	Nuc4wew	39556
27	1	27	24	-1	278	353	18.0	17	Nuc1eue	45450
28	1	28	29	-1	310	189	18.0	19	Nuc3buet	105744
29	1	12	25	-1	331	288	18.0	19	Nuc2tdwetb	102215
30	1	29	30	-1	300	335	20.0	19	Nuc2tdwww	97803
31	1	30	-1	-1	336	271	20.0	13	Nuc3tbdb	8780
32	1	32	31	-1	314	316	21.0	19	Nuc2tdweb	98994
33	1	33	32	-1	342	197	21.0	19	Nuc3ttbu	102486
34	1	34	33	-1	223	331	22.0	19	Nuc2bdde	87225
35	1	31	34	-1	279	207	22.0	19	Nuc3buwu	106297
36	1	37	36	-1	352	254	22.0	21	Nuc3tbud	135738
37	1	35	38	-1	250	252	23.0	19	Nuc2bued	84320
38	1	40	42	-1	293	272	23.0	21	Nuc4ewe	74629
39	1	42	39	-1	320	280	23.0	21	Nuc4eed	101064
40	1	38	37	-1	227	269	24.0	19	Nuc2bduu	108595
41	1	39	40	-1	245	346	24.0	17	Nuc1euw	37980
42	1	41	41	-1	268	330	24.0	21	Nuc1ed	93454
43	1	36	35	-1	319	244	24.0	23	Nuc4eeu	106872
44	1	43	43	-1	226	305	26.0	19	Nuc2bdud	71932
45	1	45	46	-1	274	238	26.0	19	Nuc3buwd	61157
46	1	46	47	-1	303	214	26.0	19	Nuc3bueb	74418
47	1	47	48	-1	346	226	26.0	19	Nuc3ttbd	77213
48	1	44	45	-1	263	295	27.0	21	Nuc4eww	76684
