# Supplementary material for: A hybrid blob-slice model for accurate and efficient detection of fluorescence labeled nuclei in 3D
Source: BMC Bioinformatics. 2010 Nov 29;11:580. doi: 10.1186/1471-2105-11-580 (PMC3008706; doi:10.1186/1471-2105-11-580)
Supplement: Additional file 3 — Additional Data and Ground Truth. Computed nuclear positions and corrected ground truths for all example data contributing to Figure 4. Zip file contains data in Acetree format comma separated value text files. An explanation of the Acetree file format is included in readme.txt. [file 1471-2105-11-580-S3.ZIP › Data_And_Ground_Truth/celegans/unedited_stats/t101-nuclei]

1	1	1	1	-1	331	225	7.0	21	Nuc2tueu	99477
2	1	3	2	-1	270	283	9.0	21	Nuc1weu	88069
3	1	5	3	-1	302	247	9.0	21	Nuc2tuwu	116921
4	1	8	4	-1	307	281	9.0	19	Nuc2tuwd	91536
5	1	6	5	-1	238	308	10.0	21	Nuc1wwu	110433
6	1	2	6	-1	270	234	10.0	19	Nuc3bdwu	81508
7	1	4	7	-1	274	326	10.0	19	Nuc1wed	79245
8	1	7	8	-1	293	206	10.0	21	Nuc3bdet	103254
9	1	12	10	-1	331	288	10.0	21	Nuc2tdwett	113902
10	1	10	9	-1	332	252	10.0	21	Nuc2tued	110193
11	1	9	11	-1	310	316	11.0	19	Nuc2tdwwe	90415
12	1	11	12	-1	329	200	11.0	19	Nuc3tttu	87779
13	1	15	13	-1	238	253	14.0	19	Nuc2buwu	98794
14	1	16	14	-1	259	257	14.0	19	Nuc3bdwd	84335
15	1	17	15	-1	295	289	14.0	17	Nuc4wee	58498
16	1	14	16	-1	353	261	14.0	19	Nuc3tbdt	86599
17	1	13	17	-1	243	346	15.0	21	Nuc1wwd	116455
18	1	22	24	-1	358	219	15.0	19	Nuc3tbuu	94364
19	1	18	19	-1	225	284	16.0	19	Nuc2buwd	104383
20	1	20	20	-1	290	241	16.0	19	Nuc3bdeb	78489
21	1	21	21	-1	319	231	16.0	19	Nuc3tttd	87544
22	1	23	18	-1	211	305	17.0	17	Nuc2bddw	59022
23	1	19	22	-1	257	222	17.0	19	Nuc2bueu	93398
24	1	27	27	-1	277	352	17.0	19	Nuc1eue	69521
25	1	29	23	-1	335	288	17.0	19	Nuc2tdwetb	102641
26	1	26	26	-1	261	277	18.0	19	Nuc4wew	73818
27	1	24	28	-1	274	315	18.0	17	Nuc4wwt	41150
28	1	25	25	-1	246	304	19.0	17	Nuc4wwb	41692
29	1	28	29	-1	311	190	19.0	19	Nuc3buet	100685
30	1	30	30	-1	298	336	20.0	19	Nuc2tdwww	104353
31	1	32	31	-1	315	317	21.0	19	Nuc2tdweb	99780
32	1	33	33	-1	339	196	21.0	19	Nuc3ttbu	107561
33	1	34	34	-1	224	332	22.0	19	Nuc2bdde	86006
34	1	35	32	-1	279	209	22.0	19	Nuc3buwu	97933
35	1	43	38	-1	320	243	22.0	19	Nuc4eeu	54873
36	1	36	35	-1	353	253	22.0	21	Nuc3tbud	139873
37	1	40	40	-1	228	269	23.0	19	Nuc2bduu	108592
38	1	37	36	-1	250	251	23.0	19	Nuc2bued	81898
39	1	39	39	-1	322	278	23.0	21	Nuc4eed	108309
40	1	41	42	-1	246	345	24.0	17	Nuc1euw	39154
41	1	42	43	-1	268	330	24.0	21	Nuc1ed	97096
42	1	38	37	-1	294	272	24.0	19	Nuc4ewe	56452
43	1	44	41	-1	226	303	25.0	19	Nuc2bdud	78146
44	0	-1	0	-1	356	328	25.0	15	nill	4299
45	1	48	45	-1	266	293	26.0	19	Nuc4eww	57864
46	1	45	46	-1	278	239	26.0	19	Nuc3buwd	62298
47	1	46	47	-1	303	215	26.0	19	Nuc3bueb	76826
48	1	47	44	-1	347	224	26.0	19	Nuc3ttbd	77099
49	0	31	-1	-1	336	271	20.0	13	nill	8780
