# Supplementary material for: A hybrid blob-slice model for accurate and efficient detection of fluorescence labeled nuclei in 3D
Source: BMC Bioinformatics. 2010 Nov 29;11:580. doi: 10.1186/1471-2105-11-580 (PMC3008706; doi:10.1186/1471-2105-11-580)
Supplement: Additional file 3 — Additional Data and Ground Truth. Computed nuclear positions and corrected ground truths for all example data contributing to Figure 4. Zip file contains data in Acetree format comma separated value text files. An explanation of the Acetree file format is included in readme.txt. [file 1471-2105-11-580-S3.ZIP › Data_And_Ground_Truth/celegans/unedited_stats/t102-nuclei]

1	1	1	3	-1	332	225	8.0	21	Nuc2tueu	99551
2	1	2	4	-1	271	282	9.0	21	Nuc1weu	94327
3	1	3	2	-1	303	247	9.0	21	Nuc2tuwu	116567
4	1	4	9	-1	308	283	9.0	19	Nuc2tuwd	91292
5	1	5	5	-1	242	314	10.0	21	Nuc1wwu	108062
6	1	6	6	-1	269	231	10.0	19	Nuc3bdwu	82922
7	1	7	7	-1	275	324	10.0	21	Nuc1wed	94620
8	1	8	8	-1	293	208	10.0	19	Nuc3bdet	82440
9	1	10	10	-1	331	252	10.0	21	Nuc2tued	114474
10	1	9	12	-1	332	289	10.0	19	Nuc2tdwett	82241
11	1	11	11	-1	309	318	11.0	19	Nuc2tdwwe	90801
12	1	12	13	-1	327	201	11.0	19	Nuc3tttu	86233
13	1	13	17	-1	238	254	14.0	19	Nuc2buwu	100922
14	1	14	14	-1	261	257	14.0	21	Nuc3bdwd	106993
15	1	15	15	-1	296	288	14.0	19	Nuc4wee	88650
16	1	16	16	-1	354	259	14.0	19	Nuc3tbdt	87455
17	1	17	18	-1	245	347	15.0	21	Nuc1wwd	119513
18	1	22	20	-1	212	308	16.0	17	Nuc2bddw	60197
19	1	19	21	-1	224	286	16.0	19	Nuc2buwd	103147
20	1	20	23	-1	290	239	16.0	19	Nuc3bdeb	77886
21	1	21	19	-1	320	232	16.0	19	Nuc3tttd	83334
22	1	23	22	-1	259	223	17.0	19	Nuc2bueu	91777
23	1	25	26	-1	335	289	17.0	21	Nuc2tdwetb	126968
24	1	18	24	-1	357	217	17.0	21	Nuc3tbuu	125393
25	1	28	27	-1	243	304	18.0	17	Nuc4wwb	46649
26	1	26	29	-1	255	276	18.0	19	Nuc4wew	81823
27	1	24	25	-1	280	348	18.0	19	Nuc1eue	68290
28	1	27	28	-1	276	317	19.0	17	Nuc4wwt	44222
29	1	29	30	-1	310	191	19.0	21	Nuc3buet	129519
30	1	30	31	-1	300	335	20.0	19	Nuc2tdwww	100754
31	1	31	32	-1	316	317	20.0	19	Nuc2tdweb	105622
32	1	34	34	-1	279	209	21.0	21	Nuc3buwu	120499
33	1	32	33	-1	338	195	21.0	21	Nuc3ttbu	133107
34	1	33	36	-1	224	333	22.0	19	Nuc2bdde	85702
35	1	36	35	-1	354	251	22.0	21	Nuc3tbud	141515
36	1	38	38	-1	249	252	23.0	19	Nuc2bued	87090
37	1	42	39	-1	294	269	23.0	17	Nuc4ewe	35667
38	1	35	40	43	319	243	23.0	17	Nuc4eeu	43301
39	1	39	1	-1	322	277	23.0	21	Nuc4eed	101924
40	1	37	37	-1	226	269	24.0	19	Nuc2bduu	110802
41	1	43	44	-1	225	304	25.0	21	Nuc2bdud	107573
42	1	40	41	-1	245	343	25.0	19	Nuc1euw	54647
43	1	41	42	-1	268	330	25.0	19	Nuc1ed	66827
44	1	48	45	-1	347	224	25.0	19	Nuc3ttbd	72521
45	1	45	48	-1	263	293	26.0	21	Nuc4eww	75641
46	1	46	46	-1	276	241	26.0	19	Nuc3buwd	62353
47	1	47	47	-1	303	215	26.0	21	Nuc3bueb	96402
48	0	44	-1	-1	356	328	25.0	15	nill	4299
