# Supplementary material for: A hybrid blob-slice model for accurate and efficient detection of fluorescence labeled nuclei in 3D
Source: BMC Bioinformatics. 2010 Nov 29;11:580. doi: 10.1186/1471-2105-11-580 (PMC3008706; doi:10.1186/1471-2105-11-580)
Supplement: Additional file 3 — Additional Data and Ground Truth. Computed nuclear positions and corrected ground truths for all example data contributing to Figure 4. Zip file contains data in Acetree format comma separated value text files. An explanation of the Acetree file format is included in readme.txt. [file 1471-2105-11-580-S3.ZIP › Data_And_Ground_Truth/celegans/unedited_stats/t103-nuclei]

1	1	39	38	-1	320	277	24.0	23	Nuc4eed	89277
2	1	3	7	-1	301	246	8.0	21	Nuc2tuwu	115442
3	1	1	2	-1	334	226	8.0	21	Nuc2tueu	100733
4	1	2	1	-1	270	285	9.0	21	Nuc1weu	85992
5	1	5	3	-1	242	312	10.0	21	Nuc1wwu	109013
6	1	6	5	-1	268	231	10.0	21	Nuc3bdwu	104618
7	1	7	6	-1	277	324	10.0	21	Nuc1wed	97236
8	1	8	9	-1	291	207	10.0	19	Nuc3bdet	86501
9	1	4	4	-1	309	283	10.0	19	Nuc2tuwd	93377
10	1	9	8	-1	330	253	10.0	19	Nuc2tued	89013
11	1	11	10	-1	311	317	11.0	19	Nuc2tdwwe	92051
12	1	10	12	-1	333	289	11.0	19	Nuc2tdwett	94135
13	1	12	11	-1	328	200	12.0	19	Nuc3tttu	83606
14	1	14	13	-1	263	257	14.0	19	Nuc3bdwd	81701
15	1	15	17	-1	297	289	14.0	19	Nuc4wee	88535
16	1	16	14	-1	353	258	14.0	19	Nuc3tbdt	94279
17	1	13	15	-1	239	251	15.0	19	Nuc2buwu	95903
18	1	17	16	-1	246	347	15.0	21	Nuc1wwd	119148
19	1	21	22	-1	321	231	15.0	19	Nuc3tttd	87603
20	1	18	19	-1	212	309	16.0	19	Nuc2bddw	91965
21	1	19	20	-1	225	285	16.0	19	Nuc2buwd	101466
22	1	22	24	-1	258	222	16.0	19	Nuc2bueu	90970
23	1	20	21	-1	289	238	16.0	19	Nuc3bdeb	78289
24	1	24	18	-1	357	218	16.0	19	Nuc3tbuu	101581
25	1	27	25	-1	280	348	17.0	19	Nuc1eue	67791
26	1	23	27	-1	335	287	17.0	19	Nuc2tdwetb	99888
27	1	25	28	-1	239	302	18.0	17	Nuc4wwb	45419
28	1	28	26	-1	277	318	18.0	19	Nuc4wwt	73504
29	1	26	23	-1	255	275	19.0	19	Nuc4wew	81780
30	1	29	30	-1	309	190	19.0	19	Nuc3buet	106751
31	1	30	29	-1	301	334	20.0	19	Nuc2tdwww	98506
32	1	31	33	-1	315	314	21.0	19	Nuc2tdweb	97136
33	1	33	31	-1	339	194	21.0	21	Nuc3ttbu	129860
34	1	32	32	-1	279	209	22.0	21	Nuc3buwu	130561
35	1	35	35	-1	354	252	22.0	21	Nuc3tbud	136617
36	1	34	36	-1	224	333	23.0	19	Nuc2bdde	87181
37	1	40	41	-1	226	269	23.0	21	Nuc2bduu	149760
38	1	36	37	-1	249	251	23.0	19	Nuc2bued	90141
39	1	37	34	46	292	272	23.0	15	Nuc4ewe	30661
40	1	38	44	-1	322	233	23.0	15	Nuc4eeuu	23681
41	1	42	42	-1	249	344	24.0	17	Nuc1euw	35438
42	1	43	43	-1	269	330	24.0	19	Nuc1ed	69313
43	1	38	47	-1	315	251	24.0	15	Nuc4eeud	24208
44	1	41	40	-1	222	304	25.0	21	Nuc2bdud	114421
45	1	44	39	-1	349	223	25.0	19	Nuc3ttbd	82079
46	1	46	48	-1	277	240	26.0	21	Nuc3buwd	77490
47	1	47	49	-1	302	214	26.0	19	Nuc3bueb	75335
48	1	45	45	-1	262	292	27.0	21	Nuc4eww	71120
