# Supplementary material for: A hybrid blob-slice model for accurate and efficient detection of fluorescence labeled nuclei in 3D
Source: BMC Bioinformatics. 2010 Nov 29;11:580. doi: 10.1186/1471-2105-11-580 (PMC3008706; doi:10.1186/1471-2105-11-580)
Supplement: Additional file 3 — Additional Data and Ground Truth. Computed nuclear positions and corrected ground truths for all example data contributing to Figure 4. Zip file contains data in Acetree format comma separated value text files. An explanation of the Acetree file format is included in readme.txt. [file 1471-2105-11-580-S3.ZIP › Data_And_Ground_Truth/celegans/unedited_stats/t104-nuclei]

1	1	4	3	-1	268	281	8.0	21	Nuc1weu	92047
2	1	3	2	-1	333	227	8.0	19	Nuc2tueu	79551
3	1	5	7	-1	240	309	9.0	21	Nuc1wwu	106252
4	1	9	6	-1	308	281	9.0	19	Nuc2tuwd	90604
5	1	6	9	-1	268	232	10.0	21	Nuc3bdwu	109666
6	1	7	4	-1	275	325	10.0	21	Nuc1wed	96027
7	1	2	5	-1	301	247	10.0	19	Nuc2tuwu	92022
8	1	10	12	-1	329	252	10.0	21	Nuc2tued	112944
9	1	8	10	-1	291	207	11.0	19	Nuc3bdet	86093
10	1	11	11	-1	310	316	11.0	19	Nuc2tdwwe	89068
11	1	13	13	-1	328	202	11.0	21	Nuc3tttu	107814
12	1	12	8	-1	332	290	11.0	19	Nuc2tdwett	91595
13	1	14	15	-1	262	258	13.0	19	Nuc3bdwd	78386
14	1	16	14	-1	350	260	13.0	19	Nuc3tbdt	87511
15	1	17	16	-1	238	250	15.0	19	Nuc2buwu	99278
16	1	18	17	-1	245	348	15.0	21	Nuc1wwd	111984
17	1	15	18	-1	296	288	15.0	19	Nuc4wee	86130
18	1	24	19	-1	359	220	15.0	21	Nuc3tbuu	116416
19	1	20	22	-1	212	308	16.0	19	Nuc2bddw	92112
20	1	21	20	-1	225	284	16.0	19	Nuc2buwd	106828
21	1	23	24	-1	289	235	16.0	21	Nuc3bdeb	99053
22	1	19	21	-1	319	230	16.0	19	Nuc3tttd	82765
23	1	29	27	-1	255	277	17.0	19	Nuc4wew	79888
24	1	22	23	-1	258	222	17.0	19	Nuc2bueu	95196
25	1	25	29	-1	280	346	17.0	17	Nuc1eue	40341
26	1	28	28	-1	283	317	17.0	19	Nuc4wwt	71834
27	1	26	25	-1	333	289	17.0	19	Nuc2tdwetb	111793
28	1	27	26	-1	236	303	18.0	17	Nuc4wwb	49556
29	1	31	30	-1	301	333	20.0	19	Nuc2tdwww	103899
30	1	30	31	-1	310	190	20.0	19	Nuc3buet	110542
31	1	33	32	-1	340	195	20.0	19	Nuc3ttbu	94830
32	1	34	35	-1	280	209	21.0	19	Nuc3buwu	101135
33	1	32	33	-1	315	314	21.0	19	Nuc2tdweb	105602
34	1	39	36	-1	293	262	22.0	15	Nuc4eweu	24263
35	1	35	37	-1	353	254	22.0	21	Nuc3tbud	140893
36	1	36	34	-1	224	333	23.0	19	Nuc2bdde	83850
37	1	38	39	-1	249	251	23.0	21	Nuc2bued	125792
38	1	1	1	-1	320	278	23.0	19	Nuc4eed	62457
39	1	45	40	-1	352	221	23.0	19	Nuc3ttbd	88931
40	1	44	44	-1	224	305	24.0	19	Nuc2bdud	76605
41	1	37	38	-1	227	270	24.0	21	Nuc2bduu	139965
42	1	41	41	-1	247	343	24.0	17	Nuc1euw	37462
43	1	42	42	-1	268	329	24.0	19	Nuc1ed	66974
44	1	40	43	-1	326	232	24.0	15	Nuc4eeuu	22476
45	1	48	45	-1	265	290	25.0	19	Nuc4eww	48571
46	1	39	46	-1	291	283	25.0	15	Nuc4ewed	20279
47	1	43	49	-1	317	252	25.0	15	Nuc4eeud	21611
48	1	46	47	-1	277	243	26.0	19	Nuc3buwd	61464
49	1	47	48	-1	304	213	26.0	19	Nuc3bueb	76749
