# Supplementary material for: A hybrid blob-slice model for accurate and efficient detection of fluorescence labeled nuclei in 3D
Source: BMC Bioinformatics. 2010 Nov 29;11:580. doi: 10.1186/1471-2105-11-580 (PMC3008706; doi:10.1186/1471-2105-11-580)
Supplement: Additional file 3 — Additional Data and Ground Truth. Computed nuclear positions and corrected ground truths for all example data contributing to Figure 4. Zip file contains data in Acetree format comma separated value text files. An explanation of the Acetree file format is included in readme.txt. [file 1471-2105-11-580-S3.ZIP › Data_And_Ground_Truth/celegans/unedited_stats/t105-nuclei]

1	1	38	36	44	321	278	23.0	21	Nuc4eed	79548
2	1	2	1	-1	333	225	8.0	19	Nuc2tueu	82876
3	1	1	2	-1	269	281	9.0	21	Nuc1weu	88021
4	1	6	6	-1	277	326	9.0	21	Nuc1wed	98656
5	1	7	3	-1	300	246	9.0	21	Nuc2tuwu	127304
6	1	4	7	-1	307	280	9.0	21	Nuc2tuwd	115002
7	1	3	4	-1	243	308	10.0	21	Nuc1wwu	97919
8	1	12	8	-1	331	287	10.0	19	Nuc2tdwett	92258
9	1	5	5	-1	268	233	11.0	19	Nuc3bdwu	82330
10	1	9	9	-1	291	207	11.0	21	Nuc3bdet	111260
11	1	10	10	-1	311	316	11.0	19	Nuc2tdwwe	90429
12	1	8	11	-1	327	252	11.0	19	Nuc2tued	93031
13	1	11	12	-1	325	200	12.0	19	Nuc3tttu	87479
14	1	14	13	-1	351	258	13.0	19	Nuc3tbdt	90314
15	1	13	14	-1	261	260	14.0	19	Nuc3bdwd	90019
16	1	15	19	-1	237	252	15.0	21	Nuc2buwu	130507
17	1	16	15	-1	245	349	15.0	19	Nuc1wwd	97561
18	1	17	16	-1	294	287	15.0	21	Nuc4wee	115641
19	1	18	21	-1	359	222	15.0	19	Nuc3tbuu	99286
20	1	20	18	-1	223	284	16.0	19	Nuc2buwd	100905
21	1	22	25	-1	318	229	16.0	19	Nuc3tttd	85928
22	1	19	17	-1	213	309	17.0	17	Nuc2bddw	57570
23	1	24	22	-1	257	223	17.0	19	Nuc2bueu	99145
24	1	21	24	-1	288	236	17.0	21	Nuc3bdeb	103065
25	1	27	20	-1	331	289	17.0	19	Nuc2tdwetb	103973
26	1	28	26	-1	236	304	18.0	17	Nuc4wwb	47248
27	1	23	28	-1	257	278	18.0	19	Nuc4wew	77859
28	1	26	23	-1	284	315	18.0	19	Nuc4wwt	76904
29	1	25	27	-1	280	347	19.0	19	Nuc1eue	63814
30	1	29	29	-1	302	333	20.0	19	Nuc2tdwww	95376
31	1	30	30	-1	309	191	20.0	19	Nuc3buet	110563
32	1	31	31	-1	341	197	20.0	19	Nuc3ttbu	99560
33	1	33	32	-1	315	315	21.0	19	Nuc2tdweb	103571
34	1	36	33	-1	223	333	22.0	19	Nuc2bdde	89770
35	1	32	34	-1	281	207	22.0	19	Nuc3buwu	105870
36	1	34	35	-1	296	259	22.0	15	Nuc4eweu	26536
37	1	35	37	-1	351	253	22.0	21	Nuc3tbud	138757
38	1	41	38	-1	226	270	23.0	19	Nuc2bduu	114112
39	1	37	39	-1	247	253	23.0	19	Nuc2bued	94780
40	1	39	40	-1	353	220	23.0	19	Nuc3ttbd	96298
41	1	42	42	-1	249	343	24.0	17	Nuc1euw	36335
42	1	43	43	-1	268	327	24.0	21	Nuc1ed	86910
43	1	44	51	-1	326	231	24.0	15	Nuc4eeuu	25193
44	1	40	41	-1	225	304	25.0	19	Nuc2bdud	81350
45	1	45	45	46	263	288	25.0	19	Nuc4eww	53695
46	1	46	48	-1	295	284	25.0	15	Nuc4ewed	21699
47	1	48	47	-1	276	245	26.0	19	Nuc3buwd	66782
48	1	49	49	-1	302	215	26.0	21	Nuc3bueb	99175
49	1	47	50	-1	318	252	26.0	17	Nuc4eeud	26148
