# Supplementary material for: A hybrid blob-slice model for accurate and efficient detection of fluorescence labeled nuclei in 3D
Source: BMC Bioinformatics. 2010 Nov 29;11:580. doi: 10.1186/1471-2105-11-580 (PMC3008706; doi:10.1186/1471-2105-11-580)
Supplement: Additional file 3 — Additional Data and Ground Truth. Computed nuclear positions and corrected ground truths for all example data contributing to Figure 4. Zip file contains data in Acetree format comma separated value text files. An explanation of the Acetree file format is included in readme.txt. [file 1471-2105-11-580-S3.ZIP › Data_And_Ground_Truth/celegans/unedited_stats/t106-nuclei]

1	1	2	1	-1	332	224	8.0	21	Nuc2tueu	108112
2	1	3	2	-1	269	281	9.0	21	Nuc1weu	89158
3	1	5	3	-1	301	246	9.0	21	Nuc2tuwu	127656
4	1	7	4	-1	243	307	10.0	21	Nuc1wwu	102101
5	1	9	5	-1	270	233	10.0	21	Nuc3bdwu	110525
6	1	4	6	-1	277	324	10.0	21	Nuc1wed	99204
7	1	6	8	-1	307	279	10.0	19	Nuc2tuwd	89865
8	1	8	11	-1	333	284	10.0	19	Nuc2tdwett	85025
9	1	10	7	-1	292	209	11.0	21	Nuc3bdet	111401
10	1	11	9	-1	312	314	11.0	19	Nuc2tdwwe	90028
11	1	12	10	-1	327	250	11.0	21	Nuc2tued	120071
12	1	13	12	-1	323	200	12.0	21	Nuc3tttu	111678
13	1	14	15	-1	352	258	13.0	19	Nuc3tbdt	90414
14	1	15	13	-1	261	260	14.0	19	Nuc3bdwd	87726
15	1	17	14	-1	247	348	15.0	21	Nuc1wwd	117468
16	1	18	17	-1	293	285	15.0	19	Nuc4wee	84492
17	1	22	18	-1	213	308	16.0	17	Nuc2bddw	59187
18	1	20	19	-1	226	282	16.0	19	Nuc2buwd	98484
19	1	16	16	-1	237	253	16.0	19	Nuc2buwu	97561
20	1	25	25	-1	331	288	16.0	19	Nuc2tdwetb	100053
21	1	19	21	-1	358	224	16.0	19	Nuc3tbuu	95043
22	1	23	22	-1	257	222	17.0	19	Nuc2bueu	94664
23	1	28	23	-1	282	314	17.0	19	Nuc4wwt	71560
24	1	24	24	-1	287	238	17.0	21	Nuc3bdeb	99264
25	1	21	20	-1	318	228	17.0	19	Nuc3tttd	81725
26	1	26	26	-1	237	305	18.0	17	Nuc4wwb	46872
27	1	29	28	-1	279	349	18.0	17	Nuc1eue	39349
28	1	27	27	-1	260	276	19.0	21	Nuc4wew	109550
29	1	30	29	-1	302	335	19.0	19	Nuc2tdwww	101990
30	1	31	30	-1	308	191	20.0	21	Nuc3buet	148378
31	1	32	32	-1	339	195	20.0	21	Nuc3ttbu	128270
32	1	33	31	-1	315	315	21.0	19	Nuc2tdweb	101279
33	1	34	34	-1	223	334	22.0	19	Nuc2bdde	95524
34	1	35	36	-1	283	206	22.0	21	Nuc3buwu	131337
35	1	36	33	-1	295	257	22.0	17	Nuc4eweu	35624
36	1	1	37	-1	327	271	22.0	15	Nuc4eede	26130
37	1	37	38	-1	353	252	22.0	19	Nuc3tbud	112519
38	1	38	40	-1	225	273	23.0	21	Nuc2bduu	144264
39	1	39	41	-1	246	253	23.0	21	Nuc2bued	123266
40	1	40	42	-1	353	219	23.0	21	Nuc3ttbd	123935
41	1	44	39	-1	223	306	24.0	19	Nuc2bdud	78589
42	1	41	35	-1	248	342	24.0	17	Nuc1euw	36464
43	1	42	43	-1	268	327	24.0	21	Nuc1ed	86104
44	1	1	44	-1	314	285	24.0	15	Nuc4eedw	23372
45	1	45	45	-1	259	282	25.0	15	Nuc4ewwu	21503
46	1	45	48	-1	263	298	26.0	15	Nuc4ewwd	21641
47	1	47	46	-1	277	244	26.0	21	Nuc3buwd	90238
48	1	46	49	-1	293	285	26.0	15	Nuc4ewed	19075
49	1	48	47	-1	303	217	26.0	19	Nuc3bueb	73411
50	1	49	51	-1	318	254	26.0	17	Nuc4eeud	27792
51	1	43	50	-1	330	229	27.0	17	Nuc4eeuu	28808
