# Supplementary material for: A hybrid blob-slice model for accurate and efficient detection of fluorescence labeled nuclei in 3D
Source: BMC Bioinformatics. 2010 Nov 29;11:580. doi: 10.1186/1471-2105-11-580 (PMC3008706; doi:10.1186/1471-2105-11-580)
Supplement: Additional file 3 — Additional Data and Ground Truth. Computed nuclear positions and corrected ground truths for all example data contributing to Figure 4. Zip file contains data in Acetree format comma separated value text files. An explanation of the Acetree file format is included in readme.txt. [file 1471-2105-11-580-S3.ZIP › Data_And_Ground_Truth/celegans/unedited_stats/t107-nuclei]

1	1	1	1	-1	332	225	8.0	21	Nuc2tueu	109210
2	1	2	2	-1	270	280	9.0	21	Nuc1weu	93443
3	1	3	5	-1	301	246	9.0	21	Nuc2tuwu	129823
4	1	4	4	-1	242	306	10.0	21	Nuc1wwu	105172
5	1	5	8	-1	269	232	10.0	21	Nuc3bdwu	120399
6	1	6	3	-1	278	325	10.0	21	Nuc1wed	98028
7	1	9	9	-1	293	208	10.0	21	Nuc3bdet	113711
8	1	7	6	-1	305	278	10.0	19	Nuc2tuwd	96458
9	1	10	10	-1	311	314	11.0	19	Nuc2tdwwe	85264
10	1	11	7	-1	327	252	11.0	21	Nuc2tued	116708
11	1	8	11	-1	335	284	11.0	19	Nuc2tdwett	89806
12	1	12	12	-1	326	203	12.0	21	Nuc3tttu	114907
13	1	14	13	-1	260	260	13.0	19	Nuc3bdwd	90822
14	1	15	15	-1	246	347	14.0	21	Nuc1wwd	120700
15	1	13	14	-1	351	260	14.0	19	Nuc3tbdt	86869
16	1	19	17	-1	238	254	15.0	19	Nuc2buwu	100825
17	1	16	21	-1	293	284	15.0	19	Nuc4wee	84276
18	1	17	16	-1	213	307	16.0	19	Nuc2bddw	89881
19	1	18	19	-1	225	281	16.0	19	Nuc2buwd	107157
20	1	25	22	-1	320	228	16.0	21	Nuc3tttd	107942
21	1	21	18	-1	360	222	16.0	21	Nuc3tbuu	117892
22	1	22	25	-1	257	223	17.0	21	Nuc2bueu	123536
23	1	23	26	-1	281	313	17.0	19	Nuc4wwt	75246
24	1	24	27	-1	289	236	17.0	19	Nuc3bdeb	79010
25	1	20	23	-1	329	288	17.0	19	Nuc2tdwetb	104411
26	1	26	24	-1	238	306	18.0	17	Nuc4wwb	47333
27	1	28	28	-1	258	279	18.0	19	Nuc4wew	76877
28	1	27	20	-1	278	346	18.0	19	Nuc1eue	60942
29	1	29	29	-1	302	334	18.0	19	Nuc2tdwww	104905
30	1	30	30	-1	309	191	20.0	19	Nuc3buet	109742
31	1	32	33	-1	315	315	20.0	19	Nuc2tdweb	106220
32	1	31	31	-1	339	194	20.0	19	Nuc3ttbu	100368
33	1	35	36	-1	294	254	21.0	17	Nuc4eweu	33941
34	1	33	32	-1	222	333	22.0	19	Nuc2bdde	91324
35	1	42	34	-1	247	341	22.0	17	Nuc1euw	38441
36	1	34	35	-1	285	205	22.0	19	Nuc3buwu	108896
37	1	36	37	-1	328	271	22.0	15	Nuc4eede	27429
38	1	37	38	-1	353	253	22.0	21	Nuc3tbud	147799
39	1	41	43	-1	221	306	23.0	19	Nuc2bdud	80802
40	1	38	39	-1	226	272	23.0	19	Nuc2bduu	109132
41	1	39	40	-1	248	248	23.0	21	Nuc2bued	129432
42	1	40	42	-1	352	222	23.0	19	Nuc3ttbd	90638
43	1	43	41	-1	267	328	24.0	21	Nuc1ed	84683
44	1	44	45	-1	315	286	24.0	17	Nuc4eedw	30678
45	1	45	46	-1	258	280	25.0	17	Nuc4ewwu	26549
46	1	47	48	-1	278	243	25.0	19	Nuc3buwd	63790
47	1	49	49	-1	304	216	25.0	19	Nuc3bueb	77467
48	1	46	47	-1	262	303	26.0	15	Nuc4ewwd	21874
49	1	48	44	-1	292	287	26.0	17	Nuc4ewed	26895
50	1	51	51	-1	329	227	26.0	17	Nuc4eeuu	29971
51	1	50	50	-1	315	258	27.0	17	Nuc4eeud	27176
