# Supplementary material for: A hybrid blob-slice model for accurate and efficient detection of fluorescence labeled nuclei in 3D
Source: BMC Bioinformatics. 2010 Nov 29;11:580. doi: 10.1186/1471-2105-11-580 (PMC3008706; doi:10.1186/1471-2105-11-580)
Supplement: Additional file 3 — Additional Data and Ground Truth. Computed nuclear positions and corrected ground truths for all example data contributing to Figure 4. Zip file contains data in Acetree format comma separated value text files. An explanation of the Acetree file format is included in readme.txt. [file 1471-2105-11-580-S3.ZIP › Data_And_Ground_Truth/celegans/unedited_stats/t108-nuclei]

1	1	1	1	-1	330	223	8.0	21	Nuc2tueu	113216
2	1	2	2	-1	272	279	9.0	21	Nuc1weu	90428
3	1	6	4	-1	279	321	9.0	21	Nuc1wed	100173
4	1	4	3	-1	242	309	10.0	21	Nuc1wwu	105043
5	1	3	6	-1	300	247	10.0	19	Nuc2tuwu	98186
6	1	8	7	-1	307	276	10.0	21	Nuc2tuwd	121810
7	1	10	9	-1	330	250	10.0	21	Nuc2tued	124295
8	1	5	10	-1	269	232	11.0	19	Nuc3bdwu	86435
9	1	7	5	-1	293	210	11.0	21	Nuc3bdet	109864
10	1	9	8	-1	310	313	11.0	19	Nuc2tdwwe	90676
11	1	11	11	-1	334	284	11.0	21	Nuc2tdwett	117918
12	1	12	12	-1	325	202	12.0	21	Nuc3tttu	114348
13	1	13	14	-1	261	259	13.0	19	Nuc3bdwd	89025
14	1	15	15	-1	352	259	13.0	19	Nuc3tbdt	85340
15	1	14	13	-1	247	349	14.0	21	Nuc1wwd	119989
16	1	18	16	-1	214	309	15.0	19	Nuc2bddw	90429
17	1	16	18	-1	236	257	15.0	21	Nuc2buwu	134821
18	1	21	21	-1	358	220	15.0	21	Nuc3tbuu	125721
19	1	19	17	-1	226	285	16.0	21	Nuc2buwd	131214
20	1	28	23	-1	279	345	16.0	19	Nuc1eue	59616
21	1	17	25	-1	293	283	16.0	21	Nuc4wee	105036
22	1	20	20	-1	322	228	16.0	19	Nuc3tttd	81815
23	1	25	26	-1	329	286	16.0	19	Nuc2tdwetb	105671
24	1	26	27	-1	240	308	17.0	17	Nuc4wwb	44932
25	1	22	22	-1	257	223	17.0	19	Nuc2bueu	100935
26	1	23	19	-1	280	309	17.0	21	Nuc4wwt	97900
27	1	24	24	-1	289	235	17.0	21	Nuc3bdeb	104518
28	1	27	29	-1	260	278	18.0	19	Nuc4wew	75661
29	1	29	28	-1	303	335	18.0	19	Nuc2tdwww	100592
30	1	30	30	-1	309	192	20.0	19	Nuc3buet	114225
31	1	32	32	-1	338	195	20.0	19	Nuc3ttbu	99816
32	1	34	33	-1	223	334	21.0	19	Nuc2bdde	88894
33	1	31	31	-1	315	315	21.0	19	Nuc2tdweb	103182
34	1	35	34	-1	248	346	22.0	19	Nuc1euw	59617
35	1	36	36	-1	283	207	22.0	21	Nuc3buwu	138954
36	1	33	37	-1	293	253	22.0	19	Nuc4eweu	58078
37	1	37	41	-1	328	270	22.0	17	Nuc4eede	36712
38	1	38	38	-1	353	250	22.0	21	Nuc3tbud	150716
39	1	40	39	-1	225	272	23.0	21	Nuc2bduu	142579
40	1	41	35	-1	247	248	23.0	21	Nuc2bued	134181
41	1	43	40	-1	268	329	23.0	21	Nuc1ed	83422
42	1	42	42	-1	351	220	23.0	19	Nuc3ttbd	97509
43	1	39	43	-1	222	306	24.0	19	Nuc2bdud	85206
44	1	49	48	-1	292	289	25.0	17	Nuc4ewed	24055
45	1	44	45	-1	315	287	25.0	17	Nuc4eedw	32495
46	1	45	47	-1	256	279	26.0	15	Nuc4ewwu	19568
47	1	48	50	-1	261	304	26.0	15	Nuc4ewwd	18399
48	1	46	44	-1	275	243	26.0	19	Nuc3buwd	66143
49	1	47	49	-1	304	217	27.0	19	Nuc3bueb	68431
50	1	51	51	-1	315	261	27.0	19	Nuc4eeud	43640
51	1	50	46	-1	331	229	27.0	17	Nuc4eeuu	29027
