# Supplementary material for: A hybrid blob-slice model for accurate and efficient detection of fluorescence labeled nuclei in 3D
Source: BMC Bioinformatics. 2010 Nov 29;11:580. doi: 10.1186/1471-2105-11-580 (PMC3008706; doi:10.1186/1471-2105-11-580)
Supplement: Additional file 3 — Additional Data and Ground Truth. Computed nuclear positions and corrected ground truths for all example data contributing to Figure 4. Zip file contains data in Acetree format comma separated value text files. An explanation of the Acetree file format is included in readme.txt. [file 1471-2105-11-580-S3.ZIP › Data_And_Ground_Truth/celegans/unedited_stats/t109-nuclei]

1	1	1	1	-1	330	224	8.0	21	Nuc2tueu	109437
2	1	2	2	-1	274	281	9.0	21	Nuc1weu	90940
3	1	4	3	-1	243	306	10.0	21	Nuc1wwu	110175
4	1	3	5	-1	278	322	10.0	21	Nuc1wed	95987
5	1	9	10	-1	292	209	10.0	21	Nuc3bdet	115161
6	1	5	6	-1	300	248	10.0	21	Nuc2tuwu	126147
7	1	6	7	-1	308	278	10.0	21	Nuc2tuwd	121196
8	1	10	8	-1	310	312	10.0	21	Nuc2tdwwe	108891
9	1	7	9	-1	332	251	10.0	21	Nuc2tued	117893
10	1	8	4	-1	269	234	11.0	21	Nuc3bdwu	107602
11	1	11	11	-1	335	284	11.0	19	Nuc2tdwett	94390
12	1	12	13	-1	325	204	12.0	19	Nuc3tttu	89792
13	1	15	12	-1	247	348	13.0	21	Nuc1wwd	121881
14	1	13	14	-1	261	260	13.0	19	Nuc3bdwd	88736
15	1	14	16	-1	352	259	14.0	19	Nuc3tbdt	91361
16	1	16	17	-1	215	311	15.0	19	Nuc2bddw	88364
17	1	19	18	-1	226	286	15.0	19	Nuc2buwd	100549
18	1	17	15	-1	238	257	15.0	19	Nuc2buwu	94938
19	1	26	21	-1	278	311	16.0	21	Nuc4wwt	102312
20	1	22	19	-1	320	227	16.0	21	Nuc3tttd	107894
21	1	18	20	-1	357	220	16.0	21	Nuc3tbuu	127421
22	1	25	26	-1	256	223	17.0	19	Nuc2bueu	99172
23	1	20	22	-1	278	345	17.0	19	Nuc1eue	61120
24	1	27	23	-1	288	237	17.0	21	Nuc3bdeb	101472
25	1	21	24	-1	294	281	17.0	21	Nuc4wee	104977
26	1	23	25	-1	331	288	17.0	19	Nuc2tdwetb	109912
27	1	24	27	-1	239	307	19.0	17	Nuc4wwb	43469
28	1	29	28	-1	303	336	19.0	19	Nuc2tdwww	101200
29	1	28	29	-1	261	280	20.0	19	Nuc4wew	79521
30	1	30	34	-1	308	192	20.0	19	Nuc3buet	115321
31	1	33	35	-1	316	315	20.0	19	Nuc2tdweb	106174
32	1	31	30	-1	336	194	20.0	19	Nuc3ttbu	103375
33	1	32	31	-1	223	335	21.0	21	Nuc2bdde	116717
34	1	34	32	-1	249	343	21.0	17	Nuc1euw	39155
35	1	40	36	-1	247	248	22.0	21	Nuc2bued	137878
36	1	35	33	-1	281	208	22.0	21	Nuc3buwu	142981
37	1	36	40	-1	297	255	22.0	17	Nuc4eweu	36004
38	1	38	37	-1	352	249	22.0	21	Nuc3tbud	148021
39	1	39	38	-1	225	270	23.0	21	Nuc2bduu	156538
40	1	41	39	-1	269	329	23.0	21	Nuc1ed	83894
41	1	37	41	-1	330	270	23.0	19	Nuc4eede	58667
42	1	42	42	-1	346	219	23.0	21	Nuc3ttbd	136080
43	1	43	43	-1	222	306	24.0	19	Nuc2bdud	89402
44	1	48	44	-1	276	241	25.0	19	Nuc3buwd	66874
45	1	45	49	-1	314	287	25.0	17	Nuc4eedw	29875
46	1	51	45	-1	327	230	25.0	17	Nuc4eeuu	28902
47	1	46	50	-1	256	279	26.0	17	Nuc4ewwu	28278
48	1	44	46	-1	287	290	26.0	19	Nuc4ewed	43031
49	1	49	47	-1	302	217	26.0	19	Nuc3bueb	74031
50	1	47	51	-1	259	307	27.0	17	Nuc4ewwd	26074
51	1	50	48	-1	317	263	27.0	19	Nuc4eeud	42543
