# Supplementary material for: A hybrid blob-slice model for accurate and efficient detection of fluorescence labeled nuclei in 3D
Source: BMC Bioinformatics. 2010 Nov 29;11:580. doi: 10.1186/1471-2105-11-580 (PMC3008706; doi:10.1186/1471-2105-11-580)
Supplement: Additional file 3 — Additional Data and Ground Truth. Computed nuclear positions and corrected ground truths for all example data contributing to Figure 4. Zip file contains data in Acetree format comma separated value text files. An explanation of the Acetree file format is included in readme.txt. [file 1471-2105-11-580-S3.ZIP › Data_And_Ground_Truth/celegans/unedited_stats/t110-nuclei]

1	1	1	1	-1	330	224	7.0	21	Nuc2tueu	100666
2	1	2	2	-1	274	280	9.0	21	Nuc1weu	86786
3	1	3	5	-1	245	305	10.0	23	Nuc1wwu	125015
4	1	10	6	-1	268	234	10.0	21	Nuc3bdwu	117494
5	1	4	3	-1	280	321	10.0	21	Nuc1wed	94726
6	1	6	4	-1	300	247	10.0	21	Nuc2tuwu	128634
7	1	7	8	-1	308	275	10.0	21	Nuc2tuwd	122907
8	1	8	9	-1	310	311	10.0	21	Nuc2tdwwe	112732
9	1	9	10	-1	331	251	10.0	21	Nuc2tued	126247
10	1	5	7	-1	292	210	11.0	21	Nuc3bdet	110600
11	1	11	11	-1	334	284	11.0	21	Nuc2tdwett	116157
12	1	13	12	-1	248	346	12.0	21	Nuc1wwd	121165
13	1	12	13	-1	325	202	12.0	19	Nuc3tttu	89889
14	1	14	15	-1	261	258	13.0	19	Nuc3bdwd	87025
15	1	18	14	-1	237	260	14.0	19	Nuc2buwu	98755
16	1	15	16	-1	351	258	15.0	21	Nuc3tbdt	119184
17	1	16	17	-1	214	312	16.0	19	Nuc2bddw	90579
18	1	17	20	-1	226	287	16.0	19	Nuc2buwd	104247
19	1	20	18	-1	318	226	16.0	19	Nuc3tttd	83549
20	1	21	19	-1	358	220	16.0	21	Nuc3tbuu	138131
21	1	19	27	-1	280	311	17.0	19	Nuc4wwt	77799
22	1	23	23	-1	281	343	17.0	17	Nuc1eue	37131
23	1	24	24	-1	286	236	17.0	19	Nuc3bdeb	82147
24	1	25	25	-1	295	280	17.0	19	Nuc4wee	83036
25	1	26	26	-1	331	287	17.0	21	Nuc2tdwetb	137851
26	1	22	22	-1	256	225	18.0	19	Nuc2bueu	97672
27	1	27	21	-1	243	304	19.0	17	Nuc4wwb	42851
28	1	28	28	-1	304	334	19.0	19	Nuc2tdwww	101045
29	1	29	33	-1	263	278	20.0	19	Nuc4wew	79550
30	1	32	30	-1	337	194	20.0	19	Nuc3ttbu	104642
31	1	33	31	-1	224	335	21.0	19	Nuc2bdde	88014
32	1	34	32	-1	249	346	21.0	17	Nuc1euw	38102
33	1	36	34	-1	279	208	21.0	21	Nuc3buwu	144558
34	1	30	35	-1	307	193	21.0	21	Nuc3buet	142875
35	1	31	29	-1	317	314	21.0	19	Nuc2tdweb	109256
36	1	35	36	-1	245	248	22.0	21	Nuc2bued	143718
37	1	38	40	-1	352	248	22.0	21	Nuc3tbud	150493
38	1	39	38	-1	225	272	23.0	21	Nuc2bduu	152368
39	1	40	41	-1	269	331	23.0	21	Nuc1ed	82333
40	1	37	39	-1	295	253	23.0	17	Nuc4eweu	36554
41	1	41	42	-1	330	270	23.0	19	Nuc4eede	56077
42	1	42	37	-1	345	220	23.0	19	Nuc3ttbd	99756
43	1	43	43	-1	223	305	25.0	21	Nuc2bdud	110164
44	1	44	45	-1	276	239	25.0	19	Nuc3buwd	72109
45	1	46	44	-1	325	230	25.0	17	Nuc4eeuu	29581
46	1	48	46	-1	289	295	26.0	17	Nuc4ewed	25377
47	1	49	47	-1	302	214	26.0	19	Nuc3bueb	76910
48	1	51	48	-1	314	263	26.0	19	Nuc4eeud	46405
49	1	45	51	-1	312	287	26.0	17	Nuc4eedw	28466
50	1	47	49	-1	254	279	27.0	17	Nuc4ewwu	29436
51	1	50	50	-1	256	308	27.0	19	Nuc4ewwd	39244
