# Supplementary material for: A hybrid blob-slice model for accurate and efficient detection of fluorescence labeled nuclei in 3D
Source: BMC Bioinformatics. 2010 Nov 29;11:580. doi: 10.1186/1471-2105-11-580 (PMC3008706; doi:10.1186/1471-2105-11-580)
Supplement: Additional file 3 — Additional Data and Ground Truth. Computed nuclear positions and corrected ground truths for all example data contributing to Figure 4. Zip file contains data in Acetree format comma separated value text files. An explanation of the Acetree file format is included in readme.txt. [file 1471-2105-11-580-S3.ZIP › Data_And_Ground_Truth/celegans/unedited_stats/t111-nuclei]

1	1	1	2	-1	335	223	7.0	21	Nuc2tueu	109880
2	1	2	3	-1	274	280	9.0	21	Nuc1weu	90243
3	1	5	4	-1	281	322	9.0	21	Nuc1wed	99932
4	1	6	5	-1	303	250	9.0	21	Nuc2tuwu	127686
5	1	3	6	-1	246	305	10.0	23	Nuc1wwu	125677
6	1	4	7	-1	271	237	10.0	21	Nuc3bdwu	117964
7	1	10	11	-1	294	211	10.0	21	Nuc3bdet	112403
8	1	7	8	-1	308	277	10.0	21	Nuc2tuwd	122481
9	1	8	9	-1	310	311	10.0	19	Nuc2tdwwe	88676
10	1	9	10	-1	332	250	11.0	19	Nuc2tued	91588
11	1	11	12	-1	335	283	11.0	21	Nuc2tdwett	119070
12	1	12	13	-1	249	345	12.0	21	Nuc1wwd	117177
13	1	13	14	-1	322	201	12.0	19	Nuc3tttu	90936
14	1	15	15	-1	236	260	13.0	21	Nuc2buwu	133273
15	1	14	16	-1	262	260	13.0	19	Nuc3bdwd	94757
16	1	16	18	-1	352	259	15.0	19	Nuc3tbdt	99671
17	1	17	19	-1	214	315	16.0	19	Nuc2bddw	88529
18	1	19	17	-1	319	228	16.0	19	Nuc3tttd	86978
19	1	20	21	-1	357	217	16.0	21	Nuc3tbuu	134905
20	1	18	22	-1	227	288	17.0	19	Nuc2buwd	99281
21	1	27	29	-1	244	305	17.0	17	Nuc4wwb	45197
22	1	26	20	-1	256	225	17.0	21	Nuc2bueu	130638
23	1	22	23	-1	280	341	17.0	17	Nuc1eue	34795
24	1	23	24	-1	288	237	17.0	21	Nuc3bdeb	106341
25	1	24	25	-1	297	280	17.0	19	Nuc4wee	85761
26	1	25	28	-1	330	287	17.0	19	Nuc2tdwetb	112214
27	1	21	27	-1	280	311	18.0	19	Nuc4wwt	71807
28	1	28	26	-1	303	336	18.0	19	Nuc2tdwww	103049
29	1	35	32	-1	317	316	20.0	19	Nuc2tdweb	113971
30	1	30	33	-1	336	194	20.0	19	Nuc3ttbu	103419
31	1	31	30	-1	225	336	21.0	19	Nuc2bdde	88027
32	1	32	31	-1	251	345	21.0	19	Nuc1euw	57054
33	1	29	34	-1	264	278	21.0	21	Nuc4wew	105422
34	1	33	35	-1	280	208	21.0	21	Nuc3buwu	134411
35	1	34	36	-1	307	193	21.0	19	Nuc3buet	114443
36	1	36	37	-1	245	246	22.0	21	Nuc2bued	148661
37	1	42	38	-1	345	217	22.0	19	Nuc3ttbd	96178
38	1	38	40	-1	225	271	23.0	21	Nuc2bduu	151388
39	1	40	41	-1	294	251	23.0	17	Nuc4eweu	37076
40	1	37	39	-1	352	249	23.0	21	Nuc3tbud	137676
41	1	39	43	-1	270	331	24.0	21	Nuc1ed	77845
42	1	41	44	-1	332	268	24.0	17	Nuc4eede	32639
43	1	43	42	-1	223	304	25.0	21	Nuc2bdud	113985
44	1	45	1	-1	327	231	25.0	17	Nuc4eeuu	30641
45	1	44	47	-1	273	241	26.0	19	Nuc3buwd	69422
46	1	46	48	-1	288	297	26.0	19	Nuc4ewed	40642
47	1	47	49	-1	301	215	26.0	19	Nuc3bueb	80590
48	1	48	50	-1	312	263	26.0	17	Nuc4eeud	28613
49	1	50	45	-1	252	277	27.0	17	Nuc4ewwu	28720
50	1	51	46	-1	258	310	27.0	17	Nuc4ewwd	24453
51	1	49	51	-1	312	290	27.0	17	Nuc4eedw	28840
