# Supplementary material for: A hybrid blob-slice model for accurate and efficient detection of fluorescence labeled nuclei in 3D
Source: BMC Bioinformatics. 2010 Nov 29;11:580. doi: 10.1186/1471-2105-11-580 (PMC3008706; doi:10.1186/1471-2105-11-580)
Supplement: Additional file 3 — Additional Data and Ground Truth. Computed nuclear positions and corrected ground truths for all example data contributing to Figure 4. Zip file contains data in Acetree format comma separated value text files. An explanation of the Acetree file format is included in readme.txt. [file 1471-2105-11-580-S3.ZIP › Data_And_Ground_Truth/celegans/unedited_stats/t112-nuclei]

1	1	44	43	-1	328	231	25.0	17	Nuc4eeuu	30969
2	1	1	1	-1	332	223	8.0	21	Nuc2tueu	120485
3	1	2	3	-1	275	281	9.0	21	Nuc1weu	92815
4	1	3	4	-1	279	323	9.0	21	Nuc1wed	99068
5	1	4	6	-1	303	251	9.0	21	Nuc2tuwu	133690
6	1	5	5	-1	246	303	10.0	23	Nuc1wwu	128841
7	1	6	2	-1	269	238	10.0	21	Nuc3bdwu	117250
8	1	8	7	-1	311	277	10.0	21	Nuc2tuwd	126857
9	1	9	8	-1	311	310	10.0	21	Nuc2tdwwe	112862
10	1	10	10	-1	331	251	10.0	21	Nuc2tued	129355
11	1	7	9	-1	292	208	11.0	21	Nuc3bdet	116576
12	1	11	12	-1	337	285	11.0	21	Nuc2tdwett	115857
13	1	12	14	-1	249	343	12.0	21	Nuc1wwd	114061
14	1	13	11	-1	323	200	12.0	21	Nuc3tttu	120425
15	1	14	13	-1	235	262	13.0	19	Nuc2buwu	100647
16	1	15	15	-1	261	260	14.0	21	Nuc3bdwd	119872
17	1	18	22	-1	318	228	15.0	19	Nuc3tttd	81922
18	1	16	16	-1	352	258	15.0	21	Nuc3tbdt	121384
19	1	17	18	-1	215	316	16.0	19	Nuc2bddw	86899
20	1	22	19	-1	255	227	16.0	19	Nuc2bueu	101012
21	1	19	17	-1	356	218	16.0	21	Nuc3tbuu	136771
22	1	20	23	-1	225	289	17.0	19	Nuc2buwd	100129
23	1	23	25	-1	282	341	17.0	17	Nuc1eue	35668
24	1	24	20	-1	288	236	17.0	21	Nuc3bdeb	106264
25	1	25	26	-1	298	279	17.0	19	Nuc4wee	77870
26	1	28	21	-1	303	333	17.0	19	Nuc2tdwww	106029
27	1	27	24	-1	280	309	18.0	19	Nuc4wwt	67361
28	1	26	27	-1	330	285	18.0	21	Nuc2tdwetb	140064
29	1	21	28	-1	246	303	19.0	17	Nuc4wwb	42501
30	1	31	29	-1	224	337	20.0	19	Nuc2bdde	92200
31	1	32	32	-1	250	342	20.0	19	Nuc1euw	55425
32	1	29	30	-1	317	316	20.0	21	Nuc2tdweb	146918
33	1	30	31	-1	337	194	20.0	19	Nuc3ttbu	109286
34	1	33	33	-1	267	277	21.0	21	Nuc4wew	106504
35	1	34	34	-1	278	208	21.0	21	Nuc3buwu	141058
36	1	35	35	-1	309	192	21.0	21	Nuc3buet	154079
37	1	36	36	-1	243	246	22.0	21	Nuc2bued	157248
38	1	37	38	-1	346	218	22.0	19	Nuc3ttbd	97886
39	1	40	39	-1	351	248	22.0	21	Nuc3tbud	143897
40	1	38	40	-1	225	271	23.0	21	Nuc2bduu	145343
41	1	39	37	-1	294	249	23.0	17	Nuc4eweu	36804
42	1	43	41	-1	223	306	25.0	21	Nuc2bdud	110119
43	1	41	42	-1	269	332	25.0	19	Nuc1ed	53658
44	1	42	44	-1	335	265	25.0	17	Nuc4eede	31111
45	1	49	45	-1	253	275	26.0	17	Nuc4ewwu	31799
46	1	50	50	-1	258	312	26.0	19	Nuc4ewwd	40286
47	1	45	46	-1	272	238	26.0	21	Nuc3buwd	90608
48	1	46	51	-1	290	296	26.0	19	Nuc4ewed	42902
49	1	47	47	-1	302	214	26.0	21	Nuc3bueb	103440
50	1	48	48	-1	313	261	26.0	17	Nuc4eeud	27546
51	1	51	49	-1	314	291	26.0	19	Nuc4eedw	47663
