# Supplementary material for: A hybrid blob-slice model for accurate and efficient detection of fluorescence labeled nuclei in 3D
Source: BMC Bioinformatics. 2010 Nov 29;11:580. doi: 10.1186/1471-2105-11-580 (PMC3008706; doi:10.1186/1471-2105-11-580)
Supplement: Additional file 3 — Additional Data and Ground Truth. Computed nuclear positions and corrected ground truths for all example data contributing to Figure 4. Zip file contains data in Acetree format comma separated value text files. An explanation of the Acetree file format is included in readme.txt. [file 1471-2105-11-580-S3.ZIP › Data_And_Ground_Truth/celegans/unedited_stats/t113-nuclei]

1	1	2	3	-1	331	223	8.0	21	Nuc2tueu	118751
2	1	7	5	-1	269	238	9.0	21	Nuc3bdwu	114696
3	1	3	2	-1	276	281	9.0	21	Nuc1weu	79736
4	1	4	6	-1	279	322	9.0	21	Nuc1wed	98866
5	1	6	4	-1	246	303	10.0	23	Nuc1wwu	107199
6	1	5	7	-1	303	251	10.0	19	Nuc2tuwu	96221
7	1	8	8	-1	312	278	10.0	21	Nuc2tuwd	122710
8	1	9	9	-1	312	310	10.0	21	Nuc2tdwwe	109692
9	1	11	11	-1	290	208	11.0	21	Nuc3bdet	124047
10	1	10	10	-1	330	251	11.0	21	Nuc2tued	121945
11	1	14	12	-1	322	201	12.0	19	Nuc3tttu	94675
12	1	12	13	-1	339	285	12.0	21	Nuc2tdwett	120124
13	1	15	14	-1	235	263	13.0	21	Nuc2buwu	135990
14	1	13	15	-1	250	343	13.0	21	Nuc1wwd	117613
15	1	16	17	-1	261	263	14.0	21	Nuc3bdwd	121634
16	1	18	16	-1	354	258	15.0	19	Nuc3tbdt	96358
17	1	21	18	-1	355	217	15.0	19	Nuc3tbuu	105980
18	1	19	22	-1	214	317	16.0	19	Nuc2bddw	87315
19	1	20	23	-1	254	227	16.0	19	Nuc2bueu	105278
20	1	24	19	-1	287	235	16.0	21	Nuc3bdeb	107432
21	1	26	20	-1	304	333	16.0	19	Nuc2tdwww	102087
22	1	17	21	-1	316	228	16.0	19	Nuc3tttd	88767
23	1	22	25	-1	225	291	17.0	19	Nuc2buwd	99311
24	1	27	26	-1	280	309	17.0	21	Nuc4wwt	84600
25	1	23	24	-1	281	342	17.0	19	Nuc1eue	55605
26	1	25	28	-1	297	283	18.0	21	Nuc4wee	104773
27	1	28	27	-1	333	283	18.0	19	Nuc2tdwetb	106279
28	1	29	30	-1	248	303	19.0	17	Nuc4wwb	43342
29	1	30	29	-1	225	338	20.0	19	Nuc2bdde	85527
30	1	32	32	-1	318	315	20.0	19	Nuc2tdweb	110720
31	1	33	33	-1	336	192	20.0	19	Nuc3ttbu	103054
32	1	31	34	-1	250	342	21.0	17	Nuc1euw	33556
33	1	34	35	-1	269	277	21.0	19	Nuc4wew	78626
34	1	35	38	-1	279	210	21.0	21	Nuc3buwu	136810
35	1	36	31	-1	307	193	21.0	21	Nuc3buet	152213
36	1	37	37	-1	244	250	22.0	21	Nuc2bued	146887
37	1	41	39	-1	295	249	22.0	19	Nuc4eweu	56917
38	1	38	40	-1	341	216	22.0	21	Nuc3ttbd	120192
39	1	39	41	-1	356	244	22.0	21	Nuc3tbud	137808
40	1	40	36	-1	224	272	23.0	19	Nuc2bduu	117270
41	1	42	42	-1	224	306	25.0	21	Nuc2bdud	110456
42	1	43	43	-1	270	332	25.0	19	Nuc1ed	55048
43	1	1	49	-1	328	229	25.0	19	Nuc4eeuu	49852
44	1	44	44	-1	337	264	25.0	17	Nuc4eede	30841
45	1	45	50	-1	250	277	26.0	17	Nuc4ewwu	30415
46	1	47	45	-1	270	239	26.0	21	Nuc3buwd	99428
47	1	49	46	-1	302	213	26.0	21	Nuc3bueb	111101
48	1	50	47	-1	313	256	26.0	17	Nuc4eeud	27811
49	1	51	48	-1	314	291	26.0	17	Nuc4eedw	29429
50	1	46	51	-1	261	313	27.0	17	Nuc4ewwd	27186
51	1	48	1	-1	290	296	27.0	19	Nuc4ewed	43634
