# Supplementary material for: A hybrid blob-slice model for accurate and efficient detection of fluorescence labeled nuclei in 3D
Source: BMC Bioinformatics. 2010 Nov 29;11:580. doi: 10.1186/1471-2105-11-580 (PMC3008706; doi:10.1186/1471-2105-11-580)
Supplement: Additional file 3 — Additional Data and Ground Truth. Computed nuclear positions and corrected ground truths for all example data contributing to Figure 4. Zip file contains data in Acetree format comma separated value text files. An explanation of the Acetree file format is included in readme.txt. [file 1471-2105-11-580-S3.ZIP › Data_And_Ground_Truth/celegans/unedited_stats/t114-nuclei]

1	1	51	50	-1	292	294	27.0	19	Nuc4ewed	45231
2	1	3	4	-1	276	279	9.0	19	Nuc1weu	46796
3	1	1	1	-1	329	224	9.0	21	Nuc2tueu	112706
4	1	5	2	-1	245	302	10.0	19	Nuc1wwu	53062
5	1	2	3	-1	267	237	10.0	21	Nuc3bdwu	112654
6	1	4	5	-1	280	319	10.0	21	Nuc1wed	94900
7	1	6	6	-1	300	249	10.0	21	Nuc2tuwu	128436
8	1	7	9	-1	311	278	10.0	19	Nuc2tuwd	100843
9	1	8	7	-1	312	309	10.0	19	Nuc2tdwwe	87326
10	1	10	10	-1	330	250	10.0	21	Nuc2tued	123560
11	1	9	8	-1	292	212	11.0	21	Nuc3bdet	115888
12	1	11	14	-1	322	201	12.0	19	Nuc3tttu	92732
13	1	12	11	-1	339	284	12.0	21	Nuc2tdwett	115920
14	1	13	12	-1	234	266	13.0	21	Nuc2buwu	130604
15	1	14	13	-1	249	343	13.0	21	Nuc1wwd	112231
16	1	16	17	-1	355	257	14.0	19	Nuc3tbdt	88501
17	1	15	15	-1	262	262	15.0	21	Nuc3bdwd	120827
18	1	17	16	-1	356	216	15.0	19	Nuc3tbuu	105703
19	1	20	23	-1	286	236	16.0	21	Nuc3bdeb	104651
20	1	21	19	-1	304	333	16.0	19	Nuc2tdwww	99884
21	1	22	20	-1	316	227	16.0	19	Nuc3tttd	79475
22	1	18	18	-1	214	317	17.0	19	Nuc2bddw	88145
23	1	19	21	-1	252	228	17.0	19	Nuc2bueu	100974
24	1	25	22	-1	280	342	17.0	19	Nuc1eue	55239
25	1	23	24	-1	227	291	18.0	19	Nuc2buwd	93003
26	1	24	25	-1	279	310	18.0	19	Nuc4wwt	68365
27	1	27	27	-1	333	283	18.0	21	Nuc2tdwetb	130058
28	1	26	26	-1	298	282	19.0	21	Nuc4wee	101884
29	1	29	29	-1	224	338	20.0	19	Nuc2bdde	85808
30	1	28	33	-1	251	303	20.0	19	Nuc4wwb	76970
31	1	35	30	-1	306	195	20.0	19	Nuc3buet	119924
32	1	30	28	-1	319	315	20.0	19	Nuc2tdweb	110440
33	1	31	31	-1	334	192	20.0	19	Nuc3ttbu	101333
34	1	32	34	-1	251	343	21.0	17	Nuc1euw	35400
35	1	33	36	-1	270	276	21.0	21	Nuc4wew	106858
36	1	40	39	-1	224	273	22.0	21	Nuc2bduu	142584
37	1	36	32	-1	244	252	22.0	21	Nuc2bued	147811
38	1	34	35	-1	278	212	22.0	19	Nuc3buwu	104192
39	1	37	40	-1	294	250	22.0	19	Nuc4eweu	56509
40	1	38	37	-1	341	217	22.0	21	Nuc3ttbd	125593
41	1	39	38	-1	355	244	22.0	21	Nuc3tbud	146099
42	1	41	41	-1	224	307	25.0	21	Nuc2bdud	112931
43	1	42	43	-1	272	333	25.0	21	Nuc1ed	77137
44	1	44	46	-1	336	265	25.0	17	Nuc4eede	32357
45	1	46	42	-1	268	239	26.0	21	Nuc3buwd	99639
46	1	47	47	-1	301	212	26.0	21	Nuc3bueb	116519
47	1	48	44	-1	315	255	26.0	17	Nuc4eeud	28428
48	1	49	48	-1	317	291	26.0	17	Nuc4eedw	30805
49	1	43	45	-1	330	228	26.0	19	Nuc4eeuu	49402
50	1	45	49	-1	251	278	27.0	19	Nuc4ewwu	49452
51	1	50	51	-1	261	315	27.0	19	Nuc4ewwd	41918
