# Supplementary material for: A hybrid blob-slice model for accurate and efficient detection of fluorescence labeled nuclei in 3D
Source: BMC Bioinformatics. 2010 Nov 29;11:580. doi: 10.1186/1471-2105-11-580 (PMC3008706; doi:10.1186/1471-2105-11-580)
Supplement: Additional file 3 — Additional Data and Ground Truth. Computed nuclear positions and corrected ground truths for all example data contributing to Figure 4. Zip file contains data in Acetree format comma separated value text files. An explanation of the Acetree file format is included in readme.txt. [file 1471-2105-11-580-S3.ZIP › Data_And_Ground_Truth/celegans/unedited_stats/t115-nuclei]

1	1	3	9	-1	330	224	9.0	19	Nuc2tueu	95231
2	1	4	2	3	244	301	10.0	19	Nuc1wwu	62041
3	1	5	10	-1	268	237	10.0	21	Nuc3bdwu	116232
4	1	2	1	4	276	282	10.0	17	Nuc1weu	35937
5	1	6	5	-1	279	319	10.0	21	Nuc1wed	98377
6	1	7	6	-1	302	251	10.0	21	Nuc2tuwu	125957
7	1	9	8	-1	313	309	10.0	21	Nuc2tdwwe	105444
8	1	11	11	-1	291	211	11.0	21	Nuc3bdet	117983
9	1	8	7	-1	310	280	11.0	21	Nuc2tuwd	124875
10	1	10	12	-1	332	249	11.0	21	Nuc2tued	112010
11	1	13	13	-1	340	283	12.0	21	Nuc2tdwett	118905
12	1	14	16	-1	235	266	13.0	21	Nuc2buwu	135693
13	1	15	14	-1	250	344	13.0	23	Nuc1wwd	115452
14	1	12	15	-1	322	202	13.0	19	Nuc3tttu	97030
15	1	17	17	-1	265	262	15.0	21	Nuc3bdwd	116190
16	1	18	18	-1	355	216	15.0	21	Nuc3tbuu	141151
17	1	16	19	-1	357	255	15.0	19	Nuc3tbdt	94235
18	1	22	20	-1	214	315	16.0	19	Nuc2bddw	88168
19	1	20	21	-1	303	333	16.0	19	Nuc2tdwww	103347
20	1	21	22	-1	316	228	16.0	21	Nuc3tttd	111167
21	1	23	27	-1	252	228	17.0	19	Nuc2bueu	107995
22	1	24	23	-1	281	342	17.0	19	Nuc1eue	52671
23	1	19	24	-1	287	236	17.0	21	Nuc3bdeb	105435
24	1	25	26	-1	230	294	18.0	21	Nuc2buwd	120421
25	1	26	28	-1	280	310	18.0	19	Nuc4wwt	66402
26	1	28	29	-1	299	281	18.0	21	Nuc4wee	106876
27	1	27	31	-1	333	281	18.0	21	Nuc2tdwetb	134559
28	1	32	30	-1	321	314	19.0	19	Nuc2tdweb	105513
29	1	29	25	-1	224	338	20.0	19	Nuc2bdde	91644
30	1	31	34	-1	306	196	20.0	21	Nuc3buet	157417
31	1	33	35	-1	334	192	20.0	19	Nuc3ttbu	103270
32	1	37	36	-1	246	252	21.0	21	Nuc2bued	150846
33	1	30	32	-1	252	305	21.0	19	Nuc4wwb	78777
34	1	34	33	-1	253	345	21.0	19	Nuc1euw	60831
35	1	38	38	-1	280	213	21.0	19	Nuc3buwu	107280
36	1	35	37	-1	272	278	22.0	21	Nuc4wew	108430
37	1	40	39	-1	342	217	22.0	21	Nuc3ttbd	127799
38	1	41	40	-1	353	244	22.0	21	Nuc3tbud	146342
39	1	36	41	-1	226	275	23.0	19	Nuc2bduu	113982
40	1	39	42	-1	294	249	23.0	17	Nuc4eweu	37791
41	1	42	43	-1	225	307	25.0	21	Nuc2bdud	115724
42	1	45	45	-1	270	241	25.0	19	Nuc3buwd	75654
43	1	43	44	-1	271	334	25.0	21	Nuc1ed	72272
44	1	47	46	-1	313	255	25.0	17	Nuc4eeud	30226
45	1	49	51	-1	328	230	25.0	19	Nuc4eeuu	52309
46	1	44	47	-1	337	266	25.0	19	Nuc4eede	48741
47	1	46	49	-1	302	213	26.0	21	Nuc3bueb	119454
48	1	48	50	-1	318	292	26.0	19	Nuc4eedw	51651
49	1	50	52	-1	251	277	27.0	17	Nuc4ewwu	31872
50	1	1	48	-1	295	295	27.0	17	Nuc4ewed	27444
51	1	51	53	-1	262	315	28.0	19	Nuc4ewwd	43705
