# Supplementary material for: A hybrid blob-slice model for accurate and efficient detection of fluorescence labeled nuclei in 3D
Source: BMC Bioinformatics. 2010 Nov 29;11:580. doi: 10.1186/1471-2105-11-580 (PMC3008706; doi:10.1186/1471-2105-11-580)
Supplement: Additional file 3 — Additional Data and Ground Truth. Computed nuclear positions and corrected ground truths for all example data contributing to Figure 4. Zip file contains data in Acetree format comma separated value text files. An explanation of the Acetree file format is included in readme.txt. [file 1471-2105-11-580-S3.ZIP › Data_And_Ground_Truth/celegans/unedited_stats/t116-nuclei]

1	1	4	5	-1	276	269	9.0	15	Nuc1weuu	20452
2	1	2	3	-1	241	291	10.0	15	Nuc1wwuu	22549
3	1	2	4	-1	247	311	10.0	15	Nuc1wwud	24462
4	1	4	8	-1	274	289	10.0	15	Nuc1weud	18842
5	1	5	9	-1	280	318	10.0	21	Nuc1wed	94351
6	1	6	6	-1	303	250	10.0	21	Nuc2tuwu	115724
7	1	9	10	-1	308	282	10.0	21	Nuc2tuwd	121125
8	1	7	11	-1	313	309	10.0	21	Nuc2tdwwe	103003
9	1	1	7	-1	330	225	10.0	19	Nuc2tueu	71481
10	1	3	13	-1	268	237	11.0	21	Nuc3bdwu	117673
11	1	8	1	-1	292	210	11.0	21	Nuc3bdet	113942
12	1	10	12	-1	335	250	11.0	19	Nuc2tued	69071
13	1	11	15	-1	339	283	12.0	21	Nuc2tdwett	118735
14	1	13	16	-1	250	344	13.0	19	Nuc1wwd	57971
15	1	14	14	-1	323	202	13.0	21	Nuc3tttu	115353
16	1	12	18	-1	234	266	15.0	21	Nuc2buwu	125520
17	1	15	19	-1	266	263	15.0	21	Nuc3bdwd	111915
18	1	16	20	-1	354	216	15.0	21	Nuc3tbuu	137284
19	1	17	17	-1	357	255	15.0	21	Nuc3tbdt	118614
20	1	18	21	-1	213	316	16.0	19	Nuc2bddw	93922
21	1	19	25	-1	302	333	16.0	19	Nuc2tdwww	98402
22	1	20	22	-1	315	229	16.0	21	Nuc3tttd	111209
23	1	22	27	-1	280	343	17.0	19	Nuc1eue	55260
24	1	23	24	-1	285	237	17.0	19	Nuc3bdeb	77905
25	1	29	30	-1	224	337	18.0	19	Nuc2bdde	93895
26	1	24	23	-1	231	298	18.0	21	Nuc2buwd	120034
27	1	21	31	-1	254	229	18.0	19	Nuc2bueu	104821
28	1	25	26	-1	279	312	18.0	19	Nuc4wwt	66933
29	1	26	28	-1	298	283	19.0	19	Nuc4wee	78348
30	1	28	32	-1	320	315	19.0	19	Nuc2tdweb	103614
31	1	27	29	-1	331	281	19.0	19	Nuc2tdwetb	102149
32	1	33	33	-1	254	304	20.0	17	Nuc4wwb	45766
33	1	34	36	-1	253	344	21.0	19	Nuc1euw	60684
34	1	30	37	-1	306	197	21.0	19	Nuc3buet	119680
35	1	31	34	-1	335	194	21.0	19	Nuc3ttbu	103690
36	1	32	35	-1	245	252	22.0	21	Nuc2bued	150695
37	1	36	40	-1	274	280	22.0	21	Nuc4wew	103800
38	1	35	41	-1	280	213	22.0	21	Nuc3buwu	136486
39	1	37	38	-1	341	220	22.0	21	Nuc3ttbd	128736
40	1	38	39	-1	353	245	22.0	21	Nuc3tbud	159339
41	1	39	42	-1	227	277	23.0	21	Nuc2bduu	128391
42	1	40	45	-1	295	251	23.0	17	Nuc4eweu	36057
43	1	41	43	-1	226	310	25.0	19	Nuc2bdud	89677
44	1	43	44	-1	271	335	25.0	19	Nuc1ed	54510
45	1	42	47	-1	271	243	25.0	19	Nuc3buwd	76137
46	1	44	2	-1	314	255	25.0	15	Nuc4eeud	19952
47	1	46	46	-1	337	268	25.0	19	Nuc4eede	50152
48	1	50	52	-1	294	297	26.0	17	Nuc4ewed	26384
49	1	47	49	-1	302	218	26.0	19	Nuc3bueb	84756
50	1	48	48	-1	317	294	26.0	17	Nuc4eedw	30271
51	1	45	53	-1	331	233	26.0	19	Nuc4eeuu	56715
52	1	49	50	-1	251	282	27.0	17	Nuc4ewwu	29040
53	1	51	51	-1	258	317	27.0	17	Nuc4ewwd	28690
