# Supplementary material for: A hybrid blob-slice model for accurate and efficient detection of fluorescence labeled nuclei in 3D
Source: BMC Bioinformatics. 2010 Nov 29;11:580. doi: 10.1186/1471-2105-11-580 (PMC3008706; doi:10.1186/1471-2105-11-580)
Supplement: Additional file 3 — Additional Data and Ground Truth. Computed nuclear positions and corrected ground truths for all example data contributing to Figure 4. Zip file contains data in Acetree format comma separated value text files. An explanation of the Acetree file format is included in readme.txt. [file 1471-2105-11-580-S3.ZIP › Data_And_Ground_Truth/celegans/unedited_stats/t117-nuclei]

1	1	11	16	-1	295	209	12.0	19	Nuc3bdet	59671
2	1	46	48	-1	317	258	27.0	17	Nuc4eeud	25877
3	1	2	8	-1	242	289	9.0	15	Nuc1wwuu	22574
4	1	3	4	-1	248	313	9.0	15	Nuc1wwud	26369
5	1	1	2	-1	277	269	9.0	15	Nuc1weuu	23892
6	1	6	7	-1	303	250	9.0	21	Nuc2tuwu	90043
7	1	9	3	-1	331	223	9.0	17	Nuc2tueu	48205
8	1	4	5	-1	273	291	10.0	15	Nuc1weud	21796
9	1	5	6	-1	278	320	10.0	21	Nuc1wed	66674
10	1	7	9	-1	307	282	10.0	21	Nuc2tuwd	125235
11	1	8	13	-1	313	310	10.0	19	Nuc2tdwwe	87404
12	1	12	10	11	336	246	11.0	15	Nuc2tued	45164
13	1	10	14	-1	267	236	12.0	21	Nuc3bdwu	116235
14	1	15	17	-1	325	201	12.0	19	Nuc3tttu	82804
15	1	13	15	-1	338	283	12.0	21	Nuc2tdwett	117044
16	1	14	12	20	247	343	13.0	17	Nuc1wwd	44582
17	1	19	18	-1	357	256	14.0	19	Nuc3tbdt	91369
18	1	16	19	-1	235	263	15.0	19	Nuc2buwu	104457
19	1	17	21	-1	268	265	15.0	21	Nuc3bdwd	107378
20	1	18	23	-1	354	216	15.0	19	Nuc3tbuu	105992
21	1	20	24	-1	213	314	16.0	19	Nuc2bddw	98601
22	1	22	22	-1	315	229	16.0	19	Nuc3tttd	88554
23	1	26	26	-1	232	297	17.0	21	Nuc2buwd	106177
24	1	24	28	-1	285	236	17.0	21	Nuc3bdeb	112694
25	1	21	25	-1	302	334	17.0	19	Nuc2tdwww	93113
26	1	28	32	-1	279	312	18.0	19	Nuc4wwt	73299
27	1	23	27	-1	278	345	18.0	19	Nuc1eue	54259
28	1	29	29	-1	298	279	18.0	21	Nuc4wee	111133
29	1	31	30	-1	329	281	18.0	21	Nuc2tdwetb	136745
30	1	25	34	-1	224	337	19.0	19	Nuc2bdde	95889
31	1	27	31	-1	255	229	19.0	19	Nuc2bueu	107617
32	1	30	33	-1	319	314	19.0	21	Nuc2tdweb	131808
33	1	32	35	-1	255	305	20.0	17	Nuc4wwb	38035
34	1	35	38	-1	335	193	20.0	19	Nuc3ttbu	111334
35	1	36	40	-1	247	255	21.0	21	Nuc2bued	107425
36	1	33	36	-1	250	343	21.0	19	Nuc1euw	57246
37	1	34	37	-1	307	197	21.0	19	Nuc3buet	116166
38	1	39	39	-1	339	220	21.0	21	Nuc3ttbd	137016
39	1	40	43	-1	354	245	21.0	21	Nuc3tbud	150959
40	1	37	41	-1	275	280	22.0	21	Nuc4wew	97089
41	1	38	42	-1	281	212	22.0	19	Nuc3buwu	105225
42	1	41	1	-1	227	277	23.0	21	Nuc2bduu	136008
43	1	43	50	-1	226	308	24.0	17	Nuc2bdud	43972
44	1	44	45	-1	271	335	24.0	19	Nuc1ed	55169
45	1	42	44	-1	298	249	24.0	17	Nuc4eweu	36953
46	1	47	49	-1	338	268	24.0	17	Nuc4eede	34608
47	1	45	46	-1	273	245	25.0	19	Nuc3buwd	85213
48	1	50	47	-1	317	295	25.0	17	Nuc4eedw	34463
49	1	49	51	-1	303	216	26.0	19	Nuc3bueb	89835
50	1	52	54	-1	252	282	27.0	17	Nuc4ewwu	26203
51	1	53	55	-1	259	316	27.0	19	Nuc4ewwd	44609
52	1	48	53	-1	292	301	27.0	19	Nuc4ewed	39923
53	1	51	52	-1	335	234	27.0	19	Nuc4eeuu	55675
