# Supplementary material for: A hybrid blob-slice model for accurate and efficient detection of fluorescence labeled nuclei in 3D
Source: BMC Bioinformatics. 2010 Nov 29;11:580. doi: 10.1186/1471-2105-11-580 (PMC3008706; doi:10.1186/1471-2105-11-580)
Supplement: Additional file 3 — Additional Data and Ground Truth. Computed nuclear positions and corrected ground truths for all example data contributing to Figure 4. Zip file contains data in Acetree format comma separated value text files. An explanation of the Acetree file format is included in readme.txt. [file 1471-2105-11-580-S3.ZIP › Data_And_Ground_Truth/celegans/unedited_stats/t118-nuclei]

1	1	42	49	-1	231	277	25.0	21	Nuc2bduu	96180
2	1	5	2	-1	276	269	8.0	15	Nuc1weuu	22118
3	1	7	4	5	334	220	8.0	15	Nuc2tueu	43468
4	1	4	1	-1	246	313	9.0	15	Nuc1wwud	26735
5	1	8	7	-1	272	294	9.0	15	Nuc1weud	21773
6	1	9	8	9	279	320	9.0	17	Nuc1wed	33585
7	1	6	3	11	302	244	9.0	17	Nuc2tuwu	49844
8	1	3	6	-1	242	289	10.0	17	Nuc1wwuu	30927
9	1	10	12	-1	306	284	10.0	19	Nuc2tuwd	68360
10	1	12	13	-1	328	255	10.0	15	Nuc2tuedw	29148
11	1	12	14	-1	343	244	10.0	15	Nuc2tuede	29568
12	1	16	16	-1	240	342	11.0	17	Nuc1wwdt	30294
13	1	11	15	-1	312	312	11.0	19	Nuc2tdwwe	86238
14	1	13	19	-1	266	234	12.0	21	Nuc3bdwu	119222
15	1	15	18	-1	338	284	12.0	21	Nuc2tdwett	109370
16	1	1	10	20	293	203	13.0	19	Nuc3bdet	68720
17	1	14	17	-1	324	197	13.0	19	Nuc3tttu	67083
18	1	17	22	-1	357	257	14.0	19	Nuc3tbdt	90167
19	1	18	23	-1	235	262	15.0	19	Nuc2buwu	75261
20	1	16	24	-1	250	340	15.0	15	Nuc1wwdb	21654
21	1	19	21	-1	267	266	15.0	19	Nuc3bdwd	81966
22	1	22	26	-1	316	229	15.0	19	Nuc3tttd	74411
23	1	20	27	-1	354	215	15.0	21	Nuc3tbuu	131515
24	1	21	30	-1	213	312	16.0	19	Nuc2bddw	89591
25	1	25	25	-1	300	334	16.0	19	Nuc2tdwww	94605
26	1	23	28	-1	233	296	17.0	19	Nuc2buwd	66895
27	1	27	31	-1	277	347	17.0	19	Nuc1eue	48714
28	1	24	29	-1	285	238	17.0	21	Nuc3bdeb	103898
29	1	28	32	-1	299	276	18.0	19	Nuc4wee	77202
30	1	29	33	-1	329	279	18.0	21	Nuc2tdwetb	131836
31	1	31	37	-1	256	230	19.0	19	Nuc2bueu	98192
32	1	26	34	-1	278	313	19.0	19	Nuc4wwt	67297
33	1	32	35	-1	319	311	19.0	19	Nuc2tdweb	76696
34	1	30	36	-1	226	336	20.0	19	Nuc2bdde	75394
35	1	33	38	-1	254	306	20.0	19	Nuc4wwb	56946
36	1	36	43	-1	250	346	21.0	17	Nuc1euw	34842
37	1	37	39	-1	307	200	21.0	21	Nuc3buet	118798
38	1	34	40	-1	333	195	21.0	19	Nuc3ttbu	88504
39	1	38	41	-1	336	223	21.0	19	Nuc3ttbd	101195
40	1	35	42	48	246	252	22.0	15	Nuc2bued	43212
41	1	40	44	-1	275	280	22.0	21	Nuc4wew	95681
42	1	41	45	-1	281	213	22.0	19	Nuc3buwu	85746
43	1	39	47	-1	354	245	22.0	19	Nuc3tbud	115310
44	1	45	46	-1	298	251	23.0	17	Nuc4eweu	36122
45	1	44	51	-1	272	333	24.0	19	Nuc1ed	55623
46	1	47	52	-1	275	247	25.0	19	Nuc3buwd	78201
47	1	48	56	-1	318	296	25.0	17	Nuc4eedw	33807
48	1	2	57	-1	319	256	25.0	17	Nuc4eeud	27807
49	1	46	50	-1	337	269	25.0	19	Nuc4eede	52261
50	1	43	54	55	224	305	26.0	17	Nuc2bdud	43210
51	1	49	53	-1	303	219	26.0	17	Nuc3bueb	42925
52	1	53	60	-1	335	234	26.0	19	Nuc4eeuu	56911
53	1	52	59	-1	293	303	27.0	19	Nuc4ewed	38803
54	1	50	61	-1	254	282	28.0	17	Nuc4ewwu	25346
55	1	51	58	-1	261	317	28.0	17	Nuc4ewwd	26852
