# Supplementary material for: A hybrid blob-slice model for accurate and efficient detection of fluorescence labeled nuclei in 3D
Source: BMC Bioinformatics. 2010 Nov 29;11:580. doi: 10.1186/1471-2105-11-580 (PMC3008706; doi:10.1186/1471-2105-11-580)
Supplement: Additional file 3 — Additional Data and Ground Truth. Computed nuclear positions and corrected ground truths for all example data contributing to Figure 4. Zip file contains data in Acetree format comma separated value text files. An explanation of the Acetree file format is included in readme.txt. [file 1471-2105-11-580-S3.ZIP › Data_And_Ground_Truth/celegans/unedited_stats/t119-nuclei]

1	1	4	4	-1	245	315	8.0	17	Nuc1wwud	34554
2	1	2	5	-1	274	270	8.0	17	Nuc1weuu	31502
3	1	7	6	-1	306	240	8.0	15	Nuc2tuwue	28477
4	1	3	14	-1	324	226	8.0	15	Nuc2tueuw	28182
5	1	3	7	-1	339	217	8.0	15	Nuc2tueue	27461
6	1	8	8	-1	239	290	9.0	17	Nuc1wwuu	32366
7	1	5	16	-1	270	297	9.0	15	Nuc1weud	21670
8	1	6	9	-1	285	316	9.0	15	Nuc1wede	18658
9	1	6	17	-1	274	326	10.0	15	Nuc1wedw	20886
10	1	16	10	-1	291	206	10.0	17	Nuc3bdett	35821
11	1	7	11	-1	295	253	10.0	15	Nuc2tuwuw	32312
12	1	9	12	18	303	285	10.0	15	Nuc2tuwd	38260
13	1	10	13	-1	327	256	10.0	15	Nuc2tuedw	31432
14	1	11	15	-1	344	242	10.0	15	Nuc2tuede	29989
15	1	13	24	-1	312	311	11.0	19	Nuc2tdwwe	82093
16	1	12	22	-1	236	341	12.0	15	Nuc1wwdt	25643
17	1	17	19	29	323	197	12.0	15	Nuc3tttu	45181
18	1	15	25	-1	338	284	12.0	21	Nuc2tdwett	106959
19	1	14	20	-1	267	235	13.0	19	Nuc3bdwu	61503
20	1	16	23	-1	295	199	13.0	15	Nuc3bdetb	30389
21	1	21	31	-1	267	266	14.0	19	Nuc3bdwd	59515
22	1	18	26	-1	355	257	14.0	19	Nuc3tbdt	83679
23	1	19	27	30	234	259	15.0	15	Nuc2buwu	43445
24	1	20	28	-1	253	340	15.0	15	Nuc1wwdb	18746
25	1	25	32	-1	300	333	15.0	19	Nuc2tdwww	90269
26	1	22	1	-1	317	230	15.0	17	Nuc3tttd	45219
27	1	23	36	-1	353	216	16.0	19	Nuc3tbuu	81627
28	1	26	33	-1	231	295	17.0	15	Nuc2buwd	33022
29	1	28	37	-1	284	237	17.0	17	Nuc3bdeb	45089
30	1	24	38	-1	212	315	18.0	17	Nuc2bddw	58591
31	1	27	39	-1	278	346	18.0	19	Nuc1eue	49426
32	1	29	40	-1	299	275	18.0	19	Nuc4wee	74368
33	1	30	35	-1	328	280	18.0	19	Nuc2tdwetb	95083
34	1	32	34	-1	278	312	19.0	19	Nuc4wwt	67430
35	1	33	42	46	320	309	19.0	17	Nuc2tdweb	52708
36	1	34	43	-1	226	335	20.0	19	Nuc2bdde	80686
37	1	31	45	-1	256	231	20.0	19	Nuc2bueu	95259
38	1	35	44	-1	255	305	20.0	19	Nuc4wwb	57357
39	1	37	41	54	308	196	21.0	19	Nuc3buet	89623
40	1	38	2	-1	336	195	21.0	19	Nuc3ttbu	83782
41	1	39	50	-1	334	225	21.0	19	Nuc3ttbd	89741
42	1	40	47	-1	249	260	22.0	15	Nuc2buedt	29115
43	1	36	48	-1	253	348	22.0	19	Nuc1euw	42755
44	1	41	52	-1	276	282	22.0	21	Nuc4wew	91754
45	1	42	49	53	280	214	22.0	17	Nuc3buwu	54130
46	1	44	56	-1	300	249	22.0	17	Nuc4eweu	36966
47	1	43	51	-1	354	244	22.0	19	Nuc3tbud	88131
48	1	40	55	-1	244	251	23.0	15	Nuc2buedb	34109
49	1	1	3	-1	229	275	24.0	19	Nuc2bduu	82706
50	1	49	62	-1	337	269	24.0	17	Nuc4eede	33790
51	1	45	57	-1	272	332	25.0	19	Nuc1ed	54328
52	1	46	63	-1	274	251	25.0	17	Nuc3buwd	44211
53	1	51	58	60	305	217	25.0	15	Nuc3bueb	33491
54	1	50	65	-1	222	302	26.0	15	Nuc2bdudu	24597
55	1	50	66	-1	230	315	26.0	15	Nuc2bdudd	21466
56	1	47	61	-1	318	296	26.0	17	Nuc4eedw	34294
57	1	48	64	-1	320	256	26.0	17	Nuc4eeud	26356
58	1	55	68	-1	263	315	27.0	17	Nuc4ewwd	25725
59	1	53	59	-1	294	302	27.0	19	Nuc4ewed	39349
60	1	52	69	-1	337	232	27.0	19	Nuc4eeuu	56448
61	1	54	67	-1	256	282	28.0	17	Nuc4ewwu	26096
