# Supplementary material for: A hybrid blob-slice model for accurate and efficient detection of fluorescence labeled nuclei in 3D
Source: BMC Bioinformatics. 2010 Nov 29;11:580. doi: 10.1186/1471-2105-11-580 (PMC3008706; doi:10.1186/1471-2105-11-580)
Supplement: Additional file 3 — Additional Data and Ground Truth. Computed nuclear positions and corrected ground truths for all example data contributing to Figure 4. Zip file contains data in Acetree format comma separated value text files. An explanation of the Acetree file format is included in readme.txt. [file 1471-2105-11-580-S3.ZIP › Data_And_Ground_Truth/celegans/unedited_stats/t120-nuclei]

1	1	26	30	36	315	229	16.0	19	Nuc3tttd	66925
2	1	40	47	65	335	198	22.0	17	Nuc3ttbu	48246
3	1	49	56	67	229	274	24.0	17	Nuc2bduu	48796
4	1	1	4	-1	247	318	8.0	17	Nuc1wwud	37981
5	1	2	6	-1	273	273	8.0	17	Nuc1weuu	32200
6	1	3	8	-1	306	240	8.0	15	Nuc2tuwue	30650
7	1	5	10	-1	342	213	8.0	15	Nuc2tueue	28877
8	1	6	5	-1	239	292	9.0	17	Nuc1wwuu	35563
9	1	8	7	-1	289	314	9.0	13	Nuc1wede	17364
10	1	10	12	-1	291	212	9.0	15	Nuc3bdett	28267
11	1	11	13	-1	293	256	9.0	15	Nuc2tuwuw	33033
12	1	12	14	-1	308	281	9.0	15	Nuc2tuwdt	30338
13	1	13	16	-1	326	255	9.0	15	Nuc2tuedw	35530
14	1	4	9	-1	326	226	9.0	15	Nuc2tueuw	30080
15	1	14	11	-1	345	240	9.0	15	Nuc2tuede	32139
16	1	7	17	-1	271	302	10.0	15	Nuc1weud	24300
17	1	9	18	-1	273	328	10.0	15	Nuc1wedw	20667
18	1	12	19	-1	299	290	10.0	15	Nuc2tuwdb	33836
19	1	17	15	-1	321	206	10.0	13	Nuc3tttud	24009
20	1	19	20	-1	266	233	11.0	19	Nuc3bdwu	64557
21	0	27	0	-1	350	193	11.0	11	nill	2273
22	1	16	22	-1	234	341	12.0	15	Nuc1wwdt	30550
23	1	20	27	-1	293	198	12.0	15	Nuc3bdetb	23802
24	1	15	28	-1	314	309	12.0	19	Nuc2tdwwe	87137
25	1	18	25	-1	338	282	12.0	19	Nuc2tdwett	65173
26	1	22	26	-1	351	255	12.0	19	Nuc3tbdt	84343
27	1	23	21	-1	233	269	13.0	15	Nuc2buwud	31723
28	1	24	23	-1	254	345	13.0	15	Nuc1wwdb	23914
29	1	17	24	-1	327	191	13.0	13	Nuc3tttuu	23976
30	1	23	32	-1	234	253	15.0	15	Nuc2buwuu	31177
31	1	21	29	34	266	266	15.0	17	Nuc3bdwd	45159
32	1	25	35	-1	299	334	15.0	19	Nuc2tdwww	82781
33	1	28	33	37	234	300	16.0	15	Nuc2buwd	36535
34	1	34	1	-1	278	312	17.0	19	Nuc4wwt	62517
35	1	33	40	-1	329	277	17.0	19	Nuc2tdwetb	73196
36	1	27	31	41	354	216	17.0	17	Nuc3tbuu	58732
37	1	29	38	44	286	234	18.0	15	Nuc3bdeb	38856
38	1	30	48	-1	213	314	19.0	17	Nuc2bddw	51483
39	1	31	43	-1	279	346	19.0	17	Nuc1eue	30669
40	1	32	45	-1	299	273	19.0	19	Nuc4wee	69394
41	1	39	39	-1	304	199	19.0	15	Nuc3buett	33796
42	1	35	46	-1	326	302	19.0	15	Nuc2tdwebe	38824
43	1	36	49	-1	228	335	20.0	17	Nuc2bdde	49846
44	1	38	50	-1	255	307	20.0	19	Nuc4wwb	55972
45	1	37	42	-1	255	234	20.0	19	Nuc2bueu	75553
46	1	35	54	-1	315	312	20.0	15	Nuc2tdwebw	32287
47	1	42	51	-1	251	265	21.0	15	Nuc2buedt	25719
48	1	43	53	-1	254	354	21.0	17	Nuc1euw	32529
49	1	45	57	-1	275	220	21.0	13	Nuc3buwud	25568
50	1	41	55	-1	333	224	21.0	15	Nuc3ttbd	42483
51	1	47	52	60	353	243	21.0	17	Nuc3tbud	60281
52	1	44	58	-1	277	282	22.0	19	Nuc4wew	75628
53	1	45	62	-1	282	207	22.0	15	Nuc3buwuu	34136
54	1	39	59	-1	308	193	22.0	15	Nuc3buetb	41070
55	1	48	61	-1	243	248	23.0	15	Nuc2buedb	33186
56	1	46	63	-1	300	249	23.0	17	Nuc4eweu	36664
57	1	51	2	-1	271	332	24.0	19	Nuc1ed	52192
58	1	53	66	-1	301	227	24.0	13	Nuc3buebd	21773
59	1	59	3	-1	296	300	25.0	15	Nuc4ewed	18104
60	1	53	75	-1	305	211	25.0	15	Nuc3buebu	32710
61	1	56	70	-1	320	293	25.0	17	Nuc4eedw	36861
62	1	50	64	-1	338	268	25.0	17	Nuc4eede	32893
63	1	52	68	74	272	246	26.0	15	Nuc3buwd	36252
64	1	57	69	-1	319	258	26.0	17	Nuc4eeud	28368
65	1	54	71	-1	223	300	27.0	15	Nuc2bdudu	23762
66	1	55	72	-1	233	317	27.0	15	Nuc2bdudd	19825
67	1	61	73	-1	255	282	27.0	17	Nuc4ewwu	25939
68	1	58	76	-1	263	314	27.0	19	Nuc4ewwd	42013
69	1	60	77	-1	338	230	28.0	19	Nuc4eeuu	52530
