# Supplementary material for: A hybrid blob-slice model for accurate and efficient detection of fluorescence labeled nuclei in 3D
Source: BMC Bioinformatics. 2010 Nov 29;11:580. doi: 10.1186/1471-2105-11-580 (PMC3008706; doi:10.1186/1471-2105-11-580)
Supplement: Additional file 3 — Additional Data and Ground Truth. Computed nuclear positions and corrected ground truths for all example data contributing to Figure 4. Zip file contains data in Acetree format comma separated value text files. An explanation of the Acetree file format is included in readme.txt. [file 1471-2105-11-580-S3.ZIP › Data_And_Ground_Truth/celegans/unedited_stats/t121-nuclei]

1	1	34	1	-1	280	311	18.0	21	Nuc4wwt	83550
2	1	57	3	-1	270	331	25.0	21	Nuc1ed	63721
3	1	59	79	-1	295	298	27.0	17	Nuc4ewed	27049
4	1	4	8	-1	248	321	7.0	17	Nuc1wwud	39714
5	1	8	7	-1	238	296	8.0	17	Nuc1wwuu	34844
6	1	5	5	-1	273	273	8.0	17	Nuc1weuu	32781
7	1	9	15	-1	289	316	8.0	15	Nuc1wede	22639
8	1	6	6	-1	303	239	8.0	15	Nuc2tuwue	32681
9	1	14	10	-1	326	226	8.0	15	Nuc2tueuw	31148
10	1	7	11	-1	340	211	8.0	15	Nuc2tueue	33197
11	1	15	12	-1	346	239	8.0	15	Nuc2tuede	30274
12	1	10	16	-1	291	213	9.0	15	Nuc3bdett	29095
13	1	11	14	-1	291	257	9.0	15	Nuc2tuwuw	34030
14	1	12	17	-1	309	280	9.0	15	Nuc2tuwdt	29932
15	1	19	9	-1	318	205	9.0	15	Nuc3tttud	29508
16	1	13	18	-1	323	254	9.0	17	Nuc2tuedw	46321
17	1	16	13	-1	270	307	10.0	15	Nuc1weud	25789
18	1	17	20	-1	274	331	10.0	15	Nuc1wedw	23141
19	1	18	22	-1	295	294	10.0	13	Nuc2tuwdb	25955
20	1	20	19	25	265	234	11.0	15	Nuc3bdwu	38420
21	1	27	21	-1	233	270	12.0	15	Nuc2buwud	29896
22	1	22	30	-1	232	341	12.0	17	Nuc1wwdt	38420
23	1	28	24	-1	252	348	12.0	15	Nuc1wwdb	30831
24	1	29	26	-1	325	190	12.0	15	Nuc3tttuu	28299
25	1	25	27	28	337	283	12.0	17	Nuc2tdwett	50095
26	1	26	29	-1	351	253	12.0	19	Nuc3tbdt	86834
27	1	23	31	-1	292	198	13.0	15	Nuc3bdetb	32574
28	1	24	32	-1	314	308	13.0	17	Nuc2tdwwe	44016
29	1	31	33	-1	261	276	14.0	15	Nuc3bdwdd	24808
30	1	1	34	-1	313	239	14.0	13	Nuc3tttdd	23053
31	1	36	35	-1	350	221	14.0	13	Nuc3tbuut	28009
32	1	30	37	-1	235	252	15.0	13	Nuc2buwuu	24413
33	1	33	36	-1	235	309	15.0	15	Nuc2buwdd	27492
34	1	31	38	-1	266	262	15.0	13	Nuc3bdwdu	22486
35	1	32	40	-1	300	333	15.0	15	Nuc2tdwww	39116
36	1	1	43	-1	316	222	16.0	13	Nuc3tttdu	20527
37	1	33	39	-1	227	292	17.0	13	Nuc2buwdu	25043
38	1	37	42	-1	283	245	17.0	13	Nuc3bdebd	21044
39	1	41	44	-1	304	201	18.0	15	Nuc3buett	33775
40	1	35	46	48	331	276	18.0	15	Nuc2tdwetb	43298
41	1	36	50	-1	357	214	18.0	15	Nuc3tbuub	35523
42	1	45	41	54	257	233	19.0	15	Nuc2bueu	43429
43	1	39	61	-1	276	347	19.0	19	Nuc1eue	47638
44	1	37	47	-1	289	227	19.0	13	Nuc3bdebu	22051
45	1	40	2	-1	299	274	19.0	17	Nuc4wee	46192
46	1	42	49	-1	329	301	19.0	13	Nuc2tdwebe	30584
47	1	2	45	-1	330	203	19.0	15	Nuc3ttbuw	34234
48	1	38	58	-1	215	313	20.0	17	Nuc2bddw	54866
49	1	43	51	59	229	333	20.0	15	Nuc2bdde	45596
50	1	44	53	-1	253	307	20.0	19	Nuc4wwb	62519
51	1	47	52	-1	252	267	20.0	15	Nuc2buedt	26777
52	1	51	57	-1	358	237	20.0	15	Nuc3tbudu	36645
53	1	48	60	-1	252	351	21.0	17	Nuc1euw	34054
54	1	46	65	-1	313	316	21.0	15	Nuc2tdwebw	36725
55	1	50	55	56	335	224	21.0	15	Nuc3ttbd	46917
56	1	3	62	-1	225	279	22.0	15	Nuc2bduud	39677
57	1	49	63	-1	275	219	22.0	15	Nuc3buwud	35233
58	1	52	64	-1	276	283	22.0	19	Nuc4wew	79036
59	1	54	66	-1	315	192	22.0	15	Nuc3buetb	38585
60	1	51	67	-1	349	252	22.0	13	Nuc3tbudd	27505
61	1	55	68	-1	243	248	23.0	15	Nuc2buedb	32807
62	1	53	71	-1	286	206	23.0	15	Nuc3buwuu	37776
63	1	56	69	-1	299	250	23.0	17	Nuc4eweu	35812
64	1	62	76	-1	336	271	23.0	17	Nuc4eede	35929
65	1	2	70	-1	341	197	23.0	13	Nuc3ttbue	21928
66	1	58	72	-1	302	228	24.0	15	Nuc3buebd	27526
67	1	3	73	-1	231	266	25.0	13	Nuc2bduuu	22545
68	1	63	77	-1	269	256	25.0	13	Nuc3buwdd	19021
69	1	64	74	-1	319	257	25.0	17	Nuc4eeud	33024
70	1	61	75	-1	319	295	25.0	17	Nuc4eedw	36334
71	1	65	82	-1	225	296	26.0	15	Nuc2bdudu	25971
72	1	66	83	-1	231	316	26.0	15	Nuc2bdudd	23034
73	1	67	4	-1	252	282	26.0	17	Nuc4ewwu	26769
74	1	63	78	-1	271	240	26.0	15	Nuc3buwdu	28786
75	1	60	80	-1	309	210	26.0	15	Nuc3buebu	31556
76	1	68	84	-1	263	310	27.0	15	Nuc4ewwd	20200
77	1	69	81	-1	340	229	28.0	19	Nuc4eeuu	54207
78	0	21	23	-1	350	193	11.0	11	nill	2273
