# Supplementary material for: A hybrid blob-slice model for accurate and efficient detection of fluorescence labeled nuclei in 3D
Source: BMC Bioinformatics. 2010 Nov 29;11:580. doi: 10.1186/1471-2105-11-580 (PMC3008706; doi:10.1186/1471-2105-11-580)
Supplement: Additional file 3 — Additional Data and Ground Truth. Computed nuclear positions and corrected ground truths for all example data contributing to Figure 4. Zip file contains data in Acetree format comma separated value text files. An explanation of the Acetree file format is included in readme.txt. [file 1471-2105-11-580-S3.ZIP › Data_And_Ground_Truth/celegans/unedited_stats/t122-nuclei]

1	1	1	43	-1	280	311	18.0	21	Nuc4wwt	91824
2	1	45	45	-1	298	273	18.0	19	Nuc4wee	79562
3	1	2	1	-1	270	328	25.0	19	Nuc1ed	52557
4	1	73	84	-1	252	282	28.0	17	Nuc4ewwu	27819
5	1	6	6	-1	274	276	7.0	17	Nuc1weuu	33440
6	1	8	2	-1	301	238	7.0	17	Nuc2tuwue	50309
7	1	5	4	-1	236	298	8.0	19	Nuc1wwuu	63536
8	1	4	5	-1	250	326	8.0	17	Nuc1wwud	46459
9	1	15	8	-1	316	205	8.0	15	Nuc3tttud	31341
10	1	9	9	-1	324	226	8.0	15	Nuc2tueuw	36433
11	1	10	3	-1	339	209	8.0	15	Nuc2tueue	38151
12	1	11	10	-1	346	240	8.0	17	Nuc2tuede	47739
13	1	17	11	-1	271	310	9.0	15	Nuc1weud	28407
14	1	13	7	-1	290	257	9.0	15	Nuc2tuwuw	39858
15	1	7	12	-1	291	316	9.0	15	Nuc1wede	28993
16	1	12	13	-1	292	215	9.0	17	Nuc3bdett	40192
17	1	14	14	-1	308	279	9.0	15	Nuc2tuwdt	35656
18	1	16	17	-1	323	257	9.0	17	Nuc2tuedw	51781
19	1	20	15	-1	263	241	10.0	13	Nuc3bdwud	24983
20	1	18	16	-1	275	333	10.0	15	Nuc1wedw	28707
21	1	21	18	-1	237	268	11.0	15	Nuc2buwud	37615
22	1	19	19	-1	295	295	11.0	15	Nuc2tuwdb	35952
23	0	78	0	-1	350	194	11.0	11	nill	3568
24	1	23	20	-1	253	350	12.0	17	Nuc1wwdb	45430
25	1	20	26	-1	266	224	12.0	15	Nuc3bdwuu	29353
26	1	24	21	-1	325	188	12.0	15	Nuc3tttuu	33523
27	1	25	22	-1	330	288	12.0	13	Nuc2tdwettw	26981
28	1	25	23	-1	344	278	12.0	13	Nuc2tdwette	25992
29	1	26	24	-1	349	252	12.0	15	Nuc3tbdt	38258
30	1	22	29	-1	231	341	13.0	15	Nuc1wwdt	35201
31	1	27	27	-1	289	199	13.0	15	Nuc3bdetb	36672
32	1	28	28	-1	315	309	13.0	17	Nuc2tdwwe	50540
33	1	29	25	-1	259	281	14.0	13	Nuc3bdwdd	20543
34	1	30	30	-1	313	240	14.0	13	Nuc3tttdd	23806
35	1	31	31	-1	345	222	14.0	15	Nuc3tbuut	37731
36	1	33	36	-1	233	312	15.0	15	Nuc2buwdd	31954
37	1	32	32	-1	235	252	15.0	15	Nuc2buwuu	37076
38	1	34	33	-1	262	260	15.0	13	Nuc3bdwdu	26043
39	1	37	35	-1	225	292	16.0	15	Nuc2buwdu	35689
40	1	35	34	37	301	330	16.0	17	Nuc2tdwww	54668
41	1	42	38	-1	254	238	17.0	13	Nuc2bueud	26338
42	1	38	39	-1	286	246	17.0	13	Nuc3bdebd	23402
43	1	36	40	-1	314	219	17.0	15	Nuc3tttdu	31677
44	1	39	47	-1	304	198	18.0	15	Nuc3buett	37833
45	1	47	41	-1	331	202	18.0	15	Nuc3ttbuw	37253
46	1	40	42	-1	333	268	18.0	13	Nuc2tdwetbu	28647
47	1	44	44	-1	291	226	19.0	13	Nuc3bdebu	23148
48	1	40	48	-1	324	281	19.0	13	Nuc2tdwetbd	30026
49	1	46	49	-1	330	302	19.0	15	Nuc2tdwebe	41872
50	1	41	46	-1	356	214	19.0	13	Nuc3tbuub	21602
51	1	49	51	-1	236	340	20.0	15	Nuc2bddee	33294
52	1	51	52	-1	246	267	20.0	15	Nuc2buedt	34675
53	1	50	53	-1	253	304	20.0	19	Nuc4wwb	70185
54	1	42	59	-1	257	226	20.0	13	Nuc2bueuu	27562
55	1	55	54	-1	330	232	20.0	13	Nuc3ttbdd	26141
56	1	55	55	-1	335	217	20.0	13	Nuc3ttbdu	30067
57	1	52	56	-1	359	235	20.0	15	Nuc3tbudu	36029
58	1	48	50	-1	220	309	21.0	19	Nuc2bddw	72992
59	1	49	57	-1	223	328	21.0	13	Nuc2bddew	26245
60	1	53	60	-1	258	349	21.0	19	Nuc1euw	56231
61	1	43	62	-1	280	345	21.0	19	Nuc1eue	51680
62	1	56	58	-1	225	278	22.0	15	Nuc2bduud	39039
63	1	57	64	-1	277	218	22.0	15	Nuc3buwud	39664
64	1	58	61	-1	275	282	22.0	19	Nuc4wew	78999
65	1	54	63	-1	313	316	22.0	15	Nuc2tdwebw	41696
66	1	59	66	-1	317	190	22.0	15	Nuc3buetb	44819
67	1	60	68	-1	348	253	22.0	15	Nuc3tbudd	39611
68	1	61	69	-1	244	245	23.0	15	Nuc2buedb	45337
69	1	63	65	-1	294	250	23.0	17	Nuc4eweu	40100
70	1	65	67	-1	343	199	23.0	15	Nuc3ttbue	33732
71	1	62	70	-1	289	204	24.0	15	Nuc3buwuu	41052
72	1	66	71	-1	304	230	24.0	15	Nuc3buebd	29744
73	1	67	77	-1	232	264	25.0	15	Nuc2bduuu	30326
74	1	69	74	-1	316	255	25.0	17	Nuc4eeud	34131
75	1	70	75	-1	320	293	25.0	17	Nuc4eedw	34818
76	1	64	76	-1	336	270	25.0	17	Nuc4eede	37636
77	1	68	72	-1	266	256	26.0	13	Nuc3buwdd	20139
78	1	74	80	-1	271	238	26.0	15	Nuc3buwdu	28552
79	1	3	81	-1	294	296	26.0	19	Nuc4ewed	50788
80	1	75	73	-1	312	209	26.0	15	Nuc3buebu	34084
81	1	77	82	-1	340	227	26.0	19	Nuc4eeuu	60523
82	1	71	83	-1	226	295	27.0	15	Nuc2bdudu	28799
83	1	72	78	-1	232	316	27.0	17	Nuc2bdudd	33404
84	1	76	79	-1	264	307	27.0	17	Nuc4ewwd	29799
