# Supplementary material for: A hybrid blob-slice model for accurate and efficient detection of fluorescence labeled nuclei in 3D
Source: BMC Bioinformatics. 2010 Nov 29;11:580. doi: 10.1186/1471-2105-11-580 (PMC3008706; doi:10.1186/1471-2105-11-580)
Supplement: Additional file 3 — Additional Data and Ground Truth. Computed nuclear positions and corrected ground truths for all example data contributing to Figure 4. Zip file contains data in Acetree format comma separated value text files. An explanation of the Acetree file format is included in readme.txt. [file 1471-2105-11-580-S3.ZIP › Data_And_Ground_Truth/celegans/unedited_stats/t123-nuclei]

1	1	3	1	-1	272	326	25.0	21	Nuc1ed	71142
2	1	6	2	-1	298	239	7.0	17	Nuc2tuwue	52224
3	1	11	9	-1	338	209	7.0	17	Nuc2tueue	44919
4	1	7	4	-1	237	299	8.0	19	Nuc1wwuu	64692
5	1	8	11	-1	249	329	8.0	17	Nuc1wwud	47319
6	1	5	5	-1	274	277	8.0	17	Nuc1weuu	37765
7	1	14	6	-1	289	259	8.0	15	Nuc2tuwuw	40670
8	1	9	8	-1	314	206	8.0	15	Nuc3tttud	33585
9	1	10	3	-1	320	229	8.0	17	Nuc2tueuw	47965
10	1	12	10	-1	346	239	8.0	17	Nuc2tuede	49344
11	1	13	12	-1	270	313	9.0	15	Nuc1weud	29560
12	1	15	13	-1	290	318	9.0	15	Nuc1wede	30091
13	1	16	7	-1	292	217	9.0	17	Nuc3bdett	45007
14	1	17	14	-1	309	279	9.0	17	Nuc2tuwdt	45022
15	1	19	17	-1	263	238	10.0	15	Nuc3bdwud	32831
16	1	20	19	-1	274	336	10.0	17	Nuc1wedw	38755
17	1	18	15	-1	321	256	10.0	15	Nuc2tuedw	43146
18	1	21	16	-1	238	266	11.0	17	Nuc2buwud	47888
19	1	22	18	-1	296	297	11.0	15	Nuc2tuwdb	42665
20	1	24	28	-1	252	352	12.0	17	Nuc1wwdb	48049
21	1	26	24	-1	322	189	12.0	17	Nuc3tttuu	44107
22	1	27	20	-1	330	288	12.0	15	Nuc2tdwettw	35906
23	1	28	26	-1	346	275	12.0	15	Nuc2tdwette	31083
24	1	29	29	30	354	249	12.0	15	Nuc3tbdt	36301
25	1	33	21	-1	259	282	13.0	15	Nuc3bdwdd	29907
26	1	25	31	-1	266	222	13.0	15	Nuc3bdwuu	27778
27	1	31	22	-1	289	199	13.0	17	Nuc3bdetb	45902
28	1	32	23	25	317	308	13.0	15	Nuc2tdwwe	47304
29	1	30	27	-1	227	340	14.0	17	Nuc1wwdt	52623
30	1	34	33	-1	312	241	14.0	15	Nuc3tttdd	34988
31	1	35	34	-1	345	221	14.0	15	Nuc3tbuut	37672
32	1	37	38	-1	236	248	15.0	15	Nuc2buwuu	43290
33	1	38	32	-1	265	261	15.0	15	Nuc3bdwdu	35526
34	1	40	36	-1	307	326	15.0	13	Nuc2tdwwwe	27714
35	1	39	37	-1	225	289	16.0	15	Nuc2buwdu	39786
36	1	36	35	-1	233	314	16.0	15	Nuc2buwdd	35736
37	1	40	42	-1	294	337	16.0	13	Nuc2tdwwww	26512
38	1	41	40	-1	256	239	17.0	15	Nuc2bueud	31662
39	1	42	39	-1	286	246	17.0	15	Nuc3bdebd	36580
40	1	43	47	-1	316	219	17.0	15	Nuc3tttdu	30273
41	1	45	44	-1	332	200	17.0	15	Nuc3ttbuw	37820
42	1	46	49	-1	333	266	17.0	13	Nuc2tdwetbu	23484
43	1	1	41	-1	279	311	18.0	19	Nuc4wwt	70854
44	1	47	45	-1	294	224	18.0	15	Nuc3bdebu	31541
45	1	2	43	-1	297	273	18.0	19	Nuc4wee	84624
46	1	50	50	-1	357	211	18.0	15	Nuc3tbuub	38859
47	1	44	46	-1	304	195	19.0	15	Nuc3buett	39691
48	1	48	48	-1	323	283	19.0	13	Nuc2tdwetbd	29710
49	1	49	52	-1	334	302	19.0	15	Nuc2tdwebe	44513
50	1	58	53	-1	216	307	20.0	17	Nuc2bddw	49048
51	1	51	54	-1	235	343	20.0	15	Nuc2bddee	35084
52	1	52	51	-1	243	266	20.0	17	Nuc2buedt	49913
53	1	53	55	-1	251	305	20.0	19	Nuc4wwb	72804
54	1	55	56	-1	330	234	20.0	13	Nuc3ttbdd	26842
55	1	56	62	-1	335	216	20.0	15	Nuc3ttbdu	38389
56	1	57	57	-1	360	233	20.0	15	Nuc3tbudu	42055
57	1	59	58	-1	222	327	21.0	15	Nuc2bddew	34666
58	1	62	59	-1	224	276	21.0	17	Nuc2bduud	56525
59	1	54	60	-1	259	223	21.0	13	Nuc2bueuu	27347
60	1	60	65	-1	257	350	22.0	17	Nuc1euw	40411
61	1	64	61	-1	273	282	22.0	17	Nuc4wew	45841
62	1	61	63	-1	279	346	22.0	17	Nuc1eue	34398
63	1	65	64	-1	312	316	22.0	17	Nuc2tdwebw	56794
64	1	63	66	-1	280	218	23.0	15	Nuc3buwud	42542
65	1	69	67	-1	294	251	23.0	19	Nuc4eweu	65317
66	1	66	68	-1	322	190	23.0	15	Nuc3buetb	50189
67	1	70	73	-1	345	200	23.0	15	Nuc3ttbue	34080
68	1	67	69	-1	351	254	23.0	15	Nuc3tbudd	44932
69	1	68	70	-1	248	243	24.0	17	Nuc2buedb	49216
70	1	71	75	-1	291	202	24.0	17	Nuc3buwuu	52647
71	1	72	71	-1	304	232	24.0	15	Nuc3buebd	31624
72	1	77	80	-1	266	259	25.0	15	Nuc3buwdd	31935
73	1	80	82	-1	315	208	25.0	15	Nuc3buebu	36768
74	1	74	83	-1	315	256	25.0	17	Nuc4eeud	34254
75	1	75	76	-1	318	294	25.0	17	Nuc4eedw	34745
76	1	76	72	-1	336	272	25.0	19	Nuc4eede	58281
77	1	73	74	-1	233	264	26.0	15	Nuc2bduuu	30042
78	1	83	77	-1	234	315	26.0	15	Nuc2bdudd	28444
79	1	84	79	-1	263	306	26.0	15	Nuc4ewwd	24086
80	1	78	86	-1	273	237	26.0	15	Nuc3buwdu	29530
81	1	79	81	-1	293	294	26.0	19	Nuc4ewed	53351
82	1	81	84	-1	338	232	26.0	19	Nuc4eeuu	60670
83	1	82	85	-1	228	292	27.0	17	Nuc2bdudu	39475
84	1	4	78	-1	252	283	27.0	17	Nuc4ewwu	32659
85	0	23	-1	-1	350	194	11.0	11	nill	3568
