# Supplementary material for: A hybrid blob-slice model for accurate and efficient detection of fluorescence labeled nuclei in 3D
Source: BMC Bioinformatics. 2010 Nov 29;11:580. doi: 10.1186/1471-2105-11-580 (PMC3008706; doi:10.1186/1471-2105-11-580)
Supplement: Additional file 3 — Additional Data and Ground Truth. Computed nuclear positions and corrected ground truths for all example data contributing to Figure 4. Zip file contains data in Acetree format comma separated value text files. An explanation of the Acetree file format is included in readme.txt. [file 1471-2105-11-580-S3.ZIP › Data_And_Ground_Truth/celegans/unedited_stats/t124-nuclei]

1	1	1	68	-1	271	324	25.0	19	Nuc1ed	52615
2	1	2	3	-1	299	241	7.0	17	Nuc2tuwue	53927
3	1	9	9	-1	318	231	7.0	17	Nuc2tueuw	49722
4	1	4	4	-1	237	297	8.0	19	Nuc1wwuu	65988
5	1	6	5	-1	271	276	8.0	17	Nuc1weuu	38187
6	1	7	6	-1	287	259	8.0	17	Nuc2tuwuw	55564
7	1	13	7	-1	292	217	8.0	17	Nuc3bdett	44349
8	1	8	8	-1	316	207	8.0	15	Nuc3tttud	33965
9	1	3	10	-1	339	207	8.0	15	Nuc2tueue	39175
10	1	10	11	-1	347	237	8.0	17	Nuc2tuede	50796
11	1	5	12	-1	250	331	9.0	17	Nuc1wwud	47279
12	1	11	18	-1	271	314	9.0	15	Nuc1weud	29838
13	1	12	14	-1	291	321	9.0	15	Nuc1wede	31500
14	1	14	15	-1	308	278	9.0	17	Nuc2tuwdt	51054
15	1	17	16	-1	322	257	9.0	17	Nuc2tuedw	59300
16	1	18	17	-1	237	265	10.0	15	Nuc2buwud	41355
17	1	15	13	-1	263	236	10.0	15	Nuc3bdwud	37109
18	1	19	19	-1	295	299	10.0	15	Nuc2tuwdb	41953
19	1	16	22	-1	272	339	11.0	17	Nuc1wedw	44841
20	1	22	26	-1	332	284	11.0	15	Nuc2tdwettw	37454
21	1	25	21	-1	258	282	12.0	15	Nuc3bdwdd	32782
22	1	27	23	-1	292	197	12.0	15	Nuc3bdetb	36526
23	1	28	20	-1	311	311	12.0	13	Nuc2tdwwew	28277
24	1	21	24	-1	322	188	12.0	15	Nuc3tttuu	37885
25	1	28	25	-1	323	298	12.0	13	Nuc2tdwwee	29166
26	1	23	33	-1	346	275	12.0	15	Nuc2tdwette	35378
27	1	29	27	-1	228	340	13.0	17	Nuc1wwdt	52528
28	1	20	30	-1	252	354	13.0	17	Nuc1wwdb	56076
29	1	24	34	-1	351	251	13.0	13	Nuc3tbdtb	27934
30	1	24	29	-1	359	242	13.0	13	Nuc3tbdtt	26922
31	1	26	31	-1	264	219	14.0	15	Nuc3bdwuu	38111
32	1	33	36	-1	265	259	14.0	15	Nuc3bdwdu	34586
33	1	30	32	-1	313	242	14.0	15	Nuc3tttdd	37983
34	1	31	28	-1	345	220	14.0	15	Nuc3tbuut	40746
35	1	36	35	-1	231	316	15.0	15	Nuc2buwdd	40375
36	1	34	37	-1	307	327	15.0	13	Nuc2tdwwwe	28740
37	1	35	38	-1	223	289	16.0	15	Nuc2buwdu	42907
38	1	32	39	-1	234	248	16.0	15	Nuc2buwuu	49539
39	1	39	41	-1	285	246	16.0	15	Nuc3bdebd	33446
40	1	38	40	-1	257	239	17.0	15	Nuc2bueud	38534
41	1	43	46	-1	278	309	17.0	21	Nuc4wwt	101619
42	1	37	43	-1	291	337	17.0	15	Nuc2tdwwww	39094
43	1	45	42	-1	296	272	17.0	19	Nuc4wee	82576
44	1	41	44	-1	330	203	17.0	15	Nuc3ttbuw	40082
45	1	44	47	-1	295	223	18.0	15	Nuc3bdebu	33366
46	1	47	48	-1	304	196	18.0	17	Nuc3buett	53138
47	1	40	49	-1	316	220	18.0	15	Nuc3tttdu	33544
48	1	48	53	-1	322	282	18.0	15	Nuc2tdwetbd	41104
49	1	42	45	-1	333	263	18.0	15	Nuc2tdwetbu	36846
50	1	46	56	-1	358	209	18.0	15	Nuc3tbuub	38963
51	1	52	52	-1	241	270	19.0	15	Nuc2buedt	40567
52	1	49	50	-1	334	302	19.0	15	Nuc2tdwebe	45806
53	1	50	51	58	214	305	20.0	15	Nuc2bddw	46188
54	1	51	59	-1	233	342	20.0	17	Nuc2bddee	45871
55	1	53	55	-1	250	306	20.0	21	Nuc4wwb	93291
56	1	54	63	-1	328	237	20.0	15	Nuc3ttbdd	34964
57	1	56	57	-1	360	233	20.0	15	Nuc3tbudu	48256
58	1	57	65	-1	219	327	21.0	15	Nuc2bddew	34911
59	1	58	54	-1	225	274	21.0	15	Nuc2bduud	40886
60	1	59	60	-1	259	222	21.0	15	Nuc2bueuu	43594
61	1	61	1	-1	272	278	21.0	19	Nuc4wew	84974
62	1	55	64	-1	334	216	21.0	15	Nuc3ttbdu	46165
63	1	62	61	-1	275	345	22.0	17	Nuc1eue	37357
64	1	63	62	-1	310	318	22.0	17	Nuc2tdwebw	57938
65	1	60	66	-1	253	348	23.0	17	Nuc1euw	35340
66	1	64	67	-1	280	219	23.0	15	Nuc3buwud	43640
67	1	65	69	-1	294	252	23.0	17	Nuc4eweu	40299
68	1	66	70	-1	324	191	23.0	15	Nuc3buetb	48521
69	1	68	72	-1	351	256	23.0	15	Nuc3tbudd	50346
70	1	69	73	-1	251	241	24.0	15	Nuc2buedb	39129
71	1	71	74	-1	303	235	24.0	15	Nuc3buebd	34760
72	1	76	75	-1	334	277	24.0	17	Nuc4eede	39521
73	1	67	71	-1	345	201	24.0	15	Nuc3ttbue	40270
74	1	77	79	-1	234	261	25.0	15	Nuc2bduuu	35771
75	1	70	76	-1	294	203	25.0	17	Nuc3buwuu	51744
76	1	75	77	-1	318	298	25.0	17	Nuc4eedw	35233
77	1	78	84	-1	232	313	26.0	17	Nuc2bdudd	41896
78	1	84	85	-1	254	283	26.0	17	Nuc4ewwu	34956
79	1	79	2	-1	263	304	26.0	17	Nuc4ewwd	32142
80	1	72	86	-1	267	259	26.0	15	Nuc3buwdd	33065
81	1	81	80	-1	292	292	26.0	19	Nuc4ewed	52854
82	1	73	81	-1	316	209	26.0	15	Nuc3buebu	38657
83	1	74	82	-1	319	258	26.0	17	Nuc4eeud	34991
84	1	82	83	-1	337	234	26.0	17	Nuc4eeuu	38143
85	1	83	78	-1	231	287	27.0	15	Nuc2bdudu	34058
86	1	80	87	-1	272	236	27.0	15	Nuc3buwdu	33394
