# Supplementary material for: A hybrid blob-slice model for accurate and efficient detection of fluorescence labeled nuclei in 3D
Source: BMC Bioinformatics. 2010 Nov 29;11:580. doi: 10.1186/1471-2105-11-580 (PMC3008706; doi:10.1186/1471-2105-11-580)
Supplement: Additional file 3 — Additional Data and Ground Truth. Computed nuclear positions and corrected ground truths for all example data contributing to Figure 4. Zip file contains data in Acetree format comma separated value text files. An explanation of the Acetree file format is included in readme.txt. [file 1471-2105-11-580-S3.ZIP › Data_And_Ground_Truth/celegans/unedited_stats/t125-nuclei]

1	1	61	1	-1	272	279	20.0	19	Nuc4wew	80185
2	1	79	86	-1	264	304	26.0	19	Nuc4ewwd	50089
3	1	2	2	-1	299	240	7.0	15	Nuc2tuwue	44468
4	1	4	3	-1	236	299	8.0	19	Nuc1wwuu	69349
5	1	5	5	-1	271	278	8.0	17	Nuc1weuu	39858
6	1	6	15	-1	286	261	8.0	17	Nuc2tuwuw	58794
7	1	7	6	-1	289	217	8.0	19	Nuc3bdett	70983
8	1	8	9	-1	314	210	8.0	17	Nuc3tttud	45928
9	1	3	10	-1	320	232	8.0	15	Nuc2tueuw	39740
10	1	9	11	-1	339	206	8.0	17	Nuc2tueue	53421
11	1	10	12	-1	347	239	8.0	17	Nuc2tuede	53559
12	1	11	4	-1	250	332	9.0	17	Nuc1wwud	48317
13	1	17	13	-1	262	236	9.0	17	Nuc3bdwud	47260
14	1	13	7	-1	291	322	9.0	15	Nuc1wede	32639
15	1	14	8	-1	309	280	9.0	17	Nuc2tuwdt	51615
16	1	15	16	-1	322	258	9.0	17	Nuc2tuedw	61711
17	1	16	17	-1	237	267	10.0	17	Nuc2buwud	52460
18	1	12	14	-1	272	314	10.0	15	Nuc1weud	32547
19	1	18	18	-1	295	301	10.0	15	Nuc2tuwdb	44177
20	1	23	19	-1	311	313	11.0	15	Nuc2tdwwew	34584
21	1	21	22	-1	257	285	12.0	15	Nuc3bdwdd	33000
22	1	19	23	-1	272	341	12.0	17	Nuc1wedw	45150
23	1	22	25	-1	291	198	12.0	17	Nuc3bdetb	48916
24	1	24	24	-1	324	190	12.0	15	Nuc3tttuu	37863
25	1	25	20	-1	325	299	12.0	15	Nuc2tdwwee	34851
26	1	20	21	-1	334	285	12.0	15	Nuc2tdwettw	38399
27	1	27	30	-1	228	341	13.0	17	Nuc1wwdt	52230
28	1	34	27	-1	343	220	13.0	17	Nuc3tbuut	56107
29	1	30	29	-1	359	239	13.0	13	Nuc3tbdtt	28123
30	1	28	31	-1	255	355	14.0	17	Nuc1wwdb	54795
31	1	31	32	-1	263	218	14.0	15	Nuc3bdwuu	40528
32	1	33	26	-1	313	244	14.0	15	Nuc3tttdd	38520
33	1	26	33	-1	348	277	14.0	15	Nuc2tdwette	37960
34	1	29	28	-1	349	253	14.0	13	Nuc3tbdtb	31394
35	1	35	34	-1	233	318	15.0	15	Nuc2buwdd	43019
36	1	32	35	-1	264	260	15.0	15	Nuc3bdwdu	38341
37	1	36	36	-1	307	328	15.0	15	Nuc2tdwwwe	40415
38	1	37	37	-1	224	288	16.0	15	Nuc2buwdu	42347
39	1	38	38	-1	235	248	16.0	15	Nuc2buwuu	47999
40	1	40	39	-1	257	240	16.0	15	Nuc2bueud	38254
41	1	39	41	-1	286	247	16.0	15	Nuc3bdebd	36481
42	1	43	42	-1	296	272	16.0	19	Nuc4wee	82921
43	1	42	43	-1	293	339	17.0	15	Nuc2tdwwww	38492
44	1	44	46	-1	328	203	17.0	15	Nuc3ttbuw	45232
45	1	49	50	-1	331	261	17.0	15	Nuc2tdwetbu	36241
46	1	41	40	-1	277	308	18.0	19	Nuc4wwt	75906
47	1	45	49	-1	295	221	18.0	15	Nuc3bdebu	35724
48	1	46	44	-1	303	193	18.0	17	Nuc3buett	57747
49	1	47	45	-1	316	219	18.0	15	Nuc3tttdu	33588
50	1	52	47	-1	334	303	18.0	15	Nuc2tdwebe	48336
51	1	53	51	-1	215	310	19.0	13	Nuc2bddwd	24004
52	1	51	48	-1	242	271	19.0	17	Nuc2buedt	55420
53	1	48	55	-1	322	284	19.0	15	Nuc2tdwetbd	41762
54	1	59	53	-1	222	272	20.0	15	Nuc2bduud	48342
55	1	55	54	-1	248	304	20.0	19	Nuc4wwb	75956
56	1	50	52	-1	358	210	20.0	15	Nuc3tbuub	40954
57	1	57	56	-1	360	232	20.0	15	Nuc3tbudu	50707
58	1	53	57	-1	216	294	21.0	13	Nuc2bddwu	30367
59	1	54	64	-1	237	342	21.0	17	Nuc2bddee	43755
60	1	60	58	-1	258	221	21.0	15	Nuc2bueuu	47816
61	1	63	60	-1	277	345	21.0	19	Nuc1eue	62016
62	1	64	67	-1	309	319	21.0	15	Nuc2tdwebw	47226
63	1	56	61	-1	327	238	21.0	15	Nuc3ttbdd	38816
64	1	62	62	-1	333	214	21.0	15	Nuc3ttbdu	46449
65	1	58	63	-1	219	330	22.0	15	Nuc2bddew	38256
66	1	65	59	-1	256	348	22.0	17	Nuc1euw	40016
67	1	66	65	-1	277	216	22.0	15	Nuc3buwud	49078
68	1	1	72	-1	271	321	23.0	15	Nuc1ed	18460
69	1	67	66	-1	295	254	23.0	17	Nuc4eweu	39914
70	1	68	69	-1	323	191	23.0	15	Nuc3buetb	50646
71	1	73	75	-1	346	201	23.0	15	Nuc3ttbue	40343
72	1	69	71	-1	351	256	23.0	17	Nuc3tbudd	64362
73	1	70	68	-1	251	240	24.0	17	Nuc2buedb	51227
74	1	71	74	-1	302	237	24.0	15	Nuc3buebd	34389
75	1	72	70	-1	337	276	24.0	19	Nuc4eede	69124
76	1	75	73	-1	295	204	25.0	17	Nuc3buwuu	54985
77	1	76	81	-1	317	298	25.0	17	Nuc4eedw	35404
78	1	85	76	-1	230	283	26.0	17	Nuc2bdudu	46860
79	1	74	77	-1	236	260	26.0	17	Nuc2bduuu	45276
80	1	81	80	-1	291	291	26.0	19	Nuc4ewed	54235
81	1	82	87	-1	315	208	26.0	15	Nuc3buebu	39317
82	1	83	82	-1	321	261	26.0	17	Nuc4eeud	33936
83	1	84	83	-1	336	233	26.0	19	Nuc4eeuu	57470
84	1	77	84	-1	232	313	27.0	17	Nuc2bdudd	34884
85	1	78	85	-1	253	283	27.0	17	Nuc4ewwu	33152
86	1	80	78	-1	265	257	27.0	15	Nuc3buwdd	30443
87	1	86	79	-1	272	235	27.0	15	Nuc3buwdu	32436
