# Supplementary material for: A hybrid blob-slice model for accurate and efficient detection of fluorescence labeled nuclei in 3D
Source: BMC Bioinformatics. 2010 Nov 29;11:580. doi: 10.1186/1471-2105-11-580 (PMC3008706; doi:10.1186/1471-2105-11-580)
Supplement: Additional file 3 — Additional Data and Ground Truth. Computed nuclear positions and corrected ground truths for all example data contributing to Figure 4. Zip file contains data in Acetree format comma separated value text files. An explanation of the Acetree file format is included in readme.txt. [file 1471-2105-11-580-S3.ZIP › Data_And_Ground_Truth/celegans/unedited_stats/t126-nuclei]

1	1	1	58	-1	272	277	20.0	19	Nuc4wew	79963
2	1	3	3	-1	300	240	7.0	17	Nuc2tuwue	56206
3	1	4	4	-1	236	300	8.0	19	Nuc1wwuu	71403
4	1	12	11	-1	250	332	8.0	17	Nuc1wwud	49098
5	1	5	2	-1	272	276	8.0	17	Nuc1weuu	38024
6	1	7	6	-1	288	218	8.0	17	Nuc3bdett	47904
7	1	14	14	-1	292	321	8.0	15	Nuc1wede	32688
8	1	15	15	-1	308	278	8.0	17	Nuc2tuwdt	51920
9	1	8	7	-1	314	210	8.0	17	Nuc3tttud	44823
10	1	9	8	-1	320	231	8.0	17	Nuc2tueuw	53015
11	1	10	9	-1	341	207	8.0	17	Nuc2tueue	53626
12	1	11	10	-1	348	236	8.0	17	Nuc2tuede	53991
13	1	13	5	-1	262	237	9.0	17	Nuc3bdwud	48799
14	1	18	12	-1	270	314	9.0	15	Nuc1weud	32048
15	1	6	13	-1	288	261	9.0	17	Nuc2tuwuw	61166
16	1	16	16	-1	322	260	9.0	17	Nuc2tuedw	58920
17	1	17	17	-1	237	269	10.0	17	Nuc2buwud	53896
18	1	19	18	-1	293	303	10.0	15	Nuc2tuwdb	47699
19	1	20	20	-1	310	312	11.0	15	Nuc2tdwwew	37230
20	1	25	21	-1	325	299	11.0	15	Nuc2tdwwee	35268
21	1	26	22	-1	333	284	11.0	15	Nuc2tdwettw	40049
22	1	21	19	-1	257	286	12.0	15	Nuc3bdwdd	33304
23	1	22	23	-1	272	343	12.0	17	Nuc1wedw	46899
24	1	24	25	-1	325	189	12.0	17	Nuc3tttuu	46888
25	1	23	24	-1	290	197	13.0	17	Nuc3bdetb	51213
26	1	32	26	-1	313	244	13.0	17	Nuc3tttdd	52914
27	1	28	27	-1	341	220	13.0	17	Nuc3tbuut	57396
28	1	34	32	-1	350	254	13.0	15	Nuc3tbdtb	35228
29	1	29	39	-1	361	239	13.0	15	Nuc3tbdtt	35768
30	1	27	28	-1	229	343	14.0	17	Nuc1wwdt	51126
31	1	30	29	-1	255	355	14.0	17	Nuc1wwdb	58131
32	1	31	30	-1	263	218	14.0	15	Nuc3bdwuu	42106
33	1	33	31	-1	348	278	14.0	15	Nuc2tdwette	39493
34	1	35	34	-1	233	322	15.0	17	Nuc2buwdd	52934
35	1	36	36	-1	264	258	15.0	17	Nuc3bdwdu	48036
36	1	37	38	-1	309	327	15.0	15	Nuc2tdwwwe	44464
37	1	38	33	-1	222	287	16.0	15	Nuc2buwdu	46317
38	1	39	35	-1	235	247	16.0	15	Nuc2buwuu	48251
39	1	40	40	-1	254	240	16.0	17	Nuc2bueud	50079
40	1	46	41	-1	277	307	16.0	19	Nuc4wwt	73810
41	1	41	37	-1	287	247	16.0	15	Nuc3bdebd	36317
42	1	42	1	-1	297	271	17.0	21	Nuc4wee	117246
43	1	43	43	-1	296	340	17.0	17	Nuc2tdwwww	52836
44	1	48	44	-1	301	193	17.0	17	Nuc3buett	58103
45	1	49	45	-1	317	217	17.0	15	Nuc3tttdu	33970
46	1	44	47	-1	330	202	17.0	15	Nuc3ttbuw	43862
47	1	50	49	-1	334	303	17.0	17	Nuc2tdwebe	60227
48	1	52	48	-1	242	270	18.0	17	Nuc2buedt	55488
49	1	47	42	-1	295	219	18.0	15	Nuc3bdebu	39457
50	1	45	46	-1	330	261	18.0	15	Nuc2tdwetbu	40802
51	1	51	50	-1	214	312	19.0	15	Nuc2bddwd	32128
52	1	56	55	-1	359	209	19.0	15	Nuc3tbuub	49246
53	1	54	53	-1	222	275	20.0	15	Nuc2bduud	47182
54	1	55	51	-1	248	305	20.0	19	Nuc4wwb	77070
55	1	53	52	-1	321	284	20.0	15	Nuc2tdwetbd	42907
56	1	57	61	-1	360	230	20.0	15	Nuc3tbudu	49160
57	1	58	56	-1	214	295	21.0	15	Nuc2bddwu	40955
58	1	60	57	-1	258	220	21.0	15	Nuc2bueuu	49674
59	1	66	64	-1	259	348	21.0	17	Nuc1euw	37681
60	1	61	59	-1	280	344	21.0	19	Nuc1eue	65678
61	1	63	54	-1	322	240	21.0	15	Nuc3ttbdd	38727
62	1	64	60	-1	334	213	21.0	15	Nuc3ttbdu	50228
63	1	65	62	-1	219	332	22.0	17	Nuc2bddew	48387
64	1	59	63	-1	239	345	22.0	17	Nuc2bddee	45995
65	1	67	69	-1	276	219	22.0	15	Nuc3buwud	44730
66	1	69	65	-1	297	250	22.0	17	Nuc4eweu	40309
67	1	62	66	-1	309	320	22.0	17	Nuc2tdwebw	66959
68	1	73	68	-1	249	240	23.0	17	Nuc2buedb	55526
69	1	70	70	-1	325	191	23.0	17	Nuc3buetb	66609
70	1	75	67	-1	337	278	23.0	17	Nuc4eede	43747
71	1	72	71	-1	351	259	23.0	17	Nuc3tbudd	58568
72	1	68	72	-1	273	322	25.0	19	Nuc1ed	39231
73	1	76	73	-1	296	202	25.0	15	Nuc3buwuu	43549
74	1	74	85	-1	301	236	25.0	17	Nuc3buebd	46329
75	1	71	79	-1	345	207	25.0	15	Nuc3ttbue	40541
76	1	78	80	-1	229	282	26.0	15	Nuc2bdudu	36935
77	1	79	82	-1	238	259	26.0	17	Nuc2bduuu	45707
78	1	86	75	-1	266	259	26.0	17	Nuc3buwdd	42074
79	1	87	76	-1	272	237	26.0	15	Nuc3buwdu	34785
80	1	80	84	-1	290	288	26.0	17	Nuc4ewed	33480
81	1	77	77	-1	316	298	26.0	17	Nuc4eedw	32912
82	1	82	87	-1	321	263	26.0	17	Nuc4eeud	33884
83	1	83	78	-1	334	235	26.0	19	Nuc4eeuu	53657
84	1	84	81	-1	230	314	27.0	19	Nuc2bdudd	54700
85	1	85	83	-1	255	284	27.0	17	Nuc4ewwu	30377
86	1	2	74	-1	260	304	27.0	17	Nuc4ewwd	31403
87	1	81	86	-1	316	208	27.0	15	Nuc3buebu	39631
88	0	-1	0	-1	162	400	28.0	11	nill	0
