# Supplementary material for: A hybrid blob-slice model for accurate and efficient detection of fluorescence labeled nuclei in 3D
Source: BMC Bioinformatics. 2010 Nov 29;11:580. doi: 10.1186/1471-2105-11-580 (PMC3008706; doi:10.1186/1471-2105-11-580)
Supplement: Additional file 3 — Additional Data and Ground Truth. Computed nuclear positions and corrected ground truths for all example data contributing to Figure 4. Zip file contains data in Acetree format comma separated value text files. An explanation of the Acetree file format is included in readme.txt. [file 1471-2105-11-580-S3.ZIP › Data_And_Ground_Truth/celegans/unedited_stats/t127-nuclei]

1	1	42	45	-1	297	273	18.0	21	Nuc4wee	110720
2	1	5	2	-1	271	278	7.0	17	Nuc1weuu	37148
3	1	2	1	-1	301	241	7.0	17	Nuc2tuwue	57219
4	1	3	9	-1	236	300	8.0	17	Nuc1wwuu	45281
5	1	13	11	-1	263	240	8.0	17	Nuc3bdwud	45012
6	1	6	3	-1	288	220	8.0	17	Nuc3bdett	48149
7	1	9	5	-1	316	211	8.0	17	Nuc3tttud	44133
8	1	10	6	-1	322	231	8.0	17	Nuc2tueuw	52648
9	1	11	7	-1	341	208	8.0	17	Nuc2tueue	53335
10	1	12	8	-1	348	239	8.0	17	Nuc2tuede	53368
11	1	4	10	-1	253	334	9.0	17	Nuc1wwud	50148
12	1	14	12	-1	269	314	9.0	15	Nuc1weud	32157
13	1	15	13	-1	289	261	9.0	17	Nuc2tuwuw	59227
14	1	7	4	-1	291	321	9.0	17	Nuc1wede	39590
15	1	8	14	-1	309	278	9.0	17	Nuc2tuwdt	51498
16	1	16	15	-1	324	260	9.0	17	Nuc2tuedw	58681
17	1	17	16	-1	239	270	10.0	17	Nuc2buwud	50461
18	1	18	18	-1	291	303	10.0	15	Nuc2tuwdb	47960
19	1	22	20	-1	256	288	11.0	15	Nuc3bdwdd	32725
20	1	19	17	-1	310	313	11.0	15	Nuc2tdwwew	36450
21	1	20	24	-1	325	300	11.0	15	Nuc2tdwwee	38357
22	1	21	19	-1	333	284	11.0	15	Nuc2tdwettw	39285
23	1	23	21	-1	274	344	12.0	17	Nuc1wedw	46196
24	1	25	22	-1	291	198	12.0	17	Nuc3bdetb	51259
25	1	24	23	-1	324	190	12.0	17	Nuc3tttuu	48451
26	1	26	25	-1	312	244	13.0	17	Nuc3tttdd	51284
27	1	27	26	-1	344	221	13.0	17	Nuc3tbuut	59805
28	1	30	28	-1	229	343	14.0	17	Nuc1wwdt	52388
29	1	31	35	-1	256	355	14.0	17	Nuc1wwdb	54686
30	1	32	29	-1	263	219	14.0	17	Nuc3bdwuu	54008
31	1	33	30	-1	348	277	14.0	17	Nuc2tdwette	52100
32	1	28	27	-1	352	254	14.0	15	Nuc3tbdtb	39043
33	1	37	32	-1	222	285	15.0	17	Nuc2buwdu	63556
34	1	34	33	-1	232	323	15.0	15	Nuc2buwdd	44070
35	1	38	34	-1	236	247	15.0	15	Nuc2buwuu	51018
36	1	35	36	-1	262	256	15.0	15	Nuc3bdwdu	39741
37	1	41	37	-1	285	248	15.0	17	Nuc3bdebd	47820
38	1	36	38	-1	313	327	15.0	15	Nuc2tdwwwe	44599
39	1	29	31	-1	364	238	15.0	15	Nuc3tbdtt	37239
40	1	39	39	-1	253	238	16.0	15	Nuc2bueud	38608
41	1	40	40	-1	278	306	17.0	21	Nuc4wwt	100612
42	1	49	43	-1	295	217	17.0	15	Nuc3bdebu	37581
43	1	43	44	-1	297	341	17.0	17	Nuc2tdwwww	55829
44	1	44	46	-1	300	193	17.0	17	Nuc3buett	64724
45	1	45	41	-1	318	217	17.0	15	Nuc3tttdu	36440
46	1	50	48	-1	330	259	17.0	15	Nuc2tdwetbu	39165
47	1	46	47	-1	331	201	17.0	17	Nuc3ttbuw	58580
48	1	48	42	-1	243	268	18.0	17	Nuc2buedt	56012
49	1	47	50	-1	335	301	18.0	17	Nuc2tdwebe	65132
50	1	51	51	-1	216	312	19.0	15	Nuc2bddwd	30554
51	1	54	53	-1	250	304	19.0	19	Nuc4wwb	74028
52	1	55	49	-1	321	286	19.0	15	Nuc2tdwetbd	45367
53	1	53	52	-1	221	274	20.0	15	Nuc2bduud	46226
54	1	61	55	-1	320	241	20.0	15	Nuc3ttbdd	39652
55	1	52	56	-1	359	210	20.0	15	Nuc3tbuub	49084
56	1	57	57	-1	211	294	21.0	15	Nuc2bddwu	41455
57	1	58	59	-1	259	219	21.0	15	Nuc2bueuu	49370
58	1	1	54	-1	272	276	21.0	19	Nuc4wew	77689
59	1	60	60	-1	282	344	21.0	19	Nuc1eue	61212
60	1	62	62	-1	333	212	21.0	15	Nuc3ttbdu	52537
61	1	56	66	-1	357	230	21.0	15	Nuc3tbudu	50890
62	1	63	58	-1	217	329	22.0	15	Nuc2bddew	38870
63	1	64	63	-1	237	346	22.0	17	Nuc2bddee	47827
64	1	59	64	-1	260	348	22.0	19	Nuc1euw	60618
65	1	66	69	-1	296	250	22.0	17	Nuc4eweu	37695
66	1	67	61	-1	309	322	22.0	17	Nuc2tdwebw	66515
67	1	70	71	-1	336	278	22.0	17	Nuc4eede	46688
68	1	68	67	-1	249	240	23.0	17	Nuc2buedb	57614
69	1	65	68	-1	278	220	23.0	15	Nuc3buwud	45636
70	1	69	70	-1	323	191	23.0	17	Nuc3buetb	71037
71	1	71	65	-1	351	261	23.0	17	Nuc3tbudd	63847
72	1	72	72	-1	271	319	24.0	15	Nuc1ed	17302
73	1	73	76	-1	297	202	24.0	15	Nuc3buwuu	42334
74	1	86	74	-1	257	303	25.0	17	Nuc4ewwd	32276
75	1	78	75	-1	266	260	25.0	15	Nuc3buwdd	35728
76	1	79	83	-1	271	237	25.0	15	Nuc3buwdu	34153
77	1	81	77	-1	314	297	25.0	17	Nuc4eedw	30311
78	1	83	86	-1	332	235	25.0	19	Nuc4eeuu	55437
79	1	75	79	-1	345	207	25.0	17	Nuc3ttbue	57404
80	1	76	80	-1	229	281	26.0	17	Nuc2bdudu	50963
81	1	84	81	-1	231	314	26.0	17	Nuc2bdudd	37758
82	1	77	73	-1	238	260	26.0	15	Nuc2bduuu	35857
83	1	85	82	-1	255	283	26.0	17	Nuc4ewwu	32012
84	1	80	84	-1	291	286	26.0	19	Nuc4ewed	54551
85	1	74	85	-1	298	234	26.0	15	Nuc3buebd	34642
86	1	87	87	-1	317	207	26.0	15	Nuc3buebu	39069
87	1	82	78	-1	321	263	26.0	17	Nuc4eeud	35490
88	0	88	-1	-1	162	400	28.0	11	nill	0
