# Supplementary material for: A hybrid blob-slice model for accurate and efficient detection of fluorescence labeled nuclei in 3D
Source: BMC Bioinformatics. 2010 Nov 29;11:580. doi: 10.1186/1471-2105-11-580 (PMC3008706; doi:10.1186/1471-2105-11-580)
Supplement: Additional file 3 — Additional Data and Ground Truth. Computed nuclear positions and corrected ground truths for all example data contributing to Figure 4. Zip file contains data in Acetree format comma separated value text files. An explanation of the Acetree file format is included in readme.txt. [file 1471-2105-11-580-S3.ZIP › Data_And_Ground_Truth/celegans/unedited_stats/t128-nuclei]

1	1	3	1	-1	301	240	7.0	17	Nuc2tuwue	56020
2	1	2	3	-1	271	276	8.0	17	Nuc1weuu	41170
3	1	6	5	-1	287	219	8.0	17	Nuc3bdett	50126
4	1	14	13	-1	292	321	8.0	15	Nuc1wede	33853
5	1	7	7	-1	316	209	8.0	15	Nuc3tttud	36638
6	1	8	8	-1	322	232	8.0	17	Nuc2tueuw	50841
7	1	9	9	-1	342	209	8.0	17	Nuc2tueue	52346
8	1	10	10	-1	348	237	8.0	17	Nuc2tuede	56365
9	1	4	11	-1	237	301	9.0	17	Nuc1wwuu	44396
10	1	11	16	-1	252	336	9.0	17	Nuc1wwud	49987
11	1	5	2	-1	262	240	9.0	17	Nuc3bdwud	49267
12	1	12	12	-1	270	316	9.0	17	Nuc1weud	41409
13	1	13	4	-1	289	263	9.0	17	Nuc2tuwuw	55907
14	1	15	6	-1	309	279	9.0	17	Nuc2tuwdt	56752
15	1	16	14	-1	321	260	9.0	17	Nuc2tuedw	61304
16	1	17	15	-1	237	271	10.0	17	Nuc2buwud	54300
17	1	20	17	-1	309	313	10.0	15	Nuc2tdwwew	38343
18	1	18	18	-1	290	304	11.0	15	Nuc2tuwdb	46566
19	1	22	20	-1	334	283	11.0	15	Nuc2tdwettw	40513
20	1	19	21	-1	256	290	12.0	17	Nuc3bdwdd	44705
21	1	23	25	-1	274	346	12.0	17	Nuc1wedw	48200
22	1	24	22	-1	293	196	12.0	17	Nuc3bdetb	51793
23	1	25	23	-1	326	190	12.0	17	Nuc3tttuu	52179
24	1	21	19	-1	326	298	12.0	15	Nuc2tdwwee	38711
25	1	26	26	-1	310	242	13.0	17	Nuc3tttdd	52922
26	1	27	27	-1	344	220	13.0	17	Nuc3tbuut	61599
27	1	32	24	-1	353	255	13.0	17	Nuc3tbdtb	50673
28	1	28	28	-1	229	342	14.0	17	Nuc1wwdt	53182
29	1	30	29	-1	264	217	14.0	17	Nuc3bdwuu	52400
30	1	31	37	-1	349	276	14.0	15	Nuc2tdwette	41286
31	1	39	30	-1	363	236	14.0	15	Nuc3tbdtt	40715
32	1	33	31	-1	221	286	15.0	17	Nuc2buwdu	63641
33	1	34	32	-1	230	322	15.0	15	Nuc2buwdd	45373
34	1	35	33	-1	236	247	15.0	15	Nuc2buwuu	48319
35	1	29	34	-1	254	355	15.0	17	Nuc1wwdb	54021
36	1	36	35	-1	263	255	15.0	15	Nuc3bdwdu	38203
37	1	37	40	-1	284	248	15.0	17	Nuc3bdebd	51950
38	1	38	36	-1	311	326	15.0	17	Nuc2tdwwwe	56802
39	1	40	38	-1	252	237	16.0	17	Nuc2bueud	52856
40	1	41	39	-1	277	308	16.0	19	Nuc4wwt	77305
41	1	45	41	-1	317	219	16.0	15	Nuc3tttdu	36359
42	1	48	42	-1	242	269	17.0	17	Nuc2buedt	57575
43	1	42	43	-1	294	216	17.0	17	Nuc3bdebu	47419
44	1	43	50	-1	296	342	17.0	17	Nuc2tdwwww	53942
45	1	1	44	-1	298	272	17.0	19	Nuc4wee	82354
46	1	44	51	-1	302	193	17.0	17	Nuc3buett	62021
47	1	47	46	-1	328	202	17.0	15	Nuc3ttbuw	44599
48	1	46	47	-1	331	257	17.0	17	Nuc2tdwetbu	51832
49	1	52	45	-1	322	287	18.0	17	Nuc2tdwetbd	53870
50	1	49	48	-1	334	302	18.0	15	Nuc2tdwebe	47093
51	1	50	55	-1	214	312	19.0	15	Nuc2bddwd	31725
52	1	53	52	-1	221	275	19.0	15	Nuc2bduud	47507
53	1	51	49	-1	249	305	19.0	19	Nuc4wwb	71900
54	1	58	56	-1	272	274	20.0	19	Nuc4wew	81375
55	1	54	53	-1	318	240	20.0	17	Nuc3ttbdd	51626
56	1	55	57	-1	358	209	20.0	15	Nuc3tbuub	49518
57	1	56	54	-1	211	293	21.0	15	Nuc2bddwu	43141
58	1	62	58	-1	215	329	21.0	17	Nuc2bddew	56267
59	1	57	62	-1	259	220	21.0	15	Nuc2bueuu	49977
60	1	59	59	-1	279	344	21.0	19	Nuc1eue	60204
61	1	66	63	-1	308	321	21.0	17	Nuc2tdwebw	65222
62	1	60	60	-1	333	213	21.0	17	Nuc3ttbdu	66474
63	1	63	65	-1	235	344	22.0	17	Nuc2bddee	46027
64	1	64	61	-1	256	347	22.0	19	Nuc1euw	58406
65	1	71	70	-1	352	261	22.0	17	Nuc3tbudd	65558
66	1	61	64	-1	358	230	22.0	17	Nuc3tbudu	63421
67	1	68	66	-1	249	238	23.0	17	Nuc2buedb	55650
68	1	69	72	-1	280	221	23.0	15	Nuc3buwud	42915
69	1	65	67	-1	296	251	23.0	17	Nuc4eweu	39773
70	1	70	68	-1	322	191	23.0	17	Nuc3buetb	66985
71	1	67	69	-1	337	280	23.0	19	Nuc4eede	70668
72	1	72	87	-1	272	321	24.0	15	Nuc1ed	17677
73	1	82	80	-1	237	259	25.0	17	Nuc2bduuu	46908
74	1	74	71	-1	254	304	25.0	17	Nuc4ewwd	33314
75	1	75	73	-1	265	260	25.0	17	Nuc3buwdd	48720
76	1	73	75	-1	297	204	25.0	17	Nuc3buwuu	56889
77	1	77	76	-1	312	297	25.0	17	Nuc4eedw	32562
78	1	87	84	-1	320	265	25.0	19	Nuc4eeud	58096
79	1	79	77	-1	344	205	25.0	17	Nuc3ttbue	56033
80	1	80	78	-1	228	281	26.0	17	Nuc2bdudu	52821
81	1	81	79	-1	229	314	26.0	17	Nuc2bdudd	38634
82	1	83	81	-1	255	282	26.0	17	Nuc4ewwu	34797
83	1	76	82	-1	272	239	26.0	15	Nuc3buwdu	32868
84	1	84	74	-1	289	286	26.0	19	Nuc4ewed	54330
85	1	85	83	-1	298	235	26.0	17	Nuc3buebd	45127
86	1	78	85	-1	330	235	26.0	19	Nuc4eeuu	59975
87	1	86	86	-1	317	208	27.0	15	Nuc3buebu	36513
