# Supplementary material for: A hybrid blob-slice model for accurate and efficient detection of fluorescence labeled nuclei in 3D
Source: BMC Bioinformatics. 2010 Nov 29;11:580. doi: 10.1186/1471-2105-11-580 (PMC3008706; doi:10.1186/1471-2105-11-580)
Supplement: Additional file 3 — Additional Data and Ground Truth. Computed nuclear positions and corrected ground truths for all example data contributing to Figure 4. Zip file contains data in Acetree format comma separated value text files. An explanation of the Acetree file format is included in readme.txt. [file 1471-2105-11-580-S3.ZIP › Data_And_Ground_Truth/celegans/unedited_stats/t129-nuclei]

1	1	1	1	-1	300	241	7.0	17	Nuc2tuwue	61477
2	1	11	4	-1	265	242	8.0	17	Nuc3bdwud	48482
3	1	2	5	-1	271	277	8.0	17	Nuc1weuu	39766
4	1	13	13	-1	288	263	8.0	17	Nuc2tuwuw	59043
5	1	3	6	-1	289	221	8.0	17	Nuc3bdett	49675
6	1	14	7	-1	310	279	8.0	17	Nuc2tuwdt	54862
7	1	5	8	-1	316	209	8.0	17	Nuc3tttud	48585
8	1	6	2	-1	322	233	8.0	17	Nuc2tueuw	51926
9	1	7	9	-1	342	209	8.0	17	Nuc2tueue	52526
10	1	8	10	-1	347	236	8.0	17	Nuc2tuede	54426
11	1	9	3	-1	236	303	9.0	17	Nuc1wwuu	48362
12	1	12	12	-1	269	316	9.0	15	Nuc1weud	33045
13	1	4	14	-1	291	323	9.0	15	Nuc1wede	33285
14	1	15	15	-1	321	260	9.0	17	Nuc2tuedw	63408
15	1	16	16	-1	237	271	10.0	17	Nuc2buwud	57594
16	1	10	11	-1	252	337	10.0	17	Nuc1wwud	50115
17	1	17	18	-1	308	314	10.0	15	Nuc2tdwwew	37743
18	1	18	17	-1	291	304	11.0	15	Nuc2tuwdb	46885
19	1	24	19	-1	329	297	11.0	15	Nuc2tdwwee	38285
20	1	19	20	-1	337	282	11.0	17	Nuc2tdwettw	51025
21	1	20	21	-1	256	291	12.0	17	Nuc3bdwdd	44743
22	1	22	26	-1	295	196	12.0	17	Nuc3bdetb	49528
23	1	23	23	-1	328	190	12.0	17	Nuc3tttuu	50847
24	1	27	28	-1	354	254	12.0	15	Nuc3tbdtb	38178
25	1	21	25	-1	274	348	13.0	17	Nuc1wedw	47689
26	1	25	22	-1	309	241	13.0	17	Nuc3tttdd	50708
27	1	26	27	-1	343	221	13.0	17	Nuc3tbuut	57830
28	1	28	33	-1	228	342	14.0	17	Nuc1wwdt	52322
29	1	29	24	-1	266	216	14.0	17	Nuc3bdwuu	53771
30	1	31	37	-1	364	232	14.0	15	Nuc3tbdtt	39229
31	1	32	31	-1	224	286	15.0	17	Nuc2buwdu	65068
32	1	33	32	-1	228	322	15.0	17	Nuc2buwdd	57905
33	1	34	29	-1	237	247	15.0	15	Nuc2buwuu	47386
34	1	35	38	-1	255	356	15.0	17	Nuc1wwdb	60565
35	1	36	30	-1	264	255	15.0	15	Nuc3bdwdu	38857
36	1	38	35	-1	311	325	15.0	17	Nuc2tdwwwe	55352
37	1	30	36	-1	351	274	15.0	15	Nuc2tdwette	42261
38	1	39	34	-1	252	236	16.0	17	Nuc2bueud	56360
39	1	40	42	-1	278	307	16.0	19	Nuc4wwt	79321
40	1	37	39	-1	284	248	16.0	15	Nuc3bdebd	40137
41	1	41	40	-1	315	217	16.0	15	Nuc3tttdu	38593
42	1	42	41	-1	243	267	17.0	17	Nuc2buedt	52886
43	1	43	52	-1	292	214	17.0	17	Nuc3bdebu	50292
44	1	45	47	-1	299	270	17.0	21	Nuc4wee	110524
45	1	49	43	-1	323	287	17.0	15	Nuc2tdwetbd	46846
46	1	47	44	-1	329	202	17.0	17	Nuc3ttbuw	60850
47	1	48	45	-1	332	255	17.0	17	Nuc2tdwetbu	49798
48	1	50	46	-1	334	302	17.0	17	Nuc2tdwebe	64377
49	1	53	50	-1	250	306	18.0	21	Nuc4wwb	96127
50	1	44	53	-1	298	342	18.0	15	Nuc2tdwwww	40004
51	1	46	48	-1	303	193	18.0	17	Nuc3buett	62595
52	1	52	55	-1	222	275	19.0	15	Nuc2bduud	46501
53	1	55	54	-1	318	238	19.0	15	Nuc3ttbdd	37611
54	1	57	57	-1	211	290	20.0	15	Nuc2bddwu	41012
55	1	51	49	-1	214	313	20.0	15	Nuc2bddwd	33000
56	1	54	51	-1	272	275	20.0	19	Nuc4wew	74992
57	1	56	56	-1	359	211	20.0	15	Nuc3tbuub	49932
58	1	58	58	-1	216	330	21.0	15	Nuc2bddew	41366
59	1	60	59	-1	280	344	21.0	19	Nuc1eue	59688
60	1	62	61	-1	334	215	21.0	17	Nuc3ttbdu	64125
61	1	64	63	-1	257	345	22.0	17	Nuc1euw	40408
62	1	59	64	-1	262	219	22.0	15	Nuc2bueuu	49544
63	1	61	60	-1	309	322	22.0	17	Nuc2tdwebw	60251
64	1	66	65	-1	360	232	22.0	17	Nuc3tbudu	64286
65	1	63	70	-1	235	343	23.0	17	Nuc2bddee	46000
66	1	67	62	-1	249	239	23.0	17	Nuc2buedb	64262
67	1	69	66	-1	297	252	23.0	17	Nuc4eweu	38953
68	1	70	67	-1	324	191	23.0	17	Nuc3buetb	65921
69	1	71	68	-1	337	283	23.0	17	Nuc4eede	48948
70	1	65	69	-1	352	262	23.0	17	Nuc3tbudd	62395
71	1	74	71	-1	253	305	24.0	17	Nuc4ewwd	30792
72	1	68	72	-1	280	221	24.0	15	Nuc3buwud	40252
73	1	75	75	-1	263	261	25.0	17	Nuc3buwdd	47363
74	1	84	76	-1	291	284	25.0	17	Nuc4ewed	33617
75	1	76	77	-1	297	204	25.0	17	Nuc3buwuu	55637
76	1	77	78	-1	312	300	25.0	15	Nuc4eedw	23928
77	1	79	81	-1	345	206	25.0	17	Nuc3ttbue	52200
78	1	80	82	-1	230	281	26.0	17	Nuc2bdudu	50026
79	1	81	86	-1	230	313	26.0	17	Nuc2bdudd	38226
80	1	73	74	-1	238	259	26.0	17	Nuc2bduuu	46530
81	1	82	83	-1	257	284	26.0	19	Nuc4ewwu	50392
82	1	83	85	-1	272	239	26.0	15	Nuc3buwdu	34428
83	1	85	87	-1	300	235	26.0	17	Nuc3buebd	42066
84	1	78	79	-1	320	267	26.0	19	Nuc4eeud	56793
85	1	86	80	-1	330	237	26.0	17	Nuc4eeuu	37150
86	1	87	88	-1	317	208	27.0	17	Nuc3buebu	49237
87	1	72	73	84	272	321	24.0	15	Nuc1ed	17677
