# Supplementary material for: A hybrid blob-slice model for accurate and efficient detection of fluorescence labeled nuclei in 3D
Source: BMC Bioinformatics. 2010 Nov 29;11:580. doi: 10.1186/1471-2105-11-580 (PMC3008706; doi:10.1186/1471-2105-11-580)
Supplement: Additional file 3 — Additional Data and Ground Truth. Computed nuclear positions and corrected ground truths for all example data contributing to Figure 4. Zip file contains data in Acetree format comma separated value text files. An explanation of the Acetree file format is included in readme.txt. [file 1471-2105-11-580-S3.ZIP › Data_And_Ground_Truth/celegans/unedited_stats/t130-nuclei]

1	1	1	3	-1	302	243	7.0	17	Nuc2tuwue	60520
2	1	8	9	-1	322	232	7.0	17	Nuc2tueuw	54295
3	1	11	12	-1	238	302	8.0	19	Nuc1wwuu	72145
4	1	2	4	-1	268	246	8.0	17	Nuc3bdwud	52493
5	1	3	2	-1	272	277	8.0	17	Nuc1weuu	40658
6	1	5	6	-1	289	222	8.0	19	Nuc3bdett	71428
7	1	6	7	-1	310	280	8.0	17	Nuc2tuwdt	55640
8	1	7	8	-1	316	209	8.0	17	Nuc3tttud	48768
9	1	9	10	-1	341	210	8.0	17	Nuc2tueue	58046
10	1	10	11	-1	348	236	8.0	17	Nuc2tuede	51703
11	1	16	17	-1	253	337	9.0	19	Nuc1wwud	76334
12	1	12	5	-1	270	318	9.0	15	Nuc1weud	33153
13	1	4	14	-1	290	266	9.0	17	Nuc2tuwuw	57698
14	1	13	13	-1	292	324	9.0	17	Nuc1wede	45511
15	1	14	15	-1	322	262	9.0	19	Nuc2tuedw	94411
16	1	15	16	-1	237	273	10.0	17	Nuc2buwud	56750
17	1	18	18	-1	292	305	10.0	15	Nuc2tuwdb	46500
18	1	17	19	-1	309	315	10.0	15	Nuc2tdwwew	37982
19	1	19	20	-1	328	296	11.0	15	Nuc2tdwwee	39004
20	1	20	21	-1	336	282	11.0	17	Nuc2tdwettw	52437
21	1	21	22	-1	258	291	12.0	17	Nuc3bdwdd	44479
22	1	26	23	-1	308	243	12.0	15	Nuc3tttdd	40468
23	1	23	24	-1	326	192	12.0	17	Nuc3tttuu	51642
24	1	29	31	-1	268	216	13.0	17	Nuc3bdwuu	54437
25	1	25	25	-1	275	349	13.0	17	Nuc1wedw	48777
26	1	22	26	-1	295	196	13.0	17	Nuc3bdetb	54982
27	1	27	27	-1	344	220	13.0	17	Nuc3tbuut	63064
28	1	24	28	-1	356	253	13.0	17	Nuc3tbdtb	52632
29	1	33	35	-1	239	245	14.0	15	Nuc2buwuu	46158
30	1	35	30	-1	263	254	14.0	15	Nuc3bdwdu	39836
31	1	31	33	-1	224	289	15.0	17	Nuc2buwdu	59065
32	1	32	34	-1	228	323	15.0	15	Nuc2buwdd	45991
33	1	28	29	-1	230	344	15.0	17	Nuc1wwdt	51324
34	1	38	36	-1	254	235	15.0	15	Nuc2bueud	40383
35	1	36	32	-1	312	325	15.0	17	Nuc2tdwwwe	59776
36	1	37	38	-1	353	272	15.0	15	Nuc2tdwette	42356
37	1	30	39	-1	365	232	15.0	15	Nuc3tbdtt	40148
38	1	34	37	-1	255	355	16.0	17	Nuc1wwdb	61009
39	1	40	40	-1	279	246	16.0	17	Nuc3bdebd	52605
40	1	41	41	-1	315	216	16.0	15	Nuc3tttdu	37104
41	1	42	48	-1	241	267	17.0	17	Nuc2buedt	57755
42	1	39	43	-1	277	308	17.0	19	Nuc4wwt	80395
43	1	45	42	-1	323	286	17.0	17	Nuc2tdwetbd	63332
44	1	46	45	-1	330	200	17.0	17	Nuc3ttbuw	60033
45	1	47	46	-1	333	255	17.0	17	Nuc2tdwetbu	55908
46	1	48	47	-1	336	300	17.0	17	Nuc2tdwebe	63234
47	1	44	44	-1	298	270	18.0	19	Nuc4wee	86579
48	1	51	54	-1	303	193	18.0	17	Nuc3buett	61663
49	1	55	51	-1	212	315	19.0	15	Nuc2bddwd	35752
50	1	49	52	-1	251	308	19.0	19	Nuc4wwb	69261
51	1	56	1	-1	270	274	19.0	21	Nuc4wew	103238
52	1	43	49	-1	293	216	19.0	15	Nuc3bdebu	36450
53	1	50	53	-1	300	341	19.0	15	Nuc2tdwwww	43991
54	1	53	50	-1	318	238	19.0	15	Nuc3ttbdd	38626
55	1	52	59	-1	222	275	20.0	15	Nuc2bduud	45862
56	1	57	56	-1	359	211	20.0	15	Nuc3tbuub	49009
57	1	54	57	-1	213	289	21.0	15	Nuc2bddwu	41840
58	1	58	58	-1	216	331	21.0	17	Nuc2bddew	54409
59	1	59	60	-1	280	345	21.0	19	Nuc1eue	60369
60	1	63	55	-1	312	319	21.0	17	Nuc2tdwebw	67175
61	1	60	61	-1	333	214	21.0	17	Nuc3ttbdu	64305
62	1	66	62	-1	248	239	22.0	17	Nuc2buedb	62750
63	1	61	63	-1	258	345	22.0	19	Nuc1euw	56372
64	1	62	64	-1	262	218	22.0	17	Nuc2bueuu	61068
65	1	64	65	-1	357	232	22.0	17	Nuc3tbudu	64611
66	1	67	66	-1	295	250	23.0	19	Nuc4eweu	61275
67	1	68	67	-1	323	192	23.0	17	Nuc3buetb	64489
68	1	69	68	-1	336	283	23.0	17	Nuc4eede	46636
69	1	70	69	-1	350	262	23.0	17	Nuc3tbudd	64172
70	1	65	70	-1	233	342	24.0	17	Nuc2bddee	45108
71	1	71	71	-1	255	303	24.0	17	Nuc4ewwd	34429
72	1	72	72	-1	279	222	24.0	17	Nuc3buwud	47051
73	1	87	73	-1	285	312	24.0	15	Nuc1ede	17499
74	1	80	75	-1	237	257	25.0	17	Nuc2bduuu	47785
75	1	73	77	-1	260	263	25.0	17	Nuc3buwdd	47410
76	1	74	79	-1	289	283	25.0	19	Nuc4ewed	51654
77	1	75	80	-1	296	203	25.0	17	Nuc3buwuu	56477
78	1	76	74	-1	310	300	25.0	15	Nuc4eedw	24505
79	1	84	85	-1	318	267	25.0	19	Nuc4eeud	51556
80	1	85	81	-1	328	238	25.0	17	Nuc4eeuu	36600
81	1	77	82	-1	344	208	25.0	17	Nuc3ttbue	58962
82	1	78	83	-1	230	280	26.0	15	Nuc2bdudu	36762
83	1	81	76	-1	256	285	26.0	17	Nuc4ewwu	32624
84	1	87	84	-1	264	322	26.0	13	Nuc1edw	10738
85	1	82	78	-1	270	239	26.0	15	Nuc3buwdu	32385
86	1	79	86	-1	228	311	27.0	17	Nuc2bdudd	40519
87	1	83	87	-1	297	233	27.0	17	Nuc3buebd	43985
88	1	86	88	-1	318	209	27.0	17	Nuc3buebu	51033
