# Supplementary material for: A hybrid blob-slice model for accurate and efficient detection of fluorescence labeled nuclei in 3D
Source: BMC Bioinformatics. 2010 Nov 29;11:580. doi: 10.1186/1471-2105-11-580 (PMC3008706; doi:10.1186/1471-2105-11-580)
Supplement: Additional file 3 — Additional Data and Ground Truth. Computed nuclear positions and corrected ground truths for all example data contributing to Figure 4. Zip file contains data in Acetree format comma separated value text files. An explanation of the Acetree file format is included in readme.txt. [file 1471-2105-11-580-S3.ZIP › Data_And_Ground_Truth/celegans/unedited_stats/t131-nuclei]

1	1	51	51	-1	271	273	19.0	21	Nuc4wew	98725
2	1	5	1	-1	272	277	7.0	17	Nuc1weuu	38849
3	1	1	2	-1	305	243	7.0	17	Nuc2tuwue	57114
4	1	4	5	-1	268	246	8.0	17	Nuc3bdwud	52164
5	1	12	4	-1	268	317	8.0	17	Nuc1weud	43918
6	1	6	6	-1	289	220	8.0	17	Nuc3bdett	52433
7	1	7	9	-1	310	280	8.0	17	Nuc2tuwdt	55342
8	1	8	10	-1	316	208	8.0	17	Nuc3tttud	47228
9	1	2	3	-1	323	231	8.0	17	Nuc2tueuw	54286
10	1	9	11	-1	342	211	8.0	17	Nuc2tueue	55950
11	1	10	12	-1	347	236	8.0	17	Nuc2tuede	55102
12	1	3	13	-1	238	300	9.0	17	Nuc1wwuu	46685
13	1	14	7	-1	290	323	9.0	17	Nuc1wede	42585
14	1	13	8	-1	291	267	9.0	17	Nuc2tuwuw	59676
15	1	15	14	-1	323	261	9.0	19	Nuc2tuedw	98107
16	1	16	17	-1	236	273	10.0	17	Nuc2buwud	57475
17	1	11	15	-1	253	334	10.0	17	Nuc1wwud	54544
18	1	17	18	-1	292	305	10.0	15	Nuc2tuwdb	47935
19	1	18	16	-1	309	315	10.0	15	Nuc2tdwwew	38825
20	1	19	19	-1	326	297	10.0	15	Nuc2tdwwee	39357
21	1	20	20	-1	336	283	11.0	17	Nuc2tdwettw	55586
22	1	21	21	-1	257	289	12.0	17	Nuc3bdwdd	42599
23	1	22	22	-1	309	242	12.0	15	Nuc3tttdd	42261
24	1	23	23	-1	326	192	12.0	17	Nuc3tttuu	52994
25	1	25	26	-1	276	347	13.0	15	Nuc1wedw	39483
26	1	26	27	-1	295	195	13.0	17	Nuc3bdetb	51921
27	1	27	31	-1	347	219	13.0	17	Nuc3tbuut	65394
28	1	28	32	-1	357	253	13.0	15	Nuc3tbdtb	39164
29	1	33	28	-1	231	343	14.0	17	Nuc1wwdt	53292
30	1	30	24	-1	264	255	14.0	15	Nuc3bdwdu	41264
31	1	24	25	-1	268	218	14.0	17	Nuc3bdwuu	52843
32	1	35	30	-1	312	326	14.0	15	Nuc2tdwwwe	44033
33	1	31	33	-1	223	287	15.0	17	Nuc2buwdu	61721
34	1	32	34	-1	228	322	15.0	15	Nuc2buwdd	45386
35	1	29	29	-1	238	245	15.0	15	Nuc2buwuu	46644
36	1	34	35	-1	254	234	15.0	15	Nuc2bueud	44356
37	1	38	38	-1	258	355	15.0	17	Nuc1wwdb	57735
38	1	36	37	-1	353	271	15.0	17	Nuc2tdwette	51257
39	1	37	48	-1	365	231	15.0	15	Nuc3tbdtt	40649
40	1	39	40	-1	280	246	16.0	15	Nuc3bdebd	40065
41	1	40	36	-1	314	216	16.0	15	Nuc3tttdu	36228
42	1	43	44	-1	325	285	16.0	17	Nuc2tdwetbd	60109
43	1	42	39	-1	277	308	17.0	19	Nuc4wwt	76781
44	1	47	41	-1	298	270	17.0	19	Nuc4wee	84415
45	1	44	45	-1	330	200	17.0	17	Nuc3ttbuw	60185
46	1	45	46	-1	335	256	17.0	17	Nuc2tdwetbu	52587
47	1	46	47	-1	337	299	17.0	17	Nuc2tdwebe	62060
48	1	41	42	-1	240	267	18.0	17	Nuc2buedt	56994
49	1	52	50	-1	292	217	18.0	17	Nuc3bdebu	45302
50	1	54	43	-1	319	239	18.0	15	Nuc3ttbdd	39196
51	1	49	54	-1	212	315	19.0	15	Nuc2bddwd	36842
52	1	50	49	-1	252	309	19.0	19	Nuc4wwb	70755
53	1	53	53	-1	301	341	19.0	17	Nuc2tdwwww	51872
54	1	48	52	-1	304	195	19.0	17	Nuc3buett	60142
55	1	60	56	-1	315	320	20.0	17	Nuc2tdwebw	65158
56	1	56	61	-1	357	211	20.0	17	Nuc3tbuub	71059
57	1	57	57	-1	211	291	21.0	15	Nuc2bddwu	45349
58	1	58	58	-1	215	331	21.0	15	Nuc2bddew	43160
59	1	55	59	-1	221	275	21.0	15	Nuc2bduud	47245
60	1	59	55	-1	281	345	21.0	17	Nuc1eue	37409
61	1	61	60	-1	332	213	21.0	15	Nuc3ttbdu	49206
62	1	62	62	-1	249	239	22.0	17	Nuc2buedb	66295
63	1	63	63	-1	258	345	22.0	17	Nuc1euw	37863
64	1	64	64	-1	263	219	22.0	17	Nuc2bueuu	63501
65	1	65	69	-1	355	231	22.0	17	Nuc3tbudu	66776
66	1	66	65	-1	295	249	23.0	17	Nuc4eweu	38304
67	1	67	66	-1	324	192	23.0	17	Nuc3buetb	65432
68	1	68	67	-1	337	283	23.0	19	Nuc4eede	74496
69	1	69	68	-1	352	262	23.0	17	Nuc3tbudd	68068
70	1	70	70	-1	232	342	24.0	15	Nuc2bddee	35205
71	1	71	76	-1	257	304	24.0	17	Nuc4ewwd	34917
72	1	72	71	-1	279	219	24.0	15	Nuc3buwud	39722
73	1	73	72	-1	284	313	24.0	15	Nuc1ede	18458
74	1	78	73	-1	309	300	24.0	15	Nuc4eedw	25206
75	1	74	83	-1	238	258	25.0	17	Nuc2bduuu	46250
76	1	83	75	-1	257	284	25.0	17	Nuc4ewwu	32820
77	1	75	77	-1	262	262	25.0	17	Nuc3buwdd	45474
78	1	85	85	-1	270	239	25.0	15	Nuc3buwdu	32560
79	1	76	78	-1	289	284	25.0	17	Nuc4ewed	33554
80	1	77	79	-1	296	204	25.0	17	Nuc3buwuu	58156
81	1	80	74	-1	327	239	25.0	19	Nuc4eeuu	58942
82	1	81	80	-1	344	207	25.0	17	Nuc3ttbue	59200
83	1	82	82	-1	232	280	26.0	17	Nuc2bdudu	50881
84	1	84	84	-1	264	325	26.0	15	Nuc1edw	18423
85	1	79	86	-1	318	268	26.0	17	Nuc4eeud	34062
86	1	86	81	-1	229	311	27.0	17	Nuc2bdudd	40259
87	1	87	87	-1	297	233	27.0	17	Nuc3buebd	46461
88	1	88	88	-1	319	209	27.0	15	Nuc3buebu	40671
