# Supplementary material for: A hybrid blob-slice model for accurate and efficient detection of fluorescence labeled nuclei in 3D
Source: BMC Bioinformatics. 2010 Nov 29;11:580. doi: 10.1186/1471-2105-11-580 (PMC3008706; doi:10.1186/1471-2105-11-580)
Supplement: Additional file 3 — Additional Data and Ground Truth. Computed nuclear positions and corrected ground truths for all example data contributing to Figure 4. Zip file contains data in Acetree format comma separated value text files. An explanation of the Acetree file format is included in readme.txt. [file 1471-2105-11-580-S3.ZIP › Data_And_Ground_Truth/celegans/unedited_stats/t132-nuclei]

1	1	2	1	-1	273	280	7.0	17	Nuc1weuu	38776
2	1	3	2	-1	304	244	7.0	17	Nuc2tuwue	58982
3	1	9	7	-1	323	232	7.0	17	Nuc2tueuw	52208
4	1	5	10	-1	267	317	8.0	15	Nuc1weud	33394
5	1	4	3	-1	268	246	8.0	17	Nuc3bdwud	49581
6	1	6	4	-1	290	219	8.0	17	Nuc3bdett	47648
7	1	13	11	-1	290	323	8.0	15	Nuc1wede	31428
8	1	14	12	-1	291	267	8.0	17	Nuc2tuwuw	57914
9	1	7	5	-1	310	281	8.0	17	Nuc2tuwdt	55526
10	1	8	6	-1	316	207	8.0	17	Nuc3tttud	48712
11	1	10	8	-1	341	213	8.0	17	Nuc2tueue	57313
12	1	11	13	-1	346	238	8.0	17	Nuc2tuede	55039
13	1	12	9	-1	238	301	9.0	17	Nuc1wwuu	44707
14	1	15	17	-1	325	262	9.0	17	Nuc2tuedw	58964
15	1	17	14	-1	252	335	10.0	17	Nuc1wwud	50377
16	1	19	16	-1	308	313	10.0	15	Nuc2tdwwew	38479
17	1	16	18	-1	234	274	11.0	17	Nuc2buwud	56668
18	1	18	15	-1	292	307	11.0	15	Nuc2tuwdb	48264
19	1	20	20	-1	327	297	11.0	17	Nuc2tdwwee	47625
20	1	21	21	-1	336	285	11.0	17	Nuc2tdwettw	53705
21	1	22	22	-1	257	289	12.0	17	Nuc3bdwdd	45013
22	1	23	19	-1	308	242	12.0	17	Nuc3tttdd	54285
23	1	24	28	-1	328	194	12.0	17	Nuc3tttuu	53058
24	1	30	25	-1	264	256	13.0	17	Nuc3bdwdu	54081
25	1	31	23	-1	266	219	13.0	17	Nuc3bdwuu	53525
26	1	25	26	-1	275	348	13.0	17	Nuc1wedw	50216
27	1	26	27	-1	295	195	13.0	17	Nuc3bdetb	52286
28	1	29	34	-1	231	343	14.0	17	Nuc1wwdt	54424
29	1	35	24	-1	239	248	14.0	15	Nuc2buwuu	45933
30	1	32	30	-1	311	326	14.0	15	Nuc2tdwwwe	43089
31	1	27	29	-1	348	220	14.0	17	Nuc3tbuut	60290
32	1	28	31	-1	358	251	14.0	17	Nuc3tbdtb	49342
33	1	33	32	-1	223	289	15.0	17	Nuc2buwdu	61537
34	1	34	33	-1	226	322	15.0	15	Nuc2buwdd	41774
35	1	36	35	-1	253	235	15.0	15	Nuc2bueud	40429
36	1	41	37	-1	314	217	15.0	15	Nuc3tttdu	36512
37	1	38	38	-1	354	268	15.0	15	Nuc2tdwette	40620
38	1	37	39	-1	258	355	16.0	17	Nuc1wwdb	57807
39	1	43	42	-1	277	307	16.0	19	Nuc4wwt	77698
40	1	40	36	-1	280	244	16.0	17	Nuc3bdebd	49834
41	1	44	44	-1	298	269	16.0	21	Nuc4wee	116148
42	1	48	41	-1	240	268	17.0	17	Nuc2buedt	53542
43	1	50	45	-1	317	240	17.0	17	Nuc3ttbdd	48942
44	1	42	46	-1	326	282	17.0	17	Nuc2tdwetbd	62722
45	1	45	51	-1	329	198	17.0	15	Nuc3ttbuw	44487
46	1	46	47	-1	336	255	17.0	17	Nuc2tdwetbu	55747
47	1	47	48	-1	338	298	17.0	17	Nuc2tdwebe	67765
48	1	39	40	-1	365	231	17.0	15	Nuc3tbdtt	42070
49	1	52	49	-1	252	309	18.0	19	Nuc4wwb	73418
50	1	49	43	-1	290	219	18.0	15	Nuc3bdebu	38710
51	1	1	52	-1	270	272	19.0	21	Nuc4wew	101206
52	1	54	53	-1	302	195	19.0	17	Nuc3buett	63211
53	1	53	50	-1	303	340	19.0	17	Nuc2tdwwww	54584
54	1	51	54	-1	211	314	20.0	15	Nuc2bddwd	40836
55	1	60	55	-1	281	343	20.0	19	Nuc1eue	56983
56	1	55	56	-1	316	318	20.0	17	Nuc2tdwebw	71741
57	1	57	58	-1	211	290	21.0	15	Nuc2bddwu	47051
58	1	58	59	-1	215	330	21.0	15	Nuc2bddew	43527
59	1	59	60	-1	221	273	21.0	15	Nuc2bduud	45031
60	1	61	57	-1	331	212	21.0	17	Nuc3ttbdu	66856
61	1	56	62	-1	356	211	21.0	17	Nuc3tbuub	71555
62	1	62	61	-1	248	239	22.0	17	Nuc2buedb	63581
63	1	63	63	-1	258	346	22.0	17	Nuc1euw	37258
64	1	64	64	-1	262	219	22.0	17	Nuc2bueuu	65375
65	1	66	65	-1	296	249	22.0	17	Nuc4eweu	38145
66	1	67	74	-1	320	193	23.0	15	Nuc3buetb	49794
67	1	68	66	-1	338	283	23.0	19	Nuc4eede	71361
68	1	69	67	-1	351	261	23.0	17	Nuc3tbudd	64865
69	1	65	68	-1	355	230	23.0	17	Nuc3tbudu	66035
70	1	70	69	-1	232	340	24.0	17	Nuc2bddee	42697
71	1	72	78	-1	278	226	24.0	15	Nuc3buwud	37062
72	1	73	70	-1	286	312	24.0	15	Nuc1ede	19292
73	1	74	79	-1	310	301	24.0	17	Nuc4eedw	32753
74	1	81	75	-1	327	238	24.0	19	Nuc4eeuu	55863
75	1	76	77	-1	258	285	25.0	17	Nuc4ewwu	31905
76	1	71	82	-1	261	305	25.0	17	Nuc4ewwd	32773
77	1	77	83	-1	261	263	25.0	15	Nuc3buwdd	33821
78	1	79	71	-1	288	283	25.0	19	Nuc4ewed	57003
79	1	80	72	-1	293	206	25.0	15	Nuc3buwuu	43210
80	1	82	80	-1	342	206	25.0	17	Nuc3ttbue	63842
81	1	86	86	-1	230	308	26.0	17	Nuc2bdudd	42832
82	1	83	81	-1	233	281	26.0	17	Nuc2bdudu	47760
83	1	75	76	-1	239	258	26.0	17	Nuc2bduuu	47095
84	1	84	84	-1	264	326	26.0	15	Nuc1edw	18760
85	1	78	85	-1	269	242	26.0	15	Nuc3buwdu	30443
86	1	85	73	-1	318	268	26.0	17	Nuc4eeud	34439
87	1	87	87	-1	296	234	27.0	17	Nuc3buebd	42540
88	1	88	88	-1	315	209	27.0	17	Nuc3buebu	48946
