# Supplementary material for: A hybrid blob-slice model for accurate and efficient detection of fluorescence labeled nuclei in 3D
Source: BMC Bioinformatics. 2010 Nov 29;11:580. doi: 10.1186/1471-2105-11-580 (PMC3008706; doi:10.1186/1471-2105-11-580)
Supplement: Additional file 3 — Additional Data and Ground Truth. Computed nuclear positions and corrected ground truths for all example data contributing to Figure 4. Zip file contains data in Acetree format comma separated value text files. An explanation of the Acetree file format is included in readme.txt. [file 1471-2105-11-580-S3.ZIP › Data_And_Ground_Truth/celegans/unedited_stats/t133-nuclei]

1	1	1	2	-1	274	282	7.0	17	Nuc1weuu	37183
2	1	2	3	-1	305	245	7.0	17	Nuc2tuwue	57342
3	1	5	4	-1	267	249	8.0	17	Nuc3bdwud	53026
4	1	6	5	-1	290	220	8.0	17	Nuc3bdett	47845
5	1	9	6	-1	309	281	8.0	17	Nuc2tuwdt	54583
6	1	10	7	-1	315	208	8.0	17	Nuc3tttud	48589
7	1	3	8	-1	324	232	8.0	17	Nuc2tueuw	53213
8	1	11	9	-1	340	213	8.0	17	Nuc2tueue	52555
9	1	13	11	-1	239	302	9.0	19	Nuc1wwuu	72647
10	1	4	12	-1	267	317	9.0	15	Nuc1weud	34289
11	1	7	13	-1	289	324	9.0	17	Nuc1wede	41902
12	1	8	14	-1	291	268	9.0	17	Nuc2tuwuw	58606
13	1	12	10	-1	347	239	9.0	17	Nuc2tuede	51389
14	1	15	15	-1	250	337	10.0	17	Nuc1wwud	52790
15	1	18	19	-1	292	307	10.0	15	Nuc2tuwdb	48376
16	1	16	16	-1	308	312	10.0	15	Nuc2tdwwew	37959
17	1	14	17	-1	326	262	10.0	17	Nuc2tuedw	58896
18	1	17	18	-1	234	276	11.0	17	Nuc2buwud	56534
19	1	22	25	-1	305	241	11.0	15	Nuc3tttdd	40751
20	1	19	20	-1	328	298	11.0	17	Nuc2tdwwee	46494
21	1	20	21	-1	336	285	11.0	17	Nuc2tdwettw	50736
22	1	21	22	-1	255	290	12.0	17	Nuc3bdwdd	43041
23	1	25	24	-1	267	219	12.0	17	Nuc3bdwuu	50829
24	1	29	26	-1	239	248	13.0	17	Nuc2buwuu	58344
25	1	24	23	-1	261	258	13.0	15	Nuc3bdwdu	41788
26	1	26	27	-1	276	349	13.0	17	Nuc1wedw	48477
27	1	27	28	-1	296	194	13.0	17	Nuc3bdetb	53848
28	1	23	29	-1	326	193	13.0	17	Nuc3tttuu	48611
29	1	31	32	-1	349	218	13.0	17	Nuc3tbuut	58353
30	1	30	31	-1	311	325	14.0	15	Nuc2tdwwwe	41520
31	1	32	33	-1	357	251	14.0	17	Nuc3tbdtb	53379
32	1	33	39	-1	224	291	15.0	17	Nuc2buwdu	57420
33	1	34	34	-1	226	323	15.0	17	Nuc2buwdd	55700
34	1	28	35	-1	231	345	15.0	17	Nuc1wwdt	51157
35	1	35	36	-1	253	233	15.0	15	Nuc2bueud	43038
36	1	40	30	-1	278	245	15.0	17	Nuc3bdebd	52985
37	1	36	37	-1	312	215	15.0	15	Nuc3tttdu	37762
38	1	37	42	-1	353	269	15.0	17	Nuc2tdwette	54957
39	1	38	40	-1	258	354	16.0	17	Nuc1wwdb	59760
40	1	48	38	-1	365	230	16.0	15	Nuc3tbdtt	45878
41	1	42	43	-1	240	268	17.0	17	Nuc2buedt	58998
42	1	39	41	-1	277	308	17.0	21	Nuc4wwt	105861
43	1	50	44	-1	289	221	17.0	17	Nuc3bdebu	50597
44	1	41	45	-1	298	268	17.0	21	Nuc4wee	115523
45	1	43	50	-1	317	237	17.0	17	Nuc3ttbdd	49225
46	1	44	46	-1	324	280	17.0	17	Nuc2tdwetbd	58304
47	1	46	47	-1	336	254	17.0	17	Nuc2tdwetbu	54720
48	1	47	48	-1	338	297	17.0	17	Nuc2tdwebe	67861
49	1	49	54	-1	251	311	18.0	19	Nuc4wwb	73620
50	1	53	49	-1	305	339	18.0	17	Nuc2tdwwww	56862
51	1	45	51	-1	330	197	18.0	17	Nuc3ttbuw	62298
52	1	51	1	-1	269	272	19.0	21	Nuc4wew	106552
53	1	52	53	-1	302	198	19.0	17	Nuc3buett	62246
54	1	54	52	-1	210	314	20.0	15	Nuc2bddwd	39330
55	1	55	55	-1	282	342	20.0	19	Nuc1eue	56484
56	1	56	56	-1	318	318	20.0	17	Nuc2tdwebw	72253
57	1	60	57	-1	331	213	20.0	15	Nuc3ttbdu	46586
58	1	57	58	-1	212	290	21.0	15	Nuc2bddwu	46537
59	1	58	59	-1	216	330	21.0	15	Nuc2bddew	42745
60	1	59	60	-1	222	272	21.0	15	Nuc2bduud	50580
61	1	62	61	-1	247	238	21.0	17	Nuc2buedb	66843
62	1	61	62	-1	357	212	21.0	17	Nuc3tbuub	73558
63	1	63	63	-1	258	348	22.0	19	Nuc1euw	55686
64	1	64	64	-1	262	220	22.0	17	Nuc2bueuu	62839
65	1	65	65	-1	296	249	23.0	17	Nuc4eweu	38505
66	1	67	66	-1	339	283	23.0	19	Nuc4eede	73778
67	1	68	74	-1	352	259	23.0	17	Nuc3tbudd	68356
68	1	69	68	-1	357	230	23.0	17	Nuc3tbudu	68692
69	1	70	69	-1	232	339	24.0	17	Nuc2bddee	41381
70	1	72	78	-1	287	310	24.0	15	Nuc1ede	21437
71	1	78	70	-1	290	281	24.0	19	Nuc4ewed	51566
72	1	79	71	-1	293	205	24.0	17	Nuc3buwuu	56490
73	1	86	79	-1	319	266	24.0	15	Nuc4eeud	26832
74	1	66	67	-1	322	193	24.0	17	Nuc3buetb	64055
75	1	74	73	-1	326	238	24.0	15	Nuc4eeuu	25806
76	1	83	75	-1	239	257	25.0	17	Nuc2bduuu	49273
77	1	75	81	-1	257	284	25.0	17	Nuc4ewwu	32892
78	1	71	77	-1	277	222	25.0	15	Nuc3buwud	36230
79	1	73	72	-1	311	301	25.0	19	Nuc4eedw	52844
80	1	80	85	-1	343	206	25.0	17	Nuc3ttbue	62228
81	1	82	80	-1	234	279	26.0	17	Nuc2bdudu	48006
82	1	76	82	-1	261	304	26.0	17	Nuc4ewwd	32062
83	1	77	76	-1	260	262	26.0	15	Nuc3buwdd	35371
84	1	84	83	-1	262	328	26.0	15	Nuc1edw	19753
85	1	85	84	-1	269	241	26.0	15	Nuc3buwdu	33209
86	1	81	86	-1	229	307	27.0	17	Nuc2bdudd	41724
87	1	87	87	-1	296	233	27.0	17	Nuc3buebd	44724
88	1	88	88	-1	315	209	27.0	17	Nuc3buebu	50904
