# Supplementary material for: A hybrid blob-slice model for accurate and efficient detection of fluorescence labeled nuclei in 3D
Source: BMC Bioinformatics. 2010 Nov 29;11:580. doi: 10.1186/1471-2105-11-580 (PMC3008706; doi:10.1186/1471-2105-11-580)
Supplement: Additional file 3 — Additional Data and Ground Truth. Computed nuclear positions and corrected ground truths for all example data contributing to Figure 4. Zip file contains data in Acetree format comma separated value text files. An explanation of the Acetree file format is included in readme.txt. [file 1471-2105-11-580-S3.ZIP › Data_And_Ground_Truth/celegans/unedited_stats/t134-nuclei]

1	1	52	43	-1	269	274	19.0	21	Nuc4wew	97025
2	1	1	4	-1	276	287	7.0	17	Nuc1weuu	38982
3	1	2	2	-1	305	245	7.0	17	Nuc2tuwue	59981
4	1	3	3	-1	268	251	8.0	17	Nuc3bdwud	55348
5	1	4	5	-1	291	221	8.0	17	Nuc3bdett	49312
6	1	5	13	-1	310	283	8.0	17	Nuc2tuwdt	57895
7	1	6	6	-1	317	208	8.0	17	Nuc3tttud	47581
8	1	7	7	-1	325	232	8.0	17	Nuc2tueuw	53189
9	1	8	8	-1	341	211	8.0	17	Nuc2tueue	57499
10	1	13	9	-1	348	239	8.0	17	Nuc2tuede	54754
11	1	9	14	-1	239	304	9.0	17	Nuc1wwuu	47529
12	1	10	10	-1	267	320	9.0	15	Nuc1weud	33676
13	1	11	11	-1	289	325	9.0	17	Nuc1wede	43697
14	1	12	12	-1	291	270	9.0	17	Nuc2tuwuw	59317
15	1	14	15	-1	252	339	10.0	17	Nuc1wwud	54413
16	1	16	16	-1	309	310	10.0	15	Nuc2tdwwew	38897
17	1	17	17	-1	325	264	10.0	17	Nuc2tuedw	60017
18	1	18	18	-1	231	278	11.0	17	Nuc2buwud	59358
19	1	15	19	-1	291	308	11.0	15	Nuc2tuwdb	48347
20	1	20	20	-1	327	298	11.0	15	Nuc2tdwwee	35780
21	1	21	28	-1	338	284	11.0	17	Nuc2tdwettw	51811
22	1	22	22	-1	256	291	12.0	17	Nuc3bdwdd	46441
23	1	25	23	-1	262	260	12.0	17	Nuc3bdwdu	54295
24	1	23	24	-1	270	220	12.0	17	Nuc3bdwuu	52848
25	1	19	26	-1	304	242	12.0	17	Nuc3tttdd	53372
26	1	24	21	-1	238	249	13.0	17	Nuc2buwuu	59980
27	1	26	30	-1	277	347	13.0	17	Nuc1wedw	48343
28	1	27	25	-1	295	196	13.0	17	Nuc3bdetb	55178
29	1	28	27	-1	327	192	13.0	17	Nuc3tttuu	54647
30	1	36	34	-1	278	246	14.0	17	Nuc3bdebd	48375
31	1	30	29	-1	309	324	14.0	15	Nuc2tdwwwe	41513
32	1	29	31	-1	348	218	14.0	17	Nuc3tbuut	61375
33	1	31	36	-1	358	252	14.0	17	Nuc3tbdtb	47871
34	1	33	38	-1	226	324	15.0	15	Nuc2buwdd	44029
35	1	34	32	-1	233	345	15.0	17	Nuc1wwdt	51997
36	1	35	33	-1	253	233	15.0	17	Nuc2bueud	55737
37	1	37	35	-1	311	215	15.0	17	Nuc3tttdu	48336
38	1	40	40	-1	364	231	15.0	15	Nuc3tbdtt	41745
39	1	32	37	-1	223	292	16.0	17	Nuc2buwdu	62177
40	1	39	42	-1	261	356	16.0	17	Nuc1wwdb	55397
41	1	42	44	-1	276	307	16.0	19	Nuc4wwt	70644
42	1	38	39	-1	353	268	16.0	17	Nuc2tdwette	52419
43	1	41	41	-1	239	266	17.0	17	Nuc2buedt	60986
44	1	43	45	-1	288	219	17.0	15	Nuc3bdebu	38921
45	1	44	46	-1	296	269	17.0	21	Nuc4wee	113818
46	1	46	47	-1	323	280	17.0	17	Nuc2tdwetbd	57862
47	1	47	54	-1	335	253	17.0	17	Nuc2tdwetbu	53462
48	1	48	48	-1	338	296	17.0	17	Nuc2tdwebe	69188
49	1	50	53	-1	306	337	18.0	15	Nuc2tdwwww	47841
50	1	45	50	-1	316	235	18.0	15	Nuc3ttbdd	38662
51	1	51	51	-1	329	197	18.0	17	Nuc3ttbuw	62889
52	1	54	55	-1	210	315	19.0	15	Nuc2bddwd	37621
53	1	53	49	-1	300	199	19.0	17	Nuc3buett	63413
54	1	49	52	-1	250	310	20.0	19	Nuc4wwb	71134
55	1	55	62	-1	284	340	20.0	19	Nuc1eue	55676
56	1	56	56	-1	319	317	20.0	17	Nuc2tdwebw	71749
57	1	57	57	-1	331	215	20.0	15	Nuc3ttbdu	45075
58	1	58	58	-1	211	290	21.0	15	Nuc2bddwu	46509
59	1	59	59	-1	215	329	21.0	17	Nuc2bddew	53802
60	1	60	60	-1	223	273	21.0	15	Nuc2bduud	50355
61	1	61	61	-1	246	238	21.0	17	Nuc2buedb	67595
62	1	62	63	-1	356	211	21.0	17	Nuc3tbuub	72259
63	1	63	68	-1	255	348	22.0	19	Nuc1euw	52751
64	1	64	64	-1	260	221	22.0	17	Nuc2bueuu	61927
65	1	65	65	-1	296	247	22.0	17	Nuc4eweu	38219
66	1	66	66	-1	337	284	22.0	19	Nuc4eede	71377
67	1	74	71	-1	321	191	23.0	17	Nuc3buetb	64279
68	1	68	67	-1	357	230	23.0	17	Nuc3tbudu	72045
69	1	69	72	-1	231	339	24.0	17	Nuc2bddee	40385
70	1	71	1	-1	288	283	24.0	17	Nuc4ewed	31590
71	1	72	69	-1	292	206	24.0	17	Nuc3buwuu	57360
72	1	79	70	-1	310	299	24.0	17	Nuc4eedw	32819
73	1	75	75	83	325	237	24.0	15	Nuc4eeuu	28184
74	1	67	76	-1	350	260	24.0	17	Nuc3tbudd	66707
75	1	76	77	-1	239	255	25.0	17	Nuc2bduuu	48732
76	1	83	73	-1	258	261	25.0	15	Nuc3buwdd	35355
77	1	78	81	-1	276	224	25.0	15	Nuc3buwud	34231
78	1	70	82	-1	291	308	25.0	15	Nuc1ede	20415
79	1	73	74	88	316	268	25.0	15	Nuc4eeud	29169
80	1	81	85	-1	232	278	26.0	17	Nuc2bdudu	49841
81	1	77	78	-1	256	284	26.0	17	Nuc4ewwu	31687
82	1	82	79	-1	261	304	26.0	17	Nuc4ewwd	32607
83	1	84	86	-1	261	329	26.0	15	Nuc1edw	20213
84	1	85	80	-1	267	241	26.0	15	Nuc3buwdu	33564
85	1	80	84	-1	343	208	26.0	17	Nuc3ttbue	59643
86	1	86	89	-1	229	306	27.0	17	Nuc2bdudd	42538
87	1	87	90	-1	297	230	27.0	17	Nuc3buebd	42351
88	1	88	87	-1	315	209	27.0	15	Nuc3buebu	38876
