# Supplementary material for: A hybrid blob-slice model for accurate and efficient detection of fluorescence labeled nuclei in 3D
Source: BMC Bioinformatics. 2010 Nov 29;11:580. doi: 10.1186/1471-2105-11-580 (PMC3008706; doi:10.1186/1471-2105-11-580)
Supplement: Additional file 3 — Additional Data and Ground Truth. Computed nuclear positions and corrected ground truths for all example data contributing to Figure 4. Zip file contains data in Acetree format comma separated value text files. An explanation of the Acetree file format is included in readme.txt. [file 1471-2105-11-580-S3.ZIP › Data_And_Ground_Truth/celegans/unedited_stats/t135-nuclei]

1	1	70	73	87	286	281	25.0	19	Nuc4ewed	48135
2	1	3	1	-1	308	248	7.0	17	Nuc2tuwue	57424
3	1	4	3	-1	270	251	8.0	17	Nuc3bdwud	51315
4	1	2	4	-1	276	289	8.0	19	Nuc1weuu	56917
5	1	5	5	-1	293	222	8.0	19	Nuc3bdett	72300
6	1	7	7	-1	317	208	8.0	17	Nuc3tttud	48051
7	1	8	8	-1	324	232	8.0	17	Nuc2tueuw	50862
8	1	9	9	-1	341	212	8.0	17	Nuc2tueue	54454
9	1	10	10	-1	347	238	8.0	17	Nuc2tuede	51653
10	1	12	2	-1	268	321	9.0	15	Nuc1weud	32696
11	1	13	13	-1	289	326	9.0	17	Nuc1wede	42191
12	1	14	6	-1	292	271	9.0	17	Nuc2tuwuw	56399
13	1	6	14	-1	308	286	9.0	17	Nuc2tuwdt	54832
14	1	11	11	-1	238	307	10.0	17	Nuc1wwuu	46742
15	1	15	12	-1	254	339	10.0	17	Nuc1wwud	52177
16	1	16	15	-1	310	310	10.0	17	Nuc2tdwwew	46373
17	1	17	16	-1	326	264	10.0	19	Nuc2tuedw	92433
18	1	18	18	-1	230	279	11.0	17	Nuc2buwud	58996
19	1	19	20	-1	292	309	11.0	15	Nuc2tuwdb	47609
20	1	20	17	-1	330	295	11.0	17	Nuc2tdwwee	48196
21	1	26	22	-1	240	251	12.0	17	Nuc2buwuu	56535
22	1	22	19	-1	253	292	12.0	17	Nuc3bdwdd	47529
23	1	23	23	-1	262	260	12.0	17	Nuc3bdwdu	56483
24	1	24	24	-1	270	222	12.0	17	Nuc3bdwuu	50296
25	1	28	25	-1	296	198	12.0	17	Nuc3bdetb	51784
26	1	25	26	-1	304	244	12.0	17	Nuc3tttdd	49917
27	1	29	27	-1	328	194	12.0	17	Nuc3tttuu	49865
28	1	21	21	-1	340	282	12.0	17	Nuc2tdwettw	50962
29	1	31	29	-1	309	323	13.0	17	Nuc2tdwwwe	52974
30	1	27	28	-1	278	347	14.0	17	Nuc1wedw	47932
31	1	32	30	-1	348	218	14.0	17	Nuc3tbuut	62725
32	1	35	32	-1	235	346	15.0	17	Nuc1wwdt	53289
33	1	36	33	-1	253	231	15.0	17	Nuc2bueud	54485
34	1	30	34	-1	276	246	15.0	17	Nuc3bdebd	47410
35	1	37	35	-1	310	215	15.0	15	Nuc3tttdu	38852
36	1	33	40	-1	357	249	15.0	17	Nuc3tbdtb	49341
37	1	39	31	-1	222	294	16.0	17	Nuc2buwdu	57515
38	1	34	36	-1	226	324	16.0	17	Nuc2buwdd	56263
39	1	42	39	-1	355	266	16.0	17	Nuc2tdwette	53229
40	1	38	41	-1	364	230	16.0	15	Nuc3tbdtt	43962
41	1	43	37	-1	238	264	17.0	17	Nuc2buedt	66763
42	1	40	38	-1	262	355	17.0	17	Nuc1wwdb	54271
43	1	1	43	-1	268	273	17.0	21	Nuc4wew	100956
44	1	41	44	-1	277	307	17.0	19	Nuc4wwt	77355
45	1	44	45	-1	288	221	17.0	17	Nuc3bdebu	46534
46	1	45	46	-1	297	268	17.0	21	Nuc4wee	114217
47	1	46	47	-1	324	277	17.0	17	Nuc2tdwetbd	57651
48	1	48	49	-1	340	293	17.0	17	Nuc2tdwebe	73331
49	1	53	50	-1	299	199	18.0	17	Nuc3buett	65259
50	1	50	51	-1	314	234	18.0	15	Nuc3ttbdd	38426
51	1	51	48	-1	329	195	18.0	17	Nuc3ttbuw	61968
52	1	54	42	-1	251	310	19.0	19	Nuc4wwb	76150
53	1	49	52	-1	308	336	19.0	17	Nuc2tdwwww	63280
54	1	47	55	-1	334	251	19.0	17	Nuc2tdwetbu	55335
55	1	52	56	-1	211	312	20.0	15	Nuc2bddwd	40275
56	1	56	53	-1	320	317	20.0	17	Nuc2tdwebw	76790
57	1	57	54	-1	329	213	20.0	15	Nuc3ttbdu	42561
58	1	58	58	-1	212	288	21.0	15	Nuc2bddwu	47483
59	1	59	59	-1	215	329	21.0	15	Nuc2bddew	41846
60	1	60	60	-1	223	272	21.0	17	Nuc2bduud	68238
61	1	61	61	-1	247	237	21.0	17	Nuc2buedb	65161
62	1	55	62	-1	286	339	21.0	17	Nuc1eue	35331
63	1	62	57	-1	356	209	21.0	17	Nuc3tbuub	69165
64	1	64	66	-1	261	221	22.0	17	Nuc2bueuu	61808
65	1	65	68	-1	295	248	22.0	15	Nuc4eweu	27124
66	1	66	63	-1	334	285	22.0	19	Nuc4eede	69379
67	1	68	64	-1	357	229	22.0	17	Nuc3tbudu	68156
68	1	63	65	-1	254	347	23.0	19	Nuc1euw	55111
69	1	71	67	-1	291	205	23.0	17	Nuc3buwuu	57978
70	1	72	74	-1	310	300	23.0	17	Nuc4eedw	33274
71	1	67	69	-1	319	191	23.0	17	Nuc3buetb	62858
72	1	69	70	-1	231	335	24.0	17	Nuc2bddee	40912
73	1	76	72	-1	257	262	24.0	15	Nuc3buwdd	41093
74	1	79	82	-1	312	276	24.0	13	Nuc4eeudd	16686
75	1	73	75	-1	330	226	24.0	13	Nuc4eeuuu	19055
76	1	74	77	-1	349	260	24.0	17	Nuc3tbudd	61961
77	1	75	71	-1	241	251	25.0	17	Nuc2bduuu	51509
78	1	81	85	-1	256	284	25.0	17	Nuc4ewwu	33916
79	1	82	78	-1	263	304	25.0	17	Nuc4ewwd	31281
80	1	84	79	-1	269	243	25.0	15	Nuc3buwdu	34278
81	1	77	80	-1	278	227	25.0	15	Nuc3buwud	33262
82	1	78	81	-1	292	306	25.0	15	Nuc1ede	19327
83	1	73	83	-1	324	243	25.0	13	Nuc4eeuud	16630
84	1	85	76	-1	343	205	25.0	17	Nuc3ttbue	61422
85	1	80	84	-1	232	277	26.0	17	Nuc2bdudu	52187
86	1	83	86	-1	260	327	26.0	15	Nuc1edw	19292
87	1	88	88	-1	312	207	26.0	17	Nuc3buebu	54141
88	1	79	89	-1	321	260	26.0	15	Nuc4eeudu	22991
89	1	86	90	-1	230	304	27.0	17	Nuc2bdudd	41096
90	1	87	91	-1	298	229	27.0	15	Nuc3buebd	30471
