# Supplementary material for: A hybrid blob-slice model for accurate and efficient detection of fluorescence labeled nuclei in 3D
Source: BMC Bioinformatics. 2010 Nov 29;11:580. doi: 10.1186/1471-2105-11-580 (PMC3008706; doi:10.1186/1471-2105-11-580)
Supplement: Additional file 3 — Additional Data and Ground Truth. Computed nuclear positions and corrected ground truths for all example data contributing to Figure 4. Zip file contains data in Acetree format comma separated value text files. An explanation of the Acetree file format is included in readme.txt. [file 1471-2105-11-580-S3.ZIP › Data_And_Ground_Truth/celegans/unedited_stats/t136-nuclei]

1	1	2	1	-1	309	251	7.0	17	Nuc2tuwue	57768
2	1	10	2	-1	267	323	8.0	17	Nuc1weud	43279
3	1	3	3	-1	273	253	8.0	17	Nuc3bdwud	53571
4	1	4	4	-1	276	289	8.0	17	Nuc1weuu	38884
5	1	5	5	-1	293	224	8.0	19	Nuc3bdett	73314
6	1	12	6	-1	293	272	8.0	17	Nuc2tuwuw	58316
7	1	6	7	-1	320	210	8.0	17	Nuc3tttud	47313
8	1	7	8	-1	324	234	8.0	15	Nuc2tueuw	42571
9	1	8	9	-1	342	214	8.0	17	Nuc2tueue	56829
10	1	9	12	-1	347	240	8.0	17	Nuc2tuede	55297
11	1	14	10	-1	240	309	9.0	17	Nuc1wwuu	47558
12	1	15	13	-1	252	339	10.0	17	Nuc1wwud	53402
13	1	11	11	-1	289	327	10.0	17	Nuc1wede	41418
14	1	13	14	-1	307	287	10.0	17	Nuc2tuwdt	56489
15	1	16	21	-1	310	309	10.0	15	Nuc2tdwwew	37123
16	1	17	15	-1	328	262	10.0	17	Nuc2tuedw	63494
17	1	20	16	-1	330	294	10.0	15	Nuc2tdwwee	37283
18	1	18	17	-1	231	278	11.0	17	Nuc2buwud	56360
19	1	22	24	-1	254	292	11.0	17	Nuc3bdwdd	43950
20	1	19	20	-1	291	310	11.0	15	Nuc2tuwdb	50751
21	1	28	23	-1	341	281	11.0	17	Nuc2tdwettw	52812
22	1	21	18	-1	242	250	12.0	17	Nuc2buwuu	57136
23	1	23	19	-1	262	263	12.0	17	Nuc3bdwdu	51766
24	1	24	25	-1	272	222	12.0	17	Nuc3bdwuu	51643
25	1	25	26	-1	293	200	12.0	17	Nuc3bdetb	52934
26	1	26	27	-1	306	245	12.0	17	Nuc3tttdd	51697
27	1	27	22	-1	326	194	12.0	17	Nuc3tttuu	52079
28	1	30	28	-1	278	348	13.0	17	Nuc1wedw	47117
29	1	29	29	-1	308	323	13.0	17	Nuc2tdwwwe	53200
30	1	31	31	-1	349	218	14.0	17	Nuc3tbuut	61825
31	1	37	32	-1	222	293	15.0	17	Nuc2buwdu	62877
32	1	32	36	-1	235	344	15.0	17	Nuc1wwdt	52443
33	1	33	33	-1	254	230	15.0	17	Nuc2bueud	53603
34	1	34	34	-1	275	248	15.0	17	Nuc3bdebd	46546
35	1	35	30	-1	309	218	15.0	15	Nuc3tttdu	40278
36	1	38	35	-1	226	322	16.0	17	Nuc2buwdd	58198
37	1	41	40	-1	239	263	16.0	17	Nuc2buedt	65225
38	1	42	37	-1	261	353	16.0	17	Nuc1wwdb	57095
39	1	39	38	-1	355	267	16.0	15	Nuc2tdwette	41485
40	1	36	50	-1	356	249	16.0	15	Nuc3tbdtb	42448
41	1	40	39	-1	364	231	16.0	15	Nuc3tbdtt	42313
42	1	52	41	-1	251	308	17.0	19	Nuc4wwb	67697
43	1	43	42	-1	269	273	17.0	19	Nuc4wew	73819
44	1	44	43	-1	277	310	17.0	21	Nuc4wwt	102387
45	1	45	44	-1	288	222	17.0	17	Nuc3bdebu	48922
46	1	46	45	-1	296	269	17.0	21	Nuc4wee	109510
47	1	47	47	-1	324	279	17.0	17	Nuc2tdwetbd	60822
48	1	51	48	-1	328	195	17.0	17	Nuc3ttbuw	60015
49	1	48	49	-1	340	293	17.0	17	Nuc2tdwebe	72341
50	1	49	46	-1	299	200	18.0	17	Nuc3buett	62741
51	1	50	51	-1	315	235	18.0	15	Nuc3ttbdd	38562
52	1	53	52	-1	309	335	19.0	15	Nuc2tdwwww	48627
53	1	56	57	-1	321	317	19.0	17	Nuc2tdwebw	74996
54	1	57	53	-1	327	211	19.0	15	Nuc3ttbdu	44797
55	1	54	58	-1	332	252	19.0	17	Nuc2tdwetbu	53520
56	1	55	54	-1	213	310	20.0	15	Nuc2bddwd	40596
57	1	63	59	-1	356	208	20.0	17	Nuc3tbuub	71160
58	1	58	55	-1	213	288	21.0	15	Nuc2bddwu	47484
59	1	59	60	-1	215	327	21.0	15	Nuc2bddew	43734
60	1	60	61	-1	222	271	21.0	15	Nuc2bduud	50535
61	1	61	56	-1	247	236	21.0	17	Nuc2buedb	68267
62	1	62	62	-1	288	339	21.0	19	Nuc1eue	59637
63	1	66	64	-1	330	286	22.0	17	Nuc4eede	44164
64	1	67	72	-1	357	227	22.0	17	Nuc3tbudu	74491
65	1	68	65	-1	251	349	23.0	19	Nuc1euw	52384
66	1	64	63	-1	261	222	23.0	15	Nuc2bueuu	45722
67	1	69	66	-1	290	203	23.0	17	Nuc3buwuu	60264
68	1	65	67	68	296	249	23.0	15	Nuc4eweu	30168
69	1	71	70	-1	318	191	23.0	17	Nuc3buetb	65972
70	1	72	76	-1	229	335	24.0	17	Nuc2bddee	46319
71	1	77	73	-1	239	251	24.0	15	Nuc2bduuu	44086
72	1	73	74	-1	256	261	24.0	15	Nuc3buwdd	44115
73	1	1	80	-1	290	270	24.0	13	Nuc4ewedu	17129
74	1	70	69	-1	309	305	24.0	17	Nuc4eedw	35210
75	1	75	75	-1	332	222	24.0	13	Nuc4eeuuu	20451
76	1	84	71	-1	345	202	24.0	17	Nuc3ttbue	61601
77	1	76	85	-1	349	259	24.0	17	Nuc3tbudd	63045
78	1	79	78	-1	261	306	25.0	17	Nuc4ewwd	33939
79	1	80	79	-1	269	244	25.0	15	Nuc3buwdu	29432
80	1	81	91	-1	279	226	25.0	15	Nuc3buwud	34228
81	1	82	81	-1	291	309	25.0	15	Nuc1ede	20369
82	1	74	82	-1	309	281	25.0	15	Nuc4eeudd	22655
83	1	83	89	-1	324	243	25.0	15	Nuc4eeuud	21369
84	1	85	86	-1	232	277	26.0	17	Nuc2bdudu	54251
85	1	78	77	-1	257	282	26.0	17	Nuc4ewwu	31847
86	1	86	87	-1	259	329	26.0	17	Nuc1edw	26105
87	1	1	88	-1	282	290	26.0	13	Nuc4ewedd	14318
88	1	87	83	-1	313	205	26.0	17	Nuc3buebu	61084
89	1	88	84	-1	321	262	26.0	15	Nuc4eeudu	21402
90	1	89	90	-1	229	304	27.0	17	Nuc2bdudd	41515
91	1	90	92	-1	302	227	27.0	17	Nuc3buebd	39912
