# Supplementary material for: A hybrid blob-slice model for accurate and efficient detection of fluorescence labeled nuclei in 3D
Source: BMC Bioinformatics. 2010 Nov 29;11:580. doi: 10.1186/1471-2105-11-580 (PMC3008706; doi:10.1186/1471-2105-11-580)
Supplement: Additional file 3 — Additional Data and Ground Truth. Computed nuclear positions and corrected ground truths for all example data contributing to Figure 4. Zip file contains data in Acetree format comma separated value text files. An explanation of the Acetree file format is included in readme.txt. [file 1471-2105-11-580-S3.ZIP › Data_And_Ground_Truth/celegans/unedited_stats/t137-nuclei]

1	1	1	1	-1	310	252	7.0	17	Nuc2tuwue	56389
2	1	2	2	-1	267	324	8.0	17	Nuc1weud	41244
3	1	3	3	-1	274	253	8.0	17	Nuc3bdwud	54103
4	1	4	4	-1	276	289	8.0	17	Nuc1weuu	39130
5	1	5	5	-1	293	222	8.0	19	Nuc3bdett	74128
6	1	6	9	-1	293	272	8.0	17	Nuc2tuwuw	59975
7	1	7	6	-1	319	213	8.0	17	Nuc3tttud	49329
8	1	8	7	-1	323	236	8.0	17	Nuc2tueuw	53076
9	1	9	8	-1	342	216	8.0	17	Nuc2tueue	55324
10	1	11	11	-1	240	309	9.0	19	Nuc1wwuu	72131
11	1	13	13	-1	288	326	9.0	17	Nuc1wede	42774
12	1	10	10	-1	348	241	9.0	17	Nuc2tuede	56463
13	1	12	12	-1	249	339	10.0	17	Nuc1wwud	52327
14	1	14	14	-1	308	286	10.0	17	Nuc2tuwdt	59277
15	1	16	21	-1	328	262	10.0	19	Nuc2tuedw	96342
16	1	17	22	-1	329	293	10.0	17	Nuc2tdwwee	49475
17	1	18	15	-1	231	277	11.0	17	Nuc2buwud	60256
18	1	22	16	-1	242	249	11.0	17	Nuc2buwuu	60483
19	1	23	17	-1	261	263	11.0	17	Nuc3bdwdu	54699
20	1	20	19	-1	293	309	11.0	15	Nuc2tuwdb	49867
21	1	15	26	-1	312	310	11.0	17	Nuc2tdwwew	46271
22	1	27	20	-1	328	195	11.0	17	Nuc3tttuu	50079
23	1	21	27	-1	341	280	11.0	15	Nuc2tdwettw	38398
24	1	19	23	-1	254	291	12.0	17	Nuc3bdwdd	44435
25	1	24	18	-1	273	219	12.0	17	Nuc3bdwuu	53073
26	1	25	24	-1	294	198	12.0	17	Nuc3bdetb	55604
27	1	26	25	-1	305	245	12.0	17	Nuc3tttdd	52096
28	1	28	28	-1	277	346	13.0	17	Nuc1wedw	49246
29	1	29	29	-1	308	322	13.0	17	Nuc2tdwwwe	52094
30	1	35	31	-1	309	219	14.0	15	Nuc3tttdu	39234
31	1	30	32	-1	350	218	14.0	17	Nuc3tbuut	60653
32	1	31	33	-1	223	295	15.0	17	Nuc2buwdu	58996
33	1	33	34	-1	254	230	15.0	17	Nuc2bueud	56533
34	1	34	30	-1	274	247	15.0	17	Nuc3bdebd	47223
35	1	36	35	-1	227	324	16.0	15	Nuc2buwdd	44215
36	1	32	36	-1	236	346	16.0	17	Nuc1wwdt	52999
37	1	38	37	-1	262	352	16.0	17	Nuc1wwdb	58912
38	1	39	51	-1	354	267	16.0	15	Nuc2tdwette	42444
39	1	41	46	-1	364	231	16.0	15	Nuc3tbdtt	45744
40	1	37	39	-1	238	264	17.0	17	Nuc2buedt	68183
41	1	42	40	-1	250	309	17.0	19	Nuc4wwb	70423
42	1	43	41	-1	268	274	17.0	21	Nuc4wew	96201
43	1	44	47	-1	277	309	17.0	21	Nuc4wwt	98428
44	1	45	42	-1	288	222	17.0	17	Nuc3bdebu	48439
45	1	46	43	-1	295	269	17.0	21	Nuc4wee	104784
46	1	50	48	-1	300	199	17.0	17	Nuc3buett	58155
47	1	47	44	-1	325	277	17.0	17	Nuc2tdwetbd	68374
48	1	48	38	-1	326	193	17.0	17	Nuc3ttbuw	60866
49	1	49	55	-1	339	292	17.0	17	Nuc2tdwebe	73227
50	1	40	45	-1	355	249	17.0	15	Nuc3tbdtb	42734
51	1	51	49	-1	315	234	18.0	15	Nuc3ttbdd	38884
52	1	52	53	-1	309	334	19.0	15	Nuc2tdwwww	45499
53	1	54	50	-1	329	211	19.0	17	Nuc3ttbdu	55462
54	1	56	56	-1	211	309	20.0	15	Nuc2bddwd	41366
55	1	58	57	-1	213	287	20.0	15	Nuc2bddwu	47267
56	1	61	52	-1	248	235	20.0	17	Nuc2buedb	65704
57	1	53	58	-1	322	314	20.0	17	Nuc2tdwebw	70776
58	1	55	54	-1	334	251	20.0	17	Nuc2tdwetbu	50605
59	1	57	59	-1	356	207	20.0	15	Nuc3tbuub	55855
60	1	59	60	-1	215	327	21.0	17	Nuc2bddew	53767
61	1	60	61	-1	224	271	21.0	17	Nuc2bduud	66828
62	1	62	63	-1	288	338	21.0	17	Nuc1eue	38424
63	1	66	62	-1	261	220	22.0	17	Nuc2bueuu	61790
64	1	63	75	-1	325	284	22.0	15	Nuc4eede	32236
65	1	65	65	-1	253	349	23.0	19	Nuc1euw	55650
66	1	67	69	-1	288	204	23.0	17	Nuc3buwuu	63161
67	1	68	70	-1	293	253	23.0	13	Nuc4eweud	17301
68	1	68	71	-1	300	237	23.0	13	Nuc4eweuu	17489
69	1	74	72	-1	306	303	23.0	17	Nuc4eedw	34979
70	1	69	66	-1	320	191	23.0	15	Nuc3buetb	49523
71	1	76	67	-1	344	199	23.0	17	Nuc3ttbue	65352
72	1	64	73	-1	357	227	23.0	17	Nuc3tbudu	71293
73	1	71	68	-1	238	249	24.0	17	Nuc2bduuu	59723
74	1	72	64	-1	254	260	24.0	15	Nuc3buwdd	41100
75	1	75	76	-1	331	220	24.0	15	Nuc4eeuuu	28461
76	1	70	77	-1	231	333	25.0	17	Nuc2bddee	38141
77	1	85	79	-1	256	281	25.0	17	Nuc4ewwu	33261
78	1	78	80	-1	258	306	25.0	17	Nuc4ewwd	35131
79	1	79	74	-1	268	242	25.0	15	Nuc3buwdu	33101
80	1	73	83	-1	286	268	25.0	15	Nuc4ewedu	20338
81	1	81	84	-1	288	308	25.0	15	Nuc1ede	21224
82	1	82	85	-1	303	279	25.0	13	Nuc4eeudd	15436
83	1	88	86	-1	311	204	25.0	17	Nuc3buebu	62508
84	1	89	89	-1	319	260	25.0	15	Nuc4eeudu	21871
85	1	77	91	-1	347	261	25.0	17	Nuc3tbudd	61203
86	1	84	88	-1	231	276	26.0	17	Nuc2bdudu	55427
87	1	86	78	-1	256	327	26.0	17	Nuc1edw	25817
88	1	87	82	-1	278	290	26.0	13	Nuc4ewedd	13728
89	1	83	90	-1	323	242	26.0	15	Nuc4eeuud	20983
90	1	90	87	-1	228	302	27.0	17	Nuc2bdudd	42109
91	1	80	81	-1	276	226	27.0	17	Nuc3buwud	40476
92	1	91	92	-1	302	222	27.0	17	Nuc3buebd	37566
