# Supplementary material for: A hybrid blob-slice model for accurate and efficient detection of fluorescence labeled nuclei in 3D
Source: BMC Bioinformatics. 2010 Nov 29;11:580. doi: 10.1186/1471-2105-11-580 (PMC3008706; doi:10.1186/1471-2105-11-580)
Supplement: Additional file 3 — Additional Data and Ground Truth. Computed nuclear positions and corrected ground truths for all example data contributing to Figure 4. Zip file contains data in Acetree format comma separated value text files. An explanation of the Acetree file format is included in readme.txt. [file 1471-2105-11-580-S3.ZIP › Data_And_Ground_Truth/celegans/unedited_stats/t138-nuclei]

1	1	1	3	-1	314	255	7.0	17	Nuc2tuwue	57462
2	1	2	1	-1	269	323	8.0	15	Nuc1weud	33231
3	1	3	2	-1	276	255	8.0	17	Nuc3bdwud	52375
4	1	4	4	-1	278	290	8.0	19	Nuc1weuu	57832
5	1	5	5	-1	293	224	8.0	17	Nuc3bdett	47613
6	1	7	10	-1	320	216	8.0	17	Nuc3tttud	48831
7	1	8	6	-1	327	238	8.0	17	Nuc2tueuw	53681
8	1	9	7	-1	346	220	8.0	17	Nuc2tueue	53404
9	1	6	9	-1	296	273	9.0	17	Nuc2tuwuw	56912
10	1	12	11	-1	349	244	9.0	17	Nuc2tuede	63439
11	1	10	8	-1	240	310	10.0	19	Nuc1wwuu	75446
12	1	13	13	-1	252	340	10.0	19	Nuc1wwud	77658
13	1	11	15	-1	289	326	10.0	17	Nuc1wede	46088
14	1	14	21	-1	309	288	10.0	17	Nuc2tuwdt	58373
15	1	17	17	-1	231	279	11.0	17	Nuc2buwud	57742
16	1	18	12	-1	243	252	11.0	17	Nuc2buwuu	58379
17	1	19	14	-1	262	265	11.0	17	Nuc3bdwdu	51983
18	1	25	19	-1	274	220	11.0	17	Nuc3bdwuu	50656
19	1	20	20	-1	295	309	11.0	15	Nuc2tuwdb	49894
20	1	22	16	-1	328	199	11.0	17	Nuc3tttuu	51823
21	1	15	22	-1	328	264	11.0	17	Nuc2tuedw	67724
22	1	16	25	-1	332	293	11.0	15	Nuc2tdwwee	40550
23	1	24	18	-1	255	291	12.0	17	Nuc3bdwdd	47970
24	1	26	23	-1	297	198	12.0	17	Nuc3bdetb	55043
25	1	27	24	-1	305	244	12.0	17	Nuc3tttdd	53491
26	1	21	26	-1	315	309	12.0	15	Nuc2tdwwew	40071
27	1	23	27	-1	343	280	12.0	17	Nuc2tdwettw	53494
28	1	28	30	-1	279	346	13.0	17	Nuc1wedw	50318
29	1	29	32	-1	308	324	13.0	15	Nuc2tdwwwe	40981
30	1	34	29	-1	275	248	14.0	17	Nuc3bdebd	46479
31	1	30	31	-1	310	220	14.0	17	Nuc3tttdu	48368
32	1	31	35	-1	352	217	14.0	17	Nuc3tbuut	62088
33	1	32	33	-1	223	296	15.0	17	Nuc2buwdu	60191
34	1	33	28	-1	257	227	15.0	17	Nuc2bueud	53002
35	1	35	36	-1	225	325	16.0	17	Nuc2buwdd	56659
36	1	36	34	-1	235	345	16.0	17	Nuc1wwdt	49975
37	1	37	38	-1	261	350	16.0	17	Nuc1wwdb	57488
38	1	48	40	-1	326	193	16.0	17	Nuc3ttbuw	57774
39	1	40	37	-1	237	262	17.0	17	Nuc2buedt	67020
40	1	41	41	-1	250	309	17.0	21	Nuc4wwb	99808
41	1	42	42	-1	268	274	17.0	21	Nuc4wew	100750
42	1	44	39	-1	288	225	17.0	17	Nuc3bdebu	46679
43	1	45	43	-1	295	269	17.0	21	Nuc4wee	102258
44	1	47	44	-1	326	277	17.0	17	Nuc2tdwetbd	63616
45	1	50	45	-1	355	249	17.0	15	Nuc3tbdtb	41422
46	1	39	46	-1	365	232	17.0	15	Nuc3tbdtt	44519
47	1	43	48	-1	278	309	18.0	19	Nuc4wwt	74659
48	1	46	49	-1	299	199	18.0	17	Nuc3buett	65000
49	1	51	50	-1	317	232	18.0	15	Nuc3ttbdd	38798
50	1	53	51	-1	326	210	18.0	15	Nuc3ttbdu	44762
51	1	38	52	-1	355	267	18.0	15	Nuc2tdwette	41935
52	1	56	47	-1	248	234	19.0	17	Nuc2buedb	63973
53	1	52	56	-1	311	332	19.0	17	Nuc2tdwwww	60343
54	1	58	58	-1	333	251	19.0	17	Nuc2tdwetbu	54041
55	1	49	59	-1	341	291	19.0	15	Nuc2tdwebe	51413
56	1	54	54	-1	212	309	20.0	15	Nuc2bddwd	42419
57	1	55	53	-1	214	287	20.0	15	Nuc2bddwu	44878
58	1	57	57	-1	323	312	20.0	17	Nuc2tdwebw	72581
59	1	59	60	-1	356	208	20.0	17	Nuc3tbuub	69205
60	1	60	61	-1	214	327	21.0	15	Nuc2bddew	44577
61	1	61	55	-1	225	269	21.0	17	Nuc2bduud	67915
62	1	63	62	-1	262	219	21.0	15	Nuc2bueuu	45047
63	1	62	70	-1	289	336	21.0	19	Nuc1eue	51427
64	1	74	64	-1	253	259	22.0	15	Nuc3buwdd	40881
65	1	65	63	-1	254	349	22.0	19	Nuc1euw	55507
66	1	70	67	-1	318	191	22.0	17	Nuc3buetb	67332
67	1	71	68	-1	344	198	22.0	17	Nuc3ttbue	61339
68	1	73	69	-1	240	246	23.0	17	Nuc2bduuu	60301
69	1	66	65	-1	286	206	23.0	17	Nuc3buwuu	60269
70	1	67	71	-1	292	256	23.0	13	Nuc4eweud	16566
71	1	68	66	-1	299	236	23.0	15	Nuc4eweuu	24676
72	1	69	77	-1	305	304	23.0	15	Nuc4eedw	24538
73	1	72	73	-1	355	226	23.0	17	Nuc3tbudu	66619
74	1	79	75	-1	268	243	24.0	15	Nuc3buwdu	34463
75	1	64	72	78	323	284	24.0	15	Nuc4eede	30077
76	1	75	79	-1	331	218	24.0	15	Nuc4eeuuu	26349
77	1	76	80	-1	230	333	25.0	17	Nuc2bddee	40965
78	1	87	74	-1	255	327	25.0	17	Nuc1edw	27704
79	1	77	82	-1	256	279	25.0	15	Nuc4ewwu	26898
80	1	78	83	-1	256	307	25.0	17	Nuc4ewwd	31847
81	1	91	90	-1	276	228	25.0	15	Nuc3buwud	31197
82	1	88	84	-1	277	291	25.0	13	Nuc4ewedd	13270
83	1	80	85	-1	285	269	25.0	15	Nuc4ewedu	20744
84	1	81	76	-1	285	307	25.0	15	Nuc1ede	20594
85	1	82	86	-1	299	278	25.0	15	Nuc4eeudd	20718
86	1	83	87	-1	310	203	25.0	17	Nuc3buebu	61660
87	1	90	92	-1	227	299	26.0	17	Nuc2bdudd	43340
88	1	86	81	-1	232	275	26.0	17	Nuc2bdudu	52376
89	1	84	88	-1	316	259	26.0	15	Nuc4eeudu	20582
90	1	89	89	-1	323	240	26.0	15	Nuc4eeuud	19681
91	1	85	91	-1	344	260	26.0	17	Nuc3tbudd	58703
92	1	92	93	-1	299	221	27.0	17	Nuc3buebd	37886
