# Supplementary material for: A hybrid blob-slice model for accurate and efficient detection of fluorescence labeled nuclei in 3D
Source: BMC Bioinformatics. 2010 Nov 29;11:580. doi: 10.1186/1471-2105-11-580 (PMC3008706; doi:10.1186/1471-2105-11-580)
Supplement: Additional file 3 — Additional Data and Ground Truth. Computed nuclear positions and corrected ground truths for all example data contributing to Figure 4. Zip file contains data in Acetree format comma separated value text files. An explanation of the Acetree file format is included in readme.txt. [file 1471-2105-11-580-S3.ZIP › Data_And_Ground_Truth/celegans/unedited_stats/t139-nuclei]

1	1	2	2	-1	272	324	7.0	17	Nuc1weud	40842
2	1	3	3	-1	279	255	7.0	17	Nuc3bdwud	49743
3	1	1	5	-1	317	256	7.0	17	Nuc2tuwue	59116
4	1	4	8	-1	281	291	8.0	19	Nuc1weuu	62795
5	1	5	4	-1	296	225	8.0	19	Nuc3bdett	70694
6	1	7	7	-1	328	239	8.0	15	Nuc2tueuw	41880
7	1	8	10	-1	348	219	8.0	17	Nuc2tueue	57014
8	1	11	1	-1	242	312	9.0	19	Nuc1wwuu	77124
9	1	9	9	-1	299	274	9.0	17	Nuc2tuwuw	58021
10	1	6	6	-1	321	219	9.0	17	Nuc3tttud	45933
11	1	10	15	-1	350	245	9.0	17	Nuc2tuede	62533
12	1	16	11	-1	245	253	10.0	17	Nuc2buwuu	57274
13	1	12	12	-1	253	341	10.0	17	Nuc1wwud	52764
14	1	17	13	-1	262	266	10.0	17	Nuc3bdwdu	56342
15	1	13	19	-1	291	329	10.0	17	Nuc1wede	44890
16	1	20	22	-1	330	199	10.0	17	Nuc3tttuu	49825
17	1	15	16	-1	229	281	11.0	17	Nuc2buwud	59741
18	1	23	17	-1	256	291	11.0	17	Nuc3bdwdd	49147
19	1	18	18	-1	276	223	11.0	17	Nuc3bdwuu	53842
20	1	19	20	-1	298	312	11.0	15	Nuc2tuwdb	50643
21	1	14	14	-1	311	290	11.0	17	Nuc2tuwdt	59440
22	1	21	24	-1	330	266	11.0	17	Nuc2tuedw	67627
23	1	24	21	-1	298	198	12.0	17	Nuc3bdetb	54271
24	1	25	23	-1	308	248	12.0	17	Nuc3tttdd	52935
25	1	22	25	-1	334	293	12.0	17	Nuc2tdwwee	51029
26	1	26	31	-1	317	310	13.0	15	Nuc2tdwwew	38372
27	1	27	32	-1	344	281	13.0	15	Nuc2tdwettw	40959
28	1	34	26	-1	257	228	14.0	17	Nuc2bueud	56350
29	1	30	27	-1	276	249	14.0	15	Nuc3bdebd	36943
30	1	28	28	-1	279	349	14.0	15	Nuc1wedw	37732
31	1	31	30	-1	310	220	14.0	15	Nuc3tttdu	36875
32	1	29	29	-1	310	325	14.0	15	Nuc2tdwwwe	41377
33	1	33	33	-1	223	297	15.0	17	Nuc2buwdu	61694
34	1	36	35	-1	234	343	15.0	17	Nuc1wwdt	52825
35	1	32	36	-1	349	218	15.0	17	Nuc3tbuut	65468
36	1	35	34	-1	226	324	16.0	15	Nuc2buwdd	46255
37	1	39	37	-1	239	262	16.0	19	Nuc2buedt	99647
38	1	37	38	-1	260	350	16.0	17	Nuc1wwdb	54505
39	1	42	39	-1	286	226	16.0	17	Nuc3bdebu	47206
40	1	38	40	-1	327	193	16.0	17	Nuc3ttbuw	58396
41	1	40	42	-1	250	309	17.0	19	Nuc4wwb	77553
42	1	41	43	-1	267	273	17.0	21	Nuc4wew	107706
43	1	43	48	-1	296	270	17.0	21	Nuc4wee	101714
44	1	44	46	-1	326	275	17.0	17	Nuc2tdwetbd	61448
45	1	45	52	-1	354	247	17.0	15	Nuc3tbdtb	43124
46	1	46	47	-1	365	230	17.0	15	Nuc3tbdtt	40053
47	1	52	41	-1	248	235	18.0	17	Nuc2buedb	65994
48	1	47	44	-1	278	309	18.0	19	Nuc4wwt	73338
49	1	48	45	-1	297	200	18.0	17	Nuc3buett	63397
50	1	49	49	-1	316	233	18.0	17	Nuc3ttbdd	54315
51	1	50	57	-1	324	209	18.0	15	Nuc3ttbdu	43063
52	1	51	50	-1	356	265	18.0	17	Nuc2tdwette	56899
53	1	57	51	-1	214	284	19.0	15	Nuc2bddwu	43704
54	1	56	54	-1	213	307	20.0	17	Nuc2bddwd	55146
55	1	61	61	-1	227	269	20.0	17	Nuc2bduud	64727
56	1	53	56	-1	309	333	20.0	17	Nuc2tdwwww	68222
57	1	58	58	-1	324	312	20.0	17	Nuc2tdwebw	70839
58	1	54	59	-1	334	251	20.0	17	Nuc2tdwetbu	58800
59	1	55	60	-1	341	289	20.0	17	Nuc2tdwebe	70885
60	1	59	64	-1	355	207	20.0	15	Nuc3tbuub	54531
61	1	60	53	-1	213	326	21.0	15	Nuc2bddew	44907
62	1	62	55	-1	260	220	21.0	17	Nuc2bueuu	63257
63	1	65	70	-1	251	347	22.0	19	Nuc1euw	57628
64	1	64	66	-1	254	257	22.0	17	Nuc3buwdd	62442
65	1	69	67	-1	284	206	22.0	17	Nuc3buwuu	54567
66	1	71	74	-1	298	236	22.0	15	Nuc4eweuu	23292
67	1	66	63	-1	317	192	22.0	17	Nuc3buetb	64593
68	1	67	69	-1	341	196	22.0	15	Nuc3ttbue	46382
69	1	68	65	-1	239	246	23.0	17	Nuc2bduuu	67240
70	1	63	62	73	287	333	23.0	17	Nuc1eue	31112
71	1	70	68	-1	291	256	23.0	15	Nuc4eweud	23971
72	1	75	80	-1	318	289	23.0	13	Nuc4eeded	20002
73	1	73	75	-1	355	226	23.0	17	Nuc3tbudu	72260
74	1	78	84	-1	254	326	24.0	15	Nuc1edw	20503
75	1	74	71	-1	264	242	24.0	17	Nuc3buwdu	49397
76	1	84	72	-1	283	305	24.0	15	Nuc1ede	21535
77	1	72	77	78	302	304	24.0	15	Nuc4eedw	24615
78	1	75	81	-1	325	275	24.0	13	Nuc4eedeu	16960
79	1	76	82	-1	330	217	24.0	15	Nuc4eeuuu	27220
80	1	77	76	-1	228	332	25.0	17	Nuc2bddee	41752
81	1	88	83	-1	230	273	25.0	17	Nuc2bdudu	54377
82	1	79	86	-1	255	278	25.0	15	Nuc4ewwu	26015
83	1	80	85	-1	256	306	25.0	15	Nuc4ewwd	24911
84	1	82	92	-1	274	292	25.0	15	Nuc4ewedd	18940
85	1	83	87	-1	286	268	25.0	15	Nuc4ewedu	21063
86	1	85	88	-1	299	279	25.0	15	Nuc4eeudd	22144
87	1	86	89	-1	308	203	25.0	17	Nuc3buebu	62290
88	1	89	79	-1	315	257	25.0	15	Nuc4eeudu	19446
89	1	90	90	-1	318	237	25.0	15	Nuc4eeuud	19792
90	1	81	91	-1	275	230	26.0	15	Nuc3buwud	31783
91	1	91	93	-1	344	257	26.0	17	Nuc3tbudd	55175
92	1	87	94	-1	228	297	27.0	17	Nuc2bdudd	44573
93	1	92	95	-1	295	221	27.0	15	Nuc3buebd	28008
