# Supplementary material for: A hybrid blob-slice model for accurate and efficient detection of fluorescence labeled nuclei in 3D
Source: BMC Bioinformatics. 2010 Nov 29;11:580. doi: 10.1186/1471-2105-11-580 (PMC3008706; doi:10.1186/1471-2105-11-580)
Supplement: Additional file 3 — Additional Data and Ground Truth. Computed nuclear positions and corrected ground truths for all example data contributing to Figure 4. Zip file contains data in Acetree format comma separated value text files. An explanation of the Acetree file format is included in readme.txt. [file 1471-2105-11-580-S3.ZIP › Data_And_Ground_Truth/celegans/unedited_stats/t140-nuclei]

1	1	8	10	-1	241	310	8.0	19	Nuc1wwuu	72205
2	1	1	4	-1	273	325	8.0	17	Nuc1weud	42630
3	1	2	14	-1	281	257	8.0	17	Nuc3bdwud	47305
4	1	5	6	-1	298	226	8.0	19	Nuc3bdett	72268
5	1	3	3	-1	317	257	8.0	17	Nuc2tuwue	61009
6	1	10	8	-1	323	220	8.0	17	Nuc3tttud	47644
7	1	6	9	-1	331	239	8.0	15	Nuc2tueuw	42153
8	1	4	5	-1	282	293	9.0	17	Nuc1weuu	38085
9	1	9	7	-1	301	276	9.0	17	Nuc2tuwuw	59033
10	1	7	15	-1	348	219	9.0	17	Nuc2tueue	54725
11	1	12	11	-1	246	253	10.0	17	Nuc2buwuu	57517
12	1	13	12	-1	254	340	10.0	19	Nuc1wwud	80099
13	1	14	13	-1	263	268	10.0	17	Nuc3bdwdu	52920
14	1	21	17	-1	311	293	10.0	17	Nuc2tuwdt	59937
15	1	11	18	-1	352	244	10.0	17	Nuc2tuede	62673
16	1	17	19	-1	232	280	11.0	17	Nuc2buwud	58506
17	1	18	20	-1	257	292	11.0	17	Nuc3bdwdd	47109
18	1	19	16	-1	278	224	11.0	17	Nuc3bdwuu	50432
19	1	15	24	-1	292	331	11.0	17	Nuc1wede	45645
20	1	20	22	-1	298	314	11.0	15	Nuc2tuwdb	50846
21	1	23	21	-1	300	200	11.0	17	Nuc3bdetb	54071
22	1	16	23	-1	332	198	11.0	17	Nuc3tttuu	49291
23	1	24	25	-1	309	247	12.0	17	Nuc3tttdd	53701
24	1	22	26	-1	330	264	12.0	19	Nuc2tuedw	106850
25	1	25	27	-1	333	293	12.0	15	Nuc2tdwwee	41935
26	1	28	28	-1	258	229	14.0	17	Nuc2bueud	53925
27	1	29	30	-1	277	250	14.0	17	Nuc3bdebd	50026
28	1	30	31	-1	280	349	14.0	17	Nuc1wedw	49425
29	1	32	38	-1	310	325	14.0	17	Nuc2tdwwwe	50991
30	1	31	32	-1	311	223	14.0	17	Nuc3tttdu	45512
31	1	26	39	-1	319	310	14.0	15	Nuc2tdwwew	40887
32	1	27	33	-1	345	280	14.0	17	Nuc2tdwettw	49015
33	1	33	34	-1	224	296	15.0	17	Nuc2buwdu	59279
34	1	36	35	-1	225	323	15.0	17	Nuc2buwdd	58598
35	1	34	29	-1	235	344	15.0	17	Nuc1wwdt	50522
36	1	35	42	-1	347	220	15.0	17	Nuc3tbuut	62909
37	1	37	36	-1	238	263	16.0	17	Nuc2buedt	67755
38	1	38	37	-1	260	350	16.0	17	Nuc1wwdb	56665
39	1	39	40	-1	286	225	16.0	17	Nuc3bdebu	48375
40	1	40	41	-1	327	196	16.0	17	Nuc3ttbuw	57308
41	1	47	43	-1	248	237	17.0	17	Nuc2buedb	67333
42	1	41	44	-1	250	309	17.0	19	Nuc4wwb	77026
43	1	42	45	-1	267	274	17.0	21	Nuc4wew	105410
44	1	48	46	-1	279	308	17.0	21	Nuc4wwt	98065
45	1	49	47	-1	296	201	17.0	17	Nuc3buett	62292
46	1	44	52	-1	326	274	17.0	17	Nuc2tdwetbd	61088
47	1	46	49	-1	365	230	17.0	15	Nuc3tbdtt	42407
48	1	43	48	-1	297	271	18.0	21	Nuc4wee	106060
49	1	50	50	-1	316	234	18.0	15	Nuc3ttbdd	39782
50	1	52	54	-1	357	264	18.0	17	Nuc2tdwette	56721
51	1	53	56	-1	215	284	19.0	15	Nuc2bddwu	45010
52	1	45	53	-1	353	247	19.0	15	Nuc3tbdtb	43892
53	1	61	55	-1	212	323	20.0	15	Nuc2bddew	48782
54	1	54	60	-1	214	306	20.0	15	Nuc2bddwd	44132
55	1	62	57	-1	262	219	20.0	17	Nuc2bueuu	59179
56	1	56	58	-1	309	334	20.0	17	Nuc2tdwwww	64701
57	1	51	51	-1	321	208	20.0	15	Nuc3ttbdu	45208
58	1	57	64	-1	325	311	20.0	17	Nuc2tdwebw	73187
59	1	58	59	-1	333	250	20.0	17	Nuc2tdwetbu	55738
60	1	59	66	-1	342	287	20.0	17	Nuc2tdwebe	69799
61	1	55	61	-1	229	268	21.0	17	Nuc2bduud	67526
62	1	70	62	-1	282	341	21.0	15	Nuc1euet	19869
63	1	67	63	-1	311	190	21.0	17	Nuc3buetb	60439
64	1	60	71	-1	353	206	21.0	15	Nuc3tbuub	54157
65	1	69	72	-1	240	244	22.0	17	Nuc2bduuu	66131
66	1	64	67	-1	253	259	22.0	15	Nuc3buwdd	46028
67	1	65	73	-1	283	205	22.0	17	Nuc3buwuu	59175
68	1	71	69	-1	291	258	22.0	15	Nuc4eweud	24092
69	1	68	65	-1	339	194	22.0	17	Nuc3ttbue	60073
70	1	63	1	-1	248	347	23.0	17	Nuc1euw	30754
71	1	75	68	-1	267	243	23.0	15	Nuc3buwdu	39854
72	1	76	2	-1	282	306	23.0	15	Nuc1ede	20895
73	1	70	82	-1	291	333	23.0	13	Nuc1eueb	14520
74	1	66	70	-1	297	236	23.0	15	Nuc4eweuu	23244
75	1	73	75	-1	355	223	23.0	17	Nuc3tbudu	67475
76	1	80	76	-1	226	333	24.0	17	Nuc2bddee	44811
77	1	77	78	-1	301	313	24.0	15	Nuc4eedwd	23015
78	1	77	84	-1	305	300	24.0	11	Nuc4eedwu	9464
79	1	88	94	-1	312	257	24.0	15	Nuc4eeudu	21783
80	1	72	74	-1	319	290	24.0	13	Nuc4eeded	19044
81	1	78	79	-1	326	272	24.0	13	Nuc4eedeu	15545
82	1	79	86	-1	332	217	24.0	15	Nuc4eeuuu	26384
83	1	81	87	-1	230	274	25.0	17	Nuc2bdudu	59729
84	1	74	77	-1	254	325	25.0	15	Nuc1edw	22172
85	1	83	88	90	255	305	25.0	15	Nuc4ewwd	26758
86	1	82	80	89	257	278	25.0	15	Nuc4ewwu	25589
87	1	85	81	-1	285	268	25.0	15	Nuc4ewedu	21057
88	1	86	93	-1	299	282	25.0	15	Nuc4eeudd	21592
89	1	87	83	-1	308	202	25.0	17	Nuc3buebu	58360
90	1	89	85	-1	315	239	25.0	15	Nuc4eeuud	22525
91	1	90	91	-1	272	230	26.0	17	Nuc3buwud	44788
92	1	84	92	-1	275	293	26.0	15	Nuc4ewedd	19106
93	1	91	95	-1	344	253	26.0	17	Nuc3tbudd	55471
94	1	92	96	-1	228	297	27.0	17	Nuc2bdudd	43568
95	1	93	97	-1	294	221	27.0	15	Nuc3buebd	30060
