# Supplementary material for: A hybrid blob-slice model for accurate and efficient detection of fluorescence labeled nuclei in 3D
Source: BMC Bioinformatics. 2010 Nov 29;11:580. doi: 10.1186/1471-2105-11-580 (PMC3008706; doi:10.1186/1471-2105-11-580)
Supplement: Additional file 3 — Additional Data and Ground Truth. Computed nuclear positions and corrected ground truths for all example data contributing to Figure 4. Zip file contains data in Acetree format comma separated value text files. An explanation of the Acetree file format is included in readme.txt. [file 1471-2105-11-580-S3.ZIP › Data_And_Ground_Truth/celegans/unedited_stats/t141-nuclei]

1	1	70	67	-1	246	344	23.0	17	Nuc1euw	27305
2	1	72	74	-1	283	305	23.0	17	Nuc1ede	27448
3	1	5	2	-1	319	259	7.0	17	Nuc2tuwue	56430
4	1	2	1	-1	276	328	8.0	17	Nuc1weud	41469
5	1	8	3	-1	282	295	8.0	19	Nuc1weuu	62555
6	1	4	4	-1	299	228	8.0	17	Nuc3bdett	47739
7	1	9	10	-1	301	278	8.0	17	Nuc2tuwuw	56658
8	1	6	5	-1	325	219	8.0	17	Nuc3tttud	48308
9	1	7	6	-1	332	238	8.0	17	Nuc2tueuw	55987
10	1	1	11	-1	242	308	9.0	19	Nuc1wwuu	72842
11	1	11	12	-1	246	255	9.0	17	Nuc2buwuu	54055
12	1	12	13	-1	253	338	9.0	19	Nuc1wwud	78281
13	1	13	8	-1	263	269	9.0	17	Nuc3bdwdu	52086
14	1	3	9	-1	283	259	9.0	17	Nuc3bdwud	50689
15	1	10	7	-1	349	218	9.0	17	Nuc2tueue	58347
16	1	18	14	-1	279	225	10.0	17	Nuc3bdwuu	49438
17	1	14	15	-1	312	295	10.0	17	Nuc2tuwdt	58345
18	1	15	16	-1	352	244	10.0	17	Nuc2tuede	59942
19	1	16	17	-1	234	279	11.0	17	Nuc2buwud	57767
20	1	17	21	-1	258	292	11.0	17	Nuc3bdwdd	47500
21	1	21	18	-1	299	201	11.0	17	Nuc3bdetb	55233
22	1	20	19	-1	300	315	11.0	15	Nuc2tuwdb	50717
23	1	22	20	-1	330	197	11.0	17	Nuc3tttuu	51377
24	1	19	22	-1	294	331	12.0	17	Nuc1wede	47261
25	1	23	23	-1	310	247	12.0	17	Nuc3tttdd	52707
26	1	24	24	-1	330	266	12.0	19	Nuc2tuedw	103437
27	1	25	29	-1	335	292	12.0	15	Nuc2tdwwee	43083
28	1	26	25	-1	258	229	13.0	17	Nuc2bueud	56610
29	1	35	30	-1	234	342	14.0	17	Nuc1wwdt	51843
30	1	27	26	-1	277	249	14.0	17	Nuc3bdebd	50834
31	1	28	27	-1	280	349	14.0	17	Nuc1wedw	50206
32	1	30	28	-1	311	223	14.0	17	Nuc3tttdu	47019
33	1	32	31	-1	346	278	14.0	15	Nuc2tdwettw	39947
34	1	33	32	-1	223	296	15.0	17	Nuc2buwdu	59745
35	1	34	33	-1	224	321	15.0	17	Nuc2buwdd	57954
36	1	37	34	-1	237	263	15.0	19	Nuc2buedt	108018
37	1	38	35	-1	258	345	15.0	17	Nuc1wwdb	55088
38	1	29	37	-1	312	324	15.0	15	Nuc2tdwwwe	41664
39	1	31	38	-1	319	308	15.0	15	Nuc2tdwwew	42495
40	1	39	36	-1	287	226	16.0	17	Nuc3bdebu	48596
41	1	40	42	-1	327	197	16.0	17	Nuc3ttbuw	57616
42	1	36	39	-1	347	219	16.0	17	Nuc3tbuut	68088
43	1	41	40	-1	247	236	17.0	17	Nuc2buedb	68031
44	1	42	43	-1	252	307	17.0	21	Nuc4wwb	95797
45	1	43	44	-1	268	271	17.0	21	Nuc4wew	102984
46	1	44	41	-1	280	308	17.0	21	Nuc4wwt	94884
47	1	45	46	-1	295	202	17.0	17	Nuc3buett	58645
48	1	48	45	-1	295	272	17.0	19	Nuc4wee	75825
49	1	47	47	-1	365	228	17.0	15	Nuc3tbdtt	42805
50	1	49	48	-1	317	231	19.0	15	Nuc3ttbdd	40779
51	1	57	51	-1	320	207	19.0	15	Nuc3ttbdu	47097
52	1	46	49	-1	325	273	19.0	17	Nuc2tdwetbd	58814
53	1	52	52	-1	354	245	19.0	15	Nuc3tbdtb	46803
54	1	50	50	-1	358	263	19.0	15	Nuc2tdwette	41853
55	1	53	53	-1	212	321	20.0	15	Nuc2bddew	45073
56	1	51	54	-1	216	284	20.0	15	Nuc2bddwu	43019
57	1	55	55	-1	262	218	20.0	17	Nuc2bueuu	61780
58	1	56	57	-1	309	335	20.0	17	Nuc2tdwwww	60430
59	1	59	59	-1	334	249	20.0	17	Nuc2tdwetbu	57742
60	1	54	60	-1	216	303	21.0	17	Nuc2bddwd	58181
61	1	61	61	-1	228	265	21.0	17	Nuc2bduud	70330
62	1	62	56	-1	277	343	21.0	15	Nuc1euet	19825
63	1	63	58	-1	309	190	21.0	15	Nuc3buetb	50380
64	1	58	63	-1	326	308	21.0	17	Nuc2tdwebw	74578
65	1	69	64	-1	337	190	21.0	15	Nuc3ttbue	46173
66	1	60	65	-1	343	286	21.0	17	Nuc2tdwebe	68403
67	1	66	62	-1	253	256	22.0	17	Nuc3buwdd	64026
68	1	71	68	-1	269	241	22.0	17	Nuc3buwdu	49576
69	1	68	70	-1	291	258	22.0	15	Nuc4eweud	23876
70	1	74	71	-1	298	235	22.0	15	Nuc4eweuu	24508
71	1	64	72	-1	350	204	22.0	17	Nuc3tbuub	73517
72	1	65	66	-1	242	243	23.0	17	Nuc2bduuu	64223
73	1	67	69	-1	284	205	23.0	15	Nuc3buwuu	46415
74	1	80	76	-1	319	289	23.0	13	Nuc4eeded	19418
75	1	75	79	-1	357	222	23.0	17	Nuc3tbudu	70329
76	1	76	77	-1	224	330	24.0	17	Nuc2bddee	48094
77	1	84	73	-1	255	325	24.0	17	Nuc1edw	29554
78	1	77	75	-1	301	315	24.0	15	Nuc4eedwd	25342
79	1	81	92	-1	325	271	24.0	13	Nuc4eedeu	16450
80	1	86	95	-1	263	268	25.0	13	Nuc4ewwuu	15177
81	1	87	88	-1	287	265	25.0	17	Nuc4ewedu	29440
82	1	73	78	-1	292	333	25.0	13	Nuc1eueb	13606
83	1	89	81	-1	306	202	25.0	17	Nuc3buebu	62014
84	1	78	82	-1	307	298	25.0	11	Nuc4eedwu	9860
85	1	90	91	-1	315	238	25.0	13	Nuc4eeuud	15380
86	1	82	83	-1	332	215	25.0	15	Nuc4eeuuu	25536
87	1	83	84	-1	233	271	26.0	15	Nuc2bdudu	41264
88	1	85	85	-1	251	299	26.0	13	Nuc4ewwdu	13281
89	1	86	80	-1	254	284	26.0	13	Nuc4ewwud	14510
90	1	85	86	-1	258	315	26.0	13	Nuc4ewwdd	13671
91	1	91	96	-1	273	233	26.0	19	Nuc3buwud	73353
92	1	92	87	-1	274	293	26.0	15	Nuc4ewedd	18002
93	1	88	89	-1	298	284	26.0	13	Nuc4eeudd	14434
94	1	79	90	-1	314	256	26.0	15	Nuc4eeudu	19939
95	1	93	93	-1	345	249	26.0	17	Nuc3tbudd	52616
96	1	94	94	-1	228	295	27.0	17	Nuc2bdudd	45681
97	1	95	97	-1	294	222	27.0	17	Nuc3buebd	39146
