# Supplementary material for: A hybrid blob-slice model for accurate and efficient detection of fluorescence labeled nuclei in 3D
Source: BMC Bioinformatics. 2010 Nov 29;11:580. doi: 10.1186/1471-2105-11-580 (PMC3008706; doi:10.1186/1471-2105-11-580)
Supplement: Additional file 3 — Additional Data and Ground Truth. Computed nuclear positions and corrected ground truths for all example data contributing to Figure 4. Zip file contains data in Acetree format comma separated value text files. An explanation of the Acetree file format is included in readme.txt. [file 1471-2105-11-580-S3.ZIP › Data_And_Ground_Truth/celegans/unedited_stats/t142-nuclei]

1	1	4	2	-1	275	328	7.0	17	Nuc1weud	40048
2	1	3	1	-1	320	259	7.0	17	Nuc2tuwue	59025
3	1	5	3	-1	282	297	8.0	19	Nuc1weuu	61972
4	1	6	4	-1	300	229	8.0	17	Nuc3bdett	48699
5	1	8	5	-1	324	222	8.0	15	Nuc3tttud	36828
6	1	9	12	-1	333	239	8.0	15	Nuc2tueuw	42800
7	1	15	13	-1	349	219	8.0	17	Nuc2tueue	53599
8	1	13	8	-1	263	269	9.0	17	Nuc3bdwdu	53608
9	1	14	10	-1	284	260	9.0	17	Nuc3bdwud	48750
10	1	7	11	-1	303	279	9.0	17	Nuc2tuwuw	56413
11	1	10	6	-1	242	309	10.0	19	Nuc1wwuu	66947
12	1	11	7	-1	246	255	10.0	17	Nuc2buwuu	54256
13	1	12	15	-1	252	336	10.0	17	Nuc1wwud	50539
14	1	16	9	-1	281	226	10.0	17	Nuc3bdwuu	47432
15	1	17	20	-1	313	296	10.0	17	Nuc2tuwdt	60400
16	1	18	17	-1	351	246	10.0	17	Nuc2tuede	61615
17	1	19	14	-1	234	280	11.0	17	Nuc2buwud	54928
18	1	21	16	-1	301	201	11.0	17	Nuc3bdetb	51655
19	1	22	19	-1	302	315	11.0	15	Nuc2tuwdb	50062
20	1	23	21	-1	329	198	11.0	17	Nuc3tttuu	50985
21	1	20	18	-1	259	293	12.0	17	Nuc3bdwdd	49720
22	1	24	22	-1	295	332	12.0	17	Nuc1wede	46583
23	1	25	23	-1	309	246	12.0	17	Nuc3tttdd	52633
24	1	26	24	-1	329	269	12.0	19	Nuc2tuedw	101637
25	1	28	27	-1	260	228	13.0	17	Nuc2bueud	55309
26	1	30	25	-1	275	249	13.0	17	Nuc3bdebd	54453
27	1	31	28	-1	279	349	13.0	17	Nuc1wedw	49931
28	1	32	29	-1	311	221	13.0	17	Nuc3tttdu	46965
29	1	27	26	-1	337	293	13.0	15	Nuc2tdwwee	41003
30	1	29	33	-1	233	343	14.0	17	Nuc1wwdt	47675
31	1	33	30	-1	347	277	14.0	15	Nuc2tdwettw	43450
32	1	34	31	-1	223	294	15.0	17	Nuc2buwdu	62237
33	1	35	32	-1	226	321	15.0	17	Nuc2buwdd	56148
34	1	36	34	-1	237	265	15.0	19	Nuc2buedt	100834
35	1	37	35	-1	257	346	15.0	17	Nuc1wwdb	54253
36	1	40	36	-1	288	228	15.0	17	Nuc3bdebu	48684
37	1	38	37	-1	314	324	15.0	17	Nuc2tdwwwe	55637
38	1	39	41	-1	321	308	15.0	17	Nuc2tdwwew	53688
39	1	42	43	-1	349	216	15.0	17	Nuc3tbuut	68620
40	1	43	38	-1	247	237	16.0	17	Nuc2buedb	65912
41	1	46	40	-1	280	308	16.0	21	Nuc4wwt	80560
42	1	41	42	-1	328	199	16.0	17	Nuc3ttbuw	59431
43	1	44	39	-1	253	307	17.0	21	Nuc4wwb	93819
44	1	45	44	-1	267	271	17.0	21	Nuc4wew	105894
45	1	48	47	-1	291	270	17.0	16	Nuc4wee	38428
46	1	47	45	-1	293	203	17.0	17	Nuc3buett	65882
47	1	49	46	-1	365	228	17.0	15	Nuc3tbdtt	43298
48	1	50	48	-1	316	231	18.0	17	Nuc3ttbdd	51773
49	1	52	53	-1	324	271	18.0	17	Nuc2tdwetbd	55018
50	1	54	50	-1	359	260	18.0	17	Nuc2tdwette	55610
51	1	51	52	-1	318	208	19.0	15	Nuc3ttbdu	49517
52	1	53	49	-1	353	244	19.0	15	Nuc3tbdtb	44130
53	1	55	55	-1	213	321	20.0	15	Nuc2bddew	46055
54	1	56	56	-1	216	283	20.0	15	Nuc2bddwu	47478
55	1	57	51	-1	263	217	20.0	15	Nuc2bueuu	48193
56	1	62	62	-1	276	344	20.0	15	Nuc1euet	19481
57	1	58	57	-1	307	336	20.0	17	Nuc2tdwwww	62992
58	1	63	58	-1	308	188	20.0	15	Nuc3buetb	48466
59	1	59	54	-1	334	248	20.0	17	Nuc2tdwetbu	59751
60	1	60	59	-1	214	303	21.0	15	Nuc2bddwd	47484
61	1	61	60	-1	229	265	21.0	17	Nuc2bduud	65573
62	1	67	67	-1	252	257	21.0	17	Nuc3buwdd	63024
63	1	64	63	-1	326	305	21.0	17	Nuc2tdwebw	75633
64	1	65	64	-1	335	190	21.0	17	Nuc3ttbue	63762
65	1	66	65	-1	344	284	21.0	17	Nuc2tdwebe	67103
66	1	72	66	-1	241	242	22.0	17	Nuc2bduuu	63421
67	1	1	61	82	244	341	22.0	15	Nuc1euw	25079
68	1	68	68	-1	268	240	22.0	17	Nuc3buwdu	56434
69	1	73	73	-1	281	207	22.0	17	Nuc3buwuu	58995
70	1	69	69	-1	291	260	22.0	17	Nuc4eweud	31503
71	1	70	70	-1	298	233	22.0	15	Nuc4eweuu	24855
72	1	71	71	-1	348	204	22.0	17	Nuc3tbuub	69915
73	1	77	72	-1	258	326	23.0	17	Nuc1edw	29377
74	1	2	74	-1	285	304	23.0	15	Nuc1ede	21252
75	1	78	75	-1	302	315	23.0	15	Nuc4eedwd	26942
76	1	74	79	-1	319	289	23.0	15	Nuc4eeded	26944
77	1	76	81	-1	223	329	24.0	17	Nuc2bddee	50076
78	1	82	84	-1	295	332	24.0	17	Nuc1eueb	28358
79	1	75	76	-1	355	222	24.0	17	Nuc3tbudu	65992
80	1	89	77	-1	253	284	25.0	15	Nuc4ewwud	20322
81	1	83	85	-1	305	202	25.0	17	Nuc3buebu	63737
82	1	84	93	-1	307	297	25.0	15	Nuc4eedwu	20947
83	1	86	80	-1	328	216	25.0	15	Nuc4eeuuu	27856
84	1	87	89	-1	235	268	26.0	17	Nuc2bdudu	53096
85	1	88	90	-1	251	299	26.0	13	Nuc4ewwdu	13676
86	1	90	95	-1	259	318	26.0	15	Nuc4ewwdd	20259
87	1	92	91	-1	271	292	26.0	17	Nuc4ewedd	24799
88	1	81	-1	-1	287	266	26.0	15	Nuc4ewedu	21259
89	1	93	92	-1	300	282	26.0	15	Nuc4eeudd	22222
90	1	94	86	-1	312	255	26.0	15	Nuc4eeudu	20250
91	1	85	78	-1	316	238	26.0	15	Nuc4eeuud	20496
92	1	79	87	-1	328	268	26.0	15	Nuc4eedeu	20964
93	1	95	94	-1	345	248	26.0	17	Nuc3tbudd	52854
94	1	96	88	-1	227	296	27.0	17	Nuc2bdudd	48709
95	1	80	83	-1	261	266	27.0	13	Nuc4ewwuu	14795
96	1	91	96	-1	273	233	27.0	17	Nuc3buwud	44586
97	1	97	97	-1	296	223	27.0	17	Nuc3buebd	41166
