# Supplementary material for: A hybrid blob-slice model for accurate and efficient detection of fluorescence labeled nuclei in 3D
Source: BMC Bioinformatics. 2010 Nov 29;11:580. doi: 10.1186/1471-2105-11-580 (PMC3008706; doi:10.1186/1471-2105-11-580)
Supplement: Additional file 3 — Additional Data and Ground Truth. Computed nuclear positions and corrected ground truths for all example data contributing to Figure 4. Zip file contains data in Acetree format comma separated value text files. An explanation of the Acetree file format is included in readme.txt. [file 1471-2105-11-580-S3.ZIP › Data_And_Ground_Truth/celegans/unedited_stats/t143-nuclei]

1	1	2	2	-1	320	260	7.0	17	Nuc2tuwue	61147
2	1	1	4	-1	276	330	8.0	17	Nuc1weud	40406
3	1	3	5	-1	283	299	8.0	19	Nuc1weuu	61924
4	1	4	6	-1	300	229	8.0	17	Nuc3bdett	48933
5	1	5	8	-1	324	223	8.0	17	Nuc3tttud	48107
6	1	11	3	-1	243	311	9.0	19	Nuc1wwuu	75338
7	1	12	10	-1	246	257	9.0	17	Nuc2buwuu	55135
8	1	8	11	-1	264	270	9.0	17	Nuc3bdwdu	53892
9	1	14	12	-1	280	229	9.0	17	Nuc3bdwuu	47147
10	1	9	13	-1	285	261	9.0	17	Nuc3bdwud	49048
11	1	10	7	-1	302	282	9.0	17	Nuc2tuwuw	58333
12	1	6	9	-1	333	240	9.0	15	Nuc2tueuw	42939
13	1	7	14	-1	350	219	9.0	17	Nuc2tueue	57233
14	1	17	19	-1	234	280	10.0	17	Nuc2buwud	55261
15	1	13	15	-1	252	339	10.0	17	Nuc1wwud	54559
16	1	18	16	-1	300	201	10.0	17	Nuc3bdetb	52840
17	1	16	18	-1	350	247	10.0	17	Nuc2tuede	59276
18	1	21	20	-1	259	295	11.0	17	Nuc3bdwdd	50656
19	1	19	21	-1	303	316	11.0	17	Nuc2tuwdb	67427
20	1	15	22	-1	315	296	11.0	17	Nuc2tuwdt	63086
21	1	20	17	-1	328	200	11.0	17	Nuc3tttuu	51383
22	1	22	27	-1	294	333	12.0	17	Nuc1wede	47800
23	1	23	24	-1	310	246	12.0	17	Nuc3tttdd	51680
24	1	24	25	-1	327	270	12.0	19	Nuc2tuedw	104186
25	1	26	23	-1	274	248	13.0	17	Nuc3bdebd	51365
26	1	29	29	-1	337	293	13.0	15	Nuc2tdwwee	42036
27	1	25	26	-1	261	227	14.0	17	Nuc2bueud	55859
28	1	27	36	-1	279	350	14.0	17	Nuc1wedw	49505
29	1	28	28	-1	311	223	14.0	17	Nuc3tttdu	49022
30	1	31	30	-1	349	277	14.0	17	Nuc2tdwettw	50196
31	1	32	31	-1	224	295	15.0	17	Nuc2buwdu	65329
32	1	33	32	-1	227	320	15.0	17	Nuc2buwdd	57971
33	1	30	33	-1	231	342	15.0	17	Nuc1wwdt	54907
34	1	34	34	-1	238	265	15.0	17	Nuc2buedt	66003
35	1	35	35	-1	256	348	15.0	17	Nuc1wwdb	56262
36	1	36	37	-1	289	229	15.0	17	Nuc3bdebu	48102
37	1	37	38	-1	315	324	15.0	17	Nuc2tdwwwe	55646
38	1	40	40	-1	246	238	16.0	17	Nuc2buedb	64600
39	1	43	45	-1	253	307	16.0	19	Nuc4wwb	69111
40	1	41	42	-1	281	308	16.0	21	Nuc4wwt	91186
41	1	38	43	-1	321	308	16.0	17	Nuc2tdwwew	54581
42	1	42	39	-1	329	198	16.0	17	Nuc3ttbuw	61191
43	1	39	44	-1	349	215	16.0	17	Nuc3tbuut	69703
44	1	44	41	-1	266	272	17.0	21	Nuc4wew	107898
45	1	46	48	-1	293	201	17.0	17	Nuc3buett	65693
46	1	47	47	-1	364	226	17.0	15	Nuc3tbdtt	40614
47	1	45	1	-1	295	270	18.0	17	Nuc4wee	43019
48	1	48	49	-1	315	228	18.0	15	Nuc3ttbdd	41167
49	1	52	58	-1	352	242	18.0	15	Nuc3tbdtb	42000
50	1	50	46	-1	359	260	18.0	17	Nuc2tdwette	51545
51	1	55	50	-1	262	217	19.0	17	Nuc2bueuu	62292
52	1	51	51	-1	317	207	19.0	15	Nuc3ttbdu	47589
53	1	49	56	-1	325	270	19.0	17	Nuc2tdwetbd	53537
54	1	59	52	-1	335	248	19.0	17	Nuc2tdwetbu	55445
55	1	53	53	-1	212	321	20.0	15	Nuc2bddew	44076
56	1	54	54	-1	217	284	20.0	15	Nuc2bddwu	46043
57	1	57	55	-1	306	336	20.0	17	Nuc2tdwwww	69383
58	1	58	64	-1	309	188	20.0	15	Nuc3buetb	46865
59	1	60	59	-1	214	303	21.0	17	Nuc2bddwd	62866
60	1	61	60	-1	229	265	21.0	17	Nuc2bduud	65418
61	1	67	61	-1	245	341	21.0	15	Nuc1euwt	18933
62	1	56	63	-1	275	345	21.0	15	Nuc1euet	21557
63	1	63	65	-1	326	303	21.0	17	Nuc2tdwebw	73143
64	1	64	57	-1	332	190	21.0	15	Nuc3ttbue	49684
65	1	65	71	-1	345	283	21.0	17	Nuc2tdwebe	67099
66	1	66	66	-1	241	242	22.0	17	Nuc2bduuu	63741
67	1	62	62	-1	252	257	22.0	17	Nuc3buwdd	63278
68	1	68	67	-1	266	238	22.0	17	Nuc3buwdu	57083
69	1	70	74	-1	289	260	22.0	15	Nuc4eweud	25346
70	1	71	69	-1	297	235	22.0	15	Nuc4eweuu	26501
71	1	72	70	-1	347	202	22.0	17	Nuc3tbuub	73517
72	1	73	72	-1	260	322	23.0	17	Nuc1edw	31646
73	1	69	73	-1	282	208	23.0	17	Nuc3buwuu	60886
74	1	74	68	-1	288	303	23.0	15	Nuc1ede	21103
75	1	75	75	-1	303	316	23.0	15	Nuc4eedwd	27819
76	1	79	77	-1	355	220	23.0	17	Nuc3tbudu	68913
77	1	80	81	-1	250	285	24.0	15	Nuc4ewwud	21404
78	1	91	79	-1	316	238	24.0	15	Nuc4eeuud	21583
79	1	76	76	-1	317	290	24.0	15	Nuc4eeded	24824
80	1	83	80	-1	328	216	24.0	15	Nuc4eeuuu	26429
81	1	77	78	-1	223	325	25.0	17	Nuc2bddee	48813
82	1	67	91	-1	244	335	25.0	13	Nuc1euwb	11802
83	1	95	85	-1	263	266	25.0	15	Nuc4ewwuu	22085
84	1	78	86	-1	293	332	25.0	15	Nuc1eueb	19505
85	1	81	82	-1	305	201	25.0	17	Nuc3buebu	67182
86	1	90	88	-1	311	253	25.0	15	Nuc4eeudu	20317
87	1	92	89	-1	329	266	25.0	15	Nuc4eedeu	21688
88	1	94	83	-1	226	293	26.0	17	Nuc2bdudd	47402
89	1	84	84	-1	237	267	26.0	17	Nuc2bdudu	51205
90	1	85	92	-1	250	298	26.0	15	Nuc4ewwdu	18153
91	1	87	94	-1	271	293	26.0	15	Nuc4ewedd	17316
92	1	89	96	-1	303	280	26.0	15	Nuc4eeudd	22770
93	1	82	87	-1	306	296	26.0	15	Nuc4eedwu	21853
94	1	93	90	-1	345	247	26.0	17	Nuc3tbudd	51324
95	1	86	93	-1	262	313	27.0	15	Nuc4ewwdd	18377
96	1	96	95	-1	274	233	27.0	17	Nuc3buwud	39636
97	1	97	97	-1	296	219	27.0	17	Nuc3buebd	42931
98	0	88	-1	-1	287	266	26.0	15	nill	21259
