# Supplementary material for: A hybrid blob-slice model for accurate and efficient detection of fluorescence labeled nuclei in 3D
Source: BMC Bioinformatics. 2010 Nov 29;11:580. doi: 10.1186/1471-2105-11-580 (PMC3008706; doi:10.1186/1471-2105-11-580)
Supplement: Additional file 3 — Additional Data and Ground Truth. Computed nuclear positions and corrected ground truths for all example data contributing to Figure 4. Zip file contains data in Acetree format comma separated value text files. An explanation of the Acetree file format is included in readme.txt. [file 1471-2105-11-580-S3.ZIP › Data_And_Ground_Truth/celegans/unedited_stats/t144-nuclei]

1	1	47	45	49	297	270	18.0	19	Nuc4wee	61618
2	1	1	3	-1	320	260	7.0	17	Nuc2tuwue	60772
3	1	6	7	-1	243	312	8.0	19	Nuc1wwuu	71822
4	1	2	4	-1	277	332	8.0	17	Nuc1weud	41891
5	1	3	2	-1	284	300	8.0	19	Nuc1weuu	60116
6	1	4	5	-1	301	228	8.0	17	Nuc3bdett	50833
7	1	11	6	-1	304	282	8.0	17	Nuc2tuwuw	62616
8	1	5	11	-1	326	222	8.0	15	Nuc3tttud	37648
9	1	12	12	-1	334	240	8.0	15	Nuc2tueuw	41194
10	1	7	8	-1	245	258	9.0	17	Nuc2buwuu	57986
11	1	8	9	-1	264	271	9.0	17	Nuc3bdwdu	54368
12	1	9	10	-1	282	231	9.0	17	Nuc3bdwuu	49799
13	1	10	16	-1	285	263	9.0	17	Nuc3bdwud	49013
14	1	13	13	-1	349	219	9.0	17	Nuc2tueue	55012
15	1	15	15	-1	254	339	10.0	17	Nuc1wwud	49571
16	1	16	17	-1	300	201	10.0	17	Nuc3bdetb	53301
17	1	21	18	-1	328	198	10.0	17	Nuc3tttuu	50284
18	1	17	14	-1	350	246	10.0	17	Nuc2tuede	64832
19	1	14	19	-1	233	282	11.0	17	Nuc2buwud	57283
20	1	18	20	-1	261	297	11.0	17	Nuc3bdwdd	50671
21	1	19	22	-1	303	318	11.0	17	Nuc2tuwdb	62845
22	1	20	23	-1	315	296	11.0	17	Nuc2tuwdt	61838
23	1	25	21	-1	271	248	12.0	17	Nuc3bdebd	51772
24	1	23	24	-1	309	246	12.0	17	Nuc3tttdd	51249
25	1	24	28	-1	327	270	12.0	17	Nuc2tuedw	69248
26	1	27	26	-1	262	225	13.0	17	Nuc2bueud	55016
27	1	22	27	-1	296	335	13.0	17	Nuc1wede	47522
28	1	29	25	-1	311	222	13.0	17	Nuc3tttdu	45747
29	1	26	36	-1	338	291	13.0	15	Nuc2tdwwee	41566
30	1	30	37	-1	349	276	14.0	17	Nuc2tdwettw	49440
31	1	31	38	-1	224	295	15.0	17	Nuc2buwdu	65794
32	1	32	29	-1	226	320	15.0	17	Nuc2buwdd	56001
33	1	33	39	-1	230	342	15.0	17	Nuc1wwdt	53774
34	1	34	30	-1	239	265	15.0	17	Nuc2buedt	67458
35	1	35	32	-1	257	348	15.0	17	Nuc1wwdb	55161
36	1	28	33	-1	279	351	15.0	17	Nuc1wedw	48850
37	1	36	34	-1	286	230	15.0	17	Nuc3bdebu	49227
38	1	37	41	-1	315	324	15.0	15	Nuc2tdwwwe	44312
39	1	42	35	-1	326	199	15.0	17	Nuc3ttbuw	58763
40	1	38	31	-1	247	239	16.0	17	Nuc2buedb	65671
41	1	44	1	-1	266	273	16.0	17	Nuc4wew	46831
42	1	40	40	-1	281	308	16.0	19	Nuc4wwt	68876
43	1	41	46	-1	323	309	16.0	17	Nuc2tdwwew	53160
44	1	43	42	-1	349	215	16.0	17	Nuc3tbuut	70093
45	1	39	43	-1	253	307	17.0	19	Nuc4wwb	74376
46	1	50	47	-1	360	257	17.0	15	Nuc2tdwette	40450
47	1	46	48	-1	363	227	17.0	15	Nuc3tbdtt	41353
48	1	45	44	-1	292	202	18.0	17	Nuc3buett	58561
49	1	48	50	-1	312	229	18.0	17	Nuc3ttbdd	52298
50	1	51	52	-1	262	217	19.0	17	Nuc2bueuu	64556
51	1	52	53	-1	316	206	19.0	15	Nuc3ttbdu	50724
52	1	54	55	-1	335	248	19.0	17	Nuc2tdwetbu	57637
53	1	55	51	-1	212	318	20.0	17	Nuc2bddew	59085
54	1	56	56	-1	218	281	20.0	15	Nuc2bddwu	45888
55	1	57	62	-1	308	335	20.0	17	Nuc2tdwwww	67795
56	1	53	58	-1	326	268	20.0	17	Nuc2tdwetbd	56689
57	1	64	54	-1	333	189	20.0	15	Nuc3ttbue	48832
58	1	49	59	-1	354	242	20.0	15	Nuc3tbdtb	43133
59	1	59	60	-1	215	300	21.0	17	Nuc2bddwd	62016
60	1	60	57	-1	229	264	21.0	17	Nuc2bduud	63537
61	1	61	64	-1	244	343	21.0	15	Nuc1euwt	19599
62	1	67	65	-1	252	257	21.0	17	Nuc3buwdd	68356
63	1	62	67	-1	277	347	21.0	15	Nuc1euet	20898
64	1	58	70	-1	310	189	21.0	15	Nuc3buetb	51360
65	1	63	72	-1	327	301	21.0	19	Nuc2tdwebw	115655
66	1	66	61	-1	242	241	22.0	17	Nuc2bduuu	63949
67	1	68	66	-1	266	238	22.0	17	Nuc3buwdu	58253
68	1	74	75	-1	288	302	22.0	15	Nuc1ede	21220
69	1	70	69	-1	296	236	22.0	15	Nuc4eweuu	25314
70	1	71	77	-1	345	202	22.0	17	Nuc3tbuub	74273
71	1	65	63	-1	346	280	22.0	17	Nuc2tdwebe	68087
72	1	72	74	-1	262	321	23.0	17	Nuc1edw	31898
73	1	73	79	-1	282	209	23.0	17	Nuc3buwuu	56710
74	1	69	68	95	288	261	23.0	15	Nuc4eweud	24094
75	1	75	76	-1	303	317	23.0	15	Nuc4eedwd	26758
76	1	79	71	-1	317	291	23.0	15	Nuc4eeded	27389
77	1	76	78	-1	354	218	23.0	17	Nuc3tbudu	67946
78	1	81	73	-1	221	326	24.0	17	Nuc2bddee	49611
79	1	78	80	-1	315	240	24.0	15	Nuc4eeuud	21219
80	1	80	81	-1	327	217	24.0	15	Nuc4eeuuu	26286
81	1	77	82	-1	249	285	25.0	15	Nuc4ewwud	20777
82	1	85	83	-1	305	203	25.0	17	Nuc3buebu	65824
83	1	88	84	-1	226	292	26.0	17	Nuc2bdudd	49512
84	1	89	85	-1	237	266	26.0	17	Nuc2bdudu	54882
85	1	83	86	-1	265	265	26.0	15	Nuc4ewwuu	20493
86	1	84	88	-1	293	333	26.0	15	Nuc1eueb	17749
87	1	93	89	-1	304	296	26.0	15	Nuc4eedwu	20726
88	1	86	98	-1	311	252	26.0	15	Nuc4eeudu	20957
89	1	87	90	-1	327	267	26.0	15	Nuc4eedeu	21896
90	1	94	91	-1	345	246	26.0	17	Nuc3tbudd	52668
91	1	82	92	-1	244	330	27.0	13	Nuc1euwb	11275
92	1	90	99	-1	248	297	27.0	15	Nuc4ewwdu	18164
93	1	95	93	-1	266	311	27.0	15	Nuc4ewwdd	20149
94	1	91	87	-1	271	291	27.0	15	Nuc4ewedd	17936
95	1	96	94	-1	273	235	27.0	19	Nuc3buwud	68602
96	1	92	97	-1	301	282	27.0	15	Nuc4eeudd	21534
97	1	97	96	-1	297	221	28.0	15	Nuc3buebd	32269
