# Supplementary material for: A hybrid blob-slice model for accurate and efficient detection of fluorescence labeled nuclei in 3D
Source: BMC Bioinformatics. 2010 Nov 29;11:580. doi: 10.1186/1471-2105-11-580 (PMC3008706; doi:10.1186/1471-2105-11-580)
Supplement: Additional file 3 — Additional Data and Ground Truth. Computed nuclear positions and corrected ground truths for all example data contributing to Figure 4. Zip file contains data in Acetree format comma separated value text files. An explanation of the Acetree file format is included in readme.txt. [file 1471-2105-11-580-S3.ZIP › Data_And_Ground_Truth/celegans/unedited_stats/t145-nuclei]

1	1	41	44	-1	268	273	17.0	19	Nuc4wew	73292
2	1	5	3	-1	285	299	7.0	19	Nuc1weuu	57535
3	1	2	1	-1	320	262	7.0	19	Nuc2tuwue	84338
4	1	4	2	-1	277	333	8.0	17	Nuc1weud	38294
5	1	6	4	-1	300	229	8.0	17	Nuc3bdett	49826
6	1	7	8	-1	305	284	8.0	17	Nuc2tuwuw	60564
7	1	3	12	-1	243	311	9.0	19	Nuc1wwuu	79103
8	1	10	5	-1	245	259	9.0	17	Nuc2buwuu	57628
9	1	11	6	-1	263	272	9.0	17	Nuc3bdwdu	53567
10	1	12	7	-1	281	234	9.0	17	Nuc3bdwuu	49056
11	1	8	9	-1	327	222	9.0	17	Nuc3tttud	48216
12	1	9	10	-1	332	241	9.0	15	Nuc2tueuw	43032
13	1	14	11	-1	349	218	9.0	17	Nuc2tueue	53887
14	1	18	17	-1	352	245	9.0	17	Nuc2tuede	59584
15	1	15	13	-1	252	339	10.0	17	Nuc1wwud	51860
16	1	13	14	-1	287	266	10.0	17	Nuc3bdwud	47547
17	1	16	15	-1	298	202	10.0	17	Nuc3bdetb	55633
18	1	17	16	-1	324	199	10.0	17	Nuc3tttuu	50910
19	1	19	18	-1	233	283	11.0	17	Nuc2buwud	56594
20	1	20	19	-1	260	297	11.0	17	Nuc3bdwdd	50529
21	1	23	20	-1	269	248	11.0	17	Nuc3bdebd	54273
22	1	21	21	-1	304	319	11.0	17	Nuc2tuwdb	65868
23	1	22	23	-1	318	297	11.0	17	Nuc2tuwdt	65684
24	1	24	22	-1	310	245	12.0	17	Nuc3tttdd	49957
25	1	28	24	-1	309	221	13.0	17	Nuc3tttdu	49531
26	1	26	25	-1	262	226	14.0	17	Nuc2bueud	57907
27	1	27	32	-1	296	336	14.0	15	Nuc1wede	37415
28	1	25	27	-1	327	272	14.0	17	Nuc2tuedw	62260
29	1	32	36	-1	226	319	15.0	17	Nuc2buwdd	57639
30	1	34	29	-1	240	266	15.0	19	Nuc2buedt	104128
31	1	40	30	-1	246	240	15.0	17	Nuc2buedb	65376
32	1	35	37	-1	257	347	15.0	17	Nuc1wwdb	56115
33	1	36	26	-1	279	349	15.0	15	Nuc1wedw	38252
34	1	37	31	-1	286	229	15.0	17	Nuc3bdebu	49819
35	1	39	33	-1	323	198	15.0	17	Nuc3ttbuw	56991
36	1	29	34	-1	340	291	15.0	15	Nuc2tdwwee	42627
37	1	30	28	-1	350	274	15.0	17	Nuc2tdwettw	49801
38	1	31	35	-1	224	294	16.0	17	Nuc2buwdu	66559
39	1	33	42	-1	233	342	16.0	17	Nuc1wwdt	50850
40	1	42	38	-1	282	307	16.0	19	Nuc4wwt	55236
41	1	38	39	-1	315	324	16.0	15	Nuc2tdwwwe	44693
42	1	44	40	-1	349	212	16.0	19	Nuc3tbuut	102497
43	1	45	43	-1	256	308	17.0	16	Nuc4wwb	37129
44	1	48	52	-1	289	201	17.0	17	Nuc3buett	57712
45	1	1	45	-1	302	260	17.0	13	Nuc4weeu	22291
46	1	43	46	-1	323	310	17.0	17	Nuc2tdwwew	55846
47	1	46	41	-1	359	256	17.0	17	Nuc2tdwette	54488
48	1	47	50	-1	362	225	17.0	15	Nuc3tbdtt	38780
49	1	1	53	-1	296	280	18.0	13	Nuc4weed	20691
50	1	49	48	-1	312	227	18.0	17	Nuc3ttbdd	52237
51	1	53	55	-1	211	320	19.0	17	Nuc2bddew	55789
52	1	50	51	-1	262	216	19.0	17	Nuc2bueuu	67922
53	1	51	47	-1	312	205	19.0	15	Nuc3ttbdu	49219
54	1	57	54	-1	333	188	19.0	15	Nuc3ttbue	47936
55	1	52	49	-1	336	247	19.0	17	Nuc2tdwetbu	54051
56	1	54	56	-1	218	281	20.0	15	Nuc2bddwu	45011
57	1	60	57	-1	231	264	20.0	17	Nuc2bduud	63230
58	1	56	58	-1	326	269	20.0	17	Nuc2tdwetbd	58665
59	1	58	64	-1	352	240	20.0	15	Nuc3tbdtb	43902
60	1	59	65	-1	216	301	21.0	15	Nuc2bddwd	45043
61	1	66	59	-1	241	242	21.0	15	Nuc2bduuu	48174
62	1	55	62	-1	307	336	21.0	17	Nuc2tdwwww	67838
63	1	71	63	-1	348	278	21.0	17	Nuc2tdwebe	68763
64	1	61	66	-1	245	345	22.0	17	Nuc1euwt	24578
65	1	62	60	-1	254	257	22.0	17	Nuc3buwdd	64164
66	1	67	67	-1	264	235	22.0	17	Nuc3buwdu	58839
67	1	63	68	-1	276	349	22.0	17	Nuc1euet	25805
68	1	74	69	-1	286	262	22.0	17	Nuc4eweudt	30375
69	1	69	61	-1	296	236	22.0	17	Nuc4eweuu	31635
70	1	64	70	-1	310	191	22.0	17	Nuc3buetb	70307
71	1	76	77	-1	313	288	22.0	13	Nuc4eeded	18599
72	1	65	71	-1	327	301	22.0	17	Nuc2tdwebw	72393
73	1	78	73	-1	224	327	23.0	17	Nuc2bddee	47139
74	1	72	74	-1	262	321	23.0	17	Nuc1edw	30706
75	1	68	75	-1	287	300	23.0	15	Nuc1ede	20482
76	1	75	76	-1	303	317	23.0	15	Nuc4eedwd	25700
77	1	70	72	-1	343	200	23.0	17	Nuc3tbuub	68673
78	1	77	81	-1	353	216	23.0	17	Nuc3tbudu	70127
79	1	73	82	-1	282	210	24.0	17	Nuc3buwuu	53895
80	1	79	78	-1	315	241	24.0	15	Nuc4eeuud	21053
81	1	80	80	-1	329	218	24.0	15	Nuc4eeuuu	24830
82	1	81	79	-1	250	286	25.0	15	Nuc4ewwud	20318
83	1	82	83	-1	305	203	25.0	17	Nuc3buebu	63883
84	1	83	86	-1	226	292	26.0	17	Nuc2bdudd	44845
85	1	84	87	-1	239	267	26.0	17	Nuc2bdudu	50384
86	1	85	88	-1	266	263	26.0	15	Nuc4ewwuu	20998
87	1	94	89	-1	273	291	26.0	15	Nuc4ewedd	17328
88	1	86	91	-1	293	332	26.0	17	Nuc1eueb	23848
89	1	87	92	-1	306	296	26.0	15	Nuc4eedwu	20946
90	1	89	85	-1	329	263	26.0	15	Nuc4eedeu	21852
91	1	90	93	-1	345	246	26.0	17	Nuc3tbudd	51284
92	1	91	94	-1	244	328	27.0	15	Nuc1euwb	15668
93	1	93	96	-1	266	313	27.0	15	Nuc4ewwdd	18880
94	1	95	97	-1	273	236	27.0	17	Nuc3buwud	42802
95	1	74	90	-1	287	264	27.0	15	Nuc4eweudb	19766
96	1	97	98	-1	299	225	27.0	17	Nuc3buebd	39469
97	1	96	99	-1	302	281	27.0	15	Nuc4eeudd	23362
98	1	88	84	-1	312	252	27.0	17	Nuc4eeudu	25603
99	1	92	95	-1	249	300	28.0	15	Nuc4ewwdu	16860
