# Supplementary material for: A hybrid blob-slice model for accurate and efficient detection of fluorescence labeled nuclei in 3D
Source: BMC Bioinformatics. 2010 Nov 29;11:580. doi: 10.1186/1471-2105-11-580 (PMC3008706; doi:10.1186/1471-2105-11-580)
Supplement: Additional file 3 — Additional Data and Ground Truth. Computed nuclear positions and corrected ground truths for all example data contributing to Figure 4. Zip file contains data in Acetree format comma separated value text files. An explanation of the Acetree file format is included in readme.txt. [file 1471-2105-11-580-S3.ZIP › Data_And_Ground_Truth/celegans/unedited_stats/t146-nuclei]

1	1	3	1	-1	318	263	7.0	17	Nuc2tuwue	60317
2	1	4	3	-1	275	333	8.0	17	Nuc1weud	42075
3	1	2	4	-1	286	301	8.0	19	Nuc1weuu	60413
4	1	5	5	-1	299	229	8.0	17	Nuc3bdett	51823
5	1	8	7	-1	244	260	9.0	17	Nuc2buwuu	58730
6	1	9	2	-1	264	273	9.0	17	Nuc3bdwdu	48876
7	1	10	9	-1	280	235	9.0	17	Nuc3bdwuu	48729
8	1	6	16	-1	305	285	9.0	17	Nuc2tuwuw	61085
9	1	11	6	-1	328	222	9.0	15	Nuc3tttud	37965
10	1	12	11	-1	330	242	9.0	15	Nuc2tueuw	46565
11	1	13	12	-1	349	220	9.0	17	Nuc2tueue	55748
12	1	7	8	-1	241	314	10.0	17	Nuc1wwuu	48903
13	1	15	13	-1	251	340	10.0	17	Nuc1wwud	55096
14	1	16	10	-1	288	266	10.0	17	Nuc3bdwud	47340
15	1	17	15	-1	297	203	10.0	17	Nuc3bdetb	52740
16	1	18	17	-1	325	199	10.0	17	Nuc3tttuu	50511
17	1	14	18	-1	349	246	10.0	17	Nuc2tuede	65527
18	1	19	19	-1	231	284	11.0	17	Nuc2buwud	57906
19	1	20	20	-1	257	297	11.0	17	Nuc3bdwdd	51735
20	1	21	14	-1	267	248	11.0	17	Nuc3bdebd	53718
21	1	22	21	-1	303	320	11.0	17	Nuc2tuwdb	67820
22	1	24	25	-1	308	244	12.0	17	Nuc3tttdd	50792
23	1	23	22	-1	319	298	12.0	17	Nuc2tuwdt	64675
24	1	25	23	-1	309	220	13.0	17	Nuc3tttdu	49828
25	1	26	29	-1	261	225	14.0	17	Nuc2bueud	55193
26	1	33	26	-1	277	347	14.0	15	Nuc1wedw	38967
27	1	28	27	-1	325	272	14.0	19	Nuc2tuedw	101594
28	1	37	34	-1	350	273	14.0	17	Nuc2tdwettw	50456
29	1	30	28	-1	240	264	15.0	17	Nuc2buedt	68139
30	1	31	24	-1	246	240	15.0	17	Nuc2buedb	64701
31	1	34	30	-1	285	228	15.0	17	Nuc3bdebu	48825
32	1	27	31	-1	296	337	15.0	15	Nuc1wede	37815
33	1	35	40	-1	320	196	15.0	17	Nuc3ttbuw	59117
34	1	36	33	-1	340	291	15.0	15	Nuc2tdwwee	42369
35	1	38	35	-1	222	292	16.0	17	Nuc2buwdu	67538
36	1	29	36	-1	225	320	16.0	17	Nuc2buwdd	59944
37	1	32	37	-1	257	348	16.0	17	Nuc1wwdb	53414
38	1	40	38	39	282	310	16.0	17	Nuc4wwt	36823
39	1	41	32	-1	315	324	16.0	15	Nuc2tdwwwe	43250
40	1	42	41	-1	348	215	16.0	17	Nuc3tbuut	67207
41	1	47	42	-1	361	255	16.0	17	Nuc2tdwette	50300
42	1	39	43	-1	233	341	17.0	17	Nuc1wwdt	50334
43	1	43	47	53	251	306	17.0	15	Nuc4wwb	30905
44	1	1	44	-1	269	274	17.0	17	Nuc4wew	42492
45	1	45	45	-1	299	259	17.0	15	Nuc4weeu	28575
46	1	46	46	-1	321	308	17.0	15	Nuc2tdwwew	44166
47	1	53	49	-1	309	204	18.0	17	Nuc3ttbdu	62657
48	1	50	50	-1	314	224	18.0	17	Nuc3ttbdd	52570
49	1	55	51	-1	336	247	18.0	17	Nuc2tdwetbu	54272
50	1	48	52	-1	361	226	18.0	15	Nuc3tbdtt	40464
51	1	52	48	-1	266	215	19.0	15	Nuc2bueuu	46470
52	1	44	58	-1	290	201	19.0	17	Nuc3buett	56666
53	1	49	54	-1	296	283	19.0	13	Nuc4weed	19262
54	1	54	56	-1	332	189	19.0	17	Nuc3ttbue	61478
55	1	51	57	-1	212	317	20.0	17	Nuc2bddew	53039
56	1	56	59	-1	220	278	20.0	15	Nuc2bddwu	43954
57	1	57	60	-1	232	260	20.0	17	Nuc2bduud	62992
58	1	58	55	-1	324	266	20.0	17	Nuc2tdwetbd	59080
59	1	61	61	-1	245	238	21.0	17	Nuc2bduuu	61270
60	1	65	62	-1	254	255	21.0	17	Nuc3buwdd	62529
61	1	69	63	-1	296	235	21.0	15	Nuc4eweuu	25658
62	1	62	64	-1	308	336	21.0	17	Nuc2tdwwww	68117
63	1	63	73	-1	348	276	21.0	17	Nuc2tdwebe	68575
64	1	59	65	-1	354	242	21.0	17	Nuc3tbdtb	59222
65	1	60	66	-1	217	300	22.0	17	Nuc2bddwd	57827
66	1	64	75	-1	245	344	22.0	17	Nuc1euwt	24918
67	1	66	67	-1	265	232	22.0	15	Nuc3buwdu	40713
68	1	67	68	-1	275	350	22.0	17	Nuc1euet	25143
69	1	68	70	-1	289	264	22.0	15	Nuc4eweudt	24963
70	1	70	81	-1	312	190	22.0	17	Nuc3buetb	73875
71	1	72	71	-1	328	300	22.0	19	Nuc2tdwebw	110638
72	1	77	72	-1	343	199	22.0	17	Nuc3tbuub	67389
73	1	73	74	-1	223	327	23.0	17	Nuc2bddee	50942
74	1	74	77	-1	261	320	23.0	17	Nuc1edw	30896
75	1	75	69	-1	286	301	23.0	17	Nuc1ede	27182
76	1	76	78	-1	301	317	23.0	15	Nuc4eedwd	26307
77	1	71	80	-1	312	286	23.0	15	Nuc4eeded	24959
78	1	80	79	-1	316	243	23.0	15	Nuc4eeuud	20936
79	1	82	76	-1	250	285	24.0	15	Nuc4ewwud	20886
80	1	81	82	-1	328	218	24.0	15	Nuc4eeuuu	25047
81	1	78	84	-1	352	215	24.0	17	Nuc3tbudu	72816
82	1	79	85	-1	283	212	25.0	17	Nuc3buwuu	48856
83	1	83	90	-1	307	204	25.0	17	Nuc3buebu	61019
84	1	98	91	-1	309	254	25.0	15	Nuc4eeudu	19969
85	1	90	86	-1	331	263	25.0	15	Nuc4eedeu	23701
86	1	84	87	-1	228	291	26.0	17	Nuc2bdudd	43772
87	1	85	88	-1	239	265	26.0	17	Nuc2bdudu	48677
88	1	86	83	-1	267	262	26.0	15	Nuc4ewwuu	19007
89	1	87	95	-1	273	290	26.0	15	Nuc4ewedd	18832
90	1	95	100	-1	289	263	26.0	15	Nuc4eweudb	20165
91	1	88	96	-1	292	332	26.0	17	Nuc1eueb	23378
92	1	89	99	-1	307	295	26.0	15	Nuc4eedwu	22173
93	1	91	92	-1	346	245	26.0	17	Nuc3tbudd	53042
94	1	92	101	-1	244	327	27.0	15	Nuc1euwb	15462
95	1	99	93	-1	248	298	27.0	15	Nuc4ewwdu	18643
96	1	93	94	-1	265	314	27.0	15	Nuc4ewwdd	20117
97	1	94	89	-1	274	238	27.0	19	Nuc3buwud	70580
98	1	96	97	-1	302	226	27.0	17	Nuc3buebd	41228
99	1	97	98	-1	304	283	28.0	15	Nuc4eeudd	22211
