# Supplementary material for: A hybrid blob-slice model for accurate and efficient detection of fluorescence labeled nuclei in 3D
Source: BMC Bioinformatics. 2010 Nov 29;11:580. doi: 10.1186/1471-2105-11-580 (PMC3008706; doi:10.1186/1471-2105-11-580)
Supplement: Additional file 3 — Additional Data and Ground Truth. Computed nuclear positions and corrected ground truths for all example data contributing to Figure 4. Zip file contains data in Acetree format comma separated value text files. An explanation of the Acetree file format is included in readme.txt. [file 1471-2105-11-580-S3.ZIP › Data_And_Ground_Truth/celegans/unedited_stats/t147-nuclei]

1	1	1	1	-1	320	264	7.0	19	Nuc2tuwue	85709
2	1	6	2	-1	265	273	8.0	17	Nuc3bdwdu	54113
3	1	2	3	-1	274	333	8.0	17	Nuc1weud	40394
4	1	3	5	-1	285	303	8.0	19	Nuc1weuu	60244
5	1	4	10	-1	298	229	8.0	17	Nuc3bdett	52890
6	1	9	6	-1	329	220	8.0	17	Nuc3tttud	47766
7	1	5	7	-1	243	263	9.0	17	Nuc2buwuu	55313
8	1	12	8	-1	244	312	9.0	19	Nuc1wwuu	77745
9	1	7	4	-1	279	237	9.0	17	Nuc3bdwuu	50649
10	1	14	15	-1	292	267	9.0	17	Nuc3bdwud	49138
11	1	10	12	-1	327	242	9.0	15	Nuc2tueuw	43359
12	1	11	13	-1	350	219	9.0	17	Nuc2tueue	56213
13	1	13	18	-1	249	340	10.0	19	Nuc1wwud	85299
14	1	20	14	-1	265	249	10.0	17	Nuc3bdebd	54392
15	1	15	9	-1	296	203	10.0	17	Nuc3bdetb	50831
16	1	8	11	-1	306	285	10.0	17	Nuc2tuwuw	62208
17	1	16	16	-1	322	197	10.0	17	Nuc3tttuu	49449
18	1	17	17	-1	345	246	10.0	17	Nuc2tuede	62589
19	1	18	21	-1	229	285	11.0	17	Nuc2buwud	61151
20	1	19	19	-1	259	296	11.0	17	Nuc3bdwdd	51409
21	1	21	20	-1	303	322	11.0	17	Nuc2tuwdb	67875
22	1	23	23	-1	322	299	11.0	19	Nuc2tuwdt	95657
23	1	24	24	-1	308	217	12.0	17	Nuc3tttdu	48858
24	1	30	22	-1	246	241	13.0	17	Nuc2buedb	60110
25	1	22	25	-1	308	240	13.0	17	Nuc3tttdd	49952
26	1	26	31	-1	276	347	14.0	17	Nuc1wedw	47881
27	1	27	28	-1	326	271	14.0	19	Nuc2tuedw	102795
28	1	29	30	-1	241	264	15.0	17	Nuc2buedt	65979
29	1	25	26	-1	261	227	15.0	17	Nuc2bueud	57581
30	1	31	27	-1	285	228	15.0	17	Nuc3bdebu	46530
31	1	32	32	-1	296	338	15.0	17	Nuc1wede	52580
32	1	39	33	-1	316	322	15.0	17	Nuc2tdwwwe	57334
33	1	34	35	-1	340	290	15.0	15	Nuc2tdwwee	41043
34	1	28	36	-1	351	272	15.0	15	Nuc2tdwettw	39038
35	1	35	41	-1	222	291	16.0	17	Nuc2buwdu	68201
36	1	36	29	-1	225	319	16.0	17	Nuc2buwdd	57750
37	1	37	43	-1	256	345	16.0	17	Nuc1wwdb	53953
38	1	38	37	-1	280	319	16.0	15	Nuc4wwtd	25179
39	1	38	38	-1	284	304	16.0	15	Nuc4wwtu	24747
40	1	33	34	-1	318	194	16.0	17	Nuc3ttbuw	59719
41	1	40	39	-1	349	213	16.0	17	Nuc3tbuut	69679
42	1	41	40	-1	361	253	16.0	17	Nuc2tdwette	54666
43	1	42	42	-1	232	341	17.0	17	Nuc1wwdt	46680
44	1	44	44	45	269	275	17.0	17	Nuc4wew	43271
45	1	45	46	-1	300	258	17.0	15	Nuc4weeu	28063
46	1	46	49	-1	322	308	17.0	17	Nuc2tdwwew	57635
47	1	43	51	-1	250	312	18.0	13	Nuc4wwbd	18054
48	1	51	52	-1	267	213	18.0	15	Nuc2bueuu	44023
49	1	47	47	-1	307	203	18.0	15	Nuc3ttbdu	48977
50	1	48	48	-1	313	224	18.0	17	Nuc3ttbdd	50404
51	1	49	50	-1	339	246	18.0	17	Nuc2tdwetbu	50635
52	1	50	56	-1	362	225	18.0	15	Nuc3tbdtt	40101
53	1	43	54	-1	249	300	19.0	13	Nuc4wwbu	17133
54	1	53	55	-1	298	285	19.0	15	Nuc4weed	28587
55	1	58	58	-1	324	264	19.0	17	Nuc2tdwetbd	55241
56	1	54	59	-1	332	190	19.0	17	Nuc3ttbue	62897
57	1	55	53	-1	211	314	20.0	15	Nuc2bddew	45317
58	1	52	63	-1	288	200	20.0	17	Nuc3buett	65130
59	1	56	60	-1	221	275	21.0	17	Nuc2bddwu	58280
60	1	57	57	-1	232	257	21.0	17	Nuc2bduud	65833
61	1	59	61	-1	246	235	21.0	15	Nuc2bduuu	47772
62	1	60	62	-1	254	253	21.0	15	Nuc3buwdd	47987
63	1	61	68	-1	294	235	21.0	17	Nuc4eweuu	33953
64	1	62	70	-1	307	335	21.0	17	Nuc2tdwwww	71562
65	1	64	75	-1	353	239	21.0	17	Nuc3tbdtb	58824
66	1	65	76	-1	217	299	22.0	17	Nuc2bddwd	58315
67	1	67	66	-1	264	230	22.0	15	Nuc3buwdu	42920
68	1	68	67	-1	273	351	22.0	17	Nuc1euet	23808
69	1	75	81	-1	283	301	22.0	15	Nuc1ede	19022
70	1	69	64	-1	290	265	22.0	15	Nuc4eweudt	24298
71	1	71	73	-1	329	300	22.0	19	Nuc2tdwebw	111355
72	1	72	65	-1	344	198	22.0	17	Nuc3tbuub	70387
73	1	63	74	-1	348	277	22.0	17	Nuc2tdwebe	67233
74	1	73	77	-1	224	326	23.0	17	Nuc2bddee	44894
75	1	66	78	-1	243	344	23.0	15	Nuc1euwt	19941
76	1	79	79	-1	250	284	23.0	15	Nuc4ewwud	23011
77	1	74	80	-1	263	321	23.0	15	Nuc1edw	21561
78	1	76	69	-1	302	316	23.0	15	Nuc4eedwd	25385
79	1	78	82	-1	312	241	23.0	15	Nuc4eeuud	22930
80	1	77	71	-1	312	285	23.0	15	Nuc4eeded	25024
81	1	70	72	-1	313	192	23.0	17	Nuc3buetb	69490
82	1	80	83	-1	328	218	23.0	15	Nuc4eeuuu	24288
83	1	88	84	-1	269	263	24.0	13	Nuc4ewwuu	15272
84	1	81	87	-1	351	214	24.0	17	Nuc3tbudu	71836
85	1	82	85	-1	283	213	25.0	17	Nuc3buwuu	47562
86	1	85	86	-1	330	262	25.0	15	Nuc4eedeu	23902
87	1	86	93	-1	229	288	26.0	17	Nuc2bdudd	43636
88	1	87	88	-1	241	264	26.0	17	Nuc2bdudu	47692
89	1	97	95	-1	273	242	26.0	19	Nuc3buwud	67895
90	1	83	92	-1	309	205	26.0	17	Nuc3buebu	56886
91	1	84	99	-1	312	254	26.0	17	Nuc4eeudu	27785
92	1	93	100	-1	345	244	26.0	17	Nuc3tbudd	51387
93	1	95	89	-1	249	297	27.0	13	Nuc4ewwdu	13934
94	1	96	94	-1	266	313	27.0	15	Nuc4ewwdd	19630
95	1	89	90	-1	273	292	27.0	15	Nuc4ewedd	17322
96	1	91	96	-1	293	330	27.0	15	Nuc1eueb	17965
97	1	98	97	-1	301	228	27.0	17	Nuc3buebd	42529
98	1	99	102	-1	305	282	27.0	15	Nuc4eeudd	23522
99	1	92	98	-1	308	296	27.0	15	Nuc4eedwu	20739
100	1	90	91	-1	289	263	26.0	15	Nuc4eweudb	20165
101	1	94	101	-1	244	327	27.0	15	Nuc1euwb	15462
