# Supplementary material for: A hybrid blob-slice model for accurate and efficient detection of fluorescence labeled nuclei in 3D
Source: BMC Bioinformatics. 2010 Nov 29;11:580. doi: 10.1186/1471-2105-11-580 (PMC3008706; doi:10.1186/1471-2105-11-580)
Supplement: Additional file 3 — Additional Data and Ground Truth. Computed nuclear positions and corrected ground truths for all example data contributing to Figure 4. Zip file contains data in Acetree format comma separated value text files. An explanation of the Acetree file format is included in readme.txt. [file 1471-2105-11-580-S3.ZIP › Data_And_Ground_Truth/celegans/unedited_stats/t148-nuclei]

1	1	1	1	-1	322	267	7.0	19	Nuc2tuwue	83427
2	1	2	8	-1	268	272	8.0	17	Nuc3bdwdu	55099
3	1	3	9	-1	273	335	8.0	17	Nuc1weud	42588
4	1	9	2	-1	282	240	8.0	17	Nuc3bdwuu	51585
5	1	4	3	-1	284	304	8.0	19	Nuc1weuu	61285
6	1	6	13	-1	327	221	8.0	17	Nuc3tttud	50466
7	1	7	5	-1	243	265	9.0	19	Nuc2buwuu	85275
8	1	8	6	-1	246	313	9.0	19	Nuc1wwuu	77497
9	1	15	10	-1	296	204	9.0	17	Nuc3bdetb	52886
10	1	5	4	-1	299	228	9.0	17	Nuc3bdett	50740
11	1	16	11	-1	308	288	9.0	17	Nuc2tuwuw	65080
12	1	11	12	-1	328	244	9.0	17	Nuc2tueuw	61469
13	1	12	14	-1	348	223	9.0	17	Nuc2tueue	56065
14	1	14	7	-1	266	249	10.0	17	Nuc3bdebd	57186
15	1	10	15	-1	294	268	10.0	17	Nuc3bdwud	51084
16	1	17	16	-1	324	196	10.0	17	Nuc3tttuu	51928
17	1	18	17	-1	344	250	10.0	17	Nuc2tuede	66174
18	1	13	18	-1	247	340	11.0	19	Nuc1wwud	86488
19	1	20	19	-1	260	296	11.0	17	Nuc3bdwdd	51339
20	1	21	20	-1	302	323	11.0	17	Nuc2tuwdb	68450
21	1	19	21	-1	233	287	12.0	17	Nuc2buwud	58258
22	1	24	22	-1	247	242	12.0	17	Nuc2buedb	60090
23	1	22	23	-1	321	300	12.0	19	Nuc2tuwdt	96359
24	1	23	26	-1	310	217	13.0	17	Nuc3tttdu	51009
25	1	25	25	-1	309	240	13.0	17	Nuc3tttdd	49347
26	1	29	28	-1	261	226	14.0	17	Nuc2bueud	59551
27	1	30	29	-1	285	227	14.0	17	Nuc3bdebu	48986
28	1	27	24	-1	326	272	14.0	17	Nuc2tuedw	57973
29	1	36	27	-1	225	317	15.0	17	Nuc2buwdd	54860
30	1	28	30	-1	243	263	15.0	17	Nuc2buedt	65927
31	1	26	35	-1	276	350	15.0	15	Nuc1wedw	36823
32	1	31	37	-1	296	340	15.0	17	Nuc1wede	54546
33	1	32	38	-1	314	324	15.0	15	Nuc2tdwwwe	44322
34	1	40	31	-1	321	192	15.0	17	Nuc3ttbuw	57553
35	1	33	39	-1	341	292	15.0	15	Nuc2tdwwee	39170
36	1	34	32	-1	351	273	15.0	17	Nuc2tdwettw	51336
37	1	38	34	-1	277	325	16.0	15	Nuc4wwtd	25817
38	1	39	36	-1	285	305	16.0	13	Nuc4wwtu	18420
39	1	41	40	-1	350	217	16.0	19	Nuc3tbuut	102203
40	1	42	41	-1	361	252	16.0	17	Nuc2tdwette	58502
41	1	35	33	-1	222	290	17.0	19	Nuc2buwdu	97812
42	1	43	48	-1	230	340	17.0	17	Nuc1wwdt	47703
43	1	37	50	-1	254	349	17.0	17	Nuc1wwdb	59215
44	1	44	43	-1	271	281	17.0	15	Nuc4wewd	27008
45	1	44	44	-1	273	264	17.0	13	Nuc4wewu	24141
46	1	45	45	-1	300	258	17.0	17	Nuc4weeu	39516
47	1	49	52	-1	310	202	17.0	17	Nuc3ttbdu	61947
48	1	50	51	-1	311	223	17.0	15	Nuc3ttbdd	41630
49	1	46	46	-1	319	310	17.0	17	Nuc2tdwwew	57178
50	1	51	47	-1	339	247	17.0	17	Nuc2tdwetbu	52796
51	1	47	49	-1	248	318	18.0	13	Nuc4wwbd	19039
52	1	48	42	-1	268	212	18.0	15	Nuc2bueuu	42348
53	1	57	53	-1	212	313	19.0	17	Nuc2bddew	54520
54	1	53	59	-1	251	298	19.0	13	Nuc4wwbu	18626
55	1	54	54	-1	299	287	19.0	15	Nuc4weed	26978
56	1	52	62	-1	363	226	19.0	15	Nuc3tbdtt	42308
57	1	60	57	-1	229	258	20.0	17	Nuc2bduud	64627
58	1	55	55	-1	326	264	20.0	17	Nuc2tdwetbd	57689
59	1	56	61	-1	333	190	20.0	15	Nuc3ttbue	49045
60	1	59	56	-1	221	276	21.0	15	Nuc2bddwu	42194
61	1	61	58	-1	247	233	21.0	17	Nuc2bduuu	61497
62	1	62	60	-1	252	253	21.0	17	Nuc3buwdd	64658
63	1	58	63	-1	291	201	21.0	17	Nuc3buett	64810
64	1	70	69	-1	292	266	21.0	15	Nuc4eweudt	25039
65	1	72	65	-1	348	201	21.0	15	Nuc3tbuub	53028
66	1	67	68	-1	266	229	22.0	17	Nuc3buwdu	61644
67	1	68	84	-1	271	351	22.0	15	Nuc1euet	19700
68	1	63	70	-1	295	234	22.0	15	Nuc4eweuu	25515
69	1	78	64	-1	298	314	22.0	15	Nuc4eedwd	22891
70	1	64	71	-1	307	335	22.0	17	Nuc2tdwwww	70300
71	1	80	72	-1	313	282	22.0	15	Nuc4eeded	23922
72	1	81	73	-1	315	194	22.0	17	Nuc3buetb	73993
73	1	71	80	-1	328	301	22.0	17	Nuc2tdwebw	71930
74	1	73	74	-1	348	277	22.0	17	Nuc2tdwebe	71778
75	1	65	66	-1	351	238	22.0	17	Nuc3tbdtb	59486
76	1	66	75	-1	218	300	23.0	17	Nuc2bddwd	55018
77	1	74	82	-1	221	325	23.0	17	Nuc2bddee	49779
78	1	75	83	-1	243	346	23.0	17	Nuc1euwt	23871
79	1	76	76	-1	253	280	23.0	15	Nuc4ewwud	22042
80	1	77	67	-1	262	320	23.0	17	Nuc1edw	27074
81	1	69	78	-1	282	299	23.0	15	Nuc1ede	19970
82	1	79	79	-1	313	242	23.0	15	Nuc4eeuud	22359
83	1	82	81	-1	329	218	23.0	15	Nuc4eeuuu	26363
84	1	83	77	-1	269	260	24.0	15	Nuc4ewwuu	22804
85	1	85	92	-1	282	213	25.0	17	Nuc3buwuu	51357
86	1	86	102	-1	330	261	25.0	15	Nuc4eedeu	25602
87	1	84	88	-1	350	214	25.0	17	Nuc3tbudu	68115
88	1	88	86	-1	242	261	26.0	19	Nuc2bdudu	79657
89	1	93	89	-1	250	292	26.0	15	Nuc4ewwdu	21533
90	1	95	91	-1	272	287	26.0	15	Nuc4ewedd	18427
91	1	100	93	-1	286	263	26.0	17	Nuc4eweudb	28687
92	1	90	95	-1	312	203	26.0	17	Nuc3buebu	59329
93	1	87	85	-1	231	287	27.0	17	Nuc2bdudd	42324
94	1	94	90	-1	262	311	27.0	17	Nuc4ewwdd	26025
95	1	89	98	-1	276	242	27.0	17	Nuc3buwud	44692
96	1	96	99	-1	290	328	27.0	17	Nuc1eueb	22011
97	1	97	94	-1	302	226	27.0	15	Nuc3buebd	32416
98	1	99	87	-1	304	297	27.0	15	Nuc4eedwu	20345
99	1	91	101	-1	312	255	27.0	17	Nuc4eeudu	29208
100	1	92	96	-1	345	245	27.0	17	Nuc3tbudd	51016
101	1	101	97	-1	240	319	28.0	15	Nuc1euwb	16587
102	1	98	100	-1	303	282	28.0	15	Nuc4eeudd	21376
