# Supplementary material for: A hybrid blob-slice model for accurate and efficient detection of fluorescence labeled nuclei in 3D
Source: BMC Bioinformatics. 2010 Nov 29;11:580. doi: 10.1186/1471-2105-11-580 (PMC3008706; doi:10.1186/1471-2105-11-580)
Supplement: Additional file 3 — Additional Data and Ground Truth. Computed nuclear positions and corrected ground truths for all example data contributing to Figure 4. Zip file contains data in Acetree format comma separated value text files. An explanation of the Acetree file format is included in readme.txt. [file 1471-2105-11-580-S3.ZIP › Data_And_Ground_Truth/celegans/unedited_stats/t149-nuclei]

1	1	1	1	-1	321	269	7.0	19	Nuc2tuwue	81916
2	1	4	3	-1	281	243	8.0	19	Nuc3bdwuu	75023
3	1	5	7	-1	284	308	8.0	19	Nuc1weuu	59686
4	1	10	4	-1	299	231	8.0	17	Nuc3bdett	49901
5	1	7	5	-1	243	267	9.0	17	Nuc2buwuu	54354
6	1	8	11	-1	248	314	9.0	19	Nuc1wwuu	72771
7	1	14	6	-1	265	248	9.0	17	Nuc3bdebd	55001
8	1	2	2	-1	269	273	9.0	17	Nuc3bdwdu	54067
9	1	3	12	-1	272	338	9.0	17	Nuc1weud	41717
10	1	9	8	-1	298	204	9.0	17	Nuc3bdetb	51704
11	1	11	14	-1	305	291	9.0	17	Nuc2tuwuw	64281
12	1	12	9	-1	326	245	9.0	15	Nuc2tueuw	46585
13	1	6	15	-1	327	223	9.0	15	Nuc3tttud	37427
14	1	13	10	-1	348	225	9.0	17	Nuc2tueue	56202
15	1	15	13	-1	294	270	10.0	17	Nuc3bdwud	50097
16	1	16	16	-1	327	200	10.0	17	Nuc3tttuu	49444
17	1	17	17	-1	344	251	10.0	15	Nuc2tuede	50130
18	1	18	21	-1	248	342	11.0	19	Nuc1wwud	80717
19	1	19	18	-1	261	297	11.0	17	Nuc3bdwdd	50302
20	1	20	19	-1	300	325	11.0	17	Nuc2tuwdb	67732
21	1	21	20	-1	233	288	12.0	17	Nuc2buwud	56652
22	1	22	22	-1	246	242	12.0	17	Nuc2buedb	61657
23	1	23	24	-1	324	300	12.0	17	Nuc2tuwdt	65524
24	1	28	25	-1	327	270	12.0	17	Nuc2tuedw	54858
25	1	25	28	-1	306	238	13.0	17	Nuc3tttdd	51783
26	1	24	23	-1	308	216	13.0	17	Nuc3tttdu	53774
27	1	29	29	-1	225	316	14.0	17	Nuc2buwdd	53242
28	1	26	26	-1	262	228	14.0	17	Nuc2bueud	59639
29	1	27	27	-1	284	228	14.0	17	Nuc3bdebu	50214
30	1	30	30	-1	245	263	15.0	17	Nuc2buedt	65232
31	1	34	31	-1	318	191	15.0	17	Nuc3ttbuw	59755
32	1	36	32	-1	351	273	15.0	17	Nuc2tdwettw	51548
33	1	41	39	-1	222	287	16.0	17	Nuc2buwdu	68711
34	1	37	33	-1	274	328	16.0	15	Nuc4wwtd	26191
35	1	31	34	-1	275	352	16.0	17	Nuc1wedw	52054
36	1	38	35	-1	285	307	16.0	15	Nuc4wwtu	24377
37	1	32	43	-1	296	340	16.0	17	Nuc1wede	53735
38	1	33	36	-1	314	325	16.0	17	Nuc2tdwwwe	55382
39	1	35	37	-1	340	291	16.0	17	Nuc2tdwwee	56548
40	1	39	47	-1	348	217	16.0	17	Nuc3tbuut	65575
41	1	40	38	-1	362	252	16.0	17	Nuc2tdwette	54759
42	1	52	41	-1	268	212	17.0	17	Nuc2bueuu	61602
43	1	44	40	-1	268	283	17.0	13	Nuc4wewd	19842
44	1	45	42	-1	273	262	17.0	15	Nuc4wewu	32327
45	1	46	44	-1	300	258	17.0	17	Nuc4weeu	35162
46	1	49	45	-1	321	309	17.0	17	Nuc2tdwwew	55062
47	1	50	46	-1	341	249	17.0	15	Nuc2tdwetbu	43694
48	1	42	56	-1	228	339	18.0	17	Nuc1wwdt	48897
49	1	51	51	-1	246	321	18.0	15	Nuc4wwbd	23073
50	1	43	53	-1	250	352	18.0	17	Nuc1wwdb	57591
51	1	48	48	-1	305	223	18.0	17	Nuc3ttbdd	55437
52	1	47	49	-1	312	203	18.0	17	Nuc3ttbdu	64179
53	1	53	50	-1	212	310	19.0	15	Nuc2bddew	42508
54	1	55	54	-1	298	287	19.0	17	Nuc4weed	36672
55	1	58	55	-1	326	262	19.0	17	Nuc2tdwetbd	57114
56	1	60	61	-1	221	275	20.0	15	Nuc2bddwu	43644
57	1	57	57	-1	230	257	20.0	17	Nuc2bduud	62150
58	1	61	58	-1	248	231	20.0	17	Nuc2bduuu	61263
59	1	54	52	-1	248	299	20.0	15	Nuc4wwbu	24655
60	1	62	59	-1	253	251	20.0	17	Nuc3buwdd	57924
61	1	59	60	-1	333	191	20.0	15	Nuc3ttbue	47241
62	1	56	68	-1	362	224	20.0	15	Nuc3tbdtt	42899
63	1	63	62	-1	292	201	21.0	17	Nuc3buett	65166
64	1	69	64	-1	295	315	21.0	15	Nuc4eedwd	22136
65	1	65	66	-1	348	201	21.0	15	Nuc3tbuub	51947
66	1	75	67	-1	351	238	21.0	17	Nuc3tbdtb	59154
67	1	80	69	-1	262	320	22.0	17	Nuc1edw	27538
68	1	66	70	-1	266	226	22.0	17	Nuc3buwdu	61204
69	1	64	63	-1	290	268	22.0	15	Nuc4eweudt	22904
70	1	68	71	-1	295	235	22.0	16	Nuc4eweuu	32619
71	1	70	72	-1	307	335	22.0	17	Nuc2tdwwww	64861
72	1	71	73	-1	312	281	22.0	15	Nuc4eeded	25296
73	1	72	74	-1	314	194	22.0	19	Nuc3buetb	110930
74	1	74	65	-1	347	277	22.0	17	Nuc2tdwebe	69052
75	1	76	76	-1	218	298	23.0	17	Nuc2bddwd	53825
76	1	79	77	-1	253	278	23.0	15	Nuc4ewwud	22500
77	1	84	79	-1	270	260	23.0	15	Nuc4ewwuu	24425
78	1	81	80	-1	281	300	23.0	15	Nuc1ede	20259
79	1	82	75	-1	315	242	23.0	15	Nuc4eeuud	22970
80	1	73	82	-1	327	299	23.0	17	Nuc2tdwebw	71608
81	1	83	81	-1	328	218	23.0	15	Nuc4eeuuu	24857
82	1	77	85	-1	220	324	24.0	17	Nuc2bddee	45130
83	1	78	86	-1	240	345	24.0	17	Nuc1euwt	26091
84	1	67	78	-1	268	351	24.0	17	Nuc1euet	22876
85	1	93	88	-1	229	282	25.0	17	Nuc2bdudd	45019
86	1	88	89	-1	241	258	25.0	17	Nuc2bdudu	54223
87	1	98	83	-1	304	295	25.0	15	Nuc4eedwu	21558
88	1	87	96	-1	348	214	25.0	17	Nuc3tbudu	62484
89	1	89	90	-1	249	293	26.0	13	Nuc4ewwdu	14057
90	1	94	91	-1	263	309	26.0	15	Nuc4ewwdd	16519
91	1	90	97	-1	273	286	26.0	15	Nuc4ewedd	17934
92	1	85	92	-1	283	214	26.0	17	Nuc3buwuu	47223
93	1	91	87	-1	287	262	26.0	17	Nuc4eweudb	26760
94	1	97	94	-1	301	227	26.0	15	Nuc3buebd	30827
95	1	92	101	-1	313	203	26.0	17	Nuc3buebu	60742
96	1	100	95	-1	344	246	26.0	17	Nuc3tbudd	48874
97	1	101	102	-1	241	317	27.0	15	Nuc1euwb	14514
98	1	95	98	-1	274	240	27.0	17	Nuc3buwud	42253
99	1	96	93	-1	287	326	27.0	15	Nuc1eueb	15180
100	1	102	99	-1	303	285	27.0	17	Nuc4eeudd	30439
101	1	99	100	-1	313	256	27.0	17	Nuc4eeudu	28919
102	1	86	84	-1	330	261	25.0	15	Nuc4eedeu	25602
