# Supplementary material for: A hybrid blob-slice model for accurate and efficient detection of fluorescence labeled nuclei in 3D
Source: BMC Bioinformatics. 2010 Nov 29;11:580. doi: 10.1186/1471-2105-11-580 (PMC3008706; doi:10.1186/1471-2105-11-580)
Supplement: Additional file 3 — Additional Data and Ground Truth. Computed nuclear positions and corrected ground truths for all example data contributing to Figure 4. Zip file contains data in Acetree format comma separated value text files. An explanation of the Acetree file format is included in readme.txt. [file 1471-2105-11-580-S3.ZIP › Data_And_Ground_Truth/celegans/unedited_stats/t150-nuclei]

1	1	1	1	-1	321	271	6.0	21	Nuc2tuwue	98679
2	1	8	3	-1	270	274	8.0	17	Nuc3bdwdu	52276
3	1	2	4	-1	283	247	8.0	17	Nuc3bdwuu	49451
4	1	4	6	-1	300	231	8.0	17	Nuc3bdett	50785
5	1	5	2	-1	242	268	9.0	19	Nuc2buwuu	76121
6	1	7	7	-1	266	247	9.0	17	Nuc3bdebd	54512
7	1	3	8	-1	283	309	9.0	15	Nuc1weuu	23937
8	1	10	5	-1	299	203	9.0	17	Nuc3bdetb	50030
9	1	12	11	-1	326	247	9.0	17	Nuc2tueuw	59718
10	1	14	12	-1	348	227	9.0	17	Nuc2tueue	55691
11	1	6	13	-1	248	314	10.0	19	Nuc1wwuu	71804
12	1	9	14	-1	272	340	10.0	17	Nuc1weud	41068
13	1	15	9	-1	296	271	10.0	17	Nuc3bdwud	48683
14	1	11	10	-1	305	293	10.0	17	Nuc2tuwuw	64754
15	1	13	15	-1	327	224	10.0	15	Nuc3tttud	36982
16	1	16	16	-1	330	203	10.0	17	Nuc3tttuu	48813
17	1	17	17	-1	344	253	10.0	17	Nuc2tuede	63678
18	1	19	20	-1	260	298	11.0	17	Nuc3bdwdd	49743
19	1	20	22	-1	301	327	11.0	17	Nuc2tuwdb	64139
20	1	21	18	-1	235	290	12.0	17	Nuc2buwud	52353
21	1	18	25	-1	247	341	12.0	19	Nuc1wwud	83130
22	1	22	19	-1	248	243	12.0	15	Nuc2buedb	46108
23	1	26	23	-1	310	214	12.0	17	Nuc3tttdu	50288
24	1	23	24	-1	324	300	12.0	17	Nuc2tuwdt	66299
25	1	24	28	29	326	270	12.0	15	Nuc2tuedw	54154
26	1	28	26	-1	262	228	13.0	17	Nuc2bueud	57180
27	1	29	21	-1	283	225	13.0	17	Nuc3bdebu	50793
28	1	25	27	-1	305	237	13.0	17	Nuc3tttdd	52774
29	1	27	30	-1	223	317	15.0	17	Nuc2buwdd	55398
30	1	30	31	-1	246	262	15.0	19	Nuc2buedt	100503
31	1	31	32	-1	320	192	15.0	17	Nuc3ttbuw	57560
32	1	32	33	-1	351	273	15.0	17	Nuc2tdwettw	47741
33	1	34	34	-1	276	331	16.0	15	Nuc4wwtd	26307
34	1	35	35	-1	275	351	16.0	17	Nuc1wedw	52111
35	1	36	41	-1	284	305	16.0	15	Nuc4wwtu	27349
36	1	38	45	-1	314	325	16.0	17	Nuc2tdwwwe	54767
37	1	39	36	-1	340	291	16.0	15	Nuc2tdwwee	43670
38	1	41	49	-1	363	250	16.0	15	Nuc2tdwette	42906
39	1	33	38	-1	222	287	17.0	17	Nuc2buwdu	66941
40	1	43	39	-1	267	285	17.0	15	Nuc4wewd	26742
41	1	42	50	-1	268	212	17.0	17	Nuc2bueuu	64184
42	1	44	40	-1	273	262	17.0	15	Nuc4wewu	31853
43	1	37	42	-1	295	341	17.0	17	Nuc1wede	50362
44	1	45	44	-1	299	257	17.0	17	Nuc4weeu	39274
45	1	46	46	-1	319	308	17.0	17	Nuc2tdwwew	52138
46	1	47	37	-1	345	249	17.0	15	Nuc2tdwetbu	45683
47	1	40	48	-1	349	217	17.0	17	Nuc3tbuut	61487
48	1	51	43	-1	302	221	18.0	17	Nuc3ttbdd	58215
49	1	52	52	-1	310	203	18.0	15	Nuc3ttbdu	52023
50	1	53	55	-1	212	310	19.0	17	Nuc2bddew	52348
51	1	49	58	-1	245	323	19.0	15	Nuc4wwbd	22122
52	1	59	59	-1	246	298	19.0	15	Nuc4wwbu	24160
53	1	50	60	-1	251	353	19.0	17	Nuc1wwdb	54665
54	1	54	51	-1	298	289	19.0	15	Nuc4weed	29185
55	1	55	47	-1	326	258	19.0	17	Nuc2tdwetbd	56085
56	1	48	62	-1	227	339	20.0	17	Nuc1wwdt	48505
57	1	57	57	-1	232	255	20.0	17	Nuc2bduud	65796
58	1	58	53	-1	250	231	20.0	15	Nuc2bduuu	45680
59	1	60	54	-1	254	251	20.0	15	Nuc3buwdd	46682
60	1	61	61	-1	333	190	20.0	15	Nuc3ttbue	49596
61	1	56	56	-1	222	274	21.0	15	Nuc2bddwu	42342
62	1	63	63	-1	291	203	21.0	17	Nuc3buett	69051
63	1	69	64	-1	292	267	21.0	15	Nuc4eweudt	23956
64	1	64	65	-1	296	313	21.0	15	Nuc4eedwd	22412
65	1	74	75	-1	345	278	21.0	17	Nuc2tdwebe	73876
66	1	65	76	-1	348	200	21.0	17	Nuc3tbuub	68320
67	1	66	68	-1	351	239	21.0	17	Nuc3tbdtb	54672
68	1	62	69	-1	363	222	21.0	15	Nuc3tbdtt	43289
69	1	67	71	-1	263	317	22.0	17	Nuc1edw	25299
70	1	68	72	-1	267	225	22.0	17	Nuc3buwdu	65619
71	1	70	66	-1	298	232	22.0	19	Nuc4eweuu	57219
72	1	71	81	-1	307	333	22.0	17	Nuc2tdwwww	67974
73	1	72	67	-1	312	279	22.0	15	Nuc4eeded	24812
74	1	73	82	-1	314	192	22.0	17	Nuc3buetb	71822
75	1	79	74	-1	315	242	22.0	15	Nuc4eeuud	23731
76	1	75	77	-1	218	296	23.0	17	Nuc2bddwd	52064
77	1	76	70	-1	254	277	23.0	15	Nuc4ewwud	20602
78	1	84	78	-1	271	350	23.0	17	Nuc1euet	24003
79	1	77	73	-1	271	261	23.0	15	Nuc4ewwuu	25321
80	1	78	79	-1	279	300	23.0	15	Nuc1ede	19868
81	1	81	83	-1	325	218	23.0	15	Nuc4eeuuu	22322
82	1	80	84	-1	327	297	23.0	17	Nuc2tdwebw	69263
83	1	87	80	-1	303	292	24.0	15	Nuc4eedwu	22815
84	1	102	85	-1	330	262	24.0	15	Nuc4eedeu	23367
85	1	82	86	-1	221	319	25.0	17	Nuc2bddee	41301
86	1	83	89	-1	244	345	25.0	17	Nuc1euwt	23687
87	1	93	96	-1	289	262	25.0	15	Nuc4eweudb	20961
88	1	85	87	-1	231	282	26.0	17	Nuc2bdudd	45885
89	1	86	88	-1	242	258	26.0	17	Nuc2bdudu	52103
90	1	89	93	-1	250	292	26.0	15	Nuc4ewwdu	19739
91	1	90	90	-1	264	308	26.0	15	Nuc4ewwdd	16805
92	1	92	95	-1	284	215	26.0	17	Nuc3buwuu	55690
93	1	99	97	-1	289	322	26.0	15	Nuc1eueb	16181
94	1	94	98	-1	301	229	26.0	17	Nuc3buebd	42580
95	1	96	91	-1	342	245	26.0	17	Nuc3tbudd	49411
96	1	88	101	-1	345	216	26.0	17	Nuc3tbudu	58578
97	1	91	102	-1	273	286	27.0	15	Nuc4ewedd	17574
98	1	98	94	-1	275	242	27.0	17	Nuc3buwud	42583
99	1	100	103	-1	304	283	27.0	15	Nuc4eeudd	22417
100	1	101	100	-1	311	256	27.0	17	Nuc4eeudu	28278
101	1	95	99	-1	312	205	27.0	17	Nuc3buebu	55856
102	1	97	92	-1	243	315	28.0	15	Nuc1euwb	14477
