# Supplementary material for: A hybrid blob-slice model for accurate and efficient detection of fluorescence labeled nuclei in 3D
Source: BMC Bioinformatics. 2010 Nov 29;11:580. doi: 10.1186/1471-2105-11-580 (PMC3008706; doi:10.1186/1471-2105-11-580)
Supplement: Additional file 3 — Additional Data and Ground Truth. Computed nuclear positions and corrected ground truths for all example data contributing to Figure 4. Zip file contains data in Acetree format comma separated value text files. An explanation of the Acetree file format is included in readme.txt. [file 1471-2105-11-580-S3.ZIP › Data_And_Ground_Truth/celegans/unedited_stats/t151-nuclei]

1	1	1	3	-1	323	270	7.0	21	Nuc2tuwue	99594
2	1	5	4	-1	242	270	8.0	17	Nuc2buwuu	58121
3	1	2	5	-1	269	275	8.0	17	Nuc3bdwdu	53060
4	1	3	1	-1	285	252	8.0	17	Nuc3bdwuu	50482
5	1	8	2	-1	299	207	8.0	17	Nuc3bdetb	51708
6	1	4	9	-1	301	234	8.0	17	Nuc3bdett	54200
7	1	6	12	-1	267	247	9.0	17	Nuc3bdebd	54352
8	1	7	7	14	279	307	9.0	15	Nuc1weuu	26835
9	1	13	8	-1	296	274	9.0	17	Nuc3bdwud	48229
10	1	14	10	-1	304	297	9.0	17	Nuc2tuwuw	65101
11	1	9	17	-1	326	247	9.0	15	Nuc2tueuw	50068
12	1	10	6	-1	348	226	9.0	17	Nuc2tueue	58204
13	1	11	11	-1	247	317	10.0	17	Nuc1wwuu	48855
14	1	12	13	-1	272	342	10.0	17	Nuc1weud	43467
15	1	15	16	-1	328	224	10.0	15	Nuc3tttud	38350
16	1	16	15	-1	329	202	10.0	17	Nuc3tttuu	51006
17	1	17	18	-1	347	253	10.0	17	Nuc2tuede	62865
18	1	20	19	-1	233	291	12.0	17	Nuc2buwud	55916
19	1	22	20	-1	249	242	12.0	17	Nuc2buedb	58232
20	1	18	21	-1	259	301	12.0	17	Nuc3bdwdd	50217
21	1	27	22	-1	282	224	12.0	17	Nuc3bdebu	51075
22	1	19	23	-1	301	329	12.0	17	Nuc2tuwdb	68254
23	1	23	24	-1	310	214	12.0	17	Nuc3tttdu	50105
24	1	24	29	-1	324	304	12.0	17	Nuc2tuwdt	67408
25	1	21	27	-1	247	343	13.0	17	Nuc1wwud	51629
26	1	26	28	-1	263	228	13.0	17	Nuc2bueud	55414
27	1	28	31	-1	304	239	13.0	17	Nuc3tttdd	54617
28	1	25	25	-1	322	282	13.0	15	Nuc2tuedwd	36828
29	1	25	26	-1	331	264	13.0	13	Nuc2tuedwu	29704
30	1	29	32	-1	223	316	15.0	17	Nuc2buwdd	53348
31	1	30	30	-1	246	262	15.0	17	Nuc2buedt	58094
32	1	31	33	-1	317	193	15.0	17	Nuc3ttbuw	56574
33	1	32	35	-1	350	271	15.0	15	Nuc2tdwettw	38953
34	1	33	37	-1	275	333	16.0	15	Nuc4wwtd	27484
35	1	34	41	-1	277	352	16.0	17	Nuc1wedw	53965
36	1	37	38	-1	340	290	16.0	17	Nuc2tdwwee	53551
37	1	46	34	-1	347	242	16.0	17	Nuc2tdwetbu	62168
38	1	39	39	-1	222	287	17.0	17	Nuc2buwdu	68323
39	1	40	40	-1	266	288	17.0	15	Nuc4wewd	26827
40	1	42	36	-1	275	263	17.0	15	Nuc4wewu	32947
41	1	35	42	-1	284	306	17.0	15	Nuc4wwtu	27730
42	1	43	49	-1	296	341	17.0	17	Nuc1wede	51268
43	1	48	44	-1	299	221	17.0	17	Nuc3ttbdd	60658
44	1	44	45	-1	302	258	17.0	17	Nuc4weeu	39255
45	1	36	51	-1	316	325	17.0	15	Nuc2tdwwwe	43246
46	1	45	52	-1	318	306	17.0	15	Nuc2tdwwew	37337
47	1	55	46	-1	327	254	17.0	17	Nuc2tdwetbd	57705
48	1	47	47	-1	349	215	17.0	17	Nuc3tbuut	61719
49	1	38	53	-1	363	251	17.0	17	Nuc2tdwette	52835
50	1	41	48	-1	268	212	18.0	17	Nuc2bueuu	60034
51	1	54	43	-1	297	289	18.0	15	Nuc4weed	29716
52	1	49	50	-1	308	206	18.0	15	Nuc3ttbdu	50968
53	1	58	59	-1	250	232	19.0	15	Nuc2bduuu	44149
54	1	59	60	-1	256	251	19.0	15	Nuc3buwdd	42168
55	1	50	55	-1	213	310	20.0	17	Nuc2bddew	52143
56	1	61	63	-1	224	271	20.0	15	Nuc2bddwu	39916
57	1	57	56	-1	235	253	20.0	17	Nuc2bduud	61512
58	1	51	57	-1	244	326	20.0	15	Nuc4wwbd	23703
59	1	52	58	-1	245	297	20.0	15	Nuc4wwbu	27159
60	1	53	54	-1	249	352	20.0	17	Nuc1wwdb	53465
61	1	60	61	-1	331	190	20.0	15	Nuc3ttbue	48856
62	1	56	62	-1	224	338	21.0	17	Nuc1wwdt	47657
63	1	62	74	-1	291	202	21.0	17	Nuc3buett	70426
64	1	63	73	-1	293	268	21.0	15	Nuc4eweudt	23727
65	1	64	75	-1	296	311	21.0	15	Nuc4eedwd	23446
66	1	71	64	-1	297	234	21.0	17	Nuc4eweuu	35420
67	1	73	65	-1	313	278	21.0	15	Nuc4eeded	24492
68	1	67	67	-1	354	240	21.0	17	Nuc3tbdtb	57940
69	1	68	68	-1	362	222	21.0	15	Nuc3tbdtt	43189
70	1	77	69	-1	256	277	22.0	15	Nuc4ewwud	23736
71	1	69	70	-1	260	317	22.0	17	Nuc1edw	26390
72	1	70	71	-1	269	225	22.0	17	Nuc3buwdu	63131
73	1	79	72	-1	273	263	22.0	15	Nuc4ewwuu	23840
74	1	75	76	-1	316	243	22.0	15	Nuc4eeuud	25723
75	1	65	66	-1	345	277	22.0	17	Nuc2tdwebe	69544
76	1	66	77	-1	347	200	22.0	15	Nuc3tbuub	55050
77	1	76	78	-1	218	294	23.0	15	Nuc2bddwd	42846
78	1	78	83	-1	271	350	23.0	17	Nuc1euet	26969
79	1	80	79	-1	282	300	23.0	15	Nuc1ede	20314
80	1	83	84	-1	301	291	23.0	15	Nuc4eedwu	24302
81	1	72	85	-1	306	332	23.0	17	Nuc2tdwwww	60439
82	1	74	80	-1	314	192	23.0	17	Nuc3buetb	68949
83	1	81	81	-1	326	217	23.0	15	Nuc4eeuuu	24942
84	1	82	86	-1	328	295	23.0	17	Nuc2tdwebw	66715
85	1	84	82	-1	331	260	24.0	15	Nuc4eedeu	24196
86	1	85	87	-1	222	314	25.0	17	Nuc2bddee	43780
87	1	88	88	-1	235	278	25.0	15	Nuc2bdudd	36072
88	1	89	90	-1	245	256	25.0	17	Nuc2bdudu	51179
89	1	86	89	-1	245	345	25.0	15	Nuc1euwt	18073
90	1	91	93	-1	262	307	25.0	17	Nuc4ewwdd	24004
91	1	95	98	-1	342	243	25.0	17	Nuc3tbudd	49649
92	1	102	104	-1	243	312	26.0	13	Nuc1euwb	11104
93	1	90	91	-1	252	291	26.0	15	Nuc4ewwdu	19519
94	1	98	92	-1	276	243	26.0	17	Nuc3buwud	45856
95	1	92	100	-1	285	217	26.0	17	Nuc3buwuu	52246
96	1	87	95	-1	290	262	26.0	15	Nuc4eweudb	20006
97	1	93	94	-1	289	322	26.0	15	Nuc1eueb	17271
98	1	94	96	-1	303	232	26.0	15	Nuc3buebd	37377
99	1	101	102	-1	310	206	26.0	17	Nuc3buebu	56916
100	1	100	97	-1	314	258	26.0	15	Nuc4eeudu	22252
101	1	96	103	-1	344	214	26.0	17	Nuc3tbudu	58678
102	1	97	99	-1	272	286	27.0	15	Nuc4ewedd	16949
103	1	99	101	-1	305	283	27.0	17	Nuc4eeudd	32331
