# Supplementary material for: A hybrid blob-slice model for accurate and efficient detection of fluorescence labeled nuclei in 3D
Source: BMC Bioinformatics. 2010 Nov 29;11:580. doi: 10.1186/1471-2105-11-580 (PMC3008706; doi:10.1186/1471-2105-11-580)
Supplement: Additional file 3 — Additional Data and Ground Truth. Computed nuclear positions and corrected ground truths for all example data contributing to Figure 4. Zip file contains data in Acetree format comma separated value text files. An explanation of the Acetree file format is included in readme.txt. [file 1471-2105-11-580-S3.ZIP › Data_And_Ground_Truth/celegans/unedited_stats/t152-nuclei]

1	1	4	3	-1	285	257	7.0	17	Nuc3bdwuu	50655
2	1	5	6	-1	299	210	7.0	17	Nuc3bdetb	51818
3	1	1	4	-1	325	270	7.0	19	Nuc2tuwue	86392
4	1	2	5	-1	245	272	8.0	17	Nuc2buwuu	53722
5	1	3	8	-1	269	276	8.0	17	Nuc3bdwdu	50639
6	1	12	13	-1	347	225	8.0	17	Nuc2tueue	46483
7	1	8	18	-1	280	303	9.0	13	Nuc1weuuu	15548
8	1	9	19	-1	297	276	9.0	17	Nuc3bdwud	46312
9	1	6	9	-1	300	235	9.0	19	Nuc3bdett	65513
10	1	10	10	-1	306	300	9.0	15	Nuc2tuwuw	40518
11	1	13	15	-1	246	316	10.0	15	Nuc1wwuu	31466
12	1	7	7	-1	269	246	10.0	15	Nuc3bdebd	38235
13	1	14	16	-1	273	343	10.0	15	Nuc1weud	33287
14	1	8	17	-1	278	317	10.0	13	Nuc1weuud	15975
15	1	16	20	-1	325	201	10.0	17	Nuc3tttuu	47521
16	1	15	21	-1	326	222	10.0	15	Nuc3tttud	37721
17	1	11	11	-1	326	247	10.0	15	Nuc2tueuw	43203
18	1	17	12	-1	345	252	10.0	15	Nuc2tuede	41118
19	1	18	14	-1	232	292	12.0	17	Nuc2buwud	45281
20	1	19	22	-1	249	243	12.0	17	Nuc2buedb	56407
21	1	20	23	-1	260	300	12.0	17	Nuc3bdwdd	46478
22	1	21	28	-1	281	222	12.0	17	Nuc3bdebu	45668
23	1	22	29	-1	301	330	12.0	17	Nuc2tuwdb	61730
24	1	23	24	-1	308	214	12.0	17	Nuc3tttdu	45656
25	1	28	25	-1	322	283	12.0	15	Nuc2tuedwd	35568
26	1	29	26	-1	333	263	12.0	13	Nuc2tuedwu	26665
27	1	25	27	-1	249	345	13.0	17	Nuc1wwud	52922
28	1	26	31	-1	263	229	13.0	15	Nuc2bueud	42807
29	1	24	30	-1	322	307	13.0	17	Nuc2tuwdt	67567
30	1	31	1	-1	250	262	14.0	15	Nuc2buedt	41094
31	1	27	32	-1	302	240	14.0	17	Nuc3tttdd	54121
32	1	30	34	-1	222	317	15.0	17	Nuc2buwdd	53167
33	1	32	35	-1	316	193	15.0	15	Nuc3ttbuw	43480
34	1	37	33	-1	349	239	15.0	17	Nuc2tdwetbu	56514
35	1	33	36	-1	350	271	15.0	17	Nuc2tdwettw	46125
36	1	40	42	-1	274	262	16.0	15	Nuc4wewu	31700
37	1	34	37	-1	276	332	16.0	15	Nuc4wwtd	27159
38	1	36	39	-1	340	290	16.0	15	Nuc2tdwwee	40867
39	1	38	40	-1	223	284	17.0	17	Nuc2buwdu	66382
40	1	39	41	-1	265	288	17.0	15	Nuc4wewd	25653
41	1	35	43	-1	276	352	17.0	17	Nuc1wedw	50252
42	1	41	44	-1	284	305	17.0	17	Nuc4wwtu	33781
43	1	51	45	-1	296	289	17.0	17	Nuc4weed	34991
44	1	43	46	-1	297	222	17.0	15	Nuc3ttbdd	41508
45	1	44	48	-1	304	261	17.0	17	Nuc4weeu	34801
46	1	47	38	-1	327	252	17.0	17	Nuc2tdwetbd	56102
47	1	48	49	-1	348	213	17.0	17	Nuc3tbuut	61137
48	1	50	50	-1	269	211	18.0	15	Nuc2bueuu	46143
49	1	42	54	-1	296	343	18.0	17	Nuc1wede	50113
50	1	52	47	-1	308	207	18.0	17	Nuc3ttbdu	59899
51	1	45	55	-1	315	326	18.0	17	Nuc2tdwwwe	53034
52	1	46	51	-1	320	307	18.0	15	Nuc2tdwwew	39796
53	1	49	64	-1	361	251	18.0	17	Nuc2tdwette	51709
54	1	60	61	-1	250	353	19.0	19	Nuc1wwdb	87448
55	1	55	52	-1	213	307	20.0	15	Nuc2bddew	40743
56	1	57	58	-1	236	252	20.0	17	Nuc2bduud	59101
57	1	58	53	-1	242	327	20.0	15	Nuc4wwbd	23287
58	1	59	59	-1	244	297	20.0	15	Nuc4wwbu	27734
59	1	53	60	-1	250	230	20.0	15	Nuc2bduuu	45186
60	1	54	62	-1	257	248	20.0	17	Nuc3buwdd	60611
61	1	61	56	-1	330	191	20.0	17	Nuc3ttbue	61319
62	1	62	57	-1	222	338	21.0	17	Nuc1wwdt	49644
63	1	56	65	-1	223	270	21.0	15	Nuc2bddwu	38582
64	1	66	68	-1	298	235	21.0	17	Nuc4eweuu	33553
65	1	67	69	-1	312	277	21.0	15	Nuc4eeded	21941
66	1	75	77	-1	345	277	21.0	17	Nuc2tdwebe	62367
67	1	68	63	-1	351	239	21.0	17	Nuc3tbdtb	56108
68	1	69	79	-1	363	222	21.0	15	Nuc3tbdtt	42530
69	1	70	72	-1	255	276	22.0	15	Nuc4ewwud	22426
70	1	71	2	-1	262	318	22.0	17	Nuc1edw	23794
71	1	72	80	-1	268	223	22.0	17	Nuc3buwdu	64664
72	1	73	73	-1	274	262	22.0	15	Nuc4ewwuu	23836
73	1	64	74	-1	293	268	22.0	15	Nuc4eweudt	22357
74	1	63	66	-1	294	201	22.0	15	Nuc3buett	51287
75	1	65	67	-1	295	310	22.0	15	Nuc4eedwd	21803
76	1	74	70	-1	318	243	22.0	17	Nuc4eeuud	33337
77	1	76	78	-1	346	199	22.0	17	Nuc3tbuub	70060
78	1	77	71	-1	217	291	23.0	15	Nuc2bddwd	43297
79	1	79	86	-1	281	299	23.0	15	Nuc1ede	20521
80	1	82	82	-1	314	193	23.0	15	Nuc3buetb	49188
81	1	83	75	-1	325	215	23.0	15	Nuc4eeuuu	24533
82	1	85	76	-1	330	260	23.0	15	Nuc4eedeu	23913
83	1	78	85	-1	271	347	24.0	17	Nuc1euet	24684
84	1	80	81	-1	299	290	24.0	15	Nuc4eedwu	22046
85	1	81	87	-1	305	330	24.0	17	Nuc2tdwwww	52887
86	1	84	83	-1	324	296	24.0	15	Nuc2tdwebw	42697
87	1	86	84	-1	222	313	25.0	17	Nuc2bddee	39173
88	1	87	91	92	236	280	25.0	15	Nuc2bdudd	32976
89	1	89	88	-1	245	346	25.0	17	Nuc1euwt	21112
90	1	88	90	93	247	255	25.0	15	Nuc2bdudu	36932
91	1	93	89	-1	253	291	25.0	15	Nuc4ewwdu	18554
92	1	94	94	-1	276	243	25.0	15	Nuc3buwud	34481
93	1	90	101	-1	261	307	26.0	15	Nuc4ewwdd	16350
94	1	97	103	-1	286	320	26.0	15	Nuc1eueb	14389
95	1	96	95	-1	288	262	26.0	15	Nuc4eweudb	18742
96	1	98	97	-1	305	234	26.0	15	Nuc3buebd	31900
97	1	100	98	-1	315	260	26.0	17	Nuc4eeudu	27049
98	1	91	99	-1	342	243	26.0	17	Nuc3tbudd	48771
99	1	102	102	-1	273	286	27.0	15	Nuc4ewedd	17175
100	1	95	96	-1	286	220	27.0	17	Nuc3buwuu	44667
101	1	103	104	-1	305	284	27.0	15	Nuc4eeudd	21371
102	1	99	105	-1	310	209	27.0	17	Nuc3buebu	53374
103	1	101	106	-1	344	215	27.0	17	Nuc3tbudu	52837
104	1	92	100	-1	240	315	28.0	13	Nuc1euwb	9430
