# Supplementary material for: A hybrid blob-slice model for accurate and efficient detection of fluorescence labeled nuclei in 3D
Source: BMC Bioinformatics. 2010 Nov 29;11:580. doi: 10.1186/1471-2105-11-580 (PMC3008706; doi:10.1186/1471-2105-11-580)
Supplement: Additional file 3 — Additional Data and Ground Truth. Computed nuclear positions and corrected ground truths for all example data contributing to Figure 4. Zip file contains data in Acetree format comma separated value text files. An explanation of the Acetree file format is included in readme.txt. [file 1471-2105-11-580-S3.ZIP › Data_And_Ground_Truth/celegans/unedited_stats/t153-nuclei]

1	1	30	37	39	248	265	14.0	15	Nuc2buedt	36619
2	1	70	79	-1	259	317	23.0	15	Nuc1edw	16089
3	1	1	4	-1	286	257	7.0	17	Nuc3bdwuu	47280
4	1	3	2	-1	325	273	7.0	19	Nuc2tuwue	78320
5	1	4	3	-1	246	271	8.0	17	Nuc2buwuu	52328
6	1	2	1	-1	302	209	8.0	17	Nuc3bdetb	46238
7	1	12	10	-1	269	242	9.0	17	Nuc3bdebd	48177
8	1	5	11	-1	269	272	9.0	17	Nuc3bdwdu	48282
9	1	9	5	14	302	233	9.0	17	Nuc3bdett	42827
10	1	10	13	15	301	301	9.0	15	Nuc2tuwuw	40819
11	1	17	6	7	325	246	9.0	15	Nuc2tueuw	39131
12	1	18	8	17	344	254	9.0	15	Nuc2tuede	45030
13	1	6	16	-1	345	225	9.0	15	Nuc2tueue	39102
14	1	19	24	25	237	290	10.0	15	Nuc2buwud	31617
15	1	11	9	18	246	317	10.0	15	Nuc1wwuu	33354
16	1	13	19	-1	275	343	10.0	17	Nuc1weud	38149
17	1	14	20	-1	278	320	10.0	15	Nuc1weuud	17702
18	1	7	12	-1	281	298	10.0	13	Nuc1weuuu	13997
19	1	8	21	-1	298	277	10.0	17	Nuc3bdwud	43761
20	1	15	23	-1	329	201	10.0	17	Nuc3tttuu	48869
21	1	16	22	-1	327	224	11.0	15	Nuc3tttud	33860
22	1	20	26	-1	248	243	12.0	17	Nuc2buedb	56518
23	1	21	27	-1	262	302	12.0	17	Nuc3bdwdd	38112
24	1	24	29	-1	308	214	12.0	17	Nuc3tttdu	45970
25	1	25	33	-1	320	284	12.0	15	Nuc2tuedwd	34972
26	1	26	30	-1	333	265	12.0	15	Nuc2tuedwu	35249
27	1	27	36	-1	252	345	13.0	17	Nuc1wwud	47844
28	1	22	28	-1	282	219	13.0	17	Nuc3bdebu	43658
29	1	23	31	-1	301	333	13.0	17	Nuc2tuwdb	60645
30	1	29	32	-1	321	309	13.0	19	Nuc2tuwdt	97658
31	1	28	38	-1	262	228	14.0	17	Nuc2bueud	53658
32	1	31	40	-1	301	241	14.0	17	Nuc3tttdd	45933
33	1	34	34	-1	355	239	14.0	17	Nuc2tdwetbu	48570
34	1	32	35	-1	223	317	15.0	15	Nuc2buwdd	37314
35	1	33	41	-1	317	191	15.0	15	Nuc3ttbuw	34704
36	1	35	43	-1	351	271	15.0	17	Nuc2tdwettw	41929
37	1	37	47	-1	275	333	16.0	15	Nuc4wwtd	22902
38	1	46	42	-1	328	252	16.0	17	Nuc2tdwetbd	57375
39	1	38	53	-1	340	291	16.0	17	Nuc2tdwwee	43101
40	1	39	45	-1	224	283	17.0	17	Nuc2buwdu	58439
41	1	40	46	-1	265	289	17.0	17	Nuc4wewd	30953
42	1	36	48	-1	276	259	17.0	17	Nuc4wewu	37598
43	1	41	56	-1	276	352	17.0	17	Nuc1wedw	46007
44	1	42	49	-1	286	306	17.0	15	Nuc4wwtu	23220
45	1	43	50	-1	295	289	17.0	15	Nuc4weed	26503
46	1	44	51	-1	296	221	17.0	15	Nuc3ttbdd	41393
47	1	50	57	-1	306	206	17.0	17	Nuc3ttbdu	52224
48	1	45	52	-1	306	261	17.0	17	Nuc4weeu	31740
49	1	47	44	-1	346	214	17.0	15	Nuc3tbuut	39655
50	1	48	55	-1	270	210	18.0	17	Nuc2bueuu	53775
51	1	52	61	-1	319	306	18.0	17	Nuc2tdwwew	49195
52	1	55	54	-1	212	307	19.0	15	Nuc2bddew	37669
53	1	57	58	-1	243	329	19.0	15	Nuc4wwbd	21171
54	1	49	59	-1	295	344	19.0	17	Nuc1wede	47900
55	1	51	60	-1	317	325	19.0	15	Nuc2tdwwwe	41341
56	1	61	62	-1	330	192	19.0	17	Nuc3ttbue	52631
57	1	62	64	-1	221	339	20.0	17	Nuc1wwdt	46988
58	1	56	65	-1	235	253	20.0	17	Nuc2bduud	57532
59	1	58	66	-1	243	296	20.0	15	Nuc4wwbu	24349
60	1	59	67	-1	249	229	20.0	17	Nuc2bduuu	53625
61	1	54	68	-1	250	354	20.0	17	Nuc1wwdb	47811
62	1	60	69	-1	257	244	20.0	17	Nuc3buwdd	58834
63	1	67	70	-1	352	237	20.0	17	Nuc3tbdtb	51301
64	1	53	63	-1	358	255	20.0	15	Nuc2tdwette	40074
65	1	63	77	-1	224	270	21.0	17	Nuc2bddwu	48845
66	1	74	81	83	292	201	21.0	15	Nuc3buett	48920
67	1	75	71	-1	294	309	21.0	15	Nuc4eedwd	20353
68	1	64	72	-1	299	233	21.0	17	Nuc4eweuu	32830
69	1	65	73	-1	313	276	21.0	15	Nuc4eeded	20282
70	1	76	74	-1	318	243	21.0	15	Nuc4eeuud	23296
71	1	78	76	-1	216	291	22.0	17	Nuc2bddwd	51299
72	1	69	78	-1	255	274	22.0	15	Nuc4ewwud	21194
73	1	72	80	-1	274	261	22.0	15	Nuc4ewwuu	22203
74	1	73	82	-1	292	267	22.0	15	Nuc4eweudt	19848
75	1	81	84	-1	323	215	22.0	15	Nuc4eeuuu	23162
76	1	82	91	-1	328	260	22.0	15	Nuc4eedeu	22600
77	1	66	85	-1	341	277	22.0	15	Nuc2tdwebe	42420
78	1	77	86	-1	345	198	22.0	17	Nuc3tbuub	66179
79	1	68	75	-1	363	222	22.0	15	Nuc3tbdtt	38743
80	1	71	92	-1	268	222	23.0	17	Nuc3buwdu	60460
81	1	84	95	-1	297	288	23.0	15	Nuc4eedwu	21061
82	1	80	89	-1	318	193	23.0	17	Nuc3buetb	60464
83	1	86	90	97	321	298	23.0	15	Nuc2tdwebw	44482
84	1	87	87	-1	221	315	24.0	17	Nuc2bddee	39274
85	1	83	93	-1	271	347	24.0	17	Nuc1euet	21903
86	1	79	94	-1	279	299	24.0	15	Nuc1ede	17775
87	1	85	96	-1	304	327	24.0	17	Nuc2tdwwww	46116
88	1	89	116	-1	243	346	25.0	17	Nuc1euwt	19471
89	1	91	88	-1	253	289	25.0	15	Nuc4ewwdu	17878
90	1	90	99	-1	254	249	25.0	13	Nuc2bduduu	19586
91	1	88	104	-1	231	291	26.0	13	Nuc2bduddd	18079
92	1	88	105	-1	241	275	26.0	13	Nuc2bduddu	14632
93	1	90	106	-1	247	260	26.0	13	Nuc2bdudud	18544
94	1	92	101	107	280	242	26.0	15	Nuc3buwud	34565
95	1	95	102	-1	288	263	26.0	15	Nuc4eweudb	18473
96	1	100	103	-1	290	221	26.0	15	Nuc3buwuu	32833
97	1	96	108	-1	307	236	26.0	15	Nuc3buebd	31612
98	1	97	113	-1	317	262	26.0	19	Nuc4eeudu	40101
99	1	98	110	-1	342	241	26.0	15	Nuc3tbudd	32538
100	1	104	111	-1	240	314	27.0	13	Nuc1euwb	9383
101	1	93	98	-1	257	305	27.0	15	Nuc4ewwdd	15270
102	1	99	115	-1	272	283	27.0	15	Nuc4ewedd	15337
103	1	94	100	-1	284	321	27.0	15	Nuc1eueb	12905
104	1	101	112	-1	303	284	27.0	17	Nuc4eeudd	25805
105	1	102	109	-1	311	209	27.0	17	Nuc3buebu	48085
106	1	103	114	-1	343	215	27.0	17	Nuc3tbudu	54593
