# Supplementary material for: A hybrid blob-slice model for accurate and efficient detection of fluorescence labeled nuclei in 3D
Source: BMC Bioinformatics. 2010 Nov 29;11:580. doi: 10.1186/1471-2105-11-580 (PMC3008706; doi:10.1186/1471-2105-11-580)
Supplement: Additional file 3 — Additional Data and Ground Truth. Computed nuclear positions and corrected ground truths for all example data contributing to Figure 4. Zip file contains data in Acetree format comma separated value text files. An explanation of the Acetree file format is included in readme.txt. [file 1471-2105-11-580-S3.ZIP › Data_And_Ground_Truth/celegans/unedited_stats/t154-nuclei]

1	1	6	6	-1	302	208	7.0	17	Nuc3bdetb	45453
2	1	4	4	-1	323	275	7.0	17	Nuc2tuwue	52249
3	1	5	11	-1	248	269	8.0	15	Nuc2buwuu	40032
4	1	3	15	-1	287	259	8.0	17	Nuc3bdwuu	45750
5	1	9	17	-1	304	228	8.0	13	Nuc3bdettu	20071
6	1	11	18	-1	323	250	8.0	13	Nuc2tueuwb	22841
7	1	11	8	-1	330	242	8.0	13	Nuc2tueuwt	23193
8	1	12	20	-1	342	264	8.0	13	Nuc2tueded	23227
9	1	15	10	-1	244	308	9.0	13	Nuc1wwuuu	17126
10	1	7	12	-1	269	240	9.0	15	Nuc3bdebd	38455
11	1	8	13	-1	269	270	9.0	17	Nuc3bdwdu	47709
12	1	18	14	-1	280	298	9.0	15	Nuc1weuuu	18360
13	1	10	16	-1	296	309	9.0	15	Nuc2tuwuww	30509
14	1	9	5	-1	298	242	9.0	13	Nuc3bdettd	22329
15	1	10	7	-1	308	295	9.0	13	Nuc2tuwuwe	23065
16	1	13	9	25	345	225	9.0	15	Nuc2tueue	41956
17	1	12	21	-1	349	246	9.0	13	Nuc2tuedeu	25595
18	1	15	22	-1	246	328	10.0	13	Nuc1wwuud	19484
19	1	16	27	-1	275	344	10.0	17	Nuc1weud	38069
20	1	17	23	-1	277	322	10.0	13	Nuc1weuud	15668
21	1	19	24	-1	296	279	10.0	17	Nuc3bdwud	44317
22	1	21	19	30	326	224	10.0	15	Nuc3tttud	33613
23	1	20	29	-1	329	203	10.0	15	Nuc3tttuu	33153
24	1	14	31	-1	232	295	11.0	13	Nuc2buwudd	22440
25	1	14	26	-1	235	283	11.0	13	Nuc2buwudu	21053
26	1	22	34	-1	249	242	11.0	15	Nuc2buedb	39199
27	1	23	32	-1	261	301	12.0	19	Nuc3bdwdd	59262
28	1	28	28	-1	280	221	12.0	17	Nuc3bdebu	45398
29	1	24	35	-1	310	212	12.0	17	Nuc3tttdu	44633
30	1	26	33	-1	332	266	12.0	15	Nuc2tuedwu	34785
31	1	29	41	-1	300	334	13.0	17	Nuc2tuwdb	61867
32	1	30	36	-1	319	312	13.0	17	Nuc2tuwdt	63187
33	1	25	37	-1	320	286	13.0	15	Nuc2tuedwd	32916
34	1	33	38	-1	357	239	13.0	17	Nuc2tdwetbu	49054
35	1	34	39	-1	222	318	14.0	15	Nuc2buwdd	39035
36	1	27	1	-1	250	346	14.0	17	Nuc1wwud	40539
37	1	1	40	-1	253	256	14.0	13	Nuc2buedtu	22604
38	1	31	45	-1	261	228	14.0	17	Nuc2bueud	54416
39	1	1	44	-1	243	272	15.0	15	Nuc2buedtd	28882
40	1	32	42	46	303	240	15.0	15	Nuc3tttdd	35368
41	1	35	43	51	318	195	15.0	15	Nuc3ttbuw	41024
42	1	38	47	-1	329	252	15.0	17	Nuc2tdwetbd	55288
43	1	36	48	-1	350	271	15.0	15	Nuc2tdwettw	36794
44	1	49	52	60	345	216	16.0	15	Nuc3tbuut	43941
45	1	40	61	-1	222	283	17.0	17	Nuc2buwdu	62406
46	1	41	53	-1	263	290	17.0	17	Nuc4wewd	33982
47	1	37	54	-1	273	332	17.0	15	Nuc4wwtd	24691
48	1	42	56	-1	276	257	17.0	17	Nuc4wewu	37973
49	1	44	49	-1	288	307	17.0	15	Nuc4wwtu	22434
50	1	45	57	-1	295	289	17.0	15	Nuc4weed	24872
51	1	46	50	-1	295	218	17.0	17	Nuc3ttbdd	55467
52	1	48	58	-1	307	262	17.0	17	Nuc4weeu	32743
53	1	39	59	-1	340	292	17.0	17	Nuc2tdwwee	42924
54	1	52	63	-1	213	307	18.0	17	Nuc2bddew	45365
55	1	50	65	-1	271	209	18.0	15	Nuc2bueuu	43705
56	1	43	55	-1	277	352	18.0	15	Nuc1wedw	36577
57	1	47	62	-1	307	206	18.0	15	Nuc3ttbdu	41146
58	1	53	64	-1	243	328	19.0	15	Nuc4wwbd	22110
59	1	54	72	-1	294	344	19.0	17	Nuc1wede	50388
60	1	55	76	-1	316	325	19.0	17	Nuc2tdwwwe	57486
61	1	51	66	-1	321	305	19.0	17	Nuc2tdwwew	48299
62	1	56	67	-1	331	193	19.0	17	Nuc3ttbue	56827
63	1	64	68	-1	357	256	19.0	17	Nuc2tdwette	46537
64	1	57	69	-1	222	340	20.0	17	Nuc1wwdt	47317
65	1	58	77	-1	239	252	20.0	17	Nuc2bduud	48355
66	1	59	70	-1	241	295	20.0	15	Nuc4wwbu	24388
67	1	60	79	-1	249	229	20.0	15	Nuc2bduuu	44100
68	1	61	78	-1	250	352	20.0	19	Nuc1wwdb	77717
69	1	62	71	-1	258	243	20.0	17	Nuc3buwdd	60847
70	1	63	83	-1	353	237	20.0	17	Nuc3tbdtb	50765
71	1	67	73	-1	294	307	21.0	15	Nuc4eedwd	19382
72	1	68	74	-1	297	235	21.0	17	Nuc4eweuu	33613
73	1	69	75	-1	313	277	21.0	15	Nuc4eeded	20954
74	1	70	81	-1	319	244	21.0	15	Nuc4eeuud	25375
75	1	79	84	-1	363	220	21.0	15	Nuc3tbdtt	40810
76	1	71	94	-1	216	290	22.0	17	Nuc2bddwd	56888
77	1	65	85	-1	224	268	22.0	15	Nuc2bddwu	37844
78	1	72	86	-1	256	271	22.0	15	Nuc4ewwud	20429
79	1	2	2	-1	258	316	22.0	17	Nuc1edw	21557
80	1	73	87	-1	272	261	22.0	15	Nuc4ewwuu	22152
81	1	66	88	-1	287	208	22.0	13	Nuc3buettw	26189
82	1	74	80	-1	291	267	22.0	15	Nuc4eweudt	22086
83	1	66	89	-1	299	196	22.0	13	Nuc3buette	31424
84	1	75	82	-1	323	216	22.0	15	Nuc4eeuuu	24414
85	1	77	91	92	342	274	22.0	15	Nuc2tdwebe	43517
86	1	78	93	-1	346	200	22.0	15	Nuc3tbuub	52066
87	1	84	95	-1	219	318	23.0	15	Nuc2bddee	34120
88	1	89	96	-1	253	288	23.0	15	Nuc4ewwdu	19985
89	1	82	98	-1	320	194	23.0	15	Nuc3buetb	48661
90	1	83	99	-1	327	288	23.0	13	Nuc2tdwebwe	23514
91	1	76	90	-1	328	260	23.0	15	Nuc4eedeu	22372
92	1	80	106	-1	268	224	24.0	17	Nuc3buwdu	58823
93	1	85	105	-1	271	345	24.0	15	Nuc1euet	16888
94	1	86	97	-1	280	299	24.0	15	Nuc1ede	17014
95	1	81	102	-1	299	287	24.0	15	Nuc4eedwu	20979
96	1	87	101	-1	302	327	24.0	17	Nuc2tdwwww	46830
97	1	83	103	-1	314	306	24.0	13	Nuc2tdwebww	23090
98	1	101	112	-1	256	303	25.0	13	Nuc4ewwdd	11653
99	1	90	113	-1	256	246	25.0	13	Nuc2bduduu	20207
100	1	103	107	-1	281	319	25.0	15	Nuc1eueb	14238
101	1	94	115	-1	283	236	25.0	11	Nuc3buwudu	14883
102	1	95	100	-1	290	269	25.0	15	Nuc4eweudb	19319
103	1	96	116	-1	291	220	25.0	17	Nuc3buwuu	46179
104	1	91	122	-1	227	296	26.0	13	Nuc2bduddd	20164
105	1	92	110	-1	240	280	26.0	13	Nuc2bduddu	13070
106	1	93	111	-1	247	264	26.0	13	Nuc2bdudud	17473
107	1	94	114	-1	278	253	26.0	13	Nuc3buwudd	17886
108	1	97	117	118	307	240	26.0	15	Nuc3buebd	35765
109	1	105	108	-1	312	213	26.0	17	Nuc3buebu	45354
110	1	99	119	120	339	242	26.0	17	Nuc3tbudd	45316
111	1	100	3	-1	238	316	27.0	15	Nuc1euwb	13513
112	1	104	123	-1	303	286	27.0	15	Nuc4eeudd	20616
113	1	98	124	-1	318	264	27.0	17	Nuc4eeudu	26112
114	1	106	109	-1	343	216	27.0	17	Nuc3tbudu	50269
115	1	102	125	-1	267	285	28.0	17	Nuc4ewedd	19938
116	1	88	104	-1	247	345	25.0	15	Nuc1euwt	16824
