# Supplementary material for: A hybrid blob-slice model for accurate and efficient detection of fluorescence labeled nuclei in 3D
Source: BMC Bioinformatics. 2010 Nov 29;11:580. doi: 10.1186/1471-2105-11-580 (PMC3008706; doi:10.1186/1471-2105-11-580)
Supplement: Additional file 3 — Additional Data and Ground Truth. Computed nuclear positions and corrected ground truths for all example data contributing to Figure 4. Zip file contains data in Acetree format comma separated value text files. An explanation of the Acetree file format is included in readme.txt. [file 1471-2105-11-580-S3.ZIP › Data_And_Ground_Truth/celegans/unedited_stats/t155-nuclei]

1	1	36	23	46	251	345	14.0	17	Nuc1wwud	39420
2	1	79	88	-1	259	316	23.0	17	Nuc1edw	20525
3	1	111	123	-1	241	315	26.0	15	Nuc1euwb	13763
4	1	2	10	-1	321	278	7.0	15	Nuc2tuwue	40080
5	1	14	6	-1	298	245	8.0	13	Nuc3bdettd	21648
6	1	1	1	-1	303	207	8.0	17	Nuc3bdetb	44218
7	1	15	7	-1	307	296	8.0	13	Nuc2tuwuwe	24606
8	1	7	2	-1	331	243	8.0	13	Nuc2tueuwt	25744
9	1	16	12	-1	346	232	8.0	13	Nuc2tueued	23855
10	1	9	3	-1	239	305	9.0	13	Nuc1wwuuu	19958
11	1	3	14	-1	249	267	9.0	15	Nuc2buwuu	38037
12	1	10	4	-1	269	237	9.0	19	Nuc3bdebd	62196
13	1	11	15	-1	269	271	9.0	17	Nuc3bdwdu	48854
14	1	12	16	-1	277	297	9.0	15	Nuc1weuuu	18982
15	1	4	5	-1	285	261	9.0	15	Nuc3bdwuu	31529
16	1	13	17	-1	292	313	9.0	15	Nuc2tuwuww	31809
17	1	5	8	-1	304	226	9.0	13	Nuc3bdettu	19629
18	1	6	9	-1	319	257	9.0	13	Nuc2tueuwb	25176
19	1	22	18	-1	323	232	9.0	13	Nuc3tttudd	20477
20	1	8	11	-1	340	267	9.0	15	Nuc2tueded	29350
21	1	17	19	-1	348	248	9.0	13	Nuc2tuedeu	27395
22	1	18	13	-1	245	328	10.0	13	Nuc1wwuud	19640
23	1	20	21	-1	274	325	10.0	15	Nuc1weuud	19929
24	1	21	26	-1	293	281	10.0	17	Nuc3bdwud	48691
25	1	16	27	-1	349	216	10.0	13	Nuc2tueueu	27460
26	1	25	20	-1	233	279	11.0	13	Nuc2buwudu	23282
27	1	19	25	-1	275	344	11.0	17	Nuc1weud	39801
28	1	28	31	-1	283	221	11.0	15	Nuc3bdebu	32897
29	1	23	22	32	328	204	11.0	15	Nuc3tttuu	35810
30	1	22	33	-1	330	219	11.0	13	Nuc3tttudu	20757
31	1	24	28	-1	227	297	12.0	13	Nuc2buwudd	22518
32	1	27	24	-1	260	299	12.0	19	Nuc3bdwdd	61469
33	1	30	34	-1	331	268	12.0	15	Nuc2tuedwu	35575
34	1	26	29	30	249	241	13.0	15	Nuc2buedb	37214
35	1	29	36	-1	310	214	13.0	17	Nuc3tttdu	48439
36	1	32	37	-1	316	314	13.0	17	Nuc2tuwdt	65661
37	1	33	38	-1	321	290	13.0	17	Nuc2tuedwd	44592
38	1	34	39	-1	358	240	13.0	17	Nuc2tdwetbu	51349
39	1	35	44	-1	222	320	14.0	17	Nuc2buwdd	50646
40	1	37	40	-1	257	255	14.0	13	Nuc2buedtu	22770
41	1	31	43	-1	300	336	14.0	15	Nuc2tuwdb	50071
42	1	40	42	-1	300	248	14.0	13	Nuc3tttddd	21433
43	1	41	35	-1	309	195	14.0	13	Nuc3ttbuww	20955
44	1	39	45	-1	242	270	15.0	15	Nuc2buedtd	30316
45	1	38	41	-1	261	227	15.0	17	Nuc2bueud	56746
46	1	40	47	-1	306	235	15.0	13	Nuc3tttddu	21121
47	1	42	48	-1	330	253	15.0	17	Nuc2tdwetbd	43922
48	1	43	55	-1	350	272	15.0	15	Nuc2tdwettw	30841
49	1	49	51	-1	287	306	16.0	17	Nuc4wwtu	33099
50	1	51	60	-1	295	218	16.0	15	Nuc3ttbdd	42283
51	1	41	52	-1	321	189	16.0	13	Nuc3ttbuwe	23552
52	1	44	53	-1	347	224	16.0	13	Nuc3tbuutd	28916
53	1	46	57	-1	263	289	17.0	17	Nuc4wewd	33114
54	1	47	49	-1	270	331	17.0	15	Nuc4wwtd	26134
55	1	56	58	-1	276	352	17.0	17	Nuc1wedw	43452
56	1	48	50	-1	278	255	17.0	17	Nuc4wewu	38372
57	1	50	59	-1	295	290	17.0	15	Nuc4weed	24158
58	1	52	62	-1	309	262	17.0	17	Nuc4weeu	32386
59	1	53	63	-1	339	294	17.0	17	Nuc2tdwwee	45874
60	1	44	54	-1	346	208	17.0	13	Nuc3tbuutu	25872
61	1	45	56	-1	220	282	18.0	17	Nuc2buwdu	58249
62	1	57	61	-1	304	205	18.0	17	Nuc3ttbdu	56811
63	1	54	66	-1	212	306	19.0	15	Nuc2bddew	39455
64	1	58	64	-1	243	326	19.0	15	Nuc4wwbd	22498
65	1	55	65	-1	272	211	19.0	15	Nuc2bueuu	44228
66	1	61	69	-1	319	307	19.0	17	Nuc2tdwwew	49910
67	1	62	70	129	331	193	19.0	17	Nuc3ttbue	57614
68	1	63	71	-1	357	256	19.0	15	Nuc2tdwette	39795
69	1	64	72	-1	223	340	20.0	17	Nuc1wwdt	46603
70	1	66	68	-1	239	295	20.0	15	Nuc4wwbu	24321
71	1	69	75	-1	263	243	20.0	15	Nuc3buwdd	44815
72	1	59	80	-1	291	345	20.0	17	Nuc1wede	50518
73	1	71	82	-1	293	307	20.0	13	Nuc4eedwd	14420
74	1	72	83	-1	299	235	20.0	15	Nuc4eweuu	23722
75	1	73	77	-1	313	280	20.0	15	Nuc4eeded	20201
76	1	60	76	-1	314	327	20.0	17	Nuc2tdwwwe	54185
77	1	65	67	73	241	252	21.0	15	Nuc2bduud	37439
78	1	68	78	-1	250	352	21.0	19	Nuc1wwdb	81399
79	1	67	74	-1	252	228	21.0	15	Nuc2bduuu	40502
80	1	82	81	-1	293	265	21.0	15	Nuc4eweudt	21805
81	1	74	91	-1	320	242	21.0	15	Nuc4eeuud	24183
82	1	84	84	-1	325	218	21.0	15	Nuc4eeuuu	24046
83	1	70	94	-1	352	239	21.0	17	Nuc3tbdtb	52952
84	1	75	86	-1	363	222	21.0	15	Nuc3tbdtt	40478
85	1	77	87	-1	226	265	22.0	15	Nuc2bddwu	35391
86	1	78	79	-1	255	269	22.0	15	Nuc4ewwud	19937
87	1	80	89	-1	274	262	22.0	15	Nuc4ewwuu	22640
88	1	81	90	-1	288	212	22.0	15	Nuc3buettw	36219
89	1	83	98	-1	301	195	22.0	13	Nuc3buette	30518
90	1	91	85	-1	327	262	22.0	15	Nuc4eedeu	20781
91	1	85	92	-1	340	283	22.0	13	Nuc2tdwebed	26743
92	1	85	100	-1	346	266	22.0	13	Nuc2tdwebeu	25439
93	1	86	93	-1	347	200	22.0	17	Nuc3tbuub	67027
94	1	76	101	-1	219	289	23.0	17	Nuc2bddwd	51992
95	1	87	95	-1	220	317	23.0	15	Nuc2bddee	33659
96	1	88	96	-1	251	286	23.0	15	Nuc4ewwdu	18640
97	1	94	104	-1	279	296	23.0	17	Nuc1ede	24421
98	1	89	99	-1	323	195	23.0	17	Nuc3buetb	62918
99	1	90	106	-1	325	291	23.0	13	Nuc2tdwebwe	22529
100	1	102	115	-1	292	271	24.0	17	Nuc4eweudb	25940
101	1	96	97	-1	300	328	24.0	17	Nuc2tdwwww	47981
102	1	95	105	-1	301	287	24.0	15	Nuc4eedwu	22623
103	1	97	109	-1	312	310	24.0	13	Nuc2tdwebww	23265
104	1	116	107	-1	247	342	25.0	17	Nuc1euwt	21917
105	1	93	103	-1	269	341	25.0	15	Nuc1euet	15763
106	1	92	113	-1	270	227	25.0	19	Nuc3buwdu	87019
107	1	100	108	-1	279	316	25.0	17	Nuc1eueb	20213
108	1	109	119	-1	315	212	25.0	15	Nuc3buebu	37741
109	1	114	110	-1	345	218	25.0	15	Nuc3tbudu	44998
110	1	105	122	-1	240	279	26.0	13	Nuc2bduddu	15420
111	1	106	111	-1	246	262	26.0	15	Nuc2bdudud	23468
112	1	98	102	-1	255	300	26.0	13	Nuc4ewwdd	10384
113	1	99	112	-1	258	245	26.0	15	Nuc2bduduu	25090
114	1	107	114	-1	280	257	26.0	13	Nuc3buwudd	19612
115	1	101	125	-1	287	237	26.0	13	Nuc3buwudu	19893
116	1	103	116	-1	294	219	26.0	15	Nuc3buwuu	38860
117	1	108	117	-1	308	249	26.0	11	Nuc3buebdd	14216
118	1	108	118	-1	312	231	26.0	13	Nuc3buebdu	17862
119	1	110	127	-1	333	252	26.0	13	Nuc3tbuddd	23056
120	1	110	128	-1	342	235	26.0	13	Nuc3tbuddu	23576
121	0	-1	0	-1	41	480	27.0	11	nill	1888
122	1	104	121	-1	229	298	27.0	13	Nuc2bduddd	18093
123	1	112	126	-1	304	289	27.0	15	Nuc4eeudd	21004
124	1	113	120	-1	319	267	27.0	15	Nuc4eeudu	20476
125	1	115	124	-1	269	287	28.0	17	Nuc4ewedd	20582
