# Supplementary material for: A hybrid blob-slice model for accurate and efficient detection of fluorescence labeled nuclei in 3D
Source: BMC Bioinformatics. 2010 Nov 29;11:580. doi: 10.1186/1471-2105-11-580 (PMC3008706; doi:10.1186/1471-2105-11-580)
Supplement: Additional file 3 — Additional Data and Ground Truth. Computed nuclear positions and corrected ground truths for all example data contributing to Figure 4. Zip file contains data in Acetree format comma separated value text files. An explanation of the Acetree file format is included in readme.txt. [file 1471-2105-11-580-S3.ZIP › Data_And_Ground_Truth/celegans/unedited_stats/t156-nuclei]

1	1	6	3	-1	305	210	7.0	15	Nuc3bdetb	34968
2	1	8	4	-1	334	248	7.0	13	Nuc2tueuwt	23317
3	1	10	5	-1	239	305	8.0	15	Nuc1wwuuu	22510
4	1	12	1	-1	273	240	8.0	17	Nuc3bdebd	36201
5	1	15	2	-1	287	259	8.0	17	Nuc3bdwuu	46410
6	1	5	16	-1	302	246	8.0	15	Nuc3bdettd	27004
7	1	7	7	-1	306	299	8.0	15	Nuc2tuwuwe	30342
8	1	17	17	-1	308	227	8.0	13	Nuc3bdettu	18987
9	1	18	9	-1	319	260	8.0	13	Nuc2tueuwb	23310
10	1	4	8	-1	319	282	8.0	17	Nuc2tuwue	52568
11	1	20	10	-1	339	269	8.0	13	Nuc2tueded	24311
12	1	9	11	-1	347	232	8.0	13	Nuc2tueued	23118
13	1	22	21	-1	242	327	9.0	13	Nuc1wwuud	19224
14	1	11	6	12	248	268	9.0	15	Nuc2buwuu	36595
15	1	13	13	-1	270	269	9.0	17	Nuc3bdwdu	49513
16	1	14	14	-1	278	296	9.0	15	Nuc1weuuu	18237
17	1	16	15	-1	292	315	9.0	15	Nuc2tuwuww	31351
18	1	19	23	-1	323	237	9.0	13	Nuc3tttudd	20320
19	1	21	19	-1	349	251	9.0	13	Nuc2tuedeu	24538
20	1	26	20	-1	234	279	10.0	15	Nuc2buwudu	27335
21	1	23	22	-1	274	325	10.0	15	Nuc1weuud	20641
22	1	29	18	-1	331	208	10.0	13	Nuc3tttuut	20105
23	1	1	25	-1	250	341	11.0	13	Nuc1wwudt	19669
24	1	32	26	-1	259	298	11.0	17	Nuc3bdwdd	43719
25	1	27	31	-1	275	343	11.0	17	Nuc1weud	36370
26	1	24	27	-1	291	282	11.0	17	Nuc3bdwud	46480
27	1	25	30	-1	352	218	11.0	13	Nuc2tueueu	24274
28	1	31	24	-1	227	298	12.0	13	Nuc2buwudd	25222
29	1	34	35	-1	247	247	12.0	13	Nuc2buedbb	22928
30	1	34	36	-1	251	238	12.0	13	Nuc2buedbt	24250
31	1	28	32	-1	285	222	12.0	15	Nuc3bdebu	33142
32	1	29	34	-1	326	201	12.0	13	Nuc3tttuub	22610
33	1	30	28	-1	332	221	12.0	13	Nuc3tttudu	19506
34	1	33	29	-1	332	270	12.0	15	Nuc2tuedwu	37075
35	1	43	33	-1	305	195	13.0	13	Nuc3ttbuww	24564
36	1	35	38	-1	312	213	13.0	15	Nuc3tttdu	38855
37	1	36	39	-1	316	315	13.0	17	Nuc2tuwdt	54404
38	1	37	40	-1	321	292	13.0	17	Nuc2tuedwd	46414
39	1	38	41	-1	357	241	13.0	17	Nuc2tdwetbu	54724
40	1	40	43	-1	258	253	14.0	13	Nuc2buedtu	21504
41	1	45	37	-1	266	226	14.0	15	Nuc2bueud	38161
42	1	42	44	-1	299	250	14.0	13	Nuc3tttddd	22102
43	1	41	45	-1	301	336	14.0	15	Nuc2tuwdb	49566
44	1	39	42	-1	223	318	15.0	15	Nuc2buwdd	39449
45	1	44	47	-1	242	272	15.0	15	Nuc2buedtd	30121
46	1	1	54	-1	254	350	15.0	13	Nuc1wwudb	20805
47	1	46	48	-1	309	232	15.0	13	Nuc3tttddu	20849
48	1	47	49	50	331	250	15.0	17	Nuc2tdwetbd	48259
49	1	54	60	-1	271	331	16.0	17	Nuc4wwtd	34302
50	1	56	56	-1	278	254	16.0	17	Nuc4wewu	39321
51	1	49	57	-1	285	306	16.0	17	Nuc4wwtu	31214
52	1	51	58	-1	319	188	16.0	15	Nuc3ttbuwe	29193
53	1	52	65	-1	345	226	16.0	13	Nuc3tbuutd	27484
54	1	60	52	-1	347	207	16.0	13	Nuc3tbuutu	26316
55	1	48	46	51	349	272	16.0	15	Nuc2tdwettw	36443
56	1	61	53	-1	223	283	17.0	17	Nuc2buwdu	50537
57	1	53	55	-1	262	289	17.0	17	Nuc4wewd	34402
58	1	55	68	-1	274	352	17.0	17	Nuc1wedw	44930
59	1	57	61	-1	293	288	17.0	17	Nuc4weed	32773
60	1	50	62	-1	295	216	17.0	15	Nuc3ttbdd	41981
61	1	62	69	-1	303	201	17.0	17	Nuc3ttbdu	52764
62	1	58	63	-1	308	262	17.0	17	Nuc4weeu	35629
63	1	59	64	-1	338	295	17.0	17	Nuc2tdwwee	51128
64	1	64	59	-1	243	325	18.0	15	Nuc4wwbd	22207
65	1	65	67	-1	274	212	18.0	15	Nuc2bueuu	44629
66	1	63	71	-1	212	305	19.0	15	Nuc2bddew	39657
67	1	77	72	-1	238	257	19.0	11	Nuc2bduudd	12775
68	1	70	66	-1	241	296	19.0	15	Nuc4wwbu	23666
69	1	66	74	-1	320	308	19.0	15	Nuc2tdwwew	37152
70	1	67	70	-1	330	195	19.0	13	Nuc3ttbueb	31271
71	1	68	82	-1	355	255	19.0	15	Nuc2tdwette	38061
72	1	69	75	-1	221	339	20.0	17	Nuc1wwdt	47622
73	1	77	73	-1	242	242	20.0	13	Nuc2bduudu	25710
74	1	79	84	86	255	229	20.0	13	Nuc2bduuu	30175
75	1	71	77	76	264	245	20.0	15	Nuc3buwdd	39171
76	1	76	78	-1	313	329	20.0	17	Nuc2tdwwwe	52012
77	1	75	79	-1	315	278	20.0	15	Nuc4eeded	20846
78	1	78	83	-1	247	349	21.0	17	Nuc1wwdb	47503
79	1	86	85	-1	254	267	21.0	15	Nuc4ewwud	20807
80	1	72	93	-1	288	348	21.0	17	Nuc1wede	49959
81	1	80	94	-1	293	263	21.0	15	Nuc4eweudt	20772
82	1	73	95	-1	294	305	21.0	15	Nuc4eedwd	20142
83	1	74	88	-1	300	235	21.0	17	Nuc4eweuu	30225
84	1	82	80	-1	325	218	21.0	15	Nuc4eeuuu	24266
85	1	90	89	-1	327	261	21.0	15	Nuc4eedeu	21595
86	1	84	90	-1	364	224	21.0	15	Nuc3tbdtt	33333
87	1	85	91	-1	225	267	22.0	15	Nuc2bddwu	36963
88	1	2	102	-1	259	315	22.0	15	Nuc1edw	14266
89	1	87	87	-1	274	263	22.0	15	Nuc4ewwuu	22100
90	1	88	104	-1	286	213	22.0	15	Nuc3buettw	35390
91	1	81	96	-1	319	243	22.0	15	Nuc4eeuud	22676
92	1	91	98	-1	338	286	22.0	13	Nuc2tdwebed	27622
93	1	93	81	-1	349	201	22.0	17	Nuc3tbuub	67580
94	1	83	99	-1	349	239	22.0	17	Nuc3tbdtb	50089
95	1	95	100	101	222	317	23.0	17	Nuc2bddee	38155
96	1	96	92	-1	249	283	23.0	15	Nuc4ewwdu	20309
97	1	101	106	-1	297	329	23.0	17	Nuc2tdwwww	43074
98	1	89	107	-1	302	196	23.0	13	Nuc3buette	29459
99	1	98	97	-1	324	193	23.0	17	Nuc3buetb	68345
100	1	92	112	-1	346	265	23.0	13	Nuc2tdwebeu	26612
101	1	94	108	-1	221	290	24.0	17	Nuc2bddwd	48670
102	1	112	114	-1	255	298	24.0	13	Nuc4ewwdd	11093
103	1	105	109	-1	268	339	24.0	15	Nuc1euet	15035
104	1	97	103	-1	279	295	24.0	17	Nuc1ede	23750
105	1	102	105	-1	300	288	24.0	15	Nuc4eedwu	21029
106	1	99	110	-1	324	292	24.0	15	Nuc2tdwebwe	27944
107	1	104	113	-1	244	341	25.0	15	Nuc1euwt	17891
108	1	107	117	-1	279	316	25.0	15	Nuc1eueb	13634
109	1	103	125	-1	309	310	25.0	15	Nuc2tdwebww	26267
110	1	109	111	135	342	217	25.0	15	Nuc3tbudu	47144
111	1	111	122	-1	244	261	26.0	15	Nuc2bdudud	21333
112	1	113	123	-1	253	244	26.0	15	Nuc2bduduu	24789
113	1	106	115	-1	271	229	26.0	17	Nuc3buwdu	52234
114	1	114	116	-1	278	256	26.0	13	Nuc3buwudd	19882
115	1	100	124	-1	289	273	26.0	15	Nuc4eweudb	19226
116	1	116	118	133	296	219	26.0	13	Nuc3buwuu	31186
117	1	117	119	-1	305	251	26.0	13	Nuc3buebdd	19050
118	1	118	126	-1	313	232	26.0	13	Nuc3buebdu	17626
119	1	108	121	127	316	209	26.0	17	Nuc3buebu	52075
120	1	124	120	-1	317	270	26.0	17	Nuc4eeudu	26876
121	1	122	129	-1	229	301	27.0	15	Nuc2bduddd	24300
122	1	110	130	-1	238	278	27.0	15	Nuc2bduddu	19759
123	1	3	131	-1	241	314	27.0	15	Nuc1euwb	13730
124	1	125	136	-1	266	284	27.0	15	Nuc4ewedd	13962
125	1	115	132	-1	288	237	27.0	13	Nuc3buwudu	18022
126	1	123	134	-1	301	292	27.0	15	Nuc4eeudd	19725
127	1	119	128	-1	330	254	27.0	13	Nuc3tbuddd	22050
128	1	120	137	-1	342	235	27.0	13	Nuc3tbuddu	21505
129	1	67	138	-1	333	191	16.0	13	Nuc3ttbuet	18165
130	0	121	-1	-1	41	480	27.0	11	nill	1888
