# Supplementary material for: A hybrid blob-slice model for accurate and efficient detection of fluorescence labeled nuclei in 3D
Source: BMC Bioinformatics. 2010 Nov 29;11:580. doi: 10.1186/1471-2105-11-580 (PMC3008706; doi:10.1186/1471-2105-11-580)
Supplement: Additional file 3 — Additional Data and Ground Truth. Computed nuclear positions and corrected ground truths for all example data contributing to Figure 4. Zip file contains data in Acetree format comma separated value text files. An explanation of the Acetree file format is included in readme.txt. [file 1471-2105-11-580-S3.ZIP › Data_And_Ground_Truth/celegans/unedited_stats/t157-nuclei]

1	1	4	4	20	273	241	9.0	15	Nuc3bdebd	28107
2	1	5	5	-1	290	256	7.0	17	Nuc3bdwuu	44907
3	1	1	7	11	308	210	7.0	15	Nuc3bdetb	33213
4	1	2	8	-1	336	246	7.0	13	Nuc2tueuwt	24147
5	1	3	3	-1	239	305	8.0	15	Nuc1wwuuu	24573
6	1	14	9	-1	249	272	8.0	13	Nuc2buwuut	20529
7	1	7	6	-1	305	299	8.0	15	Nuc2tuwuwe	29168
8	1	10	12	-1	319	282	8.0	15	Nuc2tuwue	37591
9	1	9	13	-1	320	260	8.0	15	Nuc2tueuwb	30597
10	1	11	15	-1	339	269	8.0	15	Nuc2tueded	32463
11	1	12	16	-1	348	231	8.0	15	Nuc2tueued	28835
12	1	14	17	-1	252	263	9.0	13	Nuc2buwuub	23033
13	1	15	18	-1	274	270	9.0	17	Nuc3bdwdu	42117
14	1	16	10	-1	279	297	9.0	15	Nuc1weuuu	18321
15	1	17	21	-1	292	317	9.0	15	Nuc2tuwuww	31748
16	1	6	22	-1	303	246	9.0	15	Nuc3bdettd	27992
17	1	8	23	-1	313	227	9.0	13	Nuc3bdettu	19198
18	1	22	14	-1	336	210	9.0	13	Nuc3tttuut	19455
19	1	19	24	-1	350	251	9.0	15	Nuc2tuedeu	31011
20	1	20	25	-1	236	280	10.0	15	Nuc2buwudu	29035
21	1	13	26	-1	242	327	10.0	15	Nuc1wwuud	24619
22	1	21	19	-1	273	329	10.0	15	Nuc1weuud	20499
23	1	18	27	-1	325	239	10.0	13	Nuc3tttudd	19824
24	1	28	28	-1	228	301	11.0	15	Nuc2buwudd	27641
25	1	23	29	-1	249	343	11.0	13	Nuc1wwudt	21155
26	1	24	30	-1	260	296	11.0	19	Nuc3bdwdd	63361
27	1	26	31	-1	293	281	11.0	19	Nuc3bdwud	65811
28	1	33	33	-1	333	221	11.0	13	Nuc3tttudu	18728
29	1	34	34	-1	333	270	11.0	15	Nuc2tuedwu	37800
30	1	27	35	-1	356	220	11.0	15	Nuc2tueueu	28180
31	1	25	38	-1	275	345	12.0	17	Nuc1weud	38806
32	1	31	39	40	287	223	12.0	13	Nuc3bdebu	27355
33	1	35	44	-1	303	196	12.0	15	Nuc3ttbuww	28166
34	1	32	32	-1	326	197	12.0	13	Nuc3tttuub	19837
35	1	29	36	-1	243	251	13.0	13	Nuc2buedbb	25400
36	1	30	37	-1	252	234	13.0	13	Nuc2buedbt	23620
37	1	41	42	43	267	225	13.0	15	Nuc2bueud	37948
38	1	36	45	-1	315	212	13.0	15	Nuc3tttdu	37692
39	1	37	1	-1	316	314	13.0	15	Nuc2tuwdt	41298
40	1	38	50	-1	319	293	13.0	17	Nuc2tuedwd	46219
41	1	39	52	-1	357	242	13.0	17	Nuc2tdwetbu	53076
42	1	44	53	-1	222	317	14.0	15	Nuc2buwdd	39724
43	1	40	41	-1	260	251	14.0	13	Nuc2buedtu	20901
44	1	42	48	-1	299	249	14.0	13	Nuc3tttddd	21549
45	1	43	49	-1	299	336	14.0	17	Nuc2tuwdb	64478
46	1	55	46	-1	353	267	14.0	13	Nuc2tdwettwt	17746
47	1	45	47	-1	242	273	15.0	15	Nuc2buedtd	30142
48	1	47	55	-1	312	230	15.0	13	Nuc3tttddu	20186
49	1	48	56	-1	329	258	15.0	13	Nuc2tdwetbdd	22167
50	1	48	57	-1	332	247	15.0	13	Nuc2tdwetbdu	22448
51	1	55	58	-1	345	276	15.0	13	Nuc2tdwettwb	19700
52	1	54	51	-1	347	208	15.0	13	Nuc3tbuutu	24874
53	1	56	59	66	222	283	16.0	15	Nuc2buwdu	46094
54	1	46	60	-1	257	352	16.0	15	Nuc1wwudb	23045
55	1	57	61	-1	264	290	16.0	17	Nuc4wewd	31763
56	1	50	54	-1	278	254	16.0	17	Nuc4wewu	36891
57	1	51	63	-1	285	306	16.0	17	Nuc4wwtu	29554
58	1	52	64	-1	315	187	16.0	13	Nuc3ttbuwe	21646
59	1	64	78	-1	245	324	17.0	17	Nuc4wwbd	27805
60	1	49	62	-1	271	331	17.0	15	Nuc4wwtd	26125
61	1	59	69	-1	295	288	17.0	15	Nuc4weed	24940
62	1	60	70	-1	297	217	17.0	15	Nuc3ttbdd	35101
63	1	62	71	-1	308	262	17.0	17	Nuc4weeu	31758
64	1	63	73	-1	338	295	17.0	15	Nuc2tdwwee	35695
65	1	53	72	-1	344	228	17.0	15	Nuc3tbuutd	33112
66	1	68	85	-1	241	296	18.0	15	Nuc4wwbu	20788
67	1	65	68	-1	276	213	18.0	15	Nuc2bueuu	41830
68	1	58	67	-1	276	353	18.0	17	Nuc1wedw	45365
69	1	61	80	-1	302	199	18.0	17	Nuc3ttbdu	61164
70	1	70	82	-1	332	193	18.0	15	Nuc3ttbueb	38872
71	1	66	74	84	215	306	19.0	15	Nuc2bddew	39429
72	1	67	76	-1	238	258	19.0	13	Nuc2bduudd	20409
73	1	73	77	-1	241	240	19.0	13	Nuc2bduudu	19610
74	1	69	81	-1	321	306	19.0	15	Nuc2tdwwew	38895
75	1	72	75	-1	220	338	20.0	17	Nuc1wwdt	44562
76	1	75	87	-1	261	252	20.0	13	Nuc3buwddd	21605
77	1	75	79	-1	271	238	20.0	15	Nuc3buwddu	32677
78	1	76	97	-1	313	325	20.0	17	Nuc2tdwwwe	49685
79	1	77	89	-1	315	278	20.0	15	Nuc4eeded	21040
80	1	84	98	-1	326	219	20.0	15	Nuc4eeuuu	23730
81	1	93	100	-1	351	201	20.0	17	Nuc3tbuub	65630
82	1	71	83	90	357	255	20.0	15	Nuc2tdwette	39999
83	1	78	91	-1	245	346	21.0	19	Nuc1wwdb	73327
84	1	74	86	-1	251	232	21.0	13	Nuc2bduuud	22056
85	1	79	93	-1	255	268	21.0	15	Nuc4ewwud	22573
86	1	74	88	-1	261	220	21.0	13	Nuc2bduuuu	23790
87	1	89	94	-1	276	263	21.0	15	Nuc4ewwuu	23319
88	1	83	96	-1	300	234	21.0	17	Nuc4eweuu	27228
89	1	85	99	-1	329	263	21.0	15	Nuc4eedeu	21866
90	1	86	101	-1	361	223	21.0	15	Nuc3tbdtt	39059
91	1	87	102	-1	225	264	22.0	15	Nuc2bddwu	36895
92	1	96	92	-1	250	282	22.0	15	Nuc4ewwdu	18723
93	1	80	103	-1	287	347	22.0	17	Nuc1wede	44343
94	1	81	104	-1	293	260	22.0	15	Nuc4eweudt	20331
95	1	82	95	-1	295	305	22.0	15	Nuc4eedwd	19373
96	1	91	105	-1	319	243	22.0	15	Nuc4eeuud	23084
97	1	99	106	-1	326	193	22.0	15	Nuc3buetb	52625
98	1	92	115	-1	341	285	22.0	13	Nuc2tdwebed	24930
99	1	94	116	-1	347	240	22.0	17	Nuc3tbdtb	52203
100	1	95	118	-1	218	309	23.0	13	Nuc2bddeeu	22306
101	1	95	108	-1	222	323	23.0	13	Nuc2bddeed	16614
102	1	88	110	-1	258	314	23.0	17	Nuc1edw	19304
103	1	104	111	-1	279	297	23.0	15	Nuc1ede	16809
104	1	90	112	-1	285	213	23.0	13	Nuc3buettw	24418
105	1	105	113	-1	299	287	23.0	15	Nuc4eedwu	21063
106	1	97	124	-1	298	329	23.0	17	Nuc2tdwwww	40127
107	1	98	114	-1	303	198	23.0	15	Nuc3buette	40230
108	1	101	107	-1	221	289	24.0	17	Nuc2bddwd	50478
109	1	103	2	-1	267	337	24.0	15	Nuc1euet	14590
110	1	106	128	-1	324	293	24.0	15	Nuc2tdwebwe	28348
111	1	110	130	-1	345	208	24.0	13	Nuc3tbuduu	33362
112	1	100	117	-1	345	265	24.0	13	Nuc2tdwebeu	22440
113	1	107	120	-1	241	340	25.0	17	Nuc1euwt	23916
114	1	102	109	-1	253	299	25.0	15	Nuc4ewwdd	16539
115	1	113	122	-1	270	231	25.0	17	Nuc3buwdu	50230
116	1	114	123	-1	276	259	25.0	13	Nuc3buwudd	19946
117	1	108	133	-1	280	315	25.0	15	Nuc1eueb	14025
118	1	116	125	-1	300	213	25.0	11	Nuc3buwuuu	19525
119	1	117	136	-1	307	252	25.0	13	Nuc3buebdd	17696
120	1	120	127	-1	315	271	25.0	15	Nuc4eeudu	21252
121	1	119	129	-1	321	206	25.0	13	Nuc3buebut	27792
122	1	111	119	-1	244	261	26.0	15	Nuc2bdudud	24465
123	1	112	121	-1	252	244	26.0	15	Nuc2bduduu	25576
124	1	115	134	-1	288	273	26.0	17	Nuc4eweudb	25614
125	1	109	137	-1	309	310	26.0	15	Nuc2tdwebww	24967
126	1	118	126	-1	313	231	26.0	11	Nuc3buebdu	12874
127	1	119	138	-1	317	214	26.0	13	Nuc3buebub	23156
128	1	127	142	-1	329	258	26.0	13	Nuc3tbuddd	20760
129	1	121	139	-1	229	299	27.0	13	Nuc2bduddd	19289
130	1	122	131	-1	239	276	27.0	15	Nuc2bduddu	21409
131	1	123	132	-1	240	313	27.0	15	Nuc1euwb	12716
132	1	125	140	-1	285	242	27.0	13	Nuc3buwudu	15650
133	1	116	135	-1	293	228	27.0	11	Nuc3buwuud	14505
134	1	126	141	-1	297	293	27.0	15	Nuc4eeudd	19904
135	1	110	143	-1	344	224	27.0	13	Nuc3tbudud	23916
136	1	124	144	-1	264	288	28.0	15	Nuc4ewedd	14703
137	1	128	145	-1	341	238	28.0	13	Nuc3tbuddu	21619
138	1	129	65	-1	333	191	16.0	13	Nuc3ttbuet	18165
