# Supplementary material for: A hybrid blob-slice model for accurate and efficient detection of fluorescence labeled nuclei in 3D
Source: BMC Bioinformatics. 2010 Nov 29;11:580. doi: 10.1186/1471-2105-11-580 (PMC3008706; doi:10.1186/1471-2105-11-580)
Supplement: Additional file 3 — Additional Data and Ground Truth. Computed nuclear positions and corrected ground truths for all example data contributing to Figure 4. Zip file contains data in Acetree format comma separated value text files. An explanation of the Acetree file format is included in readme.txt. [file 1471-2105-11-580-S3.ZIP › Data_And_Ground_Truth/celegans/unedited_stats/t158-nuclei]

1	1	39	44	46	315	315	13.0	17	Nuc2tuwdt	52868
2	1	109	128	-1	267	335	25.0	15	Nuc1euet	15169
3	1	5	2	-1	240	305	7.0	15	Nuc1wwuuu	22846
4	1	1	3	-1	277	232	7.0	13	Nuc3bdebdu	22767
5	1	2	4	-1	292	255	7.0	17	Nuc3bdwuu	45013
6	1	7	6	-1	303	299	7.0	15	Nuc2tuwuwe	28403
7	1	3	5	-1	307	215	7.0	13	Nuc3bdetbt	20086
8	1	4	8	-1	338	247	7.0	13	Nuc2tueuwt	22710
9	1	6	9	-1	250	276	8.0	13	Nuc2buwuut	21497
10	1	14	12	-1	278	298	8.0	15	Nuc1weuuu	19373
11	1	3	13	-1	311	208	8.0	13	Nuc3bdetbb	19537
12	1	8	14	16	319	284	8.0	15	Nuc2tuwue	39233
13	1	9	15	-1	321	261	8.0	15	Nuc2tueuwb	30393
14	1	18	7	-1	337	211	8.0	15	Nuc3tttuut	24923
15	1	10	17	-1	340	270	8.0	15	Nuc2tueded	30521
16	1	11	18	-1	350	232	8.0	15	Nuc2tueued	27677
17	1	12	10	-1	255	260	9.0	13	Nuc2buwuub	19668
18	1	13	11	19	273	270	9.0	17	Nuc3bdwdu	40309
19	1	22	26	-1	272	328	9.0	15	Nuc1weuud	19568
20	1	1	20	-1	273	248	9.0	13	Nuc3bdebdd	18934
21	1	15	21	-1	291	320	9.0	15	Nuc2tuwuww	30762
22	1	16	22	-1	305	247	9.0	15	Nuc3bdettd	25757
23	1	17	23	-1	318	228	9.0	13	Nuc3bdettu	18914
24	1	19	28	-1	351	252	9.0	15	Nuc2tuedeu	32070
25	1	20	24	-1	232	282	10.0	15	Nuc2buwudu	29652
26	1	21	25	-1	238	328	10.0	15	Nuc1wwuud	27457
27	1	23	27	-1	327	242	10.0	13	Nuc3tttudd	18703
28	1	24	29	-1	227	302	11.0	13	Nuc2buwudd	23052
29	1	25	40	-1	247	345	11.0	15	Nuc1wwudt	28207
30	1	26	31	-1	260	295	11.0	17	Nuc3bdwdd	37907
31	1	27	35	-1	292	283	11.0	17	Nuc3bdwud	48277
32	1	34	36	-1	327	196	11.0	13	Nuc3tttuub	21282
33	1	28	37	-1	334	221	11.0	13	Nuc3tttudu	19319
34	1	29	45	-1	336	273	11.0	15	Nuc2tuedwu	38474
35	1	30	38	-1	359	220	11.0	15	Nuc2tueueu	30529
36	1	35	39	-1	242	251	12.0	15	Nuc2buedbb	32025
37	1	36	30	-1	250	233	12.0	13	Nuc2buedbt	27522
38	1	31	33	-1	273	343	12.0	15	Nuc1weud	29827
39	1	32	34	-1	286	230	12.0	13	Nuc3bdebud	18485
40	1	32	43	-1	288	214	12.0	13	Nuc3bdebuu	22128
41	1	43	41	-1	258	249	13.0	13	Nuc2buedtu	20457
42	1	37	42	-1	266	232	13.0	11	Nuc2bueudd	15581
43	1	37	32	-1	269	216	13.0	13	Nuc2bueudu	24210
44	1	33	48	-1	300	196	13.0	15	Nuc3ttbuww	28646
45	1	38	49	-1	317	210	13.0	15	Nuc3tttdu	37751
46	1	46	52	-1	354	262	13.0	13	Nuc2tdwettwt	20776
47	1	47	47	-1	242	271	14.0	15	Nuc2buedtd	29345
48	1	44	55	-1	299	249	14.0	13	Nuc3tttddd	21860
49	1	45	54	-1	299	337	14.0	15	Nuc2tuwdb	49023
50	1	40	50	-1	320	293	14.0	17	Nuc2tuedwd	44834
51	1	52	51	-1	349	209	14.0	15	Nuc3tbuutu	31306
52	1	41	58	-1	356	239	14.0	15	Nuc2tdwetbu	38284
53	1	42	59	-1	221	319	15.0	15	Nuc2buwdd	38939
54	1	56	61	-1	278	253	15.0	15	Nuc4wewu	25356
55	1	48	56	-1	314	231	15.0	13	Nuc3tttddu	17078
56	1	49	65	-1	328	264	15.0	11	Nuc2tdwetbdd	17658
57	1	50	57	-1	333	244	15.0	13	Nuc2tdwetbdu	22370
58	1	51	66	-1	344	280	15.0	13	Nuc2tdwettwb	20742
59	1	53	53	-1	220	294	16.0	13	Nuc2buwdud	25496
60	1	54	70	-1	259	354	16.0	13	Nuc1wwudb	15484
61	1	55	60	-1	265	290	16.0	17	Nuc4wewd	32293
62	1	60	71	-1	270	330	16.0	17	Nuc4wwtd	33650
63	1	57	62	-1	285	308	16.0	17	Nuc4wwtu	29162
64	1	58	74	-1	315	186	16.0	15	Nuc3ttbuwe	28591
65	1	138	64	-1	330	197	16.0	13	Nuc3ttbuet	25349
66	1	53	67	-1	224	275	17.0	13	Nuc2buwduu	25687
67	1	68	77	-1	277	351	17.0	15	Nuc1wedw	30954
68	1	67	72	-1	279	212	17.0	15	Nuc2bueuu	41014
69	1	61	73	-1	294	288	17.0	17	Nuc4weed	31435
70	1	62	63	78	302	216	17.0	15	Nuc3ttbdd	39061
71	1	63	79	-1	307	262	17.0	17	Nuc4weeu	31946
72	1	65	80	-1	342	228	17.0	15	Nuc3tbuutd	32999
73	1	64	87	-1	338	296	18.0	15	Nuc2tdwwee	37984
74	1	71	81	-1	213	302	19.0	13	Nuc2bddewu	23464
75	1	75	88	-1	222	340	19.0	19	Nuc1wwdt	70322
76	1	72	75	-1	236	256	19.0	13	Nuc2bduudd	23268
77	1	73	68	-1	241	239	19.0	13	Nuc2bduudu	21839
78	1	59	69	-1	243	323	19.0	15	Nuc4wwbd	22037
79	1	77	84	-1	272	234	19.0	13	Nuc3buwddu	22762
80	1	69	85	-1	303	198	19.0	15	Nuc3ttbdu	44280
81	1	74	86	-1	319	307	19.0	15	Nuc2tdwwew	36376
82	1	70	91	-1	334	192	19.0	13	Nuc3ttbueb	26132
83	1	82	92	-1	354	260	19.0	13	Nuc2tdwetted	25190
84	1	71	93	-1	216	315	20.0	13	Nuc2bddewd	22380
85	1	66	76	-1	239	297	20.0	15	Nuc4wwbu	23125
86	1	84	82	-1	253	230	20.0	13	Nuc2bduuud	23380
87	1	76	83	-1	260	251	20.0	13	Nuc3buwddd	23567
88	1	86	89	-1	264	216	20.0	13	Nuc2bduuuu	24026
89	1	79	100	-1	317	278	20.0	15	Nuc4eeded	22812
90	1	82	105	-1	362	248	20.0	13	Nuc2tdwetteu	23512
91	1	83	94	-1	246	346	21.0	17	Nuc1wwdb	45559
92	1	92	108	-1	248	280	21.0	13	Nuc4ewwdu	13916
93	1	85	95	-1	254	267	21.0	15	Nuc4ewwud	21591
94	1	87	96	-1	275	260	21.0	13	Nuc4ewwuu	17213
95	1	95	98	-1	295	306	21.0	13	Nuc4eedwd	13856
96	1	88	112	-1	299	233	21.0	15	Nuc4eweuu	20935
97	1	78	90	99	309	329	21.0	17	Nuc2tdwwwe	45799
98	1	80	101	-1	327	217	21.0	15	Nuc4eeuuu	25790
99	1	89	102	-1	329	261	21.0	15	Nuc4eedeu	22720
100	1	81	103	-1	350	201	21.0	15	Nuc3tbuub	53556
101	1	90	104	-1	359	224	21.0	15	Nuc3tbdtt	42382
102	1	91	107	-1	224	266	22.0	15	Nuc2bddwu	40930
103	1	93	111	-1	288	348	22.0	17	Nuc1wede	45036
104	1	94	97	-1	291	258	22.0	15	Nuc4eweudt	21398
105	1	96	114	-1	316	245	22.0	15	Nuc4eeuud	22829
106	1	97	115	124	326	195	22.0	15	Nuc3buetb	50683
107	1	108	106	-1	221	288	23.0	17	Nuc2bddwd	52393
108	1	101	120	-1	224	326	23.0	13	Nuc2bddeed	17806
109	1	114	121	-1	251	295	23.0	13	Nuc4ewwdd	14026
110	1	102	109	-1	257	311	23.0	15	Nuc1edw	16674
111	1	103	110	-1	278	295	23.0	15	Nuc1ede	18718
112	1	104	116	-1	283	212	23.0	13	Nuc3buettw	24526
113	1	105	113	-1	298	286	23.0	15	Nuc4eedwu	21550
114	1	107	123	-1	305	200	23.0	15	Nuc3buette	36056
115	1	98	117	-1	340	286	23.0	15	Nuc2tdwebed	33209
116	1	99	118	-1	344	240	23.0	15	Nuc3tbdtb	38807
117	1	112	136	-1	344	265	24.0	15	Nuc2tdwebeu	30195
118	1	100	119	-1	218	308	25.0	13	Nuc2bddeeu	19918
119	1	122	126	-1	241	259	25.0	15	Nuc2bdudud	28268
120	1	113	138	-1	242	338	25.0	15	Nuc1euwt	18217
121	1	123	127	-1	251	241	25.0	15	Nuc2bduduu	27380
122	1	115	122	-1	269	231	25.0	15	Nuc3buwdu	37677
123	1	116	129	-1	271	260	25.0	15	Nuc3buwudd	26180
124	1	106	130	132	294	329	25.0	15	Nuc2tdwwww	30401
125	1	118	131	-1	299	214	25.0	13	Nuc3buwuuu	23078
126	1	126	134	-1	312	237	25.0	15	Nuc3buebdu	25569
127	1	120	1	-1	312	271	25.0	15	Nuc4eeudu	22057
128	1	110	135	-1	323	292	25.0	15	Nuc2tdwebwe	27468
129	1	121	142	-1	324	204	25.0	13	Nuc3buebut	30547
130	1	111	137	-1	345	208	25.0	15	Nuc3tbuduu	42476
131	1	130	145	-1	236	274	26.0	13	Nuc2bduddu	16093
132	1	131	125	-1	238	313	26.0	15	Nuc1euwb	14519
133	1	117	139	-1	279	313	26.0	15	Nuc1eueb	13552
134	1	124	147	-1	285	273	26.0	17	Nuc4eweudb	23889
135	1	133	148	-1	291	230	26.0	13	Nuc3buwuud	18601
136	1	119	140	-1	303	255	26.0	13	Nuc3buebdd	16367
137	1	125	133	-1	307	312	26.0	13	Nuc2tdwebww	19156
138	1	127	141	-1	315	221	26.0	11	Nuc3buebub	14335
139	1	129	144	-1	231	299	27.0	15	Nuc2bduddd	22516
140	1	132	146	-1	282	243	27.0	13	Nuc3buwudu	15171
141	1	134	149	-1	294	291	27.0	15	Nuc4eeudd	17969
142	1	128	143	-1	327	259	27.0	15	Nuc3tbuddd	26914
143	1	135	152	-1	343	226	27.0	15	Nuc3tbudud	28543
144	1	136	150	-1	263	288	28.0	15	Nuc4ewedd	14088
145	1	137	151	-1	339	241	28.0	13	Nuc3tbuddu	18818
