# Supplementary material for: A hybrid blob-slice model for accurate and efficient detection of fluorescence labeled nuclei in 3D
Source: BMC Bioinformatics. 2010 Nov 29;11:580. doi: 10.1186/1471-2105-11-580 (PMC3008706; doi:10.1186/1471-2105-11-580)
Supplement: Additional file 3 — Additional Data and Ground Truth. Computed nuclear positions and corrected ground truths for all example data contributing to Figure 4. Zip file contains data in Acetree format comma separated value text files. An explanation of the Acetree file format is included in readme.txt. [file 1471-2105-11-580-S3.ZIP › Data_And_Ground_Truth/celegans/unedited_stats/t159-nuclei]

1	1	127	145	-1	311	274	25.0	17	Nuc4eeudu	25834
2	1	3	3	-1	241	304	7.0	15	Nuc1wwuuu	25214
3	1	4	5	-1	277	232	7.0	13	Nuc3bdebdu	20907
4	1	5	7	-1	293	256	7.0	17	Nuc3bdwuu	47016
5	1	7	8	-1	301	220	7.0	13	Nuc3bdetbt	20871
6	1	6	9	-1	303	301	7.0	15	Nuc2tuwuwe	30957
7	1	14	17	-1	335	211	7.0	15	Nuc3tttuut	25608
8	1	8	11	-1	339	245	7.0	13	Nuc2tueuwt	24122
9	1	9	4	-1	249	279	8.0	13	Nuc2buwuut	22000
10	1	17	12	-1	254	261	8.0	13	Nuc2buwuub	21895
11	1	18	13	-1	274	266	8.0	15	Nuc3bdwdut	27505
12	1	10	6	-1	279	299	8.0	15	Nuc1weuuu	19361
13	1	11	10	-1	312	205	8.0	13	Nuc3bdetbb	19918
14	1	12	14	-1	315	288	8.0	13	Nuc2tuwuew	23371
15	1	13	24	-1	321	258	8.0	15	Nuc2tueuwb	29860
16	1	12	16	-1	326	276	8.0	13	Nuc2tuwuee	23313
17	1	15	18	-1	340	267	8.0	15	Nuc2tueded	33189
18	1	16	19	-1	350	232	8.0	15	Nuc2tueued	30290
19	1	18	21	-1	271	276	9.0	13	Nuc3bdwdub	20711
20	1	20	22	-1	272	249	9.0	13	Nuc3bdebdd	20408
21	1	21	30	-1	292	321	9.0	15	Nuc2tuwuww	32927
22	1	22	23	-1	305	249	9.0	15	Nuc3bdettd	26478
23	1	23	15	-1	317	226	9.0	15	Nuc3bdettu	26582
24	1	25	27	-1	232	283	10.0	15	Nuc2buwudu	29567
25	1	26	28	-1	239	330	10.0	15	Nuc1wwuud	27947
26	1	19	20	-1	269	327	10.0	15	Nuc1weuud	19957
27	1	27	25	-1	328	242	10.0	13	Nuc3tttudd	18289
28	1	24	26	-1	353	250	10.0	15	Nuc2tuedeu	31562
29	1	28	37	-1	227	302	11.0	15	Nuc2buwudd	30550
30	1	37	32	-1	252	233	11.0	13	Nuc2buedbt	25082
31	1	30	33	-1	260	294	11.0	17	Nuc3bdwdd	38475
32	1	43	29	-1	269	217	11.0	15	Nuc2bueudu	29622
33	1	38	42	-1	270	345	11.0	15	Nuc1weud	28952
34	1	39	43	-1	288	232	11.0	13	Nuc3bdebud	16796
35	1	31	31	-1	293	283	11.0	19	Nuc3bdwud	57660
36	1	32	34	-1	327	196	11.0	15	Nuc3tttuub	26433
37	1	33	35	-1	333	220	11.0	15	Nuc3tttudu	26235
38	1	35	36	-1	358	218	11.0	15	Nuc2tueueu	31070
39	1	36	38	-1	241	252	12.0	15	Nuc2buedbb	33392
40	1	29	39	-1	245	346	12.0	15	Nuc1wwudt	29353
41	1	41	40	-1	257	249	12.0	13	Nuc2buedtu	21995
42	1	42	41	-1	266	234	12.0	13	Nuc2bueudd	20997
43	1	40	44	-1	289	213	12.0	13	Nuc3bdebuu	21970
44	1	1	46	-1	321	306	12.0	13	Nuc2tuwdte	26523
45	1	34	47	-1	340	271	12.0	15	Nuc2tuedwu	36642
46	1	1	50	-1	310	322	13.0	13	Nuc2tuwdtw	23013
47	1	47	48	-1	241	270	14.0	15	Nuc2buedtd	27630
48	1	44	49	-1	297	196	14.0	15	Nuc3ttbuww	29176
49	1	45	45	-1	314	210	14.0	15	Nuc3tttdu	38724
50	1	50	52	-1	321	289	14.0	17	Nuc2tuedwd	46693
51	1	51	59	-1	347	207	14.0	15	Nuc3tbuutu	31411
52	1	46	54	-1	356	261	14.0	13	Nuc2tdwettwt	20588
53	1	59	61	-1	218	295	15.0	13	Nuc2buwdud	24324
54	1	49	55	-1	297	340	15.0	15	Nuc2tuwdb	45707
55	1	48	56	-1	298	251	15.0	13	Nuc3tttddd	22392
56	1	55	51	-1	312	231	15.0	13	Nuc3tttddu	18389
57	1	57	58	-1	331	243	15.0	13	Nuc2tdwetbdu	21667
58	1	52	53	60	355	238	15.0	15	Nuc2tdwetbu	44036
59	1	53	71	-1	219	317	16.0	15	Nuc2buwdd	42357
60	1	61	63	-1	265	288	16.0	17	Nuc4wewd	34781
61	1	54	65	-1	277	254	16.0	17	Nuc4wewu	35905
62	1	63	66	-1	285	308	16.0	17	Nuc4wwtu	31289
63	1	70	67	-1	298	222	16.0	13	Nuc3ttbddd	19859
64	1	65	57	-1	328	201	16.0	13	Nuc3ttbuet	25011
65	1	56	69	-1	328	265	16.0	13	Nuc2tdwetbdd	24942
66	1	58	70	-1	346	279	16.0	15	Nuc2tdwettwb	28715
67	1	66	62	-1	224	274	17.0	15	Nuc2buwduu	29869
68	1	77	72	-1	240	237	17.0	13	Nuc2bduudu	22489
69	1	78	80	-1	244	322	17.0	15	Nuc4wwbd	21412
70	1	60	74	-1	259	355	17.0	13	Nuc1wwudb	21757
71	1	62	64	-1	268	331	17.0	15	Nuc4wwtd	25544
72	1	68	75	-1	279	213	17.0	15	Nuc2bueuu	39486
73	1	69	76	-1	295	288	17.0	17	Nuc4weed	31894
74	1	64	68	82	317	188	17.0	13	Nuc3ttbuwe	23190
75	1	76	79	-1	236	257	18.0	15	Nuc2bduudd	30856
76	1	85	73	-1	240	293	18.0	17	Nuc4wwbu	31370
77	1	67	87	-1	276	349	18.0	17	Nuc1wedw	46459
78	1	70	81	-1	301	209	18.0	13	Nuc3ttbddu	23200
79	1	71	77	-1	307	261	18.0	17	Nuc4weeu	33439
80	1	72	78	-1	340	229	18.0	13	Nuc3tbuutd	23333
81	1	74	83	-1	213	301	19.0	13	Nuc2bddewu	25353
82	1	86	84	-1	252	230	19.0	13	Nuc2bduuud	21234
83	1	87	85	-1	260	250	19.0	13	Nuc3buwddd	23170
84	1	79	88	-1	271	232	19.0	13	Nuc3buwddu	22612
85	1	80	89	-1	304	195	19.0	15	Nuc3ttbdu	44915
86	1	81	90	-1	321	306	19.0	15	Nuc2tdwwew	35436
87	1	73	91	-1	338	295	19.0	15	Nuc2tdwwee	41460
88	1	75	100	-1	222	341	20.0	17	Nuc1wwdt	49388
89	1	88	86	-1	263	215	20.0	13	Nuc2bduuuu	22407
90	1	97	103	-1	304	333	20.0	13	Nuc2tdwwwew	23405
91	1	82	-1	-1	335	190	20.0	15	Nuc3ttbueb	32411
92	1	83	96	-1	353	261	20.0	13	Nuc2tdwetted	23945
93	1	84	99	-1	217	319	21.0	13	Nuc2bddewd	23823
94	1	91	101	-1	246	345	21.0	17	Nuc1wwdb	45732
95	1	93	113	-1	257	266	21.0	15	Nuc4ewwud	20949
96	1	94	92	-1	274	257	21.0	13	Nuc4ewwuu	17515
97	1	104	116	-1	291	258	21.0	17	Nuc4eweudt	25776
98	1	95	102	-1	296	306	21.0	15	Nuc4eedwd	21100
99	1	97	105	-1	317	322	21.0	13	Nuc2tdwwwee	19713
100	1	89	93	-1	319	278	21.0	15	Nuc4eeded	21655
101	1	98	106	-1	325	218	21.0	17	Nuc4eeuuu	32080
102	1	99	107	-1	329	262	21.0	15	Nuc4eedeu	23011
103	1	100	108	95	348	205	21.0	17	Nuc3tbuub	58835
104	1	101	97	-1	358	222	21.0	17	Nuc3tbdtt	48894
105	1	90	98	-1	363	243	21.0	13	Nuc2tdwetteu	25859
106	1	107	109	-1	222	286	22.0	15	Nuc2bddwd	38527
107	1	102	110	-1	226	264	22.0	15	Nuc2bddwu	40037
108	1	92	111	-1	249	278	22.0	15	Nuc4ewwdu	21318
109	1	110	112	-1	258	308	22.0	15	Nuc1edw	16531
110	1	111	114	-1	278	294	22.0	15	Nuc1ede	16913
111	1	103	115	-1	288	349	22.0	19	Nuc1wede	74349
112	1	96	117	-1	298	231	22.0	17	Nuc4eweuu	31154
113	1	113	118	-1	300	287	22.0	15	Nuc4eedwu	20510
114	1	105	104	-1	315	246	22.0	17	Nuc4eeuud	32469
115	1	106	94	-1	330	193	22.0	13	Nuc3buetbt	31096
116	1	112	125	-1	281	212	23.0	13	Nuc3buettw	27676
117	1	115	120	-1	343	284	23.0	15	Nuc2tdwebed	31602
118	1	116	119	127	345	243	23.0	15	Nuc3tbdtb	39155
119	1	118	129	-1	218	305	24.0	13	Nuc2bddeeu	18958
120	1	108	130	-1	225	324	24.0	15	Nuc2bddeed	22809
121	1	109	122	-1	250	293	24.0	13	Nuc4ewwdd	13238
122	1	122	123	132	268	229	24.0	13	Nuc3buwdu	32355
123	1	114	136	-1	305	199	24.0	15	Nuc3buette	37542
124	1	106	126	-1	323	201	24.0	13	Nuc3buetbb	27697
125	1	132	140	-1	239	311	25.0	13	Nuc1euwb	8571
126	1	119	131	-1	240	257	25.0	15	Nuc2bdudud	28959
127	1	121	121	-1	249	239	25.0	15	Nuc2bduduu	30350
128	1	2	124	-1	265	334	25.0	17	Nuc1euet	19511
129	1	123	142	-1	268	259	25.0	15	Nuc3buwudd	26355
130	1	124	133	-1	286	332	25.0	13	Nuc2tdwwwww	18107
131	1	125	143	-1	297	213	25.0	13	Nuc3buwuuu	21453
132	1	124	134	-1	299	323	25.0	13	Nuc2tdwwwwe	17914
133	1	137	144	-1	308	310	25.0	15	Nuc2tdwebww	24012
134	1	126	137	-1	311	239	25.0	13	Nuc3buebdu	18823
135	1	128	138	-1	325	292	25.0	15	Nuc2tdwebwe	26688
136	1	117	128	-1	345	262	25.0	15	Nuc2tdwebeu	31946
137	1	130	139	-1	346	208	25.0	15	Nuc3tbuduu	41495
138	1	120	141	-1	243	336	26.0	15	Nuc1euwt	17499
139	1	133	1	-1	280	313	26.0	13	Nuc1eueb	9637
140	1	136	135	-1	301	256	26.0	13	Nuc3buebdd	16924
141	1	138	146	-1	314	224	26.0	13	Nuc3buebub	20015
142	1	129	151	-1	324	207	26.0	15	Nuc3buebut	34104
143	1	142	152	-1	325	260	26.0	15	Nuc3tbuddd	29526
144	1	139	147	-1	231	295	27.0	15	Nuc2bduddd	23107
145	1	131	148	-1	237	272	27.0	17	Nuc2bduddu	28605
146	1	140	155	-1	281	243	27.0	13	Nuc3buwudu	15992
147	1	134	2	-1	283	273	27.0	15	Nuc4eweudb	16398
148	1	135	149	-1	289	230	27.0	13	Nuc3buwuud	16762
149	1	141	150	-1	293	293	27.0	17	Nuc4eeudd	24092
150	1	144	154	-1	262	286	28.0	17	Nuc4ewedd	19042
151	1	145	153	-1	336	240	28.0	15	Nuc3tbuddu	25253
152	1	143	156	-1	340	224	28.0	15	Nuc3tbudud	26681
