# Supplementary material for: A hybrid blob-slice model for accurate and efficient detection of fluorescence labeled nuclei in 3D
Source: BMC Bioinformatics. 2010 Nov 29;11:580. doi: 10.1186/1471-2105-11-580 (PMC3008706; doi:10.1186/1471-2105-11-580)
Supplement: Additional file 3 — Additional Data and Ground Truth. Computed nuclear positions and corrected ground truths for all example data contributing to Figure 4. Zip file contains data in Acetree format comma separated value text files. An explanation of the Acetree file format is included in readme.txt. [file 1471-2105-11-580-S3.ZIP › Data_And_Ground_Truth/celegans/unedited_stats/t160-nuclei]

1	1	139	141	-1	281	313	25.0	15	Nuc1eueb	14866
2	1	147	140	-1	285	272	26.0	17	Nuc4eweudb	23539
3	1	2	10	-1	240	304	7.0	15	Nuc1wwuuu	24426
4	1	9	11	-1	248	280	7.0	13	Nuc2buwuut	20932
5	1	3	3	-1	278	230	7.0	13	Nuc3bdebdu	20688
6	1	12	13	-1	279	302	7.0	15	Nuc1weuuu	19610
7	1	4	14	-1	294	256	7.0	15	Nuc3bdwuu	34785
8	1	5	4	-1	297	222	7.0	13	Nuc3bdetbt	20154
9	1	6	15	-1	305	303	7.0	15	Nuc2tuwuwe	30302
10	1	13	5	-1	309	205	7.0	13	Nuc3bdetbb	19891
11	1	8	9	-1	341	243	7.0	15	Nuc2tueuwt	30787
12	1	10	1	-1	255	260	8.0	13	Nuc2buwuub	22274
13	1	11	2	-1	275	264	8.0	13	Nuc3bdwdut	23502
14	1	14	16	-1	314	289	8.0	13	Nuc2tuwuew	25829
15	1	23	6	-1	315	226	8.0	15	Nuc3bdettu	27502
16	1	16	7	-1	328	274	8.0	13	Nuc2tuwuee	24258
17	1	7	8	-1	335	212	8.0	15	Nuc3tttuut	26191
18	1	17	23	-1	342	265	8.0	15	Nuc2tueded	31335
19	1	18	17	-1	351	229	8.0	15	Nuc2tueued	28373
20	1	26	18	-1	268	329	9.0	15	Nuc1weuud	21040
21	1	19	12	-1	269	280	9.0	13	Nuc3bdwdub	22184
22	1	20	19	-1	273	248	9.0	13	Nuc3bdebdd	22758
23	1	22	20	-1	308	251	9.0	13	Nuc3bdettd	21688
24	1	15	21	-1	322	260	9.0	15	Nuc2tueuwb	31824
25	1	27	22	-1	327	242	9.0	15	Nuc3tttudd	24790
26	1	28	31	-1	355	247	9.0	15	Nuc2tuedeu	29998
27	1	24	24	-1	230	282	10.0	15	Nuc2buwudu	30720
28	1	25	33	-1	237	328	10.0	15	Nuc1wwuud	27805
29	1	32	27	-1	270	217	10.0	13	Nuc2bueudu	22190
30	1	21	29	-1	291	325	10.0	15	Nuc2tuwuww	35714
31	1	35	28	30	292	283	10.0	15	Nuc3bdwud	33217
32	1	30	34	-1	253	232	11.0	15	Nuc2buedbt	30712
33	1	31	25	41	257	296	11.0	15	Nuc3bdwdd	40261
34	1	36	36	-1	324	196	11.0	15	Nuc3tttuub	26569
35	1	37	37	-1	332	219	11.0	15	Nuc3tttudu	26913
36	1	38	38	-1	357	215	11.0	15	Nuc2tueueu	33746
37	1	29	32	-1	224	304	12.0	15	Nuc2buwudd	30707
38	1	39	39	-1	240	251	12.0	15	Nuc2buedbb	34521
39	1	40	40	-1	243	344	12.0	15	Nuc1wwudt	29953
40	1	41	42	-1	257	249	12.0	13	Nuc2buedtu	25953
41	1	42	43	-1	266	235	12.0	15	Nuc2bueudd	28953
42	1	33	26	50	267	346	12.0	15	Nuc1weud	29767
43	1	34	35	-1	287	233	12.0	15	Nuc3bdebud	26812
44	1	43	44	-1	288	211	12.0	13	Nuc3bdebuu	21996
45	1	49	45	46	314	211	12.0	15	Nuc3tttdu	37139
46	1	44	47	-1	322	307	12.0	13	Nuc2tuwdte	26451
47	1	45	48	-1	342	270	12.0	15	Nuc2tuedwu	40862
48	1	47	49	-1	241	270	13.0	15	Nuc2buedtd	30737
49	1	48	54	-1	295	198	14.0	15	Nuc3ttbuww	30933
50	1	46	51	-1	311	323	14.0	15	Nuc2tuwdtw	33023
51	1	56	64	-1	313	230	14.0	13	Nuc3tttddu	18610
52	1	50	52	-1	322	288	14.0	15	Nuc2tuedwd	36658
53	1	58	56	-1	355	245	14.0	11	Nuc2tdwetbud	19108
54	1	52	57	-1	358	262	14.0	13	Nuc2tdwettwt	22946
55	1	54	61	-1	295	335	15.0	15	Nuc2tuwdb	44583
56	1	55	53	-1	297	252	15.0	13	Nuc3tttddd	22549
57	1	64	75	-1	326	203	15.0	13	Nuc3ttbuet	23308
58	1	57	66	-1	331	242	15.0	13	Nuc2tdwetbdu	21738
59	1	51	55	-1	345	207	15.0	15	Nuc3tbuutu	30355
60	1	58	58	-1	357	228	15.0	13	Nuc2tdwetbuu	24526
61	1	53	69	-1	218	294	16.0	15	Nuc2buwdud	32593
62	1	67	70	-1	225	271	16.0	15	Nuc2buwduu	31605
63	1	60	71	-1	266	285	16.0	17	Nuc4wewd	36283
64	1	71	72	-1	268	329	16.0	17	Nuc4wwtd	33994
65	1	61	60	-1	278	254	16.0	17	Nuc4wewu	38938
66	1	62	73	-1	287	307	16.0	17	Nuc4wwtu	32488
67	1	63	62	-1	296	228	16.0	13	Nuc3ttbddd	23348
68	1	74	74	-1	314	190	16.0	15	Nuc3ttbuwew	31140
69	1	65	65	-1	328	265	16.0	13	Nuc2tdwetbdd	27306
70	1	66	67	-1	347	280	16.0	15	Nuc2tdwettwb	29267
71	1	59	68	84	222	316	17.0	15	Nuc2buwdd	39423
72	1	68	78	-1	241	236	17.0	13	Nuc2bduudu	22057
73	1	76	79	-1	242	290	17.0	17	Nuc4wwbu	30889
74	1	70	80	-1	256	357	17.0	15	Nuc1wwudb	27015
75	1	72	59	81	279	213	17.0	13	Nuc2bueuu	30994
76	1	73	82	-1	296	287	17.0	17	Nuc4weed	35231
77	1	79	63	-1	308	263	17.0	17	Nuc4weeu	34013
78	1	80	76	-1	338	228	17.0	15	Nuc3tbuutd	34000
79	1	75	77	-1	236	255	18.0	15	Nuc2bduudd	32646
80	1	69	85	-1	244	321	18.0	17	Nuc4wwbd	32658
81	1	78	86	-1	300	210	18.0	11	Nuc3ttbddu	20119
82	1	74	88	-1	332	187	18.0	15	Nuc3ttbuwee	32710
83	1	81	90	-1	210	300	19.0	15	Nuc2bddewu	33473
84	1	82	91	-1	253	229	19.0	15	Nuc2bduuud	28623
85	1	83	92	-1	260	251	19.0	15	Nuc3buwddd	30508
86	1	89	95	-1	263	214	19.0	13	Nuc2bduuuu	23323
87	1	77	96	-1	272	349	19.0	17	Nuc1wedw	45959
88	1	84	93	-1	273	233	19.0	13	Nuc3buwddu	24104
89	1	85	94	97	302	196	19.0	13	Nuc3ttbdu	38420
90	1	86	83	87	319	307	19.0	13	Nuc2tdwwew	31896
91	1	87	103	-1	338	294	19.0	17	Nuc2tdwwee	57136
92	1	96	111	-1	276	254	20.0	13	Nuc4ewwuu	16154
93	1	100	99	-1	319	278	20.0	15	Nuc4eeded	21195
94	1	115	101	-1	327	189	20.0	13	Nuc3buetbt	31601
95	1	103	104	-1	342	196	20.0	11	Nuc3tbuubt	22695
96	1	92	105	-1	355	260	20.0	13	Nuc2tdwetted	26585
97	1	104	106	-1	356	221	20.0	15	Nuc3tbdtt	42290
98	1	105	118	-1	364	240	20.0	13	Nuc2tdwetteu	19835
99	1	93	119	-1	215	319	21.0	15	Nuc2bddewd	33439
100	1	88	120	-1	221	339	21.0	17	Nuc1wwdt	50189
101	1	94	108	-1	243	343	21.0	17	Nuc1wwdb	46335
102	1	98	98	-1	297	307	21.0	15	Nuc4eedwd	20764
103	1	90	125	-1	301	336	21.0	13	Nuc2tdwwwew	25117
104	1	114	115	-1	316	247	21.0	17	Nuc4eeuud	32963
105	1	99	100	-1	317	322	21.0	13	Nuc2tdwwwee	21314
106	1	101	116	-1	324	216	21.0	15	Nuc4eeuuu	25937
107	1	102	102	-1	331	261	21.0	15	Nuc4eedeu	22821
108	1	103	126	-1	349	206	21.0	11	Nuc3tbuubb	23606
109	1	106	121	-1	223	285	22.0	15	Nuc2bddwd	45441
110	1	107	107	-1	227	263	22.0	15	Nuc2bddwu	43910
111	1	108	109	-1	252	278	22.0	15	Nuc4ewwdu	23349
112	1	109	122	-1	258	307	22.0	17	Nuc1edw	22676
113	1	95	110	-1	260	266	22.0	15	Nuc4ewwud	22758
114	1	110	123	-1	280	293	22.0	15	Nuc1ede	19301
115	1	111	124	-1	285	349	22.0	19	Nuc1wede	73459
116	1	97	112	-1	293	259	22.0	15	Nuc4eweudt	22899
117	1	112	113	-1	299	229	22.0	17	Nuc4eweuu	32390
118	1	113	114	-1	302	288	22.0	15	Nuc4eedwu	22951
119	1	118	117	-1	343	234	22.0	13	Nuc3tbdtbu	26074
120	1	117	133	-1	341	285	23.0	15	Nuc2tdwebed	37010
121	1	127	128	-1	248	237	24.0	15	Nuc2bduduu	34051
122	1	121	127	-1	251	291	24.0	15	Nuc4ewwdd	19593
123	1	122	129	-1	265	236	24.0	13	Nuc3buwdud	25796
124	1	128	138	-1	265	332	24.0	15	Nuc1euet	15979
125	1	116	130	-1	281	213	24.0	13	Nuc3buettw	27233
126	1	124	131	-1	322	201	24.0	11	Nuc3buetbb	21416
127	1	118	134	-1	343	248	24.0	13	Nuc3tbdtbd	25132
128	1	136	146	-1	348	262	24.0	15	Nuc2tdwebeu	32967
129	1	119	135	-1	217	303	25.0	15	Nuc2bddeeu	27303
130	1	120	147	-1	225	322	25.0	15	Nuc2bddeed	23615
131	1	126	136	-1	241	256	25.0	15	Nuc2bdudud	30349
132	1	122	139	-1	273	225	25.0	13	Nuc3buwduu	25891
133	1	130	142	-1	285	335	25.0	13	Nuc2tdwwwww	19082
134	1	132	143	-1	301	322	25.0	13	Nuc2tdwwwwe	17616
135	1	140	151	-1	303	258	25.0	13	Nuc3buebdd	15753
136	1	123	152	-1	304	201	25.0	15	Nuc3buette	35546
137	1	134	145	-1	312	239	25.0	15	Nuc3buebdu	26061
138	1	135	132	-1	324	290	25.0	15	Nuc2tdwebwe	26670
139	1	137	155	-1	345	208	25.0	15	Nuc3tbuduu	38391
140	1	125	137	-1	240	308	26.0	13	Nuc1euwb	10894
141	1	138	148	-1	244	334	26.0	15	Nuc1euwt	16114
142	1	129	149	-1	268	261	26.0	15	Nuc3buwudd	27823
143	1	131	161	-1	297	214	26.0	13	Nuc3buwuuu	23682
144	1	133	153	-1	308	307	26.0	15	Nuc2tdwebww	26552
145	1	1	144	-1	310	275	26.0	15	Nuc4eeudu	19872
146	1	141	154	-1	313	226	26.0	13	Nuc3buebub	19481
147	1	144	156	-1	232	292	27.0	13	Nuc2bduddd	18098
148	1	145	157	-1	238	270	27.0	17	Nuc2bduddu	31833
149	1	148	160	-1	292	233	27.0	15	Nuc3buwuud	24176
150	1	149	150	-1	292	294	27.0	15	Nuc4eeudd	19836
151	1	142	163	-1	323	208	27.0	15	Nuc3buebut	32520
152	1	143	162	-1	324	261	27.0	15	Nuc3tbuddd	29295
153	1	151	164	-1	336	238	27.0	13	Nuc3tbuddu	19035
154	1	150	158	-1	262	289	28.0	17	Nuc4ewedd	20979
155	1	146	159	-1	282	245	28.0	15	Nuc3buwudu	21925
156	1	152	165	-1	339	224	28.0	13	Nuc3tbudud	20100
157	0	91	-1	-1	335	190	20.0	15	nill	32411
