# Supplementary material for: A hybrid blob-slice model for accurate and efficient detection of fluorescence labeled nuclei in 3D
Source: BMC Bioinformatics. 2010 Nov 29;11:580. doi: 10.1186/1471-2105-11-580 (PMC3008706; doi:10.1186/1471-2105-11-580)
Supplement: Additional file 3 — Additional Data and Ground Truth. Computed nuclear positions and corrected ground truths for all example data contributing to Figure 4. Zip file contains data in Acetree format comma separated value text files. An explanation of the Acetree file format is included in readme.txt. [file 1471-2105-11-580-S3.ZIP › Data_And_Ground_Truth/celegans/unedited_stats/t161-nuclei]

1	1	12	2	-1	256	261	7.0	15	Nuc2buwuub	29478
2	1	13	3	-1	276	265	7.0	15	Nuc3bdwdut	26260
3	1	5	5	-1	279	229	7.0	15	Nuc3bdebdu	27961
4	1	8	6	-1	295	222	7.0	15	Nuc3bdetbt	28473
5	1	10	17	-1	309	205	7.0	15	Nuc3bdetbb	26119
6	1	15	8	-1	314	225	7.0	15	Nuc3bdettu	27827
7	1	16	9	-1	328	276	7.0	13	Nuc2tuwuee	22548
8	1	17	10	-1	334	212	7.0	15	Nuc3tttuut	26743
9	1	11	11	-1	343	242	7.0	13	Nuc2tueuwt	26039
10	1	3	12	-1	239	305	8.0	15	Nuc1wwuuu	27686
11	1	4	1	-1	246	279	8.0	13	Nuc2buwuut	22837
12	1	21	13	-1	269	281	8.0	15	Nuc3bdwdub	26138
13	1	6	4	-1	279	304	8.0	15	Nuc1weuuu	21433
14	1	7	14	15	293	255	8.0	15	Nuc3bdwuu	35659
15	1	9	16	-1	306	303	8.0	15	Nuc2tuwuwe	34486
16	1	14	7	-1	313	290	8.0	15	Nuc2tuwuew	31362
17	1	19	20	-1	350	228	8.0	13	Nuc2tueued	24455
18	1	20	21	-1	267	331	9.0	15	Nuc1weuud	22164
19	1	22	22	-1	271	247	9.0	15	Nuc3bdebdd	27912
20	1	23	24	-1	310	252	9.0	15	Nuc3bdettd	30290
21	1	24	18	-1	323	261	9.0	15	Nuc2tueuwb	32904
22	1	25	25	-1	327	243	9.0	13	Nuc3tttudd	20870
23	1	18	19	-1	342	265	9.0	15	Nuc2tueded	34295
24	1	27	27	-1	230	282	10.0	15	Nuc2buwudu	33243
25	1	33	28	-1	256	291	10.0	13	Nuc3bdwddu	21767
26	1	42	29	-1	266	345	10.0	13	Nuc1weudt	17551
27	1	29	30	-1	271	218	10.0	15	Nuc2bueudu	30357
28	1	31	31	-1	288	288	10.0	11	Nuc3bdwudb	17431
29	1	30	32	-1	291	326	10.0	15	Nuc2tuwuww	37911
30	1	31	23	-1	295	279	10.0	13	Nuc3bdwudt	20817
31	1	26	26	-1	355	244	10.0	15	Nuc2tuedeu	36080
32	1	37	38	-1	223	307	11.0	15	Nuc2buwudd	32157
33	1	28	34	-1	235	329	11.0	15	Nuc1wwuud	31075
34	1	32	36	-1	253	232	11.0	15	Nuc2buedbt	33037
35	1	43	43	-1	287	232	11.0	15	Nuc3bdebud	25501
36	1	34	47	-1	322	195	11.0	15	Nuc3tttuub	30701
37	1	35	48	-1	333	218	11.0	15	Nuc3tttudu	29341
38	1	36	33	-1	356	215	11.0	15	Nuc2tueueu	34677
39	1	38	35	-1	240	251	12.0	15	Nuc2buedbb	37036
40	1	39	40	-1	241	346	12.0	15	Nuc1wwudt	31945
41	1	33	41	-1	254	308	12.0	13	Nuc3bdwddd	23747
42	1	40	37	-1	257	249	12.0	15	Nuc2buedtu	36171
43	1	41	42	-1	266	236	12.0	13	Nuc2bueudd	24905
44	1	44	44	-1	288	210	12.0	13	Nuc3bdebuu	23723
45	1	45	45	-1	312	218	12.0	13	Nuc3tttdud	22946
46	1	45	51	-1	316	205	12.0	13	Nuc3tttduu	26255
47	1	46	46	-1	322	306	12.0	13	Nuc2tuwdte	30860
48	1	47	49	-1	342	271	12.0	15	Nuc2tuedwu	41666
49	1	48	39	-1	241	270	13.0	15	Nuc2buedtd	31350
50	1	42	53	-1	270	349	13.0	13	Nuc1weudb	18320
51	1	50	50	-1	309	324	13.0	13	Nuc2tuwdtw	27547
52	1	52	52	-1	321	289	13.0	17	Nuc2tuedwd	50858
53	1	56	57	-1	295	252	14.0	13	Nuc3tttddd	24150
54	1	49	58	-1	296	199	14.0	15	Nuc3ttbuww	30207
55	1	59	63	-1	346	204	14.0	15	Nuc3tbuutu	31904
56	1	53	54	-1	355	247	14.0	13	Nuc2tdwetbud	26873
57	1	54	65	-1	358	264	14.0	13	Nuc2tdwettwt	22559
58	1	60	55	-1	359	228	14.0	13	Nuc2tdwetbuu	23462
59	1	75	56	-1	275	219	15.0	13	Nuc2bueuuw	25858
60	1	65	70	-1	276	255	15.0	15	Nuc4wewu	29960
61	1	55	59	72	294	336	15.0	13	Nuc2tuwdb	39277
62	1	67	73	-1	295	228	15.0	13	Nuc3ttbddd	24901
63	1	77	74	-1	310	262	15.0	15	Nuc4weeu	24066
64	1	51	60	-1	313	231	15.0	13	Nuc3tttddu	19864
65	1	69	61	-1	329	267	15.0	15	Nuc2tdwetbdd	33216
66	1	58	62	-1	332	242	15.0	15	Nuc2tdwetbdu	30761
67	1	70	64	-1	345	282	15.0	15	Nuc2tdwettwb	28446
68	1	71	78	-1	218	312	16.0	11	Nuc2buwddu	21075
69	1	61	66	-1	219	296	16.0	15	Nuc2buwdud	34973
70	1	62	67	-1	225	272	16.0	13	Nuc2buwduu	28598
71	1	63	68	-1	265	286	16.0	19	Nuc4wewd	54962
72	1	64	69	-1	269	330	16.0	15	Nuc4wwtd	28320
73	1	66	71	-1	285	306	16.0	17	Nuc4wwtu	35076
74	1	68	75	-1	317	190	16.0	15	Nuc3ttbuwew	36949
75	1	57	76	-1	327	205	16.0	13	Nuc3ttbuet	24988
76	1	78	77	-1	337	227	16.0	15	Nuc3tbuutd	34066
77	1	79	79	-1	235	255	17.0	15	Nuc2bduudd	30978
78	1	72	80	-1	241	237	17.0	13	Nuc2bduudu	22343
79	1	73	84	-1	241	290	17.0	17	Nuc4wwbu	35408
80	1	74	89	-1	256	359	17.0	15	Nuc1wwudb	29081
81	1	75	85	-1	286	212	17.0	13	Nuc2bueuue	26169
82	1	76	81	-1	295	285	17.0	17	Nuc4weed	37518
83	1	90	86	-1	325	301	17.0	13	Nuc2tdwwewe	23517
84	1	71	83	-1	226	325	18.0	11	Nuc2buwddd	18428
85	1	80	87	-1	246	320	18.0	15	Nuc4wwbd	25314
86	1	81	91	-1	303	211	18.0	13	Nuc3ttbddu	27927
87	1	90	82	-1	312	312	18.0	11	Nuc2tdwweww	15928
88	1	82	92	-1	331	186	18.0	15	Nuc3ttbuwee	38285
89	0	-1	0	-1	74	146	19.0	11	nill	0
90	1	83	94	-1	209	301	19.0	15	Nuc2bddewu	35751
91	1	84	88	-1	253	229	19.0	13	Nuc2bduuud	22645
92	1	85	95	-1	258	250	19.0	15	Nuc3buwddd	35511
93	1	88	90	-1	274	232	19.0	13	Nuc3buwddu	26329
94	1	89	116	-1	307	189	19.0	13	Nuc3ttbdue	29008
95	1	86	110	-1	263	214	20.0	15	Nuc2bduuuu	29177
96	1	87	111	-1	270	349	20.0	15	Nuc1wedw	37275
97	1	89	97	-1	294	201	20.0	11	Nuc3ttbduw	25052
98	1	102	98	-1	299	303	20.0	15	Nuc4eedwd	22585
99	1	93	99	-1	317	277	20.0	15	Nuc4eeded	22532
100	1	105	100	-1	318	324	20.0	13	Nuc2tdwwwee	23930
101	1	94	117	-1	328	189	20.0	15	Nuc3buetbt	46121
102	1	107	101	-1	331	259	20.0	15	Nuc4eedeu	24021
103	1	91	93	-1	337	290	20.0	15	Nuc2tdwwee	49611
104	1	95	119	-1	343	195	20.0	13	Nuc3tbuubt	30674
105	1	96	103	-1	352	263	20.0	15	Nuc2tdwetted	36001
106	1	97	104	-1	358	226	20.0	15	Nuc3tbdtt	45116
107	1	110	106	-1	227	263	21.0	17	Nuc2bddwu	61310
108	1	101	107	-1	243	342	21.0	17	Nuc1wwdb	47251
109	1	111	108	-1	252	278	21.0	15	Nuc4ewwdu	23741
110	1	113	96	-1	261	266	21.0	15	Nuc4ewwud	24043
111	1	92	112	-1	275	253	21.0	13	Nuc4ewwuu	18719
112	1	116	125	-1	293	258	21.0	15	Nuc4eweudt	24359
113	1	117	113	-1	300	229	21.0	15	Nuc4eweuu	23262
114	1	118	114	-1	302	286	21.0	15	Nuc4eedwu	23168
115	1	104	126	-1	315	247	21.0	15	Nuc4eeuud	26455
116	1	106	118	-1	327	217	21.0	15	Nuc4eeuuu	26414
117	1	119	102	-1	340	232	21.0	13	Nuc3tbdtbu	27581
118	1	98	105	-1	364	245	21.0	15	Nuc2tdwetteu	28048
119	1	99	127	-1	215	317	22.0	15	Nuc2bddewd	30086
120	1	100	129	-1	222	338	22.0	17	Nuc1wwdt	47155
121	1	109	121	-1	223	286	22.0	15	Nuc2bddwd	42508
122	1	112	109	-1	258	305	22.0	15	Nuc1edw	20536
123	1	114	122	-1	279	293	22.0	15	Nuc1ede	20408
124	1	115	124	-1	286	347	22.0	17	Nuc1wede	49320
125	1	103	115	-1	301	335	22.0	13	Nuc2tdwwwew	24381
126	1	108	120	-1	353	210	22.0	13	Nuc3tbuubb	35057
127	1	122	128	-1	251	287	23.0	15	Nuc4ewwdd	21787
128	1	121	131	-1	246	238	24.0	15	Nuc2bduduu	37609
129	1	123	142	-1	262	236	24.0	13	Nuc3buwdud	29011
130	1	125	133	-1	283	211	24.0	15	Nuc3buettw	35724
131	1	126	148	-1	321	202	24.0	13	Nuc3buetbb	30576
132	1	138	136	-1	324	292	24.0	15	Nuc2tdwebwe	30917
133	1	120	137	-1	339	284	24.0	15	Nuc2tdwebed	37545
134	1	127	138	-1	341	251	24.0	13	Nuc3tbdtbd	27125
135	1	129	139	-1	218	301	25.0	13	Nuc2bddeeu	21203
136	1	131	140	-1	239	256	25.0	15	Nuc2bdudud	34523
137	1	140	130	-1	241	305	25.0	15	Nuc1euwb	16548
138	1	124	144	-1	266	329	25.0	15	Nuc1euet	16281
139	1	132	132	-1	275	222	25.0	13	Nuc3buwduu	25608
140	1	2	153	-1	284	272	25.0	17	Nuc4eweudb	26020
141	1	1	134	-1	284	313	25.0	13	Nuc1eueb	10712
142	1	133	154	-1	287	331	25.0	13	Nuc2tdwwwww	18318
143	1	134	135	-1	305	320	25.0	13	Nuc2tdwwwwe	18033
144	1	145	145	-1	309	274	25.0	15	Nuc4eeudu	23664
145	1	137	147	-1	312	241	25.0	15	Nuc3buebdu	28611
146	1	128	149	-1	347	266	25.0	15	Nuc2tdwebeu	34130
147	1	130	151	-1	226	320	26.0	15	Nuc2bddeed	24680
148	1	141	141	-1	245	328	26.0	17	Nuc1euwt	22039
149	1	142	143	-1	264	261	26.0	15	Nuc3buwudd	29588
150	1	150	155	-1	294	293	26.0	15	Nuc4eeudd	22500
151	1	135	156	-1	300	257	26.0	15	Nuc3buebdd	24898
152	1	136	157	-1	307	201	26.0	15	Nuc3buette	38762
153	1	144	146	-1	309	307	26.0	13	Nuc2tdwebww	20123
154	1	146	164	-1	315	227	26.0	13	Nuc3buebub	17887
155	1	139	150	-1	346	208	26.0	15	Nuc3tbuduu	42639
156	1	147	159	-1	232	289	27.0	13	Nuc2bduddd	20379
157	1	148	152	-1	238	269	27.0	15	Nuc2bduddu	25073
158	1	154	160	-1	267	287	27.0	15	Nuc4ewedd	17261
159	1	155	161	-1	278	244	27.0	15	Nuc3buwudu	23770
160	1	149	162	-1	291	233	27.0	13	Nuc3buwuud	18221
161	1	143	163	-1	298	213	27.0	13	Nuc3buwuuu	23485
162	1	152	158	-1	322	263	27.0	15	Nuc3tbuddd	29502
163	1	151	165	-1	325	207	27.0	15	Nuc3buebut	36005
164	1	153	167	-1	336	239	28.0	15	Nuc3tbuddu	28220
165	1	156	166	-1	341	224	28.0	13	Nuc3tbudud	21519
