# Supplementary material for: A hybrid blob-slice model for accurate and efficient detection of fluorescence labeled nuclei in 3D
Source: BMC Bioinformatics. 2010 Nov 29;11:580. doi: 10.1186/1471-2105-11-580 (PMC3008706; doi:10.1186/1471-2105-11-580)
Supplement: Additional file 3 — Additional Data and Ground Truth. Computed nuclear positions and corrected ground truths for all example data contributing to Figure 4. Zip file contains data in Acetree format comma separated value text files. An explanation of the Acetree file format is included in readme.txt. [file 1471-2105-11-580-S3.ZIP › Data_And_Ground_Truth/celegans/unedited_stats/t162-nuclei]

1	1	11	12	-1	245	281	7.0	15	Nuc2buwuut	29915
2	1	1	1	-1	257	264	7.0	15	Nuc2buwuub	31018
3	1	2	2	-1	277	268	7.0	15	Nuc3bdwdut	28440
4	1	13	3	-1	277	307	7.0	15	Nuc1weuuu	23491
5	1	3	4	-1	279	228	7.0	15	Nuc3bdebdu	28657
6	1	4	5	-1	294	220	7.0	15	Nuc3bdetbt	29843
7	1	16	7	-1	313	290	7.0	15	Nuc2tuwuew	33600
8	1	6	17	-1	315	222	7.0	15	Nuc3bdettu	29177
9	1	7	8	-1	328	275	7.0	15	Nuc2tuwuee	32393
10	1	8	9	-1	333	212	7.0	15	Nuc3tttuut	28014
11	1	9	10	-1	342	241	7.0	15	Nuc2tueuwt	32055
12	1	10	11	-1	239	307	8.0	15	Nuc1wwuuu	27447
13	1	12	14	-1	268	283	8.0	15	Nuc3bdwdub	27967
14	1	14	15	-1	291	261	8.0	11	Nuc3bdwuud	18172
15	1	14	6	-1	295	245	8.0	13	Nuc3bdwuuu	22716
16	1	15	16	-1	307	303	8.0	15	Nuc2tuwuwe	34298
17	1	5	24	-1	307	202	8.0	15	Nuc3bdetbb	27879
18	1	21	18	-1	322	261	8.0	15	Nuc2tueuwb	35582
19	1	23	19	-1	343	263	8.0	15	Nuc2tueded	35842
20	1	17	20	-1	349	227	8.0	15	Nuc2tueued	31778
21	1	18	22	-1	269	333	9.0	15	Nuc1weuud	23508
22	1	19	13	-1	271	249	9.0	13	Nuc3bdebdd	24991
23	1	30	23	-1	297	277	9.0	11	Nuc3bdwudt	17794
24	1	20	25	-1	311	251	9.0	13	Nuc3bdettd	22617
25	1	22	30	-1	329	242	9.0	13	Nuc3tttudd	20869
26	1	31	32	-1	357	242	9.0	15	Nuc2tuedeu	31892
27	1	24	26	-1	230	284	10.0	15	Nuc2buwudu	33784
28	1	25	28	-1	255	292	10.0	13	Nuc3bdwddu	21984
29	1	26	21	-1	265	345	10.0	11	Nuc1weudt	13695
30	1	27	29	-1	271	217	10.0	15	Nuc2bueudu	33339
31	1	28	36	-1	287	293	10.0	13	Nuc3bdwudb	24605
32	1	29	37	-1	292	329	10.0	15	Nuc2tuwuww	38973
33	1	38	31	-1	354	213	10.0	15	Nuc2tueueu	35778
34	1	33	27	-1	235	331	11.0	15	Nuc1wwuud	33131
35	1	39	33	-1	241	253	11.0	15	Nuc2buedbb	36740
36	1	34	34	-1	254	232	11.0	15	Nuc2buedbt	34870
37	1	42	35	-1	257	251	11.0	13	Nuc2buedtu	27984
38	1	32	43	-1	222	310	12.0	15	Nuc2buwudd	36026
39	1	49	49	-1	239	269	12.0	15	Nuc2buedtd	32612
40	1	40	44	-1	241	348	12.0	15	Nuc1wwudt	34307
41	1	41	45	-1	255	312	12.0	13	Nuc3bdwddd	24980
42	1	43	46	-1	266	239	12.0	13	Nuc2bueudd	24567
43	1	35	47	-1	287	233	12.0	15	Nuc3bdebud	28834
44	1	44	50	-1	289	208	12.0	15	Nuc3bdebuu	27266
45	1	45	51	-1	309	219	12.0	13	Nuc3tttdud	22112
46	1	47	38	-1	325	304	12.0	15	Nuc2tuwdte	37721
47	1	36	39	-1	327	193	12.0	15	Nuc3tttuub	29984
48	1	37	40	-1	330	216	12.0	13	Nuc3tttudu	21275
49	1	48	41	-1	342	268	12.0	15	Nuc2tuedwu	42693
50	1	51	52	-1	313	324	13.0	13	Nuc2tuwdtw	28686
51	1	46	53	-1	318	201	13.0	11	Nuc3tttduu	19075
52	1	52	48	-1	322	288	13.0	15	Nuc2tuedwd	41210
53	1	50	54	-1	270	351	14.0	13	Nuc1weudb	16264
54	1	56	57	-1	354	247	14.0	13	Nuc2tdwetbud	26646
55	1	58	58	-1	361	227	14.0	13	Nuc2tdwetbuu	25289
56	1	59	61	-1	272	221	15.0	13	Nuc2bueuuw	27005
57	1	53	55	-1	294	251	15.0	13	Nuc3tttddd	25188
58	1	54	63	-1	298	198	15.0	15	Nuc3ttbuww	34939
59	1	61	73	-1	302	333	15.0	13	Nuc2tuwdbe	30722
60	1	64	64	-1	313	232	15.0	15	Nuc3tttddu	30584
61	1	65	65	-1	328	267	15.0	13	Nuc2tdwetbdd	26103
62	1	66	66	-1	333	242	15.0	13	Nuc2tdwetbdu	22425
63	1	55	78	-1	345	203	15.0	15	Nuc3tbuutu	33711
64	1	67	56	-1	345	282	15.0	15	Nuc2tdwettwb	29273
65	1	57	67	-1	358	262	15.0	15	Nuc2tdwettwt	33429
66	1	69	68	-1	216	297	16.0	13	Nuc2buwdud	28024
67	1	70	59	-1	224	273	16.0	15	Nuc2buwduu	36611
68	1	71	60	-1	266	286	16.0	17	Nuc4wewd	36155
69	1	72	70	-1	268	329	16.0	15	Nuc4wwtd	26050
70	1	60	62	-1	276	256	16.0	15	Nuc4wewu	35698
71	1	73	82	-1	286	308	16.0	17	Nuc4wwtu	35992
72	1	61	83	-1	288	340	16.0	13	Nuc2tuwdbw	27491
73	1	62	71	-1	294	227	16.0	13	Nuc3ttbddd	25134
74	1	63	74	-1	309	262	16.0	17	Nuc4weeu	36012
75	1	74	75	-1	320	190	16.0	13	Nuc3ttbuwew	29260
76	1	75	76	-1	327	208	16.0	13	Nuc3ttbuet	24018
77	1	76	77	-1	337	226	16.0	15	Nuc3tbuutd	37261
78	1	68	79	-1	215	312	17.0	11	Nuc2buwddu	23114
79	1	77	69	-1	234	256	17.0	15	Nuc2bduudd	35849
80	1	78	80	-1	243	237	17.0	13	Nuc2bduudu	25234
81	1	82	72	-1	295	283	17.0	17	Nuc4weed	37071
82	1	87	84	-1	311	313	17.0	13	Nuc2tdwweww	23319
83	1	84	86	-1	227	327	18.0	11	Nuc2buwddd	19255
84	1	79	81	-1	243	292	18.0	15	Nuc4wwbu	22423
85	1	81	92	-1	285	210	18.0	13	Nuc2bueuue	25325
86	1	83	85	-1	327	302	18.0	11	Nuc2tdwwewe	16960
87	1	85	87	-1	245	319	19.0	15	Nuc4wwbd	22958
88	1	91	91	-1	251	228	19.0	13	Nuc2bduuud	23085
89	1	80	88	-1	254	360	19.0	15	Nuc1wwudb	29321
90	1	93	99	-1	273	232	19.0	15	Nuc3buwddu	35057
91	1	86	93	-1	305	211	19.0	13	Nuc3ttbddu	26800
92	1	88	170	-1	332	188	19.0	15	Nuc3ttbuwee	40216
93	1	103	89	94	337	290	19.0	15	Nuc2tdwwee	44879
94	1	90	95	-1	210	301	20.0	15	Nuc2bddewu	38456
95	1	92	97	-1	256	251	20.0	15	Nuc3buwddd	37010
96	1	110	98	-1	262	264	20.0	13	Nuc4ewwud	16796
97	1	97	100	-1	295	203	20.0	11	Nuc3ttbduw	25776
98	1	98	101	-1	300	301	20.0	15	Nuc4eedwd	21908
99	1	99	103	-1	318	276	20.0	15	Nuc4eeded	23001
100	1	100	102	-1	318	324	20.0	15	Nuc2tdwwwee	32728
101	1	102	105	-1	330	259	20.0	15	Nuc4eedeu	23276
102	1	117	121	-1	338	234	20.0	13	Nuc3tbdtbu	26370
103	1	105	106	-1	352	266	20.0	15	Nuc2tdwetted	34982
104	1	106	107	-1	357	226	20.0	17	Nuc3tbdtt	55339
105	1	118	108	-1	364	247	20.0	15	Nuc2tdwetteu	30401
106	1	107	109	-1	227	264	21.0	17	Nuc2bddwu	61366
107	1	108	90	-1	241	341	21.0	17	Nuc1wwdb	42015
108	1	109	110	-1	254	277	21.0	15	Nuc4ewwdu	24989
109	1	122	126	-1	259	304	21.0	15	Nuc1edw	18371
110	1	95	111	-1	266	214	21.0	15	Nuc2bduuuu	28676
111	1	96	112	-1	270	349	21.0	17	Nuc1wedw	43611
112	1	111	113	-1	275	252	21.0	15	Nuc4ewwuu	25311
113	1	113	115	-1	300	231	21.0	15	Nuc4eweuu	24469
114	1	114	117	-1	302	286	21.0	15	Nuc4eedwu	23247
115	1	125	116	-1	303	337	21.0	15	Nuc2tdwwwew	32761
116	1	94	118	-1	311	191	21.0	13	Nuc3ttbdue	33191
117	1	101	120	-1	328	189	21.0	13	Nuc3buetbt	37025
118	1	116	104	-1	327	218	21.0	15	Nuc4eeuuu	27890
119	1	104	122	-1	344	196	21.0	13	Nuc3tbuubt	30972
120	1	126	128	-1	356	211	21.0	13	Nuc3tbuubb	34359
121	1	121	96	124	222	285	22.0	15	Nuc2bddwd	46899
122	1	123	127	-1	279	292	22.0	17	Nuc1ede	27125
123	0	140	0	-1	283	273	22.0	13	nill	10557
124	1	124	130	-1	287	344	22.0	17	Nuc1wede	45850
125	1	112	114	-1	293	263	22.0	15	Nuc4eweudt	21356
126	1	115	119	-1	314	248	22.0	15	Nuc4eeuud	27765
127	1	119	123	-1	215	318	23.0	15	Nuc2bddewd	30142
128	1	127	125	-1	252	288	23.0	15	Nuc4ewwdd	22192
129	1	120	129	-1	226	336	24.0	17	Nuc1wwdt	43586
130	1	137	139	-1	241	302	24.0	15	Nuc1euwb	17349
131	1	128	132	-1	245	239	24.0	13	Nuc2bduduu	28476
132	1	139	142	-1	277	223	24.0	13	Nuc3buwduu	24104
133	1	130	143	-1	285	212	24.0	13	Nuc3buettw	28182
134	1	141	134	-1	287	313	24.0	15	Nuc1eueb	17648
135	1	143	135	-1	307	321	24.0	13	Nuc2tdwwwwe	20009
136	1	132	136	-1	325	294	24.0	15	Nuc2tdwebwe	33313
137	1	133	137	-1	337	284	24.0	15	Nuc2tdwebed	33956
138	1	134	138	-1	342	252	24.0	13	Nuc3tbdtbd	24634
139	1	135	149	-1	219	300	25.0	15	Nuc2bddeeu	28562
140	1	136	131	-1	240	256	25.0	15	Nuc2bdudud	34779
141	1	148	151	-1	247	327	25.0	15	Nuc1euwt	16741
142	1	129	140	-1	262	236	25.0	13	Nuc3buwdud	25580
143	1	149	152	-1	265	261	25.0	15	Nuc3buwudd	29313
144	1	138	141	-1	267	328	25.0	17	Nuc1euet	21111
145	1	144	144	-1	309	275	25.0	15	Nuc4eeudu	23908
146	1	153	145	-1	310	307	25.0	15	Nuc2tdwebww	29126
147	1	145	158	-1	311	242	25.0	15	Nuc3buebdu	29616
148	1	131	146	-1	319	202	25.0	15	Nuc3buetbb	39595
149	1	146	148	-1	347	266	25.0	15	Nuc2tdwebeu	32592
150	1	155	147	-1	348	210	25.0	15	Nuc3tbuduu	46386
151	1	147	150	-1	228	319	26.0	15	Nuc2bddeed	23928
152	1	157	161	-1	240	269	26.0	15	Nuc2bduddu	26649
153	1	140	154	-1	283	271	26.0	15	Nuc4eweudb	19061
154	1	142	164	-1	289	330	26.0	13	Nuc2tdwwwww	17883
155	1	150	155	-1	294	295	26.0	15	Nuc4eeudd	22583
156	1	151	156	-1	299	257	26.0	13	Nuc3buebdd	19021
157	1	152	157	-1	307	202	26.0	15	Nuc3buette	39291
158	1	162	165	-1	322	263	26.0	15	Nuc3tbuddd	29004
159	1	156	160	-1	232	287	27.0	13	Nuc2bduddd	19035
160	1	158	162	-1	266	287	27.0	17	Nuc4ewedd	23720
161	1	159	153	-1	277	244	27.0	15	Nuc3buwudu	25409
162	1	160	163	-1	289	234	27.0	15	Nuc3buwuud	24604
163	1	161	167	-1	299	216	27.0	13	Nuc3buwuuu	21977
164	1	154	159	-1	316	230	27.0	13	Nuc3buebub	18709
165	1	163	166	-1	327	207	27.0	17	Nuc3buebut	44669
166	1	165	169	-1	343	226	27.0	13	Nuc3tbudud	23054
167	1	164	168	-1	340	241	28.0	15	Nuc3tbuddu	29971
168	0	89	-1	-1	74	146	19.0	11	nill	0
