# Supplementary material for: A hybrid blob-slice model for accurate and efficient detection of fluorescence labeled nuclei in 3D
Source: BMC Bioinformatics. 2010 Nov 29;11:580. doi: 10.1186/1471-2105-11-580 (PMC3008706; doi:10.1186/1471-2105-11-580)
Supplement: Additional file 3 — Additional Data and Ground Truth. Computed nuclear positions and corrected ground truths for all example data contributing to Figure 4. Zip file contains data in Acetree format comma separated value text files. An explanation of the Acetree file format is included in readme.txt. [file 1471-2105-11-580-S3.ZIP › Data_And_Ground_Truth/celegans/unedited_stats/t163-nuclei]

1	1	2	2	-1	256	265	7.0	15	Nuc2buwuub	34562
2	1	3	3	-1	276	266	7.0	15	Nuc3bdwdut	32519
3	1	4	5	-1	277	308	7.0	15	Nuc1weuuu	25157
4	1	5	4	-1	278	226	7.0	15	Nuc3bdebdu	30562
5	1	6	7	-1	294	218	7.0	15	Nuc3bdetbt	30425
6	1	15	8	-1	296	241	7.0	13	Nuc3bdwuuu	24687
7	1	7	10	-1	311	292	7.0	15	Nuc2tuwuew	36125
8	1	9	11	-1	328	275	7.0	15	Nuc2tuwuee	33893
9	1	10	12	-1	333	211	7.0	15	Nuc3tttuut	30276
10	1	11	13	-1	341	239	7.0	15	Nuc2tueuwt	34548
11	1	12	14	-1	239	307	8.0	15	Nuc1wwuuu	28977
12	1	1	15	-1	243	283	8.0	13	Nuc2buwuut	25173
13	1	22	16	-1	269	247	8.0	15	Nuc3bdebdd	31705
14	1	13	17	-1	269	284	8.0	15	Nuc3bdwdub	30657
15	1	14	6	-1	291	261	8.0	13	Nuc3bdwuud	25008
16	1	16	18	-1	306	307	8.0	15	Nuc2tuwuwe	37533
17	1	8	9	-1	313	220	8.0	15	Nuc3bdettu	31930
18	1	18	20	-1	321	259	8.0	15	Nuc2tueuwb	38773
19	1	19	21	-1	341	261	8.0	15	Nuc2tueded	38454
20	1	20	22	-1	349	227	8.0	15	Nuc2tueued	34606
21	1	29	23	-1	264	345	9.0	13	Nuc1weudt	19257
22	1	21	24	-1	271	333	9.0	15	Nuc1weuud	24439
23	1	23	25	-1	299	278	9.0	13	Nuc3bdwudt	22128
24	1	17	26	-1	307	200	9.0	15	Nuc3bdetbb	29895
25	1	24	19	-1	308	251	9.0	15	Nuc3bdettd	33978
26	1	27	32	-1	230	283	10.0	15	Nuc2buwudu	35359
27	1	34	27	-1	235	330	10.0	15	Nuc1wwuud	33649
28	1	28	28	-1	255	292	10.0	13	Nuc3bdwddu	22700
29	1	30	29	-1	274	215	10.0	15	Nuc2bueudu	34851
30	1	25	30	-1	328	240	10.0	15	Nuc3tttudd	28581
31	1	33	39	-1	352	213	10.0	15	Nuc2tueueu	38214
32	1	26	31	-1	356	241	10.0	15	Nuc2tuedeu	39564
33	1	35	33	-1	241	252	11.0	15	Nuc2buedbb	38477
34	1	36	34	-1	254	229	11.0	15	Nuc2buedbt	36638
35	1	37	43	-1	257	251	11.0	13	Nuc2buedtu	27138
36	1	31	35	-1	286	295	11.0	13	Nuc3bdwudb	26012
37	1	32	36	-1	292	329	11.0	15	Nuc2tuwuww	40780
38	1	46	45	-1	325	305	11.0	15	Nuc2tuwdte	37027
39	1	47	47	-1	329	193	11.0	15	Nuc3tttuub	29954
40	1	48	37	-1	330	216	11.0	15	Nuc3tttudu	30422
41	1	49	38	-1	342	269	11.0	15	Nuc2tuedwu	44228
42	0	63	0	-1	350	193	11.0	11	nill	3230
43	1	38	48	-1	221	310	12.0	15	Nuc2buwudd	36070
44	1	40	41	-1	241	347	12.0	15	Nuc1wwudt	35107
45	1	41	42	-1	254	314	12.0	15	Nuc3bdwddd	31757
46	1	42	54	-1	265	238	12.0	15	Nuc2bueudd	34497
47	1	43	44	-1	286	233	12.0	15	Nuc3bdebud	29230
48	1	52	46	-1	323	287	12.0	15	Nuc2tuedwd	40844
49	1	39	40	-1	240	268	13.0	15	Nuc2buedtd	36071
50	1	44	49	-1	290	205	13.0	13	Nuc3bdebuu	22725
51	1	45	51	-1	309	218	13.0	13	Nuc3tttdud	23361
52	1	50	56	-1	313	325	13.0	15	Nuc2tuwdtw	42165
53	1	51	52	-1	318	201	13.0	11	Nuc3tttduu	20021
54	1	53	55	-1	268	349	14.0	15	Nuc1weudb	24365
55	1	57	50	-1	294	249	14.0	15	Nuc3tttddd	32037
56	1	64	66	-1	345	283	14.0	15	Nuc2tdwettwb	31417
57	1	54	58	-1	357	247	14.0	15	Nuc2tdwetbud	36682
58	1	55	53	-1	361	227	14.0	15	Nuc2tdwetbuu	33220
59	1	67	70	-1	223	274	15.0	15	Nuc2buwduu	35239
60	1	68	72	-1	265	284	15.0	17	Nuc4wewd	38160
61	1	56	59	-1	271	218	15.0	13	Nuc2bueuuw	26916
62	1	70	60	-1	277	256	15.0	17	Nuc4wewu	41088
63	1	58	75	-1	301	196	15.0	15	Nuc3ttbuww	34288
64	1	60	64	-1	310	232	15.0	13	Nuc3tttddu	22513
65	1	61	57	-1	328	266	15.0	15	Nuc2tdwetbdd	37311
66	1	62	65	-1	333	241	15.0	13	Nuc2tdwetbdu	21946
67	1	65	67	-1	358	263	15.0	15	Nuc2tdwettwt	31056
68	1	66	68	-1	214	297	16.0	13	Nuc2buwdud	32784
69	1	79	80	-1	234	253	16.0	15	Nuc2bduudd	34836
70	1	69	73	-1	267	327	16.0	17	Nuc4wwtd	36477
71	1	73	62	-1	292	225	16.0	15	Nuc3ttbddd	34172
72	1	81	74	-1	294	284	16.0	17	Nuc4weed	37092
73	1	59	76	-1	305	335	16.0	13	Nuc2tuwdbe	32321
74	1	74	63	-1	308	260	16.0	17	Nuc4weeu	36376
75	1	75	77	-1	322	191	16.0	15	Nuc3ttbuwew	40306
76	1	76	78	-1	328	210	16.0	13	Nuc3ttbuet	22525
77	1	77	85	-1	338	226	16.0	15	Nuc3tbuutd	40090
78	1	63	79	-1	347	203	16.0	15	Nuc3tbuutu	40524
79	1	78	69	-1	214	313	17.0	13	Nuc2buwddu	29908
80	1	80	81	-1	243	236	17.0	13	Nuc2bduudu	25711
81	1	84	71	-1	244	292	17.0	15	Nuc4wwbu	27279
82	1	71	61	-1	286	307	17.0	15	Nuc4wwtu	27088
83	1	72	83	-1	287	340	17.0	13	Nuc2tuwdbw	28965
84	1	82	88	-1	308	313	17.0	13	Nuc2tdwweww	23057
85	1	86	84	-1	325	303	17.0	13	Nuc2tdwwewe	20773
86	1	83	86	-1	225	329	18.0	11	Nuc2buwddd	20450
87	1	87	82	-1	243	319	18.0	15	Nuc4wwbd	26911
88	1	89	91	-1	255	360	18.0	15	Nuc1wwudb	35118
89	1	93	89	-1	336	296	18.0	11	Nuc2tdwweed	20482
90	1	107	87	97	244	342	19.0	15	Nuc1wwdb	30997
91	1	88	90	-1	252	227	19.0	15	Nuc2bduuud	31525
92	1	85	102	-1	284	209	19.0	13	Nuc2bueuue	27929
93	1	91	93	-1	307	211	19.0	13	Nuc3ttbddu	26559
94	1	93	106	-1	341	284	19.0	13	Nuc2tdwweeu	26848
95	1	94	96	-1	209	300	20.0	15	Nuc2bddewu	39945
96	1	121	111	-1	226	278	20.0	11	Nuc2bddwdu	19894
97	1	95	99	-1	256	249	20.0	15	Nuc3buwddd	38792
98	1	96	100	-1	263	263	20.0	13	Nuc4ewwud	15927
99	1	90	101	-1	275	229	20.0	13	Nuc3buwddu	28475
100	1	97	117	-1	295	202	20.0	11	Nuc3ttbduw	23256
101	1	98	92	-1	302	299	20.0	13	Nuc4eedwd	17455
102	1	100	104	-1	319	324	20.0	15	Nuc2tdwwwee	34102
103	1	99	105	-1	320	274	20.0	15	Nuc4eeded	25266
104	1	118	122	-1	327	220	20.0	15	Nuc4eeuuu	30159
105	1	101	94	-1	331	257	20.0	13	Nuc4eedeu	17897
106	1	103	107	-1	353	268	20.0	15	Nuc2tdwetted	38963
107	1	104	108	109	359	228	20.0	15	Nuc3tbdtt	46322
108	1	105	110	-1	362	247	20.0	15	Nuc2tdwetteu	36954
109	1	106	112	-1	229	261	21.0	17	Nuc2bddwu	62478
110	1	108	98	-1	255	276	21.0	15	Nuc4ewwdu	27132
111	1	110	113	-1	267	212	21.0	13	Nuc2bduuuu	23035
112	1	111	114	-1	271	347	21.0	17	Nuc1wedw	49750
113	1	112	115	-1	276	251	21.0	15	Nuc4ewwuu	24484
114	1	125	116	-1	293	263	21.0	15	Nuc4eweudt	24225
115	1	113	118	-1	298	232	21.0	19	Nuc4eweuu	58167
116	1	115	119	-1	303	339	21.0	13	Nuc2tdwwwew	26186
117	1	114	103	-1	306	283	21.0	15	Nuc4eedwu	23640
118	1	116	121	-1	312	190	21.0	13	Nuc3ttbdue	36828
119	1	126	120	-1	314	249	21.0	15	Nuc4eeuud	28073
120	1	117	130	-1	329	189	21.0	15	Nuc3buetbt	48988
121	1	102	123	-1	338	234	21.0	15	Nuc3tbdtbu	38727
122	1	119	124	-1	344	197	21.0	15	Nuc3tbuubt	47020
123	1	127	125	-1	214	319	22.0	15	Nuc2bddewd	31693
124	1	121	126	-1	223	292	22.0	13	Nuc2bddwdd	26930
125	1	128	127	-1	250	287	22.0	15	Nuc4ewwdd	24329
126	1	109	128	-1	259	304	22.0	15	Nuc1edw	19277
127	1	122	129	-1	278	291	22.0	17	Nuc1ede	30008
128	1	120	131	-1	357	213	22.0	13	Nuc3tbuubb	40154
129	1	129	1	-1	227	337	23.0	17	Nuc1wwdt	46301
130	1	124	133	-1	287	343	23.0	15	Nuc1wede	38554
131	1	140	135	-1	241	255	24.0	15	Nuc2bdudud	37209
132	1	131	136	-1	247	237	24.0	13	Nuc2bduduu	31492
133	0	160	0	-1	268	288	24.0	11	nill	7642
134	1	134	137	-1	287	311	24.0	13	Nuc1eueb	11871
135	1	135	138	-1	308	319	24.0	15	Nuc2tdwwwwe	31796
136	1	136	134	-1	326	292	24.0	15	Nuc2tdwebwe	35613
137	1	137	150	-1	338	283	24.0	15	Nuc2tdwebed	35047
138	1	138	140	-1	340	253	24.0	13	Nuc3tbdtbd	26491
139	1	130	141	-1	243	300	25.0	15	Nuc1euwb	17740
140	1	142	143	-1	263	236	25.0	15	Nuc3buwdud	34265
141	1	144	132	-1	268	326	25.0	15	Nuc1euet	16296
142	1	132	156	-1	277	222	25.0	15	Nuc3buwduu	33374
143	1	133	145	-1	287	212	25.0	15	Nuc3buettw	38979
144	1	145	139	-1	307	277	25.0	15	Nuc4eeudu	23693
145	1	146	148	-1	310	305	25.0	15	Nuc2tdwebww	31001
146	1	148	149	-1	320	203	25.0	15	Nuc3buetbb	40693
147	1	150	151	-1	348	211	25.0	15	Nuc3tbuduu	51780
148	1	149	152	-1	348	266	25.0	15	Nuc2tdwebeu	34877
149	1	139	153	-1	221	299	26.0	15	Nuc2bddeeu	29360
150	1	151	159	-1	227	320	26.0	15	Nuc2bddeed	24707
151	1	141	142	-1	246	325	26.0	15	Nuc1euwt	17708
152	1	143	155	-1	264	262	26.0	15	Nuc3buwudd	30801
153	1	161	162	-1	278	246	26.0	13	Nuc3buwudu	16632
154	1	153	144	-1	282	271	26.0	17	Nuc4eweudb	26964
155	1	155	157	-1	293	293	26.0	15	Nuc4eeudd	21650
156	1	156	146	-1	298	256	26.0	13	Nuc3buebdd	18684
157	1	157	147	-1	308	201	26.0	15	Nuc3buette	40622
158	1	147	158	-1	311	241	26.0	15	Nuc3buebdu	27199
159	1	164	164	-1	318	230	26.0	15	Nuc3buebub	26130
160	1	159	160	-1	234	284	27.0	15	Nuc2bduddd	25984
161	1	152	161	-1	243	268	27.0	15	Nuc2bduddu	27026
162	1	160	154	-1	266	289	27.0	17	Nuc4ewedd	24069
163	1	162	163	-1	289	235	27.0	15	Nuc3buwuud	25363
164	1	154	167	-1	289	329	27.0	13	Nuc2tdwwwww	18584
165	1	158	165	-1	320	265	27.0	15	Nuc3tbuddd	31151
166	1	165	166	-1	328	206	27.0	17	Nuc3buebut	49876
167	1	163	168	-1	302	214	28.0	13	Nuc3buwuuu	21100
168	1	167	169	-1	340	242	28.0	15	Nuc3tbuddu	34581
169	1	166	170	-1	344	228	28.0	15	Nuc3tbudud	32474
170	1	92	95	-1	334	186	18.0	13	Nuc3ttbuwee	27388
171	0	123	-1	-1	283	273	22.0	13	nill	10557
