# Supplementary material for: A hybrid blob-slice model for accurate and efficient detection of fluorescence labeled nuclei in 3D
Source: BMC Bioinformatics. 2010 Nov 29;11:580. doi: 10.1186/1471-2105-11-580 (PMC3008706; doi:10.1186/1471-2105-11-580)
Supplement: Additional file 3 — Additional Data and Ground Truth. Computed nuclear positions and corrected ground truths for all example data contributing to Figure 4. Zip file contains data in Acetree format comma separated value text files. An explanation of the Acetree file format is included in readme.txt. [file 1471-2105-11-580-S3.ZIP › Data_And_Ground_Truth/celegans/unedited_stats/t164-nuclei]

1	1	129	131	-1	228	337	24.0	17	Nuc1wwdt	44703
2	1	1	2	-1	256	266	7.0	15	Nuc2buwuub	37276
3	1	2	4	-1	276	268	7.0	15	Nuc3bdwdut	32010
4	1	4	3	-1	277	226	7.0	15	Nuc3bdebdu	32162
5	1	3	5	-1	277	309	7.0	15	Nuc1weuuu	26251
6	1	15	16	-1	291	261	7.0	13	Nuc3bdwuud	23274
7	1	5	7	-1	293	215	7.0	15	Nuc3bdetbt	35602
8	1	6	6	-1	293	239	7.0	13	Nuc3bdwuuu	27462
9	1	17	8	-1	313	220	7.0	15	Nuc3bdettu	32165
10	1	7	9	-1	313	295	7.0	15	Nuc2tuwuew	39714
11	1	8	10	-1	326	277	7.0	15	Nuc2tuwuee	35909
12	1	9	11	-1	333	211	7.0	15	Nuc3tttuut	32786
13	1	10	12	-1	341	239	7.0	13	Nuc2tueuwt	28578
14	1	11	13	-1	239	306	8.0	15	Nuc1wwuuu	31604
15	1	12	14	-1	242	282	8.0	15	Nuc2buwuut	34825
16	1	13	23	-1	268	248	8.0	15	Nuc3bdebdd	33119
17	1	14	15	-1	268	286	8.0	15	Nuc3bdwdub	32572
18	1	16	17	-1	306	308	8.0	15	Nuc2tuwuwe	42457
19	1	25	18	-1	306	251	8.0	15	Nuc3bdettd	35015
20	1	18	19	-1	322	259	8.0	15	Nuc2tueuwb	41680
21	1	19	20	-1	339	262	8.0	15	Nuc2tueded	42450
22	1	20	21	-1	349	227	8.0	15	Nuc2tueued	36724
23	1	21	22	-1	263	345	9.0	13	Nuc1weudt	21103
24	1	22	24	-1	271	335	9.0	15	Nuc1weuud	26627
25	1	23	25	-1	300	278	9.0	13	Nuc3bdwudt	24019
26	1	24	26	-1	309	199	9.0	15	Nuc3bdetbb	31204
27	1	27	27	-1	236	332	10.0	15	Nuc1wwuud	34755
28	1	28	29	-1	255	292	10.0	15	Nuc3bdwddu	30461
29	1	29	30	-1	276	214	10.0	15	Nuc2bueudu	36993
30	1	30	31	-1	329	239	10.0	15	Nuc3tttudd	32297
31	1	32	32	-1	356	241	10.0	15	Nuc2tuedeu	40817
32	1	26	33	-1	230	284	11.0	15	Nuc2buwudu	36938
33	1	33	28	-1	242	252	11.0	15	Nuc2buedbb	38200
34	1	34	34	-1	255	229	11.0	15	Nuc2buedbt	36342
35	1	36	37	-1	287	298	11.0	13	Nuc3bdwudb	27851
36	1	37	38	-1	292	331	11.0	15	Nuc2tuwuww	42258
37	1	40	40	-1	329	216	11.0	13	Nuc3tttudu	25412
38	1	41	41	-1	345	272	11.0	15	Nuc2tuedwu	44701
39	1	31	42	-1	351	212	11.0	15	Nuc2tueueu	42313
40	1	49	43	-1	239	267	12.0	15	Nuc2buedtd	38240
41	1	44	44	-1	241	348	12.0	15	Nuc1wwudt	38592
42	1	45	35	-1	254	315	12.0	15	Nuc3bdwddd	36187
43	1	35	45	-1	258	251	12.0	15	Nuc2buedtu	39623
44	1	47	36	-1	284	234	12.0	15	Nuc3bdebud	31764
45	1	38	46	-1	322	306	12.0	15	Nuc2tuwdte	42976
46	1	48	54	-1	323	287	12.0	15	Nuc2tuedwd	39117
47	1	39	39	-1	331	193	12.0	15	Nuc3tttuub	33863
48	1	43	48	-1	221	312	13.0	15	Nuc2buwudd	38473
49	1	50	50	-1	291	203	13.0	15	Nuc3bdebuu	32836
50	1	55	51	-1	292	248	13.0	13	Nuc3tttddd	25741
51	1	51	52	-1	310	218	13.0	13	Nuc3tttdud	23951
52	1	53	47	-1	322	200	13.0	13	Nuc3tttduu	28234
53	1	58	66	-1	363	228	13.0	15	Nuc2tdwetbuu	32838
54	1	46	49	-1	265	239	14.0	13	Nuc2bueudd	26034
55	1	54	55	-1	271	350	14.0	15	Nuc1weudb	25081
56	1	52	53	-1	312	326	14.0	15	Nuc2tuwdtw	40733
57	1	65	57	-1	328	266	14.0	15	Nuc2tdwetbdd	37692
58	1	57	58	-1	356	248	14.0	15	Nuc2tdwetbud	40142
59	1	61	60	-1	268	219	15.0	15	Nuc2bueuuw	39291
60	1	62	61	-1	277	257	15.0	15	Nuc4wewu	34551
61	1	82	69	-1	285	305	15.0	17	Nuc4wwtu	36620
62	1	71	62	-1	291	224	15.0	15	Nuc3ttbddd	36354
63	1	74	72	-1	308	260	15.0	17	Nuc4weeu	39723
64	1	64	56	-1	311	231	15.0	15	Nuc3tttddu	32897
65	1	66	63	-1	333	242	15.0	13	Nuc2tdwetbdu	23887
66	1	56	64	-1	343	286	15.0	15	Nuc2tdwettwb	37869
67	1	67	65	-1	358	264	15.0	15	Nuc2tdwettwt	32216
68	1	68	77	-1	214	296	16.0	13	Nuc2buwdud	32714
69	1	79	76	-1	214	313	16.0	13	Nuc2buwddu	34564
70	1	59	67	-1	223	273	16.0	15	Nuc2buwduu	38551
71	1	81	80	-1	244	292	16.0	15	Nuc4wwbu	25371
72	1	60	59	-1	264	284	16.0	17	Nuc4wewd	39610
73	1	70	82	-1	267	327	16.0	17	Nuc4wwtd	36856
74	1	72	70	-1	293	283	16.0	17	Nuc4weed	37928
75	1	63	71	-1	302	196	16.0	15	Nuc3ttbuww	35074
76	1	73	85	-1	306	336	16.0	13	Nuc2tuwdbe	35311
77	1	75	73	-1	322	192	16.0	15	Nuc3ttbuwew	43253
78	1	76	74	-1	330	211	16.0	13	Nuc3ttbuet	25437
79	1	78	75	-1	350	203	16.0	15	Nuc3tbuutu	43027
80	1	69	68	-1	235	252	17.0	15	Nuc2bduudd	37268
81	1	80	78	-1	243	236	17.0	13	Nuc2bduudu	25901
82	1	87	90	-1	243	318	17.0	17	Nuc4wwbd	36896
83	1	83	83	-1	287	342	17.0	13	Nuc2tuwdbw	30219
84	1	85	87	-1	325	309	17.0	13	Nuc2tdwwewe	24546
85	1	77	88	-1	339	228	17.0	15	Nuc3tbuutd	41502
86	1	86	89	-1	225	329	18.0	13	Nuc2buwddd	26653
87	1	90	79	-1	244	338	18.0	13	Nuc1wwdbt	19597
88	1	84	84	-1	304	314	18.0	13	Nuc2tdwweww	24646
89	1	89	91	-1	335	300	18.0	11	Nuc2tdwweed	18085
90	1	91	92	-1	250	228	19.0	15	Nuc2bduuud	36069
91	1	88	81	-1	256	361	19.0	15	Nuc1wwudb	33804
92	1	101	103	-1	302	298	19.0	13	Nuc4eedwd	14771
93	1	93	86	-1	308	212	19.0	13	Nuc3ttbddu	25999
94	1	105	95	-1	331	257	19.0	15	Nuc4eedeu	24354
95	1	170	96	-1	334	186	19.0	13	Nuc3ttbuwee	31791
96	1	95	109	-1	209	299	20.0	13	Nuc2bddewu	32418
97	1	90	112	-1	248	347	20.0	13	Nuc1wwdbb	21077
98	1	110	98	-1	255	275	20.0	15	Nuc4ewwdu	27531
99	1	97	97	-1	256	248	20.0	15	Nuc3buwddd	38370
100	1	98	93	-1	263	263	20.0	13	Nuc4ewwud	16696
101	1	99	99	-1	274	228	20.0	15	Nuc3buwddu	40412
102	1	92	101	-1	282	210	20.0	13	Nuc2bueuue	32069
103	1	117	102	-1	305	283	20.0	13	Nuc4eedwu	17696
104	1	102	104	-1	319	322	20.0	15	Nuc2tdwwwee	33413
105	1	103	94	-1	320	273	20.0	13	Nuc4eeded	18487
106	1	94	106	-1	341	281	20.0	13	Nuc2tdwweeu	27870
107	1	106	123	-1	353	271	20.0	15	Nuc2tdwetted	36696
108	1	107	107	-1	357	237	20.0	13	Nuc3tbdttd	30663
109	1	107	108	-1	359	224	20.0	11	Nuc3tbdttu	24406
110	1	108	124	-1	363	249	20.0	15	Nuc2tdwetteu	38617
111	1	96	110	-1	224	277	21.0	13	Nuc2bddwdu	26055
112	1	109	111	-1	230	261	21.0	15	Nuc2bddwu	50162
113	1	111	114	-1	266	213	21.0	13	Nuc2bduuuu	25759
114	1	112	115	-1	271	348	21.0	17	Nuc1wedw	48075
115	1	113	100	-1	276	250	21.0	15	Nuc4ewwuu	26879
116	1	114	117	-1	291	262	21.0	15	Nuc4eweudt	25440
117	1	100	118	-1	295	204	21.0	13	Nuc3ttbduw	33965
118	1	115	1	-1	299	232	21.0	15	Nuc4eweuu	28957
119	1	116	128	-1	302	340	21.0	15	Nuc2tdwwwew	38200
120	1	119	119	-1	313	247	21.0	15	Nuc4eeuud	29654
121	1	118	120	-1	313	192	21.0	15	Nuc3ttbdue	50457
122	1	104	105	-1	326	220	21.0	15	Nuc4eeuuu	30350
123	1	121	121	-1	336	235	21.0	15	Nuc3tbdtbu	42303
124	1	122	122	-1	346	197	21.0	15	Nuc3tbuubt	49690
125	1	123	125	-1	213	319	22.0	15	Nuc2bddewd	36869
126	1	124	126	-1	224	296	22.0	13	Nuc2bddwdd	27636
127	1	125	127	-1	250	285	22.0	17	Nuc4ewwdd	33683
128	1	126	113	-1	259	304	22.0	15	Nuc1edw	21540
129	1	127	116	-1	278	290	22.0	17	Nuc1ede	30977
130	1	120	129	-1	331	191	22.0	13	Nuc3buetbt	38084
131	1	128	130	-1	358	215	22.0	15	Nuc3tbuubb	47805
132	1	141	144	-1	268	325	23.0	15	Nuc1euet	17329
133	1	130	133	-1	287	341	23.0	15	Nuc1wede	39467
134	1	136	134	-1	326	292	23.0	15	Nuc2tdwebwe	38483
135	1	131	141	-1	243	256	24.0	13	Nuc2bdudud	26931
136	1	132	137	-1	248	237	24.0	15	Nuc2bduduu	42910
137	1	134	132	-1	288	310	24.0	13	Nuc1eueb	12168
138	1	135	140	-1	308	319	24.0	15	Nuc2tdwwwwe	30073
139	1	144	139	-1	308	276	24.0	15	Nuc4eeudu	26051
140	1	138	135	-1	338	254	24.0	13	Nuc3tbdtbd	25723
141	1	139	136	-1	244	301	25.0	15	Nuc1euwb	18587
142	1	151	138	-1	246	324	25.0	15	Nuc1euwt	18100
143	1	140	142	-1	263	240	25.0	15	Nuc3buwdud	32947
144	1	154	145	-1	282	272	25.0	15	Nuc4eweudb	21477
145	1	143	146	-1	287	211	25.0	15	Nuc3buettw	43571
146	1	156	155	-1	297	255	25.0	13	Nuc3buebdd	20029
147	1	157	156	-1	306	199	25.0	15	Nuc3buette	41159
148	1	145	147	-1	309	303	25.0	13	Nuc2tdwebww	23778
149	1	146	148	-1	319	202	25.0	15	Nuc3buetbb	39679
150	1	137	149	-1	337	283	25.0	15	Nuc2tdwebed	35961
151	1	147	150	-1	347	211	25.0	15	Nuc3tbuduu	51007
152	1	148	158	-1	348	266	25.0	15	Nuc2tdwebeu	35751
153	1	149	159	-1	220	302	26.0	15	Nuc2bddeeu	31289
154	1	162	162	-1	266	290	26.0	15	Nuc4ewedd	18605
155	1	152	143	-1	266	262	26.0	15	Nuc3buwudd	30805
156	1	142	152	-1	275	221	26.0	15	Nuc3buwduu	33811
157	1	155	154	-1	292	291	26.0	15	Nuc4eeudd	21740
158	1	158	157	-1	312	242	26.0	15	Nuc3buebdu	28289
159	1	150	160	-1	227	320	27.0	13	Nuc2bddeed	19280
160	1	160	161	-1	234	283	27.0	15	Nuc2bduddd	28590
161	1	161	151	-1	244	268	27.0	15	Nuc2bduddu	29608
162	1	153	163	-1	280	247	27.0	13	Nuc3buwudu	20881
163	1	163	153	-1	289	234	27.0	15	Nuc3buwuud	28497
164	1	159	164	-1	318	229	27.0	13	Nuc3buebub	20804
165	1	165	165	-1	319	263	27.0	15	Nuc3tbuddd	33349
166	1	166	166	-1	330	207	27.0	13	Nuc3buebut	26253
167	1	164	167	-1	288	329	28.0	15	Nuc2tdwwwww	24391
168	1	167	168	-1	301	213	28.0	13	Nuc3buwuuu	22590
169	1	168	170	-1	343	244	28.0	15	Nuc3tbuddu	34453
170	1	169	169	-1	343	229	28.0	15	Nuc3tbudud	38651
171	0	42	-1	-1	350	193	11.0	11	nill	3230
172	0	133	-1	-1	268	288	24.0	11	nill	7642
