# Supplementary material for: A hybrid blob-slice model for accurate and efficient detection of fluorescence labeled nuclei in 3D
Source: BMC Bioinformatics. 2010 Nov 29;11:580. doi: 10.1186/1471-2105-11-580 (PMC3008706; doi:10.1186/1471-2105-11-580)
Supplement: Additional file 3 — Additional Data and Ground Truth. Computed nuclear positions and corrected ground truths for all example data contributing to Figure 4. Zip file contains data in Acetree format comma separated value text files. An explanation of the Acetree file format is included in readme.txt. [file 1471-2105-11-580-S3.ZIP › Data_And_Ground_Truth/celegans/unedited_stats/t165-nuclei]

1	1	118	105	-1	299	230	20.0	17	Nuc4eweuu	36332
2	1	2	3	-1	257	266	7.0	15	Nuc2buwuub	35120
3	1	4	4	-1	277	226	7.0	15	Nuc3bdebdu	31490
4	1	3	5	-1	277	266	7.0	15	Nuc3bdwdut	31620
5	1	5	6	-1	278	310	7.0	17	Nuc1weuuu	33280
6	1	8	8	-1	292	240	7.0	13	Nuc3bdwuuu	25329
7	1	7	7	-1	294	214	7.0	15	Nuc3bdetbt	33411
8	1	9	9	-1	314	220	7.0	15	Nuc3bdettu	33686
9	1	10	10	-1	314	295	7.0	15	Nuc2tuwuew	37869
10	1	11	11	-1	329	277	7.0	15	Nuc2tuwuee	33515
11	1	12	12	-1	335	210	7.0	15	Nuc3tttuut	30051
12	1	13	13	-1	340	238	7.0	15	Nuc2tueuwt	36725
13	1	14	14	-1	240	306	8.0	15	Nuc1wwuuu	29659
14	1	15	15	-1	241	283	8.0	15	Nuc2buwuut	33202
15	1	17	16	-1	269	285	8.0	15	Nuc3bdwdub	31245
16	1	6	17	-1	291	264	8.0	13	Nuc3bdwuud	22774
17	1	18	18	-1	306	308	8.0	15	Nuc2tuwuwe	39647
18	1	19	19	-1	307	251	8.0	15	Nuc3bdettd	35728
19	1	20	20	-1	322	260	8.0	15	Nuc2tueuwb	39404
20	1	21	21	-1	340	262	8.0	15	Nuc2tueded	41692
21	1	22	22	-1	350	226	8.0	15	Nuc2tueued	36357
22	1	23	24	-1	262	346	9.0	15	Nuc1weudt	25266
23	1	16	25	-1	270	248	9.0	15	Nuc3bdebdd	35325
24	1	24	30	-1	271	336	9.0	15	Nuc1weuud	25357
25	1	25	26	-1	301	279	9.0	15	Nuc3bdwudt	31232
26	1	26	27	-1	309	199	9.0	15	Nuc3bdetbb	30523
27	1	27	28	-1	238	332	10.0	15	Nuc1wwuud	36520
28	1	33	29	-1	243	253	10.0	15	Nuc2buedbb	41326
29	1	28	23	-1	255	291	10.0	15	Nuc3bdwddu	30976
30	1	29	34	-1	274	215	10.0	15	Nuc2bueudu	37554
31	1	30	31	-1	329	238	10.0	15	Nuc3tttudd	32690
32	1	31	32	-1	356	240	10.0	15	Nuc2tuedeu	45036
33	1	32	42	-1	229	285	11.0	15	Nuc2buwudu	37546
34	1	34	43	-1	253	231	11.0	15	Nuc2buedbt	36249
35	1	42	33	-1	253	315	11.0	15	Nuc3bdwddd	31380
36	1	44	35	-1	284	234	11.0	15	Nuc3bdebud	32397
37	1	35	36	-1	287	300	11.0	15	Nuc3bdwudb	35915
38	1	36	37	-1	292	332	11.0	15	Nuc2tuwuww	44525
39	1	47	39	-1	330	194	11.0	15	Nuc3tttuub	34905
40	1	37	38	-1	332	215	11.0	15	Nuc3tttudu	33593
41	1	38	40	-1	345	270	11.0	15	Nuc2tuedwu	48202
42	1	39	41	-1	353	213	11.0	15	Nuc2tueueu	41117
43	1	40	50	-1	240	267	12.0	15	Nuc2buedtd	39861
44	1	41	51	-1	241	348	12.0	15	Nuc1wwudt	35543
45	1	43	44	-1	257	253	12.0	13	Nuc2buedtu	27808
46	1	45	47	-1	321	307	12.0	15	Nuc2tuwdte	41667
47	1	52	48	-1	322	201	12.0	13	Nuc3tttduu	27092
48	1	48	49	-1	221	312	13.0	15	Nuc2buwudd	39813
49	1	54	56	-1	265	239	13.0	13	Nuc2bueudd	28492
50	1	49	45	-1	290	204	13.0	13	Nuc3bdebuu	24622
51	1	50	52	-1	291	249	13.0	15	Nuc3tttddd	36383
52	1	51	46	-1	311	218	13.0	13	Nuc3tttdud	23535
53	1	56	54	-1	311	326	13.0	15	Nuc2tuwdtw	40892
54	1	46	55	-1	324	288	13.0	15	Nuc2tuedwd	45446
55	1	55	57	-1	271	349	14.0	15	Nuc1weudb	26335
56	1	64	53	-1	309	233	14.0	15	Nuc3tttddu	33010
57	1	57	59	-1	329	266	14.0	15	Nuc2tdwetbdd	36386
58	1	58	67	-1	355	249	14.0	15	Nuc2tdwetbud	40340
59	1	72	61	-1	265	283	15.0	17	Nuc4wewd	40341
60	1	59	72	-1	269	221	15.0	15	Nuc2bueuuw	38111
61	1	60	62	-1	278	257	15.0	17	Nuc4wewu	46207
62	1	62	58	-1	291	223	15.0	15	Nuc3ttbddd	34008
63	1	65	66	-1	333	241	15.0	13	Nuc2tdwetbdu	23758
64	1	66	78	-1	345	285	15.0	15	Nuc2tdwettwb	35424
65	1	67	68	-1	358	264	15.0	15	Nuc2tdwettwt	35228
66	1	53	60	-1	363	230	15.0	13	Nuc2tdwetbuu	27224
67	1	70	69	-1	222	273	16.0	15	Nuc2buwduu	40052
68	1	80	70	-1	235	252	16.0	15	Nuc2bduudd	38766
69	1	61	74	-1	286	305	16.0	17	Nuc4wwtu	40988
70	1	74	63	-1	293	283	16.0	17	Nuc4weed	39750
71	1	75	64	-1	301	193	16.0	15	Nuc3ttbuww	37379
72	1	63	76	-1	309	258	16.0	17	Nuc4weeu	39460
73	1	77	65	-1	322	191	16.0	15	Nuc3ttbuwew	41838
74	1	78	77	-1	331	210	16.0	13	Nuc3ttbuet	24519
75	1	79	79	-1	350	204	16.0	15	Nuc3tbuutu	42985
76	1	69	80	-1	213	312	17.0	13	Nuc2buwddu	35552
77	1	68	81	-1	213	296	17.0	15	Nuc2buwdud	47281
78	1	81	83	-1	242	236	17.0	13	Nuc2bduudu	28867
79	1	87	82	-1	242	336	17.0	13	Nuc1wwdbt	23134
80	1	71	71	-1	245	293	17.0	19	Nuc4wwbu	53003
81	1	91	85	-1	259	361	17.0	15	Nuc1wwudb	35751
82	1	73	73	-1	268	327	17.0	17	Nuc4wwtd	37785
83	1	83	86	-1	287	341	17.0	13	Nuc2tuwdbw	33058
84	1	88	87	-1	305	316	17.0	13	Nuc2tdwweww	24385
85	1	76	75	-1	307	336	17.0	15	Nuc2tuwdbe	46980
86	1	93	90	-1	308	210	17.0	13	Nuc3ttbddu	23929
87	1	84	88	-1	326	307	17.0	15	Nuc2tdwwewe	34937
88	1	85	89	-1	340	227	17.0	15	Nuc3tbuutd	45930
89	1	86	91	-1	224	331	18.0	13	Nuc2buwddd	25268
90	1	82	84	-1	242	318	18.0	17	Nuc4wwbd	37481
91	1	89	99	-1	336	299	18.0	13	Nuc2tdwweed	22116
92	1	90	92	-1	251	227	19.0	13	Nuc2bduuud	25887
93	1	100	93	-1	262	261	19.0	15	Nuc4ewwud	24705
94	1	105	95	-1	321	274	19.0	15	Nuc4eeded	24482
95	1	94	97	-1	329	255	19.0	15	Nuc4eedeu	25564
96	1	95	98	-1	333	186	19.0	13	Nuc3ttbuwee	31417
97	1	99	101	-1	253	247	20.0	15	Nuc3buwddd	43605
98	1	98	114	-1	257	275	20.0	15	Nuc4ewwdu	27579
99	1	101	116	-1	274	228	20.0	15	Nuc3buwddu	39741
100	1	115	117	-1	276	250	20.0	15	Nuc4ewwuu	25650
101	1	102	103	-1	281	210	20.0	13	Nuc2bueuue	30756
102	1	103	106	-1	305	284	20.0	13	Nuc4eedwu	17511
103	1	92	94	-1	304	298	20.0	13	Nuc4eedwd	16755
104	1	104	108	-1	320	321	20.0	15	Nuc2tdwwwee	34210
105	1	122	96	-1	323	221	20.0	15	Nuc4eeuuu	28525
106	1	106	109	-1	340	280	20.0	13	Nuc2tdwweeu	27738
107	1	108	110	-1	356	239	20.0	13	Nuc3tbdttd	30719
108	1	109	111	-1	358	223	20.0	13	Nuc3tbdttu	30306
109	1	96	112	-1	210	298	21.0	15	Nuc2bddewu	45872
110	1	111	123	-1	223	277	21.0	15	Nuc2bddwdu	32261
111	1	112	100	-1	230	263	21.0	15	Nuc2bddwu	47979
112	1	97	113	-1	250	350	21.0	13	Nuc1wwdbb	25213
113	1	128	115	-1	260	305	21.0	15	Nuc1edw	20522
114	1	113	125	-1	268	213	21.0	15	Nuc2bduuuu	33584
115	1	114	102	-1	273	346	21.0	15	Nuc1wedw	34456
116	1	129	118	-1	281	289	21.0	15	Nuc1ede	23078
117	1	116	104	-1	292	261	21.0	15	Nuc4eweudt	25622
118	1	117	119	-1	295	206	21.0	15	Nuc3ttbduw	48388
119	1	120	126	-1	311	246	21.0	15	Nuc4eeuud	31073
120	1	121	107	-1	313	190	21.0	15	Nuc3ttbdue	50682
121	1	123	128	-1	337	232	21.0	15	Nuc3tbdtbu	41346
122	1	124	129	-1	346	196	21.0	15	Nuc3tbuubt	47067
123	1	107	130	-1	353	272	21.0	15	Nuc2tdwetted	41982
124	1	110	121	-1	362	253	21.0	13	Nuc2tdwetteu	26954
125	1	125	122	-1	215	320	22.0	15	Nuc2bddewd	32232
126	1	126	132	-1	226	297	22.0	13	Nuc2bddwdd	26344
127	1	127	124	-1	250	285	22.0	15	Nuc4ewwdd	25593
128	1	119	120	-1	303	341	22.0	15	Nuc2tdwwwew	39092
129	1	130	127	-1	331	190	22.0	13	Nuc3buetbt	35580
130	1	131	131	-1	358	212	22.0	15	Nuc3tbuubb	47716
131	1	1	1	-1	231	339	23.0	17	Nuc1wwdt	43792
132	1	137	134	-1	286	309	23.0	15	Nuc1eueb	18409
133	1	133	137	-1	286	338	23.0	17	Nuc1wede	53329
134	1	134	135	-1	326	290	23.0	15	Nuc2tdwebwe	39225
135	1	140	136	-1	337	255	23.0	15	Nuc3tbdtbd	37562
136	1	141	152	-1	244	299	24.0	13	Nuc1euwb	13607
137	1	136	133	-1	247	238	24.0	13	Nuc2bduduu	31711
138	1	142	141	-1	246	323	24.0	15	Nuc1euwt	18574
139	1	139	147	-1	308	273	24.0	15	Nuc4eeudu	26979
140	1	138	138	-1	309	319	24.0	15	Nuc2tdwwwwe	33533
141	1	135	139	-1	245	257	25.0	15	Nuc2bdudud	38456
142	1	143	142	-1	261	241	25.0	15	Nuc3buwdud	32620
143	1	155	154	-1	266	263	25.0	15	Nuc3buwudd	30480
144	1	132	2	-1	267	324	25.0	15	Nuc1euet	18089
145	1	144	143	-1	285	272	25.0	15	Nuc4eweudb	23064
146	1	145	144	-1	288	212	25.0	15	Nuc3buettw	41423
147	1	148	148	-1	310	304	25.0	15	Nuc2tdwebww	31828
148	1	149	149	-1	319	201	25.0	15	Nuc3buetbb	43892
149	1	150	158	-1	335	282	25.0	15	Nuc2tdwebed	38738
150	1	151	150	-1	346	211	25.0	15	Nuc3tbuduu	47279
151	1	161	140	-1	245	270	26.0	15	Nuc2bduddu	32095
152	1	156	155	-1	275	221	26.0	15	Nuc3buwduu	33708
153	1	163	163	-1	289	234	26.0	15	Nuc3buwuud	27083
154	1	157	156	-1	295	291	26.0	15	Nuc4eeudd	22124
155	1	146	145	-1	298	253	26.0	13	Nuc3buebdd	21864
156	1	147	146	-1	306	201	26.0	15	Nuc3buette	41558
157	1	158	157	-1	313	238	26.0	15	Nuc3buebdu	27578
158	1	152	159	-1	347	265	26.0	15	Nuc2tdwebeu	36891
159	1	153	160	-1	221	301	27.0	15	Nuc2bddeeu	30480
160	1	159	161	-1	226	321	27.0	15	Nuc2bddeed	26260
161	1	160	151	-1	233	284	27.0	15	Nuc2bduddd	26496
162	1	154	153	-1	264	287	27.0	15	Nuc4ewedd	19395
163	1	162	162	-1	281	248	27.0	15	Nuc3buwudu	28081
164	1	164	164	-1	318	227	27.0	13	Nuc3buebub	20327
165	1	165	165	-1	319	260	27.0	15	Nuc3tbuddd	32344
166	1	166	166	-1	330	208	27.0	15	Nuc3buebut	39362
167	1	167	167	-1	289	328	28.0	15	Nuc2tdwwwww	26705
168	1	168	168	-1	301	213	28.0	13	Nuc3buwuuu	23080
169	1	170	170	-1	345	229	28.0	13	Nuc3tbudud	27541
170	1	169	169	-1	346	244	28.0	15	Nuc3tbuddu	38195
