# Supplementary material for: A hybrid blob-slice model for accurate and efficient detection of fluorescence labeled nuclei in 3D
Source: BMC Bioinformatics. 2010 Nov 29;11:580. doi: 10.1186/1471-2105-11-580 (PMC3008706; doi:10.1186/1471-2105-11-580)
Supplement: Additional file 3 — Additional Data and Ground Truth. Computed nuclear positions and corrected ground truths for all example data contributing to Figure 4. Zip file contains data in Acetree format comma separated value text files. An explanation of the Acetree file format is included in readme.txt. [file 1471-2105-11-580-S3.ZIP › Data_And_Ground_Truth/celegans/unedited_stats/t166-nuclei]

1	1	131	138	-1	234	339	25.0	17	Nuc1wwdt	46103
2	1	144	2	-1	268	323	23.0	15	Nuc1euet	20065
3	1	2	4	-1	255	267	7.0	15	Nuc2buwuub	38264
4	1	3	6	-1	276	226	7.0	15	Nuc3bdebdu	32628
5	1	4	5	-1	276	266	7.0	15	Nuc3bdwdut	32021
6	1	5	7	-1	278	312	7.0	15	Nuc1weuuu	27368
7	1	7	9	-1	293	215	7.0	15	Nuc3bdetbt	33760
8	1	6	10	-1	293	240	7.0	15	Nuc3bdwuuu	32846
9	1	8	11	-1	313	221	7.0	15	Nuc3bdettu	34042
10	1	9	12	-1	315	295	7.0	15	Nuc2tuwuew	37639
11	1	10	13	-1	329	276	7.0	15	Nuc2tuwuee	37001
12	1	11	14	-1	336	208	7.0	15	Nuc3tttuut	31781
13	1	12	15	-1	340	240	7.0	15	Nuc2tueuwt	36495
14	1	13	3	-1	238	305	8.0	15	Nuc1wwuuu	31813
15	1	14	16	-1	240	282	8.0	15	Nuc2buwuut	35454
16	1	15	17	-1	269	286	8.0	15	Nuc3bdwdub	32406
17	1	16	8	-1	290	265	8.0	13	Nuc3bdwuud	21767
18	1	17	18	-1	305	307	8.0	15	Nuc2tuwuwe	43006
19	1	18	19	-1	306	253	8.0	15	Nuc3bdettd	37190
20	1	19	20	-1	323	260	8.0	15	Nuc2tueuwb	39879
21	1	20	21	-1	341	262	8.0	13	Nuc2tueded	29596
22	1	21	22	-1	349	227	8.0	13	Nuc2tueued	26427
23	1	29	24	-1	256	289	9.0	13	Nuc3bdwddu	23130
24	1	22	25	-1	259	345	9.0	13	Nuc1weudt	20712
25	1	23	26	-1	271	249	9.0	15	Nuc3bdebdd	34974
26	1	25	27	-1	303	280	9.0	15	Nuc3bdwudt	30584
27	1	26	28	-1	309	199	9.0	15	Nuc3bdetbb	31828
28	1	27	30	-1	237	332	10.0	15	Nuc1wwuud	37030
29	1	28	23	-1	245	252	10.0	15	Nuc2buedbb	37494
30	1	24	31	-1	270	337	10.0	15	Nuc1weuud	23793
31	1	31	29	-1	329	238	10.0	15	Nuc3tttudd	31680
32	1	32	34	-1	356	241	10.0	15	Nuc2tuedeu	41240
33	1	35	43	-1	251	315	11.0	15	Nuc3bdwddd	33667
34	1	30	32	-1	273	215	11.0	15	Nuc2bueudu	35547
35	1	36	37	-1	284	231	11.0	15	Nuc3bdebud	34971
36	1	37	38	-1	285	301	11.0	15	Nuc3bdwudb	38423
37	1	38	39	-1	290	330	11.0	15	Nuc2tuwuww	47205
38	1	40	33	-1	331	216	11.0	13	Nuc3tttudu	24138
39	1	39	40	-1	331	194	11.0	15	Nuc3tttuub	34483
40	1	41	41	-1	343	272	11.0	15	Nuc2tuedwu	49543
41	1	42	42	-1	352	214	11.0	15	Nuc2tueueu	45372
42	1	33	35	-1	230	286	12.0	15	Nuc2buwudu	39089
43	1	34	36	-1	253	230	12.0	15	Nuc2buedbt	40173
44	1	45	44	-1	258	254	12.0	15	Nuc2buedtu	41216
45	1	50	45	-1	289	203	12.0	15	Nuc3bdebuu	34622
46	1	52	46	-1	312	220	12.0	13	Nuc3tttdud	25336
47	1	46	47	-1	319	306	12.0	15	Nuc2tuwdte	44384
48	1	47	48	-1	323	202	12.0	13	Nuc3tttduu	27202
49	1	48	50	-1	221	312	13.0	15	Nuc2buwudd	38656
50	1	43	51	-1	240	266	13.0	15	Nuc2buedtd	41731
51	1	44	52	-1	240	348	13.0	15	Nuc1wwudt	36099
52	1	51	53	-1	290	247	13.0	15	Nuc3tttddd	35327
53	1	56	54	-1	307	233	13.0	15	Nuc3tttddu	34511
54	1	53	55	-1	311	326	13.0	15	Nuc2tuwdtw	43737
55	1	54	49	-1	326	289	13.0	15	Nuc2tuedwd	49204
56	1	49	56	-1	264	239	14.0	13	Nuc2bueudd	28392
57	1	55	57	-1	272	351	14.0	15	Nuc1weudb	23632
58	1	62	58	-1	292	221	14.0	15	Nuc3ttbddd	34278
59	1	57	59	-1	330	265	14.0	15	Nuc2tdwetbdd	37388
60	1	66	60	-1	363	230	14.0	15	Nuc2tdwetbuu	35724
61	1	59	61	-1	265	283	15.0	17	Nuc4wewd	41041
62	1	61	68	-1	279	258	15.0	17	Nuc4wewu	45399
63	1	70	71	-1	293	282	15.0	15	Nuc4weed	27059
64	1	71	72	-1	301	193	15.0	15	Nuc3ttbuww	36247
65	1	73	74	-1	321	190	15.0	15	Nuc3ttbuwew	41963
66	1	63	76	-1	332	241	15.0	15	Nuc2tdwetbdu	33295
67	1	58	63	-1	353	251	15.0	15	Nuc2tdwetbud	39818
68	1	65	64	-1	358	265	15.0	15	Nuc2tdwettwt	33834
69	1	67	65	-1	221	273	16.0	15	Nuc2buwduu	41296
70	1	68	66	-1	235	251	16.0	15	Nuc2bduudd	41376
71	1	80	67	-1	245	293	16.0	17	Nuc4wwbu	37640
72	1	60	62	-1	267	222	16.0	15	Nuc2bueuuw	38833
73	1	82	83	-1	268	326	16.0	17	Nuc4wwtd	35433
74	1	69	69	-1	283	305	16.0	17	Nuc4wwtu	42465
75	1	85	73	-1	305	336	16.0	13	Nuc2tuwdbe	36672
76	1	72	1	-1	309	258	16.0	17	Nuc4weeu	38499
77	1	74	75	-1	332	208	16.0	15	Nuc3ttbuet	35809
78	1	64	77	-1	345	286	16.0	15	Nuc2tdwettwb	38139
79	1	75	88	-1	350	203	16.0	15	Nuc3tbuutu	42161
80	1	76	78	-1	213	313	17.0	13	Nuc2buwddu	32950
81	1	77	79	-1	214	295	17.0	15	Nuc2buwdud	44664
82	1	79	80	-1	240	336	17.0	13	Nuc1wwdbt	22672
83	1	78	81	-1	243	236	17.0	15	Nuc2bduudu	39522
84	1	90	89	-1	243	315	17.0	17	Nuc4wwbd	35332
85	1	81	82	-1	259	360	17.0	15	Nuc1wwudb	37175
86	1	83	70	-1	287	341	17.0	13	Nuc2tuwdbw	30287
87	1	84	84	-1	304	317	17.0	15	Nuc2tdwweww	34662
88	1	87	86	-1	327	306	17.0	15	Nuc2tdwwewe	32124
89	1	88	87	-1	340	226	17.0	15	Nuc3tbuutd	50233
90	1	86	85	-1	307	207	18.0	13	Nuc3ttbddu	29464
91	1	89	90	-1	220	333	19.0	15	Nuc2buwddd	34403
92	1	92	98	-1	249	228	19.0	15	Nuc2bduuud	36908
93	1	93	92	-1	262	261	19.0	13	Nuc4ewwud	19027
94	1	103	94	-1	304	298	19.0	15	Nuc4eedwd	24242
95	1	94	95	-1	321	272	19.0	15	Nuc4eeded	25328
96	1	105	108	-1	322	222	19.0	15	Nuc4eeuuu	28623
97	1	95	110	-1	328	252	19.0	15	Nuc4eedeu	26411
98	1	96	96	-1	334	186	19.0	15	Nuc3ttbuwee	39107
99	1	91	97	-1	336	301	19.0	13	Nuc2tdwweed	22228
100	1	111	91	124	230	263	20.0	15	Nuc2bddwu	46705
101	1	97	99	-1	253	246	20.0	15	Nuc3buwddd	44306
102	1	115	93	128	274	347	20.0	15	Nuc1wedw	33965
103	1	101	101	-1	281	208	20.0	13	Nuc2bueuue	32450
104	1	117	102	-1	290	260	20.0	15	Nuc4eweudt	25354
105	1	1	103	-1	297	231	20.0	15	Nuc4eweuu	26241
106	1	102	105	-1	305	283	20.0	13	Nuc4eedwu	17708
107	1	120	107	-1	313	189	20.0	15	Nuc3ttbdue	51521
108	1	104	109	-1	321	321	20.0	15	Nuc2tdwwwee	36018
109	1	106	111	-1	340	280	20.0	13	Nuc2tdwweeu	28059
110	1	107	112	-1	357	240	20.0	13	Nuc3tbdttd	30394
111	1	108	113	-1	361	222	20.0	15	Nuc3tbdttu	42036
112	1	109	121	-1	210	299	21.0	15	Nuc2bddewu	46818
113	1	112	126	-1	249	352	21.0	15	Nuc1wwdbb	31978
114	1	98	115	-1	258	275	21.0	15	Nuc4ewwdu	28531
115	1	113	114	-1	262	303	21.0	15	Nuc1edw	19939
116	1	99	116	-1	273	228	21.0	13	Nuc3buwddu	28838
117	1	100	100	-1	277	247	21.0	15	Nuc4ewwuu	28545
118	1	116	117	-1	281	289	21.0	17	Nuc1ede	31832
119	1	118	118	-1	293	205	21.0	15	Nuc3ttbduw	50127
120	1	128	104	-1	304	340	21.0	15	Nuc2tdwwwew	39092
121	1	124	120	-1	362	252	21.0	15	Nuc2tdwetteu	35968
122	1	125	122	-1	214	321	22.0	15	Nuc2bddewd	34848
123	1	110	123	-1	220	277	22.0	15	Nuc2bddwdu	35540
124	1	127	125	-1	250	284	22.0	15	Nuc4ewwdd	26658
125	1	114	127	-1	268	213	22.0	15	Nuc2bduuuu	34210
126	1	119	106	-1	311	244	22.0	17	Nuc4eeuud	41919
127	1	129	129	-1	331	190	22.0	15	Nuc3buetbt	50026
128	1	121	130	-1	337	233	22.0	15	Nuc3tbdtbu	41353
129	1	122	137	-1	346	198	22.0	15	Nuc3tbuubt	48587
130	1	123	119	-1	353	272	22.0	15	Nuc2tdwetted	40521
131	1	130	131	-1	359	217	22.0	15	Nuc3tbuubb	46850
132	1	126	132	-1	227	298	23.0	13	Nuc2bddwdd	24743
133	1	137	133	-1	244	239	23.0	15	Nuc2bduduu	46299
134	1	132	143	-1	288	308	23.0	15	Nuc1eueb	19209
135	1	134	135	-1	324	290	23.0	15	Nuc2tdwebwe	37321
136	1	135	136	-1	339	255	23.0	15	Nuc3tbdtbd	40341
137	1	133	142	-1	286	337	24.0	17	Nuc1wede	50490
138	1	140	144	-1	311	319	24.0	15	Nuc2tdwwwwe	35573
139	1	141	145	-1	244	257	25.0	15	Nuc2bdudud	42867
140	1	151	153	-1	245	272	25.0	15	Nuc2bduddu	30491
141	1	138	140	-1	249	324	25.0	17	Nuc1euwt	24979
142	1	142	146	-1	261	241	25.0	15	Nuc3buwdud	37319
143	1	145	141	-1	285	271	25.0	15	Nuc4eweudb	24089
144	1	146	147	-1	288	212	25.0	15	Nuc3buettw	43287
145	1	155	148	-1	297	251	25.0	15	Nuc3buebdd	33252
146	1	156	158	-1	307	202	25.0	15	Nuc3buette	43862
147	1	139	134	-1	307	272	25.0	15	Nuc4eeudu	24775
148	1	147	149	-1	309	303	25.0	13	Nuc2tdwebww	25737
149	1	148	161	-1	321	199	25.0	15	Nuc3buetbb	45904
150	1	150	151	-1	346	212	25.0	15	Nuc3tbuduu	50258
151	1	161	152	-1	232	283	26.0	13	Nuc2bduddd	21661
152	1	136	139	-1	246	298	26.0	15	Nuc1euwb	18139
153	1	162	154	-1	264	288	26.0	15	Nuc4ewedd	18556
154	1	143	155	-1	267	262	26.0	15	Nuc3buwudd	31987
155	1	152	156	-1	276	221	26.0	15	Nuc3buwduu	32315
156	1	154	157	-1	295	291	26.0	15	Nuc4eeudd	24832
157	1	157	159	-1	313	238	26.0	13	Nuc3buebdu	20458
158	1	149	150	-1	335	281	26.0	15	Nuc2tdwebed	33275
159	1	158	168	-1	344	264	26.0	15	Nuc2tdwebeu	39324
160	1	159	162	-1	221	299	27.0	15	Nuc2bddeeu	30401
161	1	160	163	-1	227	320	27.0	15	Nuc2bddeed	25897
162	1	163	164	-1	281	247	27.0	13	Nuc3buwudu	21692
163	1	153	165	-1	290	233	27.0	15	Nuc3buwuud	28526
164	1	164	160	-1	317	225	27.0	15	Nuc3buebub	26337
165	1	165	166	-1	318	259	27.0	15	Nuc3tbuddd	32999
166	1	166	167	-1	330	208	27.0	13	Nuc3buebut	26571
167	1	167	169	-1	290	325	28.0	15	Nuc2tdwwwww	26421
168	1	168	170	-1	304	210	28.0	17	Nuc3buwuuu	48140
169	1	170	171	-1	343	244	28.0	15	Nuc3tbuddu	37524
170	1	169	172	-1	345	229	28.0	15	Nuc3tbudud	37434
