# Supplementary material for: A hybrid blob-slice model for accurate and efficient detection of fluorescence labeled nuclei in 3D
Source: BMC Bioinformatics. 2010 Nov 29;11:580. doi: 10.1186/1471-2105-11-580 (PMC3008706; doi:10.1186/1471-2105-11-580)
Supplement: Additional file 3 — Additional Data and Ground Truth. Computed nuclear positions and corrected ground truths for all example data contributing to Figure 4. Zip file contains data in Acetree format comma separated value text files. An explanation of the Acetree file format is included in readme.txt. [file 1471-2105-11-580-S3.ZIP › Data_And_Ground_Truth/celegans/unedited_stats/t167-nuclei]

1	1	76	65	-1	309	259	15.0	17	Nuc4weeu	41879
2	1	2	127	-1	268	323	24.0	15	Nuc1euet	18380
3	1	14	2	-1	240	303	7.0	15	Nuc1wwuuu	29041
4	1	3	3	-1	256	269	7.0	15	Nuc2buwuub	36614
5	1	5	4	-1	275	266	7.0	15	Nuc3bdwdut	35522
6	1	4	5	-1	276	229	7.0	15	Nuc3bdebdu	32903
7	1	6	6	-1	279	314	7.0	15	Nuc1weuuu	26499
8	1	17	7	-1	289	264	7.0	15	Nuc3bdwuud	31911
9	1	7	9	-1	293	216	7.0	15	Nuc3bdetbt	33981
10	1	8	8	-1	293	240	7.0	15	Nuc3bdwuuu	34998
11	1	9	10	-1	314	221	7.0	15	Nuc3bdettu	37148
12	1	10	11	-1	316	293	7.0	15	Nuc2tuwuew	39909
13	1	11	12	-1	329	277	7.0	15	Nuc2tuwuee	36378
14	1	12	18	-1	336	207	7.0	15	Nuc3tttuut	30790
15	1	13	13	-1	341	242	7.0	15	Nuc2tueuwt	37710
16	1	15	14	-1	240	282	8.0	15	Nuc2buwuut	36504
17	1	16	15	-1	270	287	8.0	15	Nuc3bdwdub	31340
18	1	18	16	-1	306	305	8.0	15	Nuc2tuwuwe	42458
19	1	19	25	-1	307	252	8.0	15	Nuc3bdettd	37335
20	1	20	17	-1	322	260	8.0	15	Nuc2tueuwb	40921
21	1	21	19	-1	342	262	8.0	15	Nuc2tueded	40835
22	1	22	20	-1	350	229	8.0	15	Nuc2tueued	38073
23	1	29	21	-1	247	254	9.0	15	Nuc2buedbb	38223
24	1	23	22	-1	255	290	9.0	15	Nuc3bdwddu	31148
25	1	24	23	-1	259	345	9.0	15	Nuc1weudt	25402
26	1	25	24	-1	270	250	9.0	15	Nuc3bdebdd	36393
27	1	26	31	-1	300	280	9.0	15	Nuc3bdwudt	31056
28	1	27	26	-1	309	198	9.0	15	Nuc3bdetbb	34496
29	1	31	27	-1	329	238	9.0	15	Nuc3tttudd	32943
30	1	28	28	-1	240	332	10.0	15	Nuc1wwuud	37404
31	1	30	29	-1	269	337	10.0	15	Nuc1weuud	27036
32	1	34	30	-1	272	216	10.0	15	Nuc2bueudu	37799
33	1	38	32	-1	332	217	10.0	15	Nuc3tttudu	33432
34	1	32	33	-1	357	241	10.0	15	Nuc2tuedeu	42462
35	1	42	34	-1	228	286	11.0	15	Nuc2buwudu	40950
36	1	43	35	-1	253	232	11.0	15	Nuc2buedbt	38396
37	1	35	36	-1	283	230	11.0	15	Nuc3bdebud	34299
38	1	36	37	-1	286	302	11.0	15	Nuc3bdwudb	36685
39	1	37	39	-1	293	330	11.0	15	Nuc2tuwuww	47869
40	1	39	40	-1	331	195	11.0	15	Nuc3tttuub	32682
41	1	40	41	-1	343	271	11.0	15	Nuc2tuedwu	51052
42	1	41	42	-1	352	215	11.0	15	Nuc2tueueu	42244
43	1	33	44	-1	251	316	12.0	15	Nuc3bdwddd	32943
44	1	44	45	-1	257	255	12.0	15	Nuc2buedtu	40996
45	1	45	38	-1	290	201	12.0	15	Nuc3bdebuu	34969
46	1	46	54	-1	313	221	12.0	13	Nuc3tttdud	24764
47	1	47	47	-1	318	306	12.0	15	Nuc2tuwdte	42847
48	1	48	48	-1	324	203	12.0	13	Nuc3tttduu	26813
49	1	55	49	-1	328	287	12.0	17	Nuc2tuedwd	59146
50	1	49	43	-1	221	314	13.0	15	Nuc2buwudd	37422
51	1	50	50	-1	237	266	13.0	15	Nuc2buedtd	41798
52	1	51	51	-1	241	349	13.0	15	Nuc1wwudt	36163
53	1	52	53	-1	289	248	13.0	15	Nuc3tttddd	37694
54	1	53	46	-1	305	232	13.0	15	Nuc3tttddu	33529
55	1	54	56	-1	312	326	13.0	15	Nuc2tuwdtw	45996
56	1	56	52	-1	265	239	14.0	15	Nuc2bueudd	37036
57	1	57	61	-1	274	351	14.0	15	Nuc1weudb	24787
58	1	58	55	-1	291	219	14.0	15	Nuc3ttbddd	34978
59	1	59	57	-1	330	263	14.0	15	Nuc2tdwetbdd	39789
60	1	60	58	-1	361	230	14.0	15	Nuc2tdwetbuu	35552
61	1	61	70	-1	264	282	15.0	17	Nuc4wewd	41132
62	1	72	60	-1	266	220	15.0	15	Nuc2bueuuw	41829
63	1	67	67	-1	354	252	15.0	15	Nuc2tdwetbud	42059
64	1	68	78	-1	358	265	15.0	15	Nuc2tdwettwt	34569
65	1	69	81	-1	221	274	16.0	15	Nuc2buwduu	42097
66	1	70	59	-1	235	251	16.0	15	Nuc2bduudd	39973
67	1	71	68	-1	245	293	16.0	17	Nuc4wwbu	38555
68	1	62	62	-1	277	260	16.0	17	Nuc4wewu	41907
69	1	74	63	-1	284	305	16.0	17	Nuc4wwtu	40817
70	1	86	71	-1	287	338	16.0	13	Nuc2tuwdbw	33646
71	1	63	64	-1	293	282	16.0	17	Nuc4weed	40497
72	1	64	72	-1	303	191	16.0	15	Nuc3ttbuww	37423
73	1	75	73	-1	306	337	16.0	13	Nuc2tuwdbe	35510
74	1	65	74	-1	323	189	16.0	15	Nuc3ttbuwew	40657
75	1	77	76	-1	331	206	16.0	15	Nuc3ttbuet	41954
76	1	66	66	-1	332	241	16.0	13	Nuc2tdwetbdu	23889
77	1	78	77	-1	345	286	16.0	15	Nuc2tdwettwb	38369
78	1	80	79	-1	211	313	17.0	13	Nuc2buwddu	36202
79	1	81	80	-1	213	296	17.0	15	Nuc2buwdud	45781
80	1	82	83	-1	241	336	17.0	15	Nuc1wwdbt	30937
81	1	83	69	-1	244	235	17.0	15	Nuc2bduudu	38562
82	1	85	93	-1	260	360	17.0	15	Nuc1wwudb	35748
83	1	73	84	-1	267	325	17.0	17	Nuc4wwtd	37058
84	1	87	89	-1	304	318	17.0	15	Nuc2tdwweww	34657
85	1	90	85	-1	305	207	17.0	15	Nuc3ttbddu	40001
86	1	88	75	-1	328	307	17.0	15	Nuc2tdwwewe	33832
87	1	89	86	-1	339	226	17.0	15	Nuc3tbuutd	48538
88	1	79	87	-1	350	204	17.0	15	Nuc3tbuutu	42350
89	1	84	82	-1	240	316	18.0	17	Nuc4wwbd	37268
90	1	91	90	-1	223	333	19.0	13	Nuc2buwddd	26814
91	1	100	91	-1	234	257	19.0	13	Nuc2bddwuu	31552
92	1	93	94	-1	262	262	19.0	15	Nuc4ewwud	26214
93	1	102	88	-1	275	343	19.0	15	Nuc1wedwt	27374
94	1	94	97	-1	305	298	19.0	13	Nuc4eedwd	17146
95	1	95	98	-1	323	271	19.0	15	Nuc4eeded	24082
96	1	98	99	-1	336	187	19.0	15	Nuc3ttbuwee	41109
97	1	99	109	-1	336	302	19.0	13	Nuc2tdwweed	21487
98	1	92	92	-1	250	227	20.0	15	Nuc2bduuud	39576
99	1	101	101	-1	254	245	20.0	15	Nuc3buwddd	45281
100	1	117	102	-1	277	246	20.0	15	Nuc4ewwuu	28223
101	1	103	103	-1	281	207	20.0	15	Nuc2bueuue	44576
102	1	104	95	-1	290	259	20.0	15	Nuc4eweudt	26105
103	1	105	96	-1	297	228	20.0	15	Nuc4eweuu	27427
104	1	120	114	-1	303	340	20.0	15	Nuc2tdwwwew	42135
105	1	106	105	-1	305	284	20.0	15	Nuc4eedwu	24092
106	1	126	115	-1	311	244	20.0	15	Nuc4eeuud	31638
107	1	107	116	-1	315	190	20.0	15	Nuc3ttbdue	47002
108	1	96	106	-1	321	222	20.0	13	Nuc4eeuuu	20517
109	1	108	107	-1	321	320	20.0	15	Nuc2tdwwwee	39346
110	1	97	108	-1	328	252	20.0	15	Nuc4eedeu	26739
111	1	109	117	-1	341	282	20.0	15	Nuc2tdwweeu	37328
112	1	110	118	-1	357	241	20.0	15	Nuc3tbdttd	40835
113	1	111	100	-1	362	224	20.0	15	Nuc3tbdttu	43563
114	1	115	110	-1	259	302	21.0	17	Nuc1edw	27889
115	1	114	111	-1	261	275	21.0	17	Nuc4ewwdu	34431
116	1	116	129	-1	273	227	21.0	15	Nuc3buwddu	41434
117	1	118	113	-1	282	290	21.0	15	Nuc1ede	22302
118	1	119	104	-1	292	204	21.0	15	Nuc3ttbduw	48003
119	1	130	132	-1	353	272	21.0	15	Nuc2tdwetted	40433
120	1	121	133	-1	362	253	21.0	15	Nuc2tdwetteu	39199
121	1	112	120	-1	210	299	22.0	15	Nuc2bddewu	45629
122	1	122	121	-1	214	321	22.0	15	Nuc2bddewd	36574
123	1	123	122	-1	217	282	22.0	15	Nuc2bddwdu	37527
124	1	100	123	-1	228	269	22.0	13	Nuc2bddwud	26451
125	1	124	126	-1	251	282	22.0	17	Nuc4ewwdd	35220
126	1	113	125	-1	250	352	22.0	15	Nuc1wwdbb	33765
127	1	125	112	-1	268	212	22.0	15	Nuc2bduuuu	36655
128	1	102	128	-1	271	350	22.0	13	Nuc1wedwb	23775
129	1	127	130	-1	331	192	22.0	15	Nuc3buetbt	47383
130	1	128	131	-1	338	232	22.0	15	Nuc3tbdtbu	45504
131	1	131	119	-1	359	219	22.0	17	Nuc3tbuubb	62090
132	1	132	124	-1	228	302	23.0	15	Nuc2bddwdd	31644
133	1	133	134	-1	243	240	23.0	15	Nuc2bduduu	47158
134	1	147	136	-1	308	271	23.0	15	Nuc4eeudu	27806
135	1	135	137	-1	324	291	23.0	15	Nuc2tdwebwe	39168
136	1	136	138	-1	337	256	23.0	15	Nuc3tbdtbd	38522
137	1	129	139	-1	347	199	23.0	15	Nuc3tbuubt	51201
138	1	1	140	-1	236	339	24.0	15	Nuc1wwdt	37161
139	1	152	143	-1	245	299	24.0	13	Nuc1euwb	13647
140	1	141	135	-1	247	323	24.0	15	Nuc1euwt	20482
141	1	143	141	-1	284	270	24.0	15	Nuc4eweudb	26550
142	1	137	144	-1	286	337	24.0	15	Nuc1wede	36502
143	1	134	1	-1	288	308	24.0	15	Nuc1eueb	19123
144	1	138	149	-1	311	319	24.0	15	Nuc2tdwwwwe	37718
145	1	139	142	-1	243	256	25.0	15	Nuc2bdudud	41189
146	1	142	152	-1	262	242	25.0	15	Nuc3buwdud	37017
147	1	144	145	-1	287	212	25.0	15	Nuc3buettw	43690
148	1	145	146	-1	296	250	25.0	15	Nuc3buebdd	36265
149	1	148	148	-1	309	303	25.0	15	Nuc2tdwebww	35573
150	1	158	158	-1	334	282	25.0	15	Nuc2tdwebed	36369
151	1	150	150	-1	346	214	25.0	13	Nuc3tbuduu	37776
152	1	151	160	-1	233	283	26.0	13	Nuc2bduddd	20072
153	1	140	151	-1	246	272	26.0	15	Nuc2bduddu	28777
154	1	153	154	-1	266	288	26.0	17	Nuc4ewedd	24945
155	1	154	153	-1	268	261	26.0	15	Nuc3buwudd	30646
156	1	155	155	-1	274	222	26.0	15	Nuc3buwduu	34240
157	1	156	156	-1	295	289	26.0	15	Nuc4eeudd	23940
158	1	146	147	-1	307	201	26.0	15	Nuc3buette	43956
159	1	157	164	-1	312	239	26.0	13	Nuc3buebdu	22178
160	1	164	166	-1	318	227	26.0	15	Nuc3buebub	27379
161	1	149	157	-1	321	200	26.0	15	Nuc3buetbb	44136
162	1	160	159	-1	223	297	27.0	15	Nuc2bddeeu	29853
163	1	161	170	-1	227	320	27.0	15	Nuc2bddeed	26527
164	1	162	161	-1	281	247	27.0	13	Nuc3buwudu	21658
165	1	163	162	-1	291	235	27.0	13	Nuc3buwuud	20682
166	1	165	165	-1	316	258	27.0	15	Nuc3tbuddd	34522
167	1	166	167	-1	329	210	27.0	15	Nuc3buebut	37496
168	1	159	169	-1	345	264	27.0	15	Nuc2tdwebeu	35774
169	1	167	171	-1	292	322	28.0	15	Nuc2tdwwwww	23951
170	1	168	163	-1	302	214	28.0	15	Nuc3buwuuu	32251
171	1	169	172	-1	340	245	28.0	15	Nuc3tbuddu	40629
172	1	170	168	-1	345	230	28.0	15	Nuc3tbudud	40947
