# Supplementary material for: A hybrid blob-slice model for accurate and efficient detection of fluorescence labeled nuclei in 3D
Source: BMC Bioinformatics. 2010 Nov 29;11:580. doi: 10.1186/1471-2105-11-580 (PMC3008706; doi:10.1186/1471-2105-11-580)
Supplement: Additional file 3 — Additional Data and Ground Truth. Computed nuclear positions and corrected ground truths for all example data contributing to Figure 4. Zip file contains data in Acetree format comma separated value text files. An explanation of the Acetree file format is included in readme.txt. [file 1471-2105-11-580-S3.ZIP › Data_And_Ground_Truth/celegans/unedited_stats/t168-nuclei]

1	1	143	141	-1	289	310	23.0	17	Nuc1eueb	25026
2	1	3	2	-1	242	303	7.0	17	Nuc1wwuuu	39876
3	1	4	3	-1	256	268	7.0	15	Nuc2buwuub	39419
4	1	5	5	-1	274	266	7.0	15	Nuc3bdwdut	37091
5	1	6	4	-1	276	231	7.0	15	Nuc3bdebdu	31883
6	1	7	6	-1	279	315	7.0	15	Nuc1weuuu	25801
7	1	8	7	-1	290	267	7.0	15	Nuc3bdwuud	29504
8	1	10	8	-1	293	242	7.0	15	Nuc3bdwuuu	34530
9	1	9	9	-1	295	216	7.0	15	Nuc3bdetbt	36060
10	1	11	10	-1	314	223	7.0	15	Nuc3bdettu	36192
11	1	12	11	-1	314	292	7.0	15	Nuc2tuwuew	40271
12	1	13	17	-1	330	277	7.0	15	Nuc2tuwuee	37331
13	1	15	12	-1	341	244	7.0	15	Nuc2tueuwt	39455
14	1	16	13	-1	240	282	8.0	15	Nuc2buwuut	37017
15	1	17	14	-1	271	287	8.0	15	Nuc3bdwdub	31552
16	1	18	25	-1	306	306	8.0	15	Nuc2tuwuwe	41028
17	1	20	16	-1	320	262	8.0	15	Nuc2tueuwb	40060
18	1	14	27	-1	337	207	8.0	15	Nuc3tttuut	32588
19	1	21	18	-1	340	262	8.0	15	Nuc2tueded	42898
20	1	22	19	-1	350	231	8.0	15	Nuc2tueued	35765
21	1	23	20	-1	246	255	9.0	15	Nuc2buedbb	38240
22	1	24	22	-1	254	290	9.0	15	Nuc3bdwddu	32009
23	1	25	21	-1	256	346	9.0	15	Nuc1weudt	27654
24	1	26	23	-1	270	250	9.0	15	Nuc3bdebdd	36570
25	1	19	26	-1	307	250	9.0	15	Nuc3bdettd	36796
26	1	28	15	-1	310	199	9.0	15	Nuc3bdetbb	33056
27	1	29	33	-1	330	240	9.0	15	Nuc3tttudd	32449
28	1	30	28	-1	241	333	10.0	15	Nuc1wwuud	36962
29	1	31	30	-1	269	339	10.0	17	Nuc1weuud	34502
30	1	32	31	-1	271	217	10.0	15	Nuc2bueudu	37651
31	1	27	24	-1	300	281	10.0	15	Nuc3bdwudt	32365
32	1	33	34	-1	330	218	10.0	13	Nuc3tttudu	25115
33	1	34	35	-1	355	243	10.0	15	Nuc2tuedeu	45096
34	1	35	36	-1	228	287	11.0	15	Nuc2buwudu	39226
35	1	36	29	-1	253	233	11.0	15	Nuc2buedbt	39960
36	1	37	37	-1	285	230	11.0	15	Nuc3bdebud	34200
37	1	38	32	-1	286	301	11.0	15	Nuc3bdwudb	36457
38	1	45	38	-1	288	202	11.0	15	Nuc3bdebuu	34729
39	1	39	39	-1	292	331	11.0	15	Nuc2tuwuww	47243
40	1	40	40	-1	330	195	11.0	15	Nuc3tttuub	35874
41	1	41	47	-1	344	273	11.0	15	Nuc2tuedwu	47435
42	1	42	41	-1	351	217	11.0	15	Nuc2tueueu	42235
43	1	50	48	-1	221	313	12.0	15	Nuc2buwudd	35333
44	1	43	42	-1	250	316	12.0	15	Nuc3bdwddd	32935
45	1	44	43	-1	256	255	12.0	15	Nuc2buedtu	43283
46	1	54	44	-1	304	231	12.0	15	Nuc3tttddu	35539
47	1	47	45	-1	318	306	12.0	15	Nuc2tuwdte	42637
48	1	48	53	-1	324	204	12.0	15	Nuc3tttduu	38831
49	1	49	46	-1	329	289	12.0	17	Nuc2tuedwd	59394
50	1	51	49	-1	237	267	13.0	15	Nuc2buedtd	42175
51	1	52	54	-1	240	349	13.0	15	Nuc1wwudt	36319
52	1	56	55	-1	265	239	13.0	15	Nuc2bueudd	38738
53	1	53	50	-1	290	249	13.0	15	Nuc3tttddd	35780
54	1	46	52	-1	314	221	13.0	13	Nuc3tttdud	23093
55	1	58	61	-1	292	218	14.0	15	Nuc3ttbddd	32885
56	1	55	51	-1	311	327	14.0	15	Nuc2tuwdtw	43336
57	1	59	56	-1	331	263	14.0	15	Nuc2tdwetbdd	39998
58	1	60	57	-1	362	233	14.0	15	Nuc2tdwetbuu	36985
59	1	66	66	-1	236	250	15.0	15	Nuc2bduudd	37955
60	1	62	70	-1	268	219	15.0	15	Nuc2bueuuw	38075
61	1	57	58	-1	272	355	15.0	15	Nuc1weudb	22537
62	1	68	59	-1	277	259	15.0	15	Nuc4wewu	34516
63	1	69	72	-1	284	304	15.0	17	Nuc4wwtu	39993
64	1	71	62	-1	294	281	15.0	17	Nuc4weed	40786
65	1	1	63	-1	310	259	15.0	17	Nuc4weeu	42616
66	1	76	64	-1	332	242	15.0	15	Nuc2tdwetbdu	34768
67	1	63	65	-1	353	253	15.0	15	Nuc2tdwetbud	43566
68	1	67	67	-1	244	293	16.0	17	Nuc4wwbu	36725
69	1	81	68	-1	244	236	16.0	15	Nuc2bduudu	40685
70	1	61	69	-1	262	282	16.0	17	Nuc4wewd	40550
71	1	70	60	-1	290	341	16.0	13	Nuc2tuwdbw	32249
72	1	72	83	-1	304	190	16.0	15	Nuc3ttbuww	37668
73	1	73	73	-1	306	337	16.0	13	Nuc2tuwdbe	36111
74	1	74	74	-1	323	189	16.0	15	Nuc3ttbuwew	42482
75	1	86	75	-1	328	307	16.0	15	Nuc2tdwwewe	35886
76	1	75	84	-1	330	207	16.0	15	Nuc3ttbuet	40885
77	1	77	76	-1	344	288	16.0	15	Nuc2tdwettwb	39752
78	1	64	77	-1	356	267	16.0	15	Nuc2tdwettwt	34898
79	1	78	78	-1	211	314	17.0	13	Nuc2buwddu	34298
80	1	79	79	-1	215	295	17.0	15	Nuc2buwdud	45720
81	1	65	80	-1	222	274	17.0	15	Nuc2buwduu	44006
82	1	89	81	-1	241	316	17.0	17	Nuc4wwbd	37806
83	1	80	87	-1	240	336	17.0	15	Nuc1wwdbt	32190
84	1	83	71	-1	266	325	17.0	17	Nuc4wwtd	38169
85	1	85	82	-1	303	206	17.0	15	Nuc3ttbddu	42213
86	1	87	85	-1	339	226	17.0	15	Nuc3tbuutd	48996
87	1	88	86	-1	348	204	17.0	15	Nuc3tbuutu	42871
88	1	93	96	-1	277	342	18.0	13	Nuc1wedwt	20509
89	1	84	89	-1	303	319	18.0	15	Nuc2tdwweww	36214
90	1	90	98	-1	221	334	19.0	15	Nuc2buwddd	34046
91	1	91	93	-1	233	255	19.0	13	Nuc2bddwuu	33215
92	1	98	94	-1	250	227	19.0	13	Nuc2bduuud	27663
93	1	82	95	-1	259	360	19.0	15	Nuc1wwudb	33301
94	1	92	88	-1	261	260	19.0	15	Nuc4ewwud	25907
95	1	102	103	-1	291	258	19.0	15	Nuc4eweudt	25093
96	1	103	105	-1	296	229	19.0	13	Nuc4eweuu	18536
97	1	94	90	-1	305	298	19.0	15	Nuc4eedwd	21487
98	1	95	97	-1	323	273	19.0	15	Nuc4eeded	24929
99	1	96	109	-1	336	187	19.0	15	Nuc3ttbuwee	38571
100	1	113	92	-1	362	224	19.0	15	Nuc3tbdttu	37937
101	1	99	99	-1	254	245	20.0	15	Nuc3buwddd	45528
102	1	100	100	-1	277	246	20.0	15	Nuc4ewwuu	27377
103	1	101	101	-1	280	207	20.0	15	Nuc2bueuue	42585
104	1	118	104	-1	292	202	20.0	15	Nuc3ttbduw	48593
105	1	105	106	-1	306	286	20.0	15	Nuc4eedwu	23046
106	1	108	91	107	321	219	20.0	13	Nuc4eeuuu	22515
107	1	109	117	-1	321	321	20.0	15	Nuc2tdwwwee	38642
108	1	110	108	-1	328	253	20.0	15	Nuc4eedeu	26868
109	1	97	110	-1	334	304	20.0	13	Nuc2tdwweed	25213
110	1	114	112	-1	260	300	21.0	15	Nuc1edw	20826
111	1	115	113	-1	262	274	21.0	15	Nuc4ewwdu	26654
112	1	127	125	-1	268	212	21.0	15	Nuc2bduuuu	37058
113	1	117	102	-1	284	289	21.0	17	Nuc1ede	31229
114	1	104	114	-1	301	342	21.0	15	Nuc2tdwwwew	39447
115	1	106	115	-1	310	243	21.0	15	Nuc4eeuud	33828
116	1	107	116	-1	314	190	21.0	15	Nuc3ttbdue	49775
117	1	111	118	-1	341	283	21.0	15	Nuc2tdwweeu	39544
118	1	112	119	-1	357	241	21.0	15	Nuc3tbdttd	41698
119	1	131	120	-1	361	218	21.0	15	Nuc3tbuubb	46156
120	1	121	121	-1	210	300	22.0	15	Nuc2bddewu	45877
121	1	122	130	-1	214	321	22.0	15	Nuc2bddewd	36618
122	1	123	122	-1	216	283	22.0	15	Nuc2bddwdu	39683
123	1	124	123	-1	226	272	22.0	13	Nuc2bddwud	27464
124	1	132	131	-1	228	304	22.0	15	Nuc2bddwdd	31196
125	1	126	124	-1	249	351	22.0	15	Nuc1wwdbb	33070
126	1	125	111	-1	250	283	22.0	15	Nuc4ewwdd	27216
127	1	2	135	-1	268	322	22.0	15	Nuc1euet	18835
128	1	128	134	-1	270	352	22.0	15	Nuc1wedwb	27385
129	1	116	126	-1	272	227	22.0	15	Nuc3buwddu	41697
130	1	129	127	-1	330	191	22.0	15	Nuc3buetbt	47554
131	1	130	128	-1	338	233	22.0	15	Nuc3tbdtbu	44860
132	1	119	129	-1	353	271	22.0	15	Nuc2tdwetted	41436
133	1	120	139	-1	361	252	22.0	15	Nuc2tdwetteu	39726
134	1	133	132	-1	242	241	23.0	15	Nuc2bduduu	49087
135	1	140	133	-1	248	322	23.0	15	Nuc1euwt	21657
136	1	134	136	-1	312	274	23.0	13	Nuc4eeudu	20355
137	1	135	142	-1	325	291	23.0	15	Nuc2tdwebwe	37149
138	1	136	137	-1	337	255	23.0	15	Nuc3tbdtbd	42177
139	1	137	138	-1	347	198	23.0	15	Nuc3tbuubt	49958
140	1	138	143	-1	237	337	24.0	15	Nuc1wwdt	36180
141	1	141	140	-1	286	268	24.0	15	Nuc4eweudb	24339
142	1	145	144	-1	242	255	25.0	15	Nuc2bdudud	42085
143	1	139	1	-1	246	298	25.0	15	Nuc1euwb	19171
144	1	142	146	-1	283	336	25.0	17	Nuc1wede	43473
145	1	147	147	-1	289	213	25.0	15	Nuc3buettw	43030
146	1	148	148	-1	295	249	25.0	15	Nuc3buebdd	34826
147	1	158	149	-1	307	203	25.0	15	Nuc3buette	46762
148	1	149	150	-1	309	304	25.0	13	Nuc2tdwebww	24031
149	1	144	151	-1	311	319	25.0	15	Nuc2tdwwwwe	36990
150	1	151	153	-1	348	214	25.0	15	Nuc3tbuduu	49543
151	1	153	155	-1	247	272	26.0	15	Nuc2bduddu	30675
152	1	146	145	-1	261	241	26.0	15	Nuc3buwdud	36814
153	1	155	156	-1	266	260	26.0	13	Nuc3buwudd	23887
154	1	154	157	-1	267	288	26.0	17	Nuc4ewedd	24457
155	1	156	158	-1	275	221	26.0	15	Nuc3buwduu	35810
156	1	157	159	-1	297	288	26.0	15	Nuc4eeudd	25361
157	1	161	160	-1	321	201	26.0	15	Nuc3buetbb	42926
158	1	150	152	-1	334	278	26.0	15	Nuc2tdwebed	32978
159	1	162	161	-1	225	299	27.0	15	Nuc2bddeeu	29596
160	1	152	154	-1	233	284	27.0	13	Nuc2bduddd	18182
161	1	164	162	-1	280	245	27.0	13	Nuc3buwudu	23784
162	1	165	163	-1	290	233	27.0	15	Nuc3buwuud	30780
163	1	170	172	-1	305	212	27.0	15	Nuc3buwuuu	39020
164	1	159	164	-1	310	237	27.0	15	Nuc3buebdu	30539
165	1	166	165	-1	315	255	27.0	15	Nuc3tbuddd	33434
166	1	160	166	-1	320	227	27.0	13	Nuc3buebub	19658
167	1	167	167	-1	331	210	27.0	15	Nuc3buebut	36457
168	1	172	169	-1	345	229	27.0	13	Nuc3tbudud	27110
169	1	168	168	-1	344	262	27.0	15	Nuc2tdwebeu	37170
170	1	163	170	-1	228	319	28.0	15	Nuc2bddeed	25161
171	1	169	171	-1	291	319	28.0	15	Nuc2tdwwwww	23146
172	1	171	173	-1	340	243	28.0	15	Nuc3tbuddu	42270
