# Supplementary material for: A hybrid blob-slice model for accurate and efficient detection of fluorescence labeled nuclei in 3D
Source: BMC Bioinformatics. 2010 Nov 29;11:580. doi: 10.1186/1471-2105-11-580 (PMC3008706; doi:10.1186/1471-2105-11-580)
Supplement: Additional file 3 — Additional Data and Ground Truth. Computed nuclear positions and corrected ground truths for all example data contributing to Figure 4. Zip file contains data in Acetree format comma separated value text files. An explanation of the Acetree file format is included in readme.txt. [file 1471-2105-11-580-S3.ZIP › Data_And_Ground_Truth/celegans/unedited_stats/t169-nuclei]

1	1	143	147	-1	246	297	24.0	15	Nuc1euwb	19161
2	1	2	2	-1	242	304	7.0	17	Nuc1wwuuu	42963
3	1	3	3	-1	255	269	7.0	15	Nuc2buwuub	37382
4	1	5	5	-1	275	232	7.0	13	Nuc3bdebdu	24632
5	1	4	4	-1	274	267	7.0	15	Nuc3bdwdut	34795
6	1	6	6	-1	279	316	7.0	17	Nuc1weuuu	34492
7	1	7	7	-1	290	266	7.0	15	Nuc3bdwuud	33578
8	1	8	8	-1	293	243	7.0	15	Nuc3bdwuuu	32695
9	1	9	9	-1	295	215	7.0	15	Nuc3bdetbt	36824
10	1	10	10	-1	312	223	7.0	15	Nuc3bdettu	37649
11	1	11	11	-1	315	291	7.0	15	Nuc2tuwuew	40567
12	1	13	12	-1	339	245	7.0	15	Nuc2tueuwt	38866
13	1	14	13	-1	239	283	8.0	15	Nuc2buwuut	39465
14	1	15	14	-1	270	286	8.0	15	Nuc3bdwdub	32896
15	1	26	15	-1	310	200	8.0	15	Nuc3bdetbb	33555
16	1	17	16	-1	319	263	8.0	15	Nuc2tueuwb	40944
17	1	12	17	-1	332	277	8.0	15	Nuc2tuwuee	38351
18	1	19	18	-1	339	263	8.0	15	Nuc2tueded	40206
19	1	20	19	-1	349	233	8.0	13	Nuc2tueued	29514
20	1	21	20	-1	245	255	9.0	15	Nuc2buedbb	39823
21	1	23	22	-1	255	348	9.0	13	Nuc1weudt	19736
22	1	22	21	-1	255	292	9.0	15	Nuc3bdwddu	31983
23	1	24	23	-1	270	251	9.0	15	Nuc3bdebdd	36441
24	1	31	24	-1	299	281	9.0	15	Nuc3bdwudt	33839
25	1	16	25	-1	305	306	9.0	15	Nuc2tuwuwe	41792
26	1	25	26	-1	308	252	9.0	15	Nuc3bdettd	35820
27	1	18	28	-1	339	207	9.0	15	Nuc3tttuut	34160
28	1	28	35	-1	242	334	10.0	15	Nuc1wwuud	35611
29	1	35	29	-1	254	236	10.0	15	Nuc2buedbt	38811
30	1	29	30	-1	268	339	10.0	15	Nuc1weuud	27963
31	1	30	36	-1	270	217	10.0	15	Nuc2bueudu	38179
32	1	37	31	-1	285	301	10.0	15	Nuc3bdwudb	36710
33	1	27	32	-1	328	239	10.0	15	Nuc3tttudd	32641
34	1	32	27	-1	330	218	10.0	15	Nuc3tttudu	33834
35	1	33	33	-1	355	244	10.0	15	Nuc2tuedeu	44099
36	1	34	34	-1	228	289	11.0	15	Nuc2buwudu	36039
37	1	36	37	-1	284	229	11.0	15	Nuc3bdebud	31269
38	1	38	38	-1	289	202	11.0	15	Nuc3bdebuu	36938
39	1	39	42	-1	292	331	11.0	15	Nuc2tuwuww	44596
40	1	40	44	-1	331	195	11.0	15	Nuc3tttuub	34832
41	1	42	39	-1	351	218	11.0	15	Nuc2tueueu	39842
42	1	44	40	-1	249	316	12.0	15	Nuc3bdwddd	37328
43	1	45	41	-1	256	255	12.0	15	Nuc2buedtu	41443
44	1	46	43	-1	303	230	12.0	15	Nuc3tttddu	32974
45	1	47	52	-1	317	305	12.0	15	Nuc2tuwdte	43376
46	1	49	54	-1	328	290	12.0	17	Nuc2tuedwd	62816
47	1	41	45	-1	347	274	12.0	15	Nuc2tuedwu	44301
48	1	43	46	-1	220	315	13.0	15	Nuc2buwudd	38563
49	1	50	47	-1	237	266	13.0	17	Nuc2buedtd	54294
50	1	53	50	-1	291	246	13.0	15	Nuc3tttddd	34228
51	1	56	56	-1	311	327	13.0	15	Nuc2tuwdtw	42556
52	1	54	51	-1	312	218	13.0	15	Nuc3tttdud	33797
53	1	48	53	-1	322	205	13.0	13	Nuc3tttduu	29106
54	1	51	48	-1	240	350	14.0	15	Nuc1wwudt	36953
55	1	52	49	-1	264	238	14.0	15	Nuc2bueudd	38773
56	1	57	57	-1	331	264	14.0	15	Nuc2tdwetbdd	40121
57	1	58	58	-1	359	233	14.0	15	Nuc2tdwetbuu	37705
58	1	61	60	-1	271	354	15.0	15	Nuc1weudb	26439
59	1	62	61	-1	277	259	15.0	17	Nuc4wewu	45253
60	1	71	63	-1	290	342	15.0	13	Nuc2tuwdbw	32217
61	1	55	55	-1	291	214	15.0	15	Nuc3ttbddd	36095
62	1	64	64	-1	295	283	15.0	15	Nuc4weed	30417
63	1	65	65	-1	311	258	15.0	17	Nuc4weeu	41906
64	1	66	66	-1	334	240	15.0	13	Nuc2tdwetbdu	26680
65	1	67	67	-1	354	253	15.0	15	Nuc2tdwetbud	43175
66	1	59	68	-1	236	250	16.0	15	Nuc2bduudd	39859
67	1	68	70	-1	244	294	16.0	17	Nuc4wwbu	37965
68	1	69	59	-1	245	235	16.0	15	Nuc2bduudu	38383
69	1	70	71	-1	262	282	16.0	17	Nuc4wewd	40696
70	1	60	73	-1	267	218	16.0	15	Nuc2bueuuw	41845
71	1	84	72	-1	268	324	16.0	17	Nuc4wwtd	37207
72	1	63	62	-1	282	304	16.0	15	Nuc4wwtu	31490
73	1	73	75	-1	306	337	16.0	13	Nuc2tuwdbe	39682
74	1	74	84	-1	323	189	16.0	15	Nuc3ttbuwew	42423
75	1	75	85	-1	327	307	16.0	15	Nuc2tdwwewe	38166
76	1	77	88	-1	345	287	16.0	15	Nuc2tdwettwb	41503
77	1	78	77	-1	355	266	16.0	15	Nuc2tdwettwt	38258
78	1	79	78	-1	211	315	17.0	13	Nuc2buwddu	34529
79	1	80	79	-1	214	296	17.0	15	Nuc2buwdud	44154
80	1	81	80	-1	221	275	17.0	15	Nuc2buwduu	43210
81	1	82	69	-1	242	316	17.0	17	Nuc4wwbd	39862
82	1	85	83	-1	304	205	17.0	15	Nuc3ttbddu	40629
83	1	72	74	-1	305	190	17.0	13	Nuc3ttbuww	28871
84	1	76	86	-1	332	205	17.0	13	Nuc3ttbuet	30979
85	1	86	87	-1	340	226	17.0	15	Nuc3tbuutd	51366
86	1	87	93	-1	349	204	17.0	15	Nuc3tbuutu	41245
87	1	83	81	-1	241	335	18.0	15	Nuc1wwdbt	35351
88	1	94	96	-1	261	258	18.0	15	Nuc4ewwud	25140
89	1	89	91	-1	304	318	18.0	13	Nuc2tdwweww	27163
90	1	97	92	-1	308	297	18.0	13	Nuc4eedwd	16987
91	1	106	76	-1	318	225	18.0	13	Nuc4eeuuut	17547
92	1	100	89	-1	364	224	18.0	15	Nuc3tbdttu	37351
93	1	91	94	-1	232	257	19.0	15	Nuc2bddwuu	39098
94	1	92	95	-1	250	227	19.0	15	Nuc2bduuud	35954
95	1	93	90	-1	260	360	19.0	15	Nuc1wwudb	32533
96	1	88	97	-1	279	342	19.0	15	Nuc1wedwt	26973
97	1	98	98	-1	325	271	19.0	15	Nuc4eeded	26992
98	1	90	100	-1	221	335	20.0	15	Nuc2buwddd	35571
99	1	101	101	-1	255	245	20.0	15	Nuc3buwddd	42432
100	1	102	102	-1	279	243	20.0	15	Nuc4ewwuu	25278
101	1	103	103	-1	280	207	20.0	15	Nuc2bueuue	41749
102	1	113	115	-1	285	289	20.0	15	Nuc1ede	20705
103	1	95	104	-1	290	259	20.0	15	Nuc4eweudt	26315
104	1	104	105	-1	293	203	20.0	15	Nuc3ttbduw	48175
105	1	96	82	106	294	228	20.0	17	Nuc4eweuu	36657
106	1	105	176	-1	306	284	20.0	15	Nuc4eedwu	25087
107	1	106	108	-1	321	216	20.0	13	Nuc4eeuuub	19707
108	1	108	99	-1	328	253	20.0	15	Nuc4eedeu	27367
109	1	99	109	-1	333	187	20.0	15	Nuc3ttbuwee	46904
110	1	109	119	-1	335	304	20.0	15	Nuc2tdwweed	32954
111	1	126	111	-1	251	283	21.0	15	Nuc4ewwdd	25395
112	1	110	112	-1	261	301	21.0	15	Nuc1edw	20371
113	1	111	113	-1	262	272	21.0	15	Nuc4ewwdu	26478
114	1	114	116	-1	301	341	21.0	15	Nuc2tdwwwew	39953
115	1	115	107	-1	311	244	21.0	15	Nuc4eeuud	31192
116	1	116	117	-1	314	192	21.0	15	Nuc3ttbdue	48333
117	1	107	118	-1	321	318	21.0	15	Nuc2tdwwwee	43493
118	1	117	121	-1	342	286	21.0	15	Nuc2tdwweeu	38728
119	1	118	110	-1	359	240	21.0	15	Nuc3tbdttd	45275
120	1	119	123	-1	361	218	21.0	15	Nuc3tbuubb	52156
121	1	120	124	-1	210	301	22.0	15	Nuc2bddewu	47793
122	1	122	125	-1	216	284	22.0	13	Nuc2bddwdu	26333
123	1	123	132	-1	224	271	22.0	15	Nuc2bddwud	30216
124	1	125	133	-1	250	351	22.0	15	Nuc1wwdbb	32992
125	1	112	114	-1	268	212	22.0	15	Nuc2bduuuu	36433
126	1	129	128	-1	270	227	22.0	15	Nuc3buwddu	44748
127	1	130	138	-1	331	192	22.0	15	Nuc3buetbt	51162
128	1	131	120	-1	339	233	22.0	15	Nuc3tbdtbu	46155
129	1	132	122	-1	354	270	22.0	15	Nuc2tdwetted	42795
130	1	121	131	-1	216	322	23.0	13	Nuc2bddewd	26568
131	1	124	126	-1	228	305	23.0	15	Nuc2bddwdd	30104
132	1	134	127	-1	240	243	23.0	15	Nuc2bduduu	50877
133	1	135	134	-1	250	320	23.0	15	Nuc1euwt	21935
134	1	128	135	-1	270	351	23.0	15	Nuc1wedwb	28975
135	1	127	129	-1	272	320	23.0	15	Nuc1euet	19446
136	1	136	137	144	308	272	23.0	15	Nuc4eeudu	31669
137	1	138	139	-1	339	255	23.0	15	Nuc3tbdtbd	41376
138	1	139	140	-1	347	198	23.0	15	Nuc3tbuubt	53209
139	1	133	130	-1	361	250	23.0	15	Nuc2tdwetteu	43932
140	1	141	141	143	285	269	24.0	15	Nuc4eweudb	25720
141	1	1	136	-1	290	308	24.0	15	Nuc1eueb	19438
142	1	137	154	-1	326	290	24.0	15	Nuc2tdwebwe	40355
143	1	140	145	-1	239	335	25.0	15	Nuc1wwdt	35982
144	1	142	146	-1	241	257	25.0	15	Nuc2bdudud	43754
145	1	152	158	-1	259	241	25.0	15	Nuc3buwdud	38080
146	1	144	142	-1	284	336	25.0	17	Nuc1wede	45433
147	1	145	149	-1	290	209	25.0	15	Nuc3buettw	44194
148	1	146	150	-1	297	248	25.0	15	Nuc3buebdd	34956
149	1	147	151	-1	307	202	25.0	15	Nuc3buette	47295
150	1	148	161	-1	310	302	25.0	15	Nuc2tdwebww	35188
151	1	149	152	-1	311	318	25.0	15	Nuc2tdwwwwe	36750
152	1	158	155	-1	334	276	25.0	15	Nuc2tdwebed	34613
153	1	150	156	-1	350	215	25.0	15	Nuc3tbuduu	50908
154	1	160	172	-1	234	284	26.0	13	Nuc2bduddd	17143
155	1	151	157	-1	247	271	26.0	15	Nuc2bduddu	33692
156	1	153	159	-1	266	259	26.0	15	Nuc3buwudd	33284
157	1	154	1	-1	267	286	26.0	15	Nuc4ewedd	18734
158	1	155	148	-1	274	220	26.0	15	Nuc3buwduu	37980
159	1	156	160	-1	297	288	26.0	15	Nuc4eeudd	22976
160	1	157	163	-1	323	202	26.0	15	Nuc3buetbb	41548
161	1	159	165	-1	226	298	27.0	15	Nuc2bddeeu	28577
162	1	161	167	-1	282	246	27.0	13	Nuc3buwudu	21938
163	1	162	168	-1	289	232	27.0	15	Nuc3buwuud	28599
164	1	164	162	-1	308	235	27.0	13	Nuc3buebdu	21482
165	1	165	169	-1	316	254	27.0	15	Nuc3tbuddd	31873
166	1	166	153	-1	320	226	27.0	13	Nuc3buebub	20137
167	1	167	164	-1	334	212	27.0	13	Nuc3buebut	26343
168	1	169	170	-1	345	260	27.0	15	Nuc2tdwebeu	37627
169	1	168	171	-1	346	230	27.0	15	Nuc3tbudud	37382
170	1	170	166	-1	229	318	28.0	15	Nuc2bddeed	24014
171	1	171	173	-1	294	318	28.0	15	Nuc2tdwwwww	21903
172	1	163	174	-1	306	213	28.0	15	Nuc3buwuuu	35414
173	1	172	175	-1	339	242	28.0	15	Nuc3tbuddu	43937
