# Supplementary material for: A hybrid blob-slice model for accurate and efficient detection of fluorescence labeled nuclei in 3D
Source: BMC Bioinformatics. 2010 Nov 29;11:580. doi: 10.1186/1471-2105-11-580 (PMC3008706; doi:10.1186/1471-2105-11-580)
Supplement: Additional file 3 — Additional Data and Ground Truth. Computed nuclear positions and corrected ground truths for all example data contributing to Figure 4. Zip file contains data in Acetree format comma separated value text files. An explanation of the Acetree file format is included in readme.txt. [file 1471-2105-11-580-S3.ZIP › Data_And_Ground_Truth/celegans/unedited_stats/t170-nuclei]

1	1	157	167	-1	266	287	27.0	17	Nuc4ewedd	24021
2	1	2	1	-1	244	303	7.0	15	Nuc1wwuuu	33014
3	1	3	2	-1	254	268	7.0	15	Nuc2buwuub	36634
4	1	5	4	-1	275	265	7.0	15	Nuc3bdwdut	36110
5	1	4	3	-1	276	231	7.0	15	Nuc3bdebdu	31652
6	1	6	5	-1	279	315	7.0	17	Nuc1weuuu	33074
7	1	7	6	-1	292	268	7.0	15	Nuc3bdwuud	31513
8	1	8	7	-1	294	243	7.0	15	Nuc3bdwuuu	34674
9	1	9	8	-1	297	215	7.0	15	Nuc3bdetbt	33653
10	1	10	9	-1	313	223	7.0	15	Nuc3bdettu	36351
11	1	11	10	-1	314	293	7.0	15	Nuc2tuwuew	39669
12	1	12	11	-1	338	244	7.0	15	Nuc2tueuwt	41116
13	1	13	13	-1	239	281	8.0	15	Nuc2buwuut	37925
14	1	14	14	-1	269	283	8.0	15	Nuc3bdwdub	34755
15	1	15	15	-1	311	199	8.0	15	Nuc3bdetbb	31685
16	1	16	16	-1	320	263	8.0	15	Nuc2tueuwb	40277
17	1	17	17	-1	331	278	8.0	15	Nuc2tuwuee	39248
18	1	18	25	-1	340	262	8.0	15	Nuc2tueded	40301
19	1	19	12	-1	347	232	8.0	15	Nuc2tueued	38133
20	1	20	27	-1	245	254	9.0	15	Nuc2buedbb	40835
21	1	22	18	-1	256	290	9.0	13	Nuc3bdwddu	23798
22	1	21	28	-1	254	347	9.0	13	Nuc1weudt	20835
23	1	23	19	-1	271	251	9.0	15	Nuc3bdebdd	36465
24	1	24	20	-1	299	282	9.0	15	Nuc3bdwudt	34873
25	1	25	21	-1	305	305	9.0	15	Nuc2tuwuwe	44737
26	1	26	22	-1	309	250	9.0	15	Nuc3bdettd	36731
27	1	34	23	-1	332	218	9.0	15	Nuc3tttudu	32119
28	1	27	24	-1	338	206	9.0	15	Nuc3tttuut	34540
29	1	29	29	-1	256	236	10.0	15	Nuc2buedbt	38574
30	1	30	30	-1	269	339	10.0	15	Nuc1weuud	26727
31	1	32	32	-1	286	302	10.0	15	Nuc3bdwudb	35183
32	1	33	34	-1	328	238	10.0	15	Nuc3tttudd	34506
33	1	35	36	-1	355	245	10.0	15	Nuc2tuedeu	42886
34	1	36	37	-1	227	289	11.0	15	Nuc2buwudu	39434
35	1	28	26	-1	245	333	11.0	15	Nuc1wwuud	37045
36	1	31	38	-1	271	215	11.0	15	Nuc2bueudu	41351
37	1	37	31	-1	285	229	11.0	15	Nuc3bdebud	30709
38	1	38	33	-1	290	203	11.0	15	Nuc3bdebuu	37430
39	1	41	39	-1	351	219	11.0	15	Nuc2tueueu	41561
40	1	42	40	-1	250	316	12.0	15	Nuc3bdwddd	35129
41	1	43	48	-1	255	256	12.0	15	Nuc2buedtu	46301
42	1	39	42	-1	292	331	12.0	15	Nuc2tuwuww	45797
43	1	44	43	-1	301	226	12.0	15	Nuc3tttddu	34762
44	1	40	35	-1	330	195	12.0	15	Nuc3tttuub	37124
45	1	47	45	-1	343	275	12.0	15	Nuc2tuedwu	50683
46	1	48	52	-1	220	315	13.0	15	Nuc2buwudd	39214
47	1	49	46	-1	235	265	13.0	15	Nuc2buedtd	44613
48	1	54	47	-1	239	348	13.0	15	Nuc1wwudt	37647
49	1	55	53	-1	264	237	13.0	15	Nuc2bueudd	41237
50	1	50	41	-1	290	247	13.0	15	Nuc3tttddd	37944
51	1	52	49	-1	314	218	13.0	13	Nuc3tttdud	23567
52	1	45	44	-1	318	306	13.0	15	Nuc2tuwdte	46416
53	1	53	50	-1	322	203	13.0	13	Nuc3tttduu	29239
54	1	46	51	-1	327	290	13.0	17	Nuc2tuedwd	64188
55	1	61	62	-1	291	212	14.0	15	Nuc3ttbddd	38831
56	1	51	55	-1	312	328	14.0	15	Nuc2tuwdtw	44512
57	1	56	56	-1	332	263	14.0	15	Nuc2tdwetbdd	39630
58	1	57	58	-1	360	235	14.0	13	Nuc2tdwetbuu	27988
59	1	68	70	-1	246	235	15.0	15	Nuc2bduudu	35301
60	1	58	54	-1	271	355	15.0	15	Nuc1weudb	26026
61	1	59	60	-1	277	259	15.0	17	Nuc4wewu	44764
62	1	72	61	-1	283	303	15.0	17	Nuc4wwtu	39786
63	1	60	63	-1	289	341	15.0	13	Nuc2tuwdbw	31793
64	1	62	64	-1	295	281	15.0	17	Nuc4weed	38049
65	1	63	65	-1	310	258	15.0	17	Nuc4weeu	43714
66	1	64	57	-1	337	240	15.0	15	Nuc2tdwetbdu	36767
67	1	65	67	-1	355	254	15.0	15	Nuc2tdwetbud	39944
68	1	66	81	-1	237	250	16.0	15	Nuc2bduudd	38348
69	1	81	68	-1	242	316	16.0	17	Nuc4wwbd	35161
70	1	67	69	-1	245	293	16.0	17	Nuc4wwbu	35569
71	1	69	59	-1	264	282	16.0	17	Nuc4wewd	38174
72	1	71	71	-1	267	325	16.0	17	Nuc4wwtd	37361
73	1	70	72	-1	269	219	16.0	15	Nuc2bueuuw	39203
74	1	83	75	-1	305	189	16.0	15	Nuc3ttbuww	38250
75	1	73	74	-1	306	337	16.0	13	Nuc2tuwdbe	38801
76	1	91	66	-1	317	231	16.0	13	Nuc4eeuuut	17687
77	1	77	78	-1	356	268	16.0	15	Nuc2tdwettwt	33946
78	1	78	87	-1	212	313	17.0	13	Nuc2buwddu	34434
79	1	79	79	-1	214	295	17.0	15	Nuc2buwdud	43554
80	1	80	80	-1	222	273	17.0	15	Nuc2buwduu	40930
81	1	87	88	-1	238	336	17.0	15	Nuc1wwdbt	30771
82	1	105	82	-1	292	236	17.0	13	Nuc4eweuud	13805
83	1	82	73	-1	303	207	17.0	13	Nuc3ttbddu	31779
84	1	74	76	-1	322	189	17.0	13	Nuc3ttbuwew	30881
85	1	75	83	-1	326	309	17.0	15	Nuc2tdwwewe	38936
86	1	84	77	-1	332	204	17.0	15	Nuc3ttbuet	39263
87	1	85	84	-1	338	225	17.0	15	Nuc3tbuutd	50099
88	1	76	91	-1	343	288	17.0	15	Nuc2tdwettwb	42062
89	1	92	86	-1	364	223	17.0	15	Nuc3tbdttu	35048
90	1	95	93	-1	258	359	18.0	15	Nuc1wwudb	35013
91	1	89	89	-1	304	319	18.0	15	Nuc2tdwweww	38385
92	1	90	90	-1	306	295	18.0	15	Nuc4eedwd	21291
93	1	86	85	-1	348	206	18.0	15	Nuc3tbuutu	42672
94	1	93	98	-1	233	258	19.0	13	Nuc2bddwuu	29896
95	1	94	92	-1	250	226	19.0	15	Nuc2bduuud	38491
96	1	88	101	-1	264	257	19.0	15	Nuc4ewwud	25106
97	1	96	94	-1	279	346	19.0	15	Nuc1wedwt	25588
98	1	97	95	-1	325	273	19.0	15	Nuc4eeded	24976
99	1	108	96	-1	329	253	19.0	15	Nuc4eedeu	24585
100	1	98	110	-1	221	332	20.0	15	Nuc2buwddd	34873
101	1	99	99	-1	254	243	20.0	15	Nuc3buwddd	46170
102	1	100	113	-1	278	242	20.0	15	Nuc4ewwuu	24987
103	1	101	102	-1	280	206	20.0	15	Nuc2bueuue	41230
104	1	103	104	-1	289	259	20.0	15	Nuc4eweudt	25635
105	1	104	105	-1	293	201	20.0	15	Nuc3ttbduw	48392
106	1	105	106	-1	299	222	20.0	13	Nuc4eweuuu	17457
107	1	115	108	-1	312	243	20.0	15	Nuc4eeuud	34114
108	1	107	109	-1	323	212	20.0	13	Nuc4eeuuub	19162
109	1	109	97	-1	335	187	20.0	15	Nuc3ttbuwee	41235
110	1	119	119	-1	359	241	20.0	15	Nuc3tbdttd	42828
111	1	111	111	-1	251	282	21.0	17	Nuc4ewwdd	34461
112	1	112	112	-1	260	300	21.0	15	Nuc1edw	21248
113	1	113	100	-1	260	272	21.0	15	Nuc4ewwdu	27205
114	1	125	126	-1	269	212	21.0	15	Nuc2bduuuu	34149
115	1	102	103	-1	284	290	21.0	15	Nuc1ede	23336
116	1	114	114	-1	302	341	21.0	15	Nuc2tdwwwew	39453
117	1	116	115	-1	313	194	21.0	15	Nuc3ttbdue	51584
118	1	117	116	-1	320	319	21.0	15	Nuc2tdwwwee	45647
119	1	110	117	-1	332	305	21.0	13	Nuc2tdwweed	22529
120	1	128	118	-1	340	232	21.0	15	Nuc3tbdtbu	47950
121	1	118	132	-1	340	288	21.0	13	Nuc2tdwweeu	30801
122	1	129	133	-1	353	272	21.0	15	Nuc2tdwetted	39178
123	1	120	120	-1	362	218	21.0	15	Nuc3tbuubb	47794
124	1	121	121	-1	209	299	22.0	13	Nuc2bddewu	36744
125	1	122	122	-1	217	283	22.0	13	Nuc2bddwdu	29717
126	1	131	137	-1	227	304	22.0	15	Nuc2bddwdd	30561
127	1	132	123	-1	240	242	22.0	15	Nuc2bduduu	49664
128	1	126	127	-1	270	226	22.0	15	Nuc3buwddu	43406
129	1	135	128	-1	270	321	22.0	15	Nuc1euet	19023
130	1	139	134	-1	360	251	22.0	17	Nuc2tdwetteu	61612
131	1	130	135	-1	214	320	23.0	15	Nuc2bddewd	40405
132	1	123	136	-1	226	271	23.0	15	Nuc2bddwud	35393
133	1	124	125	-1	248	351	23.0	15	Nuc1wwdbb	32860
134	1	133	124	-1	249	319	23.0	15	Nuc1euwt	21827
135	1	134	138	-1	267	353	23.0	15	Nuc1wedwb	29616
136	1	141	129	-1	287	308	23.0	15	Nuc1eueb	18878
137	1	136	130	-1	312	263	23.0	13	Nuc4eeuduu	16603
138	1	127	131	-1	328	191	23.0	15	Nuc3buetbt	50004
139	1	137	141	-1	340	255	23.0	15	Nuc3tbdtbd	42704
140	1	138	142	-1	347	199	23.0	15	Nuc3tbuubt	51585
141	1	140	139	-1	280	276	24.0	13	Nuc4eweudbd	15945
142	1	146	140	-1	281	337	24.0	17	Nuc1wede	43498
143	1	140	145	-1	287	262	24.0	11	Nuc4eweudbu	10577
144	1	136	146	-1	305	280	24.0	11	Nuc4eeudud	14682
145	1	143	143	-1	239	334	25.0	17	Nuc1wwdt	50175
146	1	144	144	-1	241	255	25.0	17	Nuc2bdudud	55676
147	1	1	155	-1	244	297	25.0	15	Nuc1euwb	18835
148	1	158	158	-1	275	223	25.0	13	Nuc3buwduu	27375
149	1	147	148	-1	290	210	25.0	15	Nuc3buettw	43579
150	1	148	149	-1	297	246	25.0	15	Nuc3buebdd	35346
151	1	149	151	-1	306	202	25.0	15	Nuc3buette	50824
152	1	151	150	-1	309	318	25.0	15	Nuc2tdwwwwe	38117
153	1	166	153	-1	319	228	25.0	15	Nuc3buebub	33413
154	1	142	152	-1	322	289	25.0	15	Nuc2tdwebwe	37911
155	1	152	147	-1	335	276	25.0	15	Nuc2tdwebed	31854
156	1	153	154	-1	349	216	25.0	15	Nuc3tbuduu	53752
157	1	155	156	-1	247	269	26.0	13	Nuc2bduddu	24128
158	1	145	157	-1	259	240	26.0	15	Nuc3buwdud	37889
159	1	156	168	-1	266	259	26.0	15	Nuc3buwudd	32250
160	1	159	171	-1	294	291	26.0	15	Nuc4eeudd	24102
161	1	150	159	-1	308	303	26.0	15	Nuc2tdwebww	32436
162	1	164	160	-1	308	234	26.0	13	Nuc3buebdu	23154
163	1	160	161	-1	323	204	26.0	15	Nuc3buetbb	40396
164	1	167	162	-1	334	213	26.0	13	Nuc3buebut	26879
165	1	161	164	-1	226	297	27.0	15	Nuc2bddeeu	28871
166	1	170	165	-1	227	317	27.0	15	Nuc2bddeed	27794
167	1	162	169	-1	282	245	27.0	13	Nuc3buwudu	21799
168	1	163	170	-1	288	230	27.0	13	Nuc3buwuud	24022
169	1	165	172	-1	316	254	27.0	15	Nuc3tbuddd	33340
170	1	168	173	-1	343	261	27.0	15	Nuc2tdwebeu	38439
171	1	169	163	-1	345	230	27.0	13	Nuc3tbudud	29975
172	1	154	166	-1	235	282	28.0	13	Nuc2bduddd	17261
173	1	171	174	-1	292	320	28.0	15	Nuc2tdwwwww	24446
174	1	172	175	-1	307	214	28.0	15	Nuc3buwuuu	35261
175	1	173	176	-1	337	243	28.0	15	Nuc3tbuddu	42206
176	1	106	107	-1	306	282	21.0	15	Nuc4eedwu	25229
