# Supplementary material for: A hybrid blob-slice model for accurate and efficient detection of fluorescence labeled nuclei in 3D
Source: BMC Bioinformatics. 2010 Nov 29;11:580. doi: 10.1186/1471-2105-11-580 (PMC3008706; doi:10.1186/1471-2105-11-580)
Supplement: Additional file 3 — Additional Data and Ground Truth. Computed nuclear positions and corrected ground truths for all example data contributing to Figure 4. Zip file contains data in Acetree format comma separated value text files. An explanation of the Acetree file format is included in readme.txt. [file 1471-2105-11-580-S3.ZIP › Data_And_Ground_Truth/celegans/unedited_stats/t171-nuclei]

1	1	2	2	-1	242	303	7.0	17	Nuc1wwuuu	40889
2	1	3	12	-1	254	267	7.0	15	Nuc2buwuub	35944
3	1	5	13	-1	275	232	7.0	15	Nuc3bdebdu	31576
4	1	4	4	-1	277	264	7.0	15	Nuc3bdwdut	37954
5	1	6	5	-1	278	316	7.0	17	Nuc1weuuu	33760
6	1	7	7	-1	293	270	7.0	15	Nuc3bdwuud	33409
7	1	8	6	-1	294	245	7.0	15	Nuc3bdwuuu	36560
8	1	9	8	-1	297	216	7.0	15	Nuc3bdetbt	36384
9	1	10	9	-1	313	225	7.0	15	Nuc3bdettu	35550
10	1	11	10	-1	315	294	7.0	15	Nuc2tuwuew	38387
11	1	12	11	-1	338	246	7.0	15	Nuc2tueuwt	39823
12	1	19	17	-1	346	233	7.0	15	Nuc2tueued	37070
13	1	13	18	-1	239	280	8.0	15	Nuc2buwuut	37433
14	1	14	3	-1	269	283	8.0	15	Nuc3bdwdub	34277
15	1	15	14	-1	311	201	8.0	15	Nuc3bdetbb	32931
16	1	16	15	-1	321	265	8.0	15	Nuc2tueuwb	40034
17	1	17	16	-1	331	280	8.0	15	Nuc2tuwuee	39480
18	1	21	19	-1	254	289	9.0	15	Nuc3bdwddu	32042
19	1	23	31	-1	270	251	9.0	15	Nuc3bdebdd	35810
20	1	24	21	-1	300	284	9.0	15	Nuc3bdwudt	34224
21	1	25	22	-1	305	307	9.0	15	Nuc2tuwuwe	42748
22	1	26	23	-1	309	251	9.0	15	Nuc3bdettd	37142
23	1	27	36	-1	331	219	9.0	15	Nuc3tttudu	31372
24	1	28	24	-1	339	206	9.0	15	Nuc3tttuut	33399
25	1	18	25	-1	340	263	9.0	15	Nuc2tueded	45400
26	1	35	26	-1	244	334	10.0	15	Nuc1wwuud	39429
27	1	20	27	-1	245	251	10.0	15	Nuc2buedbb	42823
28	1	22	28	-1	254	348	10.0	13	Nuc1weudt	21796
29	1	29	29	-1	257	236	10.0	15	Nuc2buedbt	38757
30	1	30	30	-1	267	339	10.0	15	Nuc1weuud	27020
31	1	37	20	-1	284	227	10.0	15	Nuc3bdebud	32483
32	1	31	32	-1	286	302	10.0	15	Nuc3bdwudb	36994
33	1	38	33	-1	289	203	10.0	15	Nuc3bdebuu	36368
34	1	32	35	-1	328	240	10.0	15	Nuc3tttudd	32721
35	1	44	34	-1	329	195	10.0	15	Nuc3tttuub	33974
36	1	33	37	-1	354	246	10.0	15	Nuc2tuedeu	44924
37	1	34	40	-1	226	289	11.0	15	Nuc2buwudu	38087
38	1	36	42	-1	272	214	11.0	15	Nuc2bueudu	39123
39	1	39	39	-1	350	220	11.0	15	Nuc2tueueu	42268
40	1	40	41	-1	249	315	12.0	15	Nuc3bdwddd	36096
41	1	50	43	-1	290	246	12.0	15	Nuc3tttddd	37544
42	1	42	38	-1	290	331	12.0	15	Nuc2tuwuww	47691
43	1	43	44	-1	301	225	12.0	15	Nuc3tttddu	33738
44	1	52	45	-1	319	307	12.0	15	Nuc2tuwdte	41909
45	1	45	46	-1	344	277	12.0	15	Nuc2tuedwu	47177
46	1	47	47	-1	235	264	13.0	15	Nuc2buedtd	45714
47	1	48	53	-1	237	348	13.0	15	Nuc1wwudt	35893
48	1	41	48	-1	254	255	13.0	15	Nuc2buedtu	43441
49	1	51	49	-1	313	217	13.0	15	Nuc3tttdud	32927
50	1	53	50	-1	321	202	13.0	13	Nuc3tttduu	30130
51	1	54	51	-1	327	290	13.0	17	Nuc2tuedwd	64853
52	1	46	52	-1	218	314	14.0	15	Nuc2buwudd	40257
53	1	49	54	-1	262	234	14.0	15	Nuc2bueudd	41313
54	1	60	64	-1	269	356	14.0	15	Nuc1weudb	26522
55	1	56	58	-1	310	328	14.0	15	Nuc2tuwdtw	45365
56	1	57	59	-1	335	265	14.0	15	Nuc2tdwetbdd	41946
57	1	66	60	-1	340	240	14.0	15	Nuc2tdwetbdu	37054
58	1	58	61	-1	359	235	14.0	15	Nuc2tdwetbuu	41042
59	1	71	63	-1	264	279	15.0	17	Nuc4wewd	40535
60	1	61	55	-1	277	258	15.0	17	Nuc4wewu	47293
61	1	62	56	-1	282	303	15.0	17	Nuc4wwtu	40834
62	1	55	65	-1	290	211	15.0	15	Nuc3ttbddd	40028
63	1	63	72	-1	290	342	15.0	13	Nuc2tuwdbw	31739
64	1	64	57	-1	296	281	15.0	17	Nuc4weed	39870
65	1	65	66	-1	312	259	15.0	17	Nuc4weeu	41778
66	1	76	67	-1	316	232	15.0	11	Nuc4eeuuut	11312
67	1	67	68	-1	357	256	15.0	15	Nuc2tdwetbud	42927
68	1	69	69	-1	239	316	16.0	17	Nuc4wwbd	36781
69	1	70	62	-1	245	290	16.0	17	Nuc4wwbu	36213
70	1	59	70	-1	246	233	16.0	15	Nuc2bduudu	37944
71	1	72	71	-1	266	325	16.0	17	Nuc4wwtd	39762
72	1	73	82	-1	271	220	16.0	15	Nuc2bueuuw	40530
73	1	83	73	-1	304	204	16.0	13	Nuc3ttbddu	29850
74	1	75	75	-1	306	339	16.0	15	Nuc2tuwdbe	48035
75	1	74	74	-1	307	188	16.0	15	Nuc3ttbuww	37554
76	1	84	76	-1	324	189	16.0	15	Nuc3ttbuwew	42144
77	1	86	77	-1	332	205	16.0	15	Nuc3ttbuet	41450
78	1	77	78	-1	355	270	16.0	15	Nuc2tdwettwt	35501
79	1	79	79	-1	214	295	17.0	15	Nuc2buwdud	46453
80	1	80	80	-1	222	273	17.0	15	Nuc2buwduu	43182
81	1	68	81	-1	235	250	17.0	15	Nuc2bduudd	39496
82	1	82	83	-1	292	237	17.0	13	Nuc4eweuud	16008
83	1	85	84	-1	324	310	17.0	15	Nuc2tdwwewe	38010
84	1	87	85	-1	336	226	17.0	15	Nuc3tbuutd	50446
85	1	93	86	-1	350	208	17.0	15	Nuc3tbuutu	42592
86	1	89	87	-1	364	224	17.0	15	Nuc3tbdttu	36795
87	1	78	88	-1	210	313	18.0	13	Nuc2buwddu	32233
88	1	81	89	-1	233	335	18.0	15	Nuc1wwdbt	32795
89	1	91	91	-1	303	320	18.0	13	Nuc2tdwweww	25628
90	1	92	92	-1	308	295	18.0	15	Nuc4eedwd	22763
91	1	88	93	-1	343	290	18.0	15	Nuc2tdwettwb	39237
92	1	95	100	-1	251	226	19.0	13	Nuc2bduuud	28435
93	1	90	90	-1	258	359	19.0	15	Nuc1wwudb	32019
94	1	97	95	-1	280	348	19.0	15	Nuc1wedwt	27714
95	1	98	96	-1	325	272	19.0	15	Nuc4eeded	25345
96	1	99	97	-1	329	252	19.0	15	Nuc4eedeu	23707
97	1	109	98	-1	338	188	19.0	15	Nuc3ttbuwee	38221
98	1	94	99	-1	231	258	20.0	13	Nuc2bddwuu	30185
99	1	101	114	-1	256	244	20.0	15	Nuc3buwddd	42733
100	1	113	115	-1	262	270	20.0	15	Nuc4ewwdu	26212
101	1	96	94	-1	266	257	20.0	13	Nuc4ewwud	18164
102	1	103	102	-1	279	206	20.0	15	Nuc2bueuue	44509
103	1	115	104	-1	285	291	20.0	15	Nuc1ede	21627
104	1	104	105	-1	289	259	20.0	15	Nuc4eweudt	25710
105	1	105	106	-1	293	200	20.0	15	Nuc3ttbduw	47716
106	1	106	107	-1	301	218	20.0	13	Nuc4eweuuu	18750
107	1	176	108	-1	307	283	20.0	17	Nuc4eedwu	34350
108	1	107	109	-1	310	240	20.0	15	Nuc4eeuud	34232
109	1	108	110	-1	323	212	20.0	13	Nuc4eeuuub	20417
110	1	100	112	-1	219	331	21.0	15	Nuc2buwddd	37493
111	1	111	113	-1	252	282	21.0	15	Nuc4ewwdd	26305
112	1	112	101	-1	259	301	21.0	17	Nuc1edw	28456
113	1	102	103	-1	279	240	21.0	15	Nuc4ewwuu	25205
114	1	116	128	-1	302	341	21.0	15	Nuc2tdwwwew	41324
115	1	117	116	-1	315	194	21.0	15	Nuc3ttbdue	53330
116	1	118	117	-1	319	320	21.0	15	Nuc2tdwwwee	45987
117	1	119	118	-1	329	307	21.0	13	Nuc2tdwweed	28876
118	1	120	119	-1	341	234	21.0	15	Nuc3tbdtbu	46702
119	1	110	111	-1	361	240	21.0	15	Nuc3tbdttd	42556
120	1	123	120	-1	362	219	21.0	15	Nuc3tbuubb	49750
121	1	124	133	-1	211	299	22.0	15	Nuc2bddewu	46350
122	1	125	121	-1	219	284	22.0	15	Nuc2bddwdu	38775
123	1	127	143	-1	242	242	22.0	15	Nuc2bduduu	50094
124	1	134	123	-1	248	319	22.0	17	Nuc1euwt	29661
125	1	133	124	-1	250	351	22.0	17	Nuc1wwdbb	47636
126	1	114	125	-1	269	213	22.0	15	Nuc2bduuuu	34349
127	1	128	126	-1	270	228	22.0	13	Nuc3buwddu	29738
128	1	129	127	-1	270	321	22.0	17	Nuc1euet	29762
129	1	136	137	-1	287	308	22.0	15	Nuc1eueb	19006
130	1	137	129	-1	310	262	22.0	13	Nuc4eeuduu	18201
131	1	138	130	-1	333	193	22.0	15	Nuc3buetbt	48505
132	1	121	131	-1	336	291	22.0	13	Nuc2tdwweeu	29109
133	1	122	132	-1	350	273	22.0	15	Nuc2tdwetted	41838
134	1	130	141	-1	361	252	22.0	15	Nuc2tdwetteu	44025
135	1	131	142	-1	215	320	23.0	15	Nuc2bddewd	35145
136	1	132	134	-1	225	272	23.0	13	Nuc2bddwud	26640
137	1	126	122	-1	228	304	23.0	15	Nuc2bddwdd	31468
138	1	135	135	-1	265	353	23.0	15	Nuc1wedwb	32018
139	1	141	136	-1	281	279	23.0	13	Nuc4eweudbd	14566
140	1	142	145	-1	281	338	23.0	17	Nuc1wede	35747
141	1	139	139	-1	340	257	23.0	15	Nuc3tbdtbd	46341
142	1	140	140	-1	348	200	23.0	15	Nuc3tbuubt	51122
143	1	145	149	-1	240	334	24.0	17	Nuc1wwdt	48551
144	1	146	144	-1	241	256	24.0	15	Nuc2bdudud	41803
145	1	143	151	-1	288	258	24.0	11	Nuc4eweudbu	11684
146	1	144	138	-1	302	281	24.0	11	Nuc4eeudud	13278
147	1	155	147	-1	334	276	24.0	13	Nuc2tdwebed	22851
148	1	149	152	-1	293	209	25.0	13	Nuc3buettw	30569
149	1	150	153	-1	298	243	25.0	13	Nuc3buebdd	26131
150	1	152	146	-1	308	318	25.0	15	Nuc2tdwwwwe	38369
151	1	151	154	-1	309	201	25.0	15	Nuc3buette	50068
152	1	154	156	-1	320	285	25.0	15	Nuc2tdwebwe	35360
153	1	153	162	-1	322	227	25.0	15	Nuc3buebub	32519
154	1	156	148	-1	350	216	25.0	15	Nuc3tbuduu	51433
155	1	147	150	-1	247	299	26.0	13	Nuc1euwb	11624
156	1	157	157	-1	248	267	26.0	15	Nuc2bduddu	31194
157	1	158	158	-1	261	242	26.0	15	Nuc3buwdud	33629
158	1	148	160	-1	277	221	26.0	15	Nuc3buwduu	33693
159	1	161	155	-1	307	303	26.0	15	Nuc2tdwebww	32934
160	1	162	172	-1	310	233	26.0	13	Nuc3buebdu	22966
161	1	163	163	-1	324	203	26.0	15	Nuc3buetbb	40614
162	1	164	164	-1	333	213	26.0	13	Nuc3buebut	25671
163	1	171	165	-1	345	231	26.0	15	Nuc3tbudud	39435
164	1	165	167	-1	228	295	27.0	15	Nuc2bddeeu	28146
165	1	166	166	-1	228	316	27.0	15	Nuc2bddeed	28323
166	1	172	168	-1	239	281	27.0	13	Nuc2bduddd	18550
167	1	1	1	-1	265	285	27.0	17	Nuc4ewedd	27031
168	1	159	159	-1	269	262	27.0	15	Nuc3buwudd	29011
169	1	167	169	-1	282	244	27.0	13	Nuc3buwudu	20015
170	1	168	171	-1	290	229	27.0	13	Nuc3buwuud	21546
171	1	160	161	-1	293	292	27.0	15	Nuc4eeudd	21511
172	1	169	173	-1	316	252	27.0	15	Nuc3tbuddd	33391
173	1	170	175	-1	341	263	27.0	15	Nuc2tdwebeu	36897
174	1	173	170	-1	290	318	28.0	15	Nuc2tdwwwww	21023
175	1	174	176	-1	310	214	28.0	13	Nuc3buwuuu	23221
176	1	175	174	-1	337	244	28.0	15	Nuc3tbuddu	44197
