# Supplementary material for: A hybrid blob-slice model for accurate and efficient detection of fluorescence labeled nuclei in 3D
Source: BMC Bioinformatics. 2010 Nov 29;11:580. doi: 10.1186/1471-2105-11-580 (PMC3008706; doi:10.1186/1471-2105-11-580)
Supplement: Additional file 3 — Additional Data and Ground Truth. Computed nuclear positions and corrected ground truths for all example data contributing to Figure 4. Zip file contains data in Acetree format comma separated value text files. An explanation of the Acetree file format is included in readme.txt. [file 1471-2105-11-580-S3.ZIP › Data_And_Ground_Truth/celegans/unedited_stats/t172-nuclei]

1	1	167	170	-1	265	287	27.0	15	Nuc4ewedd	20823
2	1	1	3	-1	243	304	7.0	17	Nuc1wwuuu	40433
3	1	14	4	-1	268	283	7.0	15	Nuc3bdwdub	32030
4	1	4	5	-1	275	265	7.0	15	Nuc3bdwdut	35241
5	1	5	6	-1	278	317	7.0	17	Nuc1weuuu	34222
6	1	7	7	-1	292	248	7.0	15	Nuc3bdwuuu	33710
7	1	6	8	-1	292	271	7.0	15	Nuc3bdwuud	33215
8	1	8	9	-1	298	216	7.0	15	Nuc3bdetbt	34300
9	1	9	11	-1	312	227	7.0	15	Nuc3bdettu	36055
10	1	10	12	-1	316	293	7.0	15	Nuc2tuwuew	37104
11	1	11	14	-1	337	245	7.0	15	Nuc2tueuwt	41447
12	1	2	15	-1	253	267	8.0	15	Nuc2buwuub	38764
13	1	3	16	-1	275	232	8.0	15	Nuc3bdebdu	33110
14	1	15	10	-1	311	201	8.0	15	Nuc3bdetbb	33976
15	1	16	13	-1	321	264	8.0	15	Nuc2tueuwb	42046
16	1	17	18	-1	331	279	8.0	15	Nuc2tuwuee	39316
17	1	12	19	-1	348	232	8.0	13	Nuc2tueued	26398
18	1	13	20	-1	237	280	9.0	15	Nuc2buwuut	39052
19	1	18	21	-1	253	288	9.0	15	Nuc3bdwddu	35019
20	1	31	23	-1	285	226	9.0	15	Nuc3bdebud	33125
21	1	20	24	-1	300	286	9.0	15	Nuc3bdwudt	34501
22	1	21	17	-1	304	307	9.0	15	Nuc2tuwuwe	43313
23	1	22	25	-1	307	251	9.0	15	Nuc3bdettd	37835
24	1	24	36	-1	338	205	9.0	15	Nuc3tttuut	34772
25	1	25	27	-1	341	263	9.0	15	Nuc2tueded	42090
26	1	26	28	-1	244	333	10.0	15	Nuc1wwuud	37725
27	1	27	29	-1	246	251	10.0	15	Nuc2buedbb	43373
28	1	28	31	-1	254	350	10.0	13	Nuc1weudt	21163
29	1	29	30	-1	256	236	10.0	15	Nuc2buedbt	42539
30	1	30	38	-1	268	340	10.0	15	Nuc1weuud	28943
31	1	19	22	-1	270	251	10.0	15	Nuc3bdebdd	37280
32	1	32	32	-1	285	303	10.0	15	Nuc3bdwudb	38454
33	1	33	33	-1	288	203	10.0	15	Nuc3bdebuu	37348
34	1	35	35	-1	327	195	10.0	15	Nuc3tttuub	35691
35	1	34	34	-1	327	240	10.0	15	Nuc3tttudd	36171
36	1	23	26	-1	331	219	10.0	13	Nuc3tttudu	26375
37	1	36	37	-1	354	244	10.0	15	Nuc2tuedeu	45274
38	1	42	44	-1	290	330	11.0	15	Nuc2tuwuww	44309
39	1	39	39	-1	350	221	11.0	15	Nuc2tueueu	43465
40	1	37	40	-1	224	291	12.0	15	Nuc2buwudu	38211
41	1	40	41	-1	248	315	12.0	15	Nuc3bdwddd	35480
42	1	38	42	-1	271	215	12.0	15	Nuc2bueudu	40875
43	1	41	43	-1	288	244	12.0	15	Nuc3tttddd	37477
44	1	43	45	-1	299	223	12.0	15	Nuc3tttddu	35935
45	1	44	50	-1	320	307	12.0	15	Nuc2tuwdte	42482
46	1	45	47	-1	343	276	12.0	15	Nuc2tuedwu	48622
47	1	46	53	-1	235	265	13.0	15	Nuc2buedtd	44940
48	1	48	54	-1	254	255	13.0	15	Nuc2buedtu	44530
49	1	49	49	-1	311	215	13.0	13	Nuc3tttdud	25285
50	1	50	46	-1	321	202	13.0	13	Nuc3tttduu	28499
51	1	51	51	-1	326	288	13.0	17	Nuc2tuedwd	63055
52	1	52	52	-1	217	316	14.0	15	Nuc2buwudd	40656
53	1	47	48	-1	236	347	14.0	15	Nuc1wwudt	36114
54	1	53	55	-1	260	234	14.0	15	Nuc2bueudd	42244
55	1	60	64	-1	278	258	14.0	17	Nuc4wewu	43011
56	1	61	56	-1	283	304	14.0	17	Nuc4wwtu	39525
57	1	64	66	-1	296	280	14.0	17	Nuc4weed	37225
58	1	55	57	-1	310	327	14.0	17	Nuc2tuwdtw	57690
59	1	56	58	-1	336	264	14.0	15	Nuc2tdwetbdd	41478
60	1	57	59	-1	338	241	14.0	15	Nuc2tdwetbdu	39786
61	1	58	60	-1	359	235	14.0	13	Nuc2tdwetbuu	31656
62	1	69	1	-1	245	290	15.0	17	Nuc4wwbu	35182
63	1	59	61	-1	264	278	15.0	17	Nuc4wewd	39917
64	1	54	63	-1	271	356	15.0	15	Nuc1weudb	28191
65	1	62	65	-1	291	211	15.0	15	Nuc3ttbddd	41458
66	1	65	67	-1	312	258	15.0	17	Nuc4weeu	42196
67	1	66	68	-1	315	234	15.0	13	Nuc4eeuuut	15835
68	1	67	69	-1	357	254	15.0	15	Nuc2tdwetbud	41914
69	1	68	71	-1	238	316	16.0	17	Nuc4wwbd	38853
70	1	70	72	-1	245	236	16.0	13	Nuc2bduudu	28420
71	1	71	62	-1	265	326	16.0	17	Nuc4wwtd	37989
72	1	63	73	-1	292	340	16.0	15	Nuc2tuwdbw	46043
73	1	73	82	-1	303	204	16.0	13	Nuc3ttbddu	30403
74	1	75	74	-1	306	188	16.0	15	Nuc3ttbuww	38506
75	1	74	83	-1	307	337	16.0	15	Nuc2tuwdbe	51107
76	1	76	75	-1	324	189	16.0	15	Nuc3ttbuwew	41647
77	1	77	76	-1	334	204	16.0	15	Nuc3ttbuet	40981
78	1	78	86	-1	355	268	16.0	15	Nuc2tdwettwt	36884
79	1	79	78	-1	212	297	17.0	15	Nuc2buwdud	45690
80	1	80	70	-1	222	274	17.0	15	Nuc2buwduu	41904
81	1	81	79	-1	234	250	17.0	15	Nuc2bduudd	41978
82	1	72	80	-1	271	219	17.0	15	Nuc2bueuuw	40198
83	1	82	81	-1	292	239	17.0	13	Nuc4eweuud	15853
84	1	83	84	-1	324	309	17.0	15	Nuc2tdwwewe	38976
85	1	84	92	-1	335	225	17.0	15	Nuc3tbuutd	49013
86	1	85	85	-1	351	207	17.0	15	Nuc3tbuutu	43379
87	1	86	77	-1	363	223	17.0	13	Nuc3tbdttu	27397
88	1	87	94	-1	210	313	18.0	15	Nuc2buwddu	44620
89	1	88	95	-1	234	335	18.0	15	Nuc1wwdbt	32303
90	1	93	87	-1	258	359	18.0	15	Nuc1wwudb	37009
91	1	89	98	-1	304	319	18.0	15	Nuc2tdwweww	37331
92	1	90	89	-1	307	294	18.0	17	Nuc4eedwd	30918
93	1	91	93	-1	343	288	18.0	15	Nuc2tdwettwb	39897
94	1	101	88	-1	267	258	19.0	15	Nuc4ewwud	23854
95	1	94	97	-1	283	349	19.0	13	Nuc1wedwt	20854
96	1	95	90	-1	327	272	19.0	15	Nuc4eeded	25554
97	1	96	91	-1	330	251	19.0	15	Nuc4eedeu	25272
98	1	97	99	-1	337	188	19.0	15	Nuc3ttbuwee	36939
99	1	98	114	-1	231	259	20.0	13	Nuc2bddwuu	29380
100	1	92	100	-1	250	227	20.0	13	Nuc2bduuud	29834
101	1	112	102	-1	260	302	20.0	17	Nuc1edw	25372
102	1	102	103	-1	279	207	20.0	13	Nuc2bueuue	29370
103	1	113	104	-1	279	240	20.0	15	Nuc4ewwuu	22479
104	1	103	96	-1	285	292	20.0	15	Nuc1ede	21550
105	1	104	119	-1	289	260	20.0	15	Nuc4eweudt	25022
106	1	105	105	-1	293	199	20.0	13	Nuc3ttbduw	37883
107	1	106	106	-1	300	219	20.0	13	Nuc4eweuuu	16799
108	1	107	107	-1	308	284	20.0	17	Nuc4eedwu	33227
109	1	108	108	109	311	243	20.0	15	Nuc4eeuud	33938
110	1	109	110	-1	323	211	20.0	13	Nuc4eeuuub	20780
111	1	119	111	-1	360	238	20.0	15	Nuc3tbdttd	42950
112	1	110	123	-1	220	330	21.0	15	Nuc2buwddd	35964
113	1	111	101	-1	252	282	21.0	15	Nuc4ewwdd	24887
114	1	99	116	-1	255	245	21.0	15	Nuc3buwddd	43950
115	1	100	117	-1	261	272	21.0	17	Nuc4ewwdu	34858
116	1	115	120	-1	315	195	21.0	15	Nuc3ttbdue	48287
117	1	116	129	-1	320	319	21.0	15	Nuc2tdwwwee	43755
118	1	117	121	-1	330	307	21.0	13	Nuc2tdwweed	23825
119	1	118	122	-1	341	233	21.0	15	Nuc3tbdtbu	45891
120	1	120	112	-1	362	218	21.0	13	Nuc3tbuubb	37914
121	1	122	113	-1	217	283	22.0	15	Nuc2bddwdu	37920
122	1	137	124	-1	229	301	22.0	15	Nuc2bddwdd	31150
123	1	124	125	-1	248	320	22.0	17	Nuc1euwt	30550
124	1	125	115	-1	251	351	22.0	15	Nuc1wwdbb	38464
125	1	126	126	-1	267	215	22.0	15	Nuc2bduuuu	37070
126	1	127	135	-1	268	229	22.0	15	Nuc3buwddu	42613
127	1	128	118	-1	272	323	22.0	17	Nuc1euet	27828
128	1	114	127	-1	303	340	22.0	15	Nuc2tdwwwew	42527
129	1	130	128	-1	311	261	22.0	15	Nuc4eeuduu	25159
130	1	131	130	-1	331	193	22.0	15	Nuc3buetbt	49582
131	1	132	138	-1	335	291	22.0	15	Nuc2tdwweeu	37624
132	1	133	131	-1	351	272	22.0	15	Nuc2tdwetted	43962
133	1	121	133	-1	211	298	23.0	15	Nuc2bddewu	44058
134	1	136	142	-1	225	273	23.0	15	Nuc2bddwud	31096
135	1	138	134	-1	264	355	23.0	15	Nuc1wedwb	33921
136	1	139	136	-1	280	281	23.0	15	Nuc4eweudbd	20656
137	1	129	2	-1	287	309	23.0	15	Nuc1eueb	20779
138	1	146	137	-1	303	282	23.0	13	Nuc4eeudud	17670
139	1	141	139	-1	341	256	23.0	15	Nuc3tbdtbd	42595
140	1	142	140	-1	347	199	23.0	15	Nuc3tbuubt	50941
141	1	134	132	-1	361	251	23.0	15	Nuc2tdwetteu	41449
142	1	135	141	-1	216	318	24.0	15	Nuc2bddewd	35163
143	1	123	144	-1	243	244	24.0	15	Nuc2bduduu	46088
144	1	144	143	-1	243	258	24.0	15	Nuc2bdudud	40021
145	1	140	147	148	282	339	24.0	15	Nuc1wede	30613
146	1	150	154	-1	305	318	24.0	15	Nuc2tdwwwwe	36094
147	1	147	151	-1	334	275	24.0	13	Nuc2tdwebed	25390
148	1	154	152	-1	351	217	24.0	13	Nuc3tbuduu	37237
149	1	143	145	-1	242	333	25.0	17	Nuc1wwdt	49705
150	1	155	146	-1	247	298	25.0	15	Nuc1euwb	18261
151	1	145	149	-1	288	260	25.0	11	Nuc4eweudbu	9960
152	1	148	153	-1	291	207	25.0	15	Nuc3buettw	46546
153	1	149	150	-1	298	243	25.0	15	Nuc3buebdd	34040
154	1	151	155	-1	307	200	25.0	15	Nuc3buette	48375
155	1	159	163	-1	308	301	25.0	15	Nuc2tdwebww	29955
156	1	152	156	-1	320	283	25.0	15	Nuc2tdwebwe	34905
157	1	156	158	-1	249	269	26.0	15	Nuc2bduddu	29410
158	1	157	159	-1	263	245	26.0	15	Nuc3buwdud	33041
159	1	168	160	-1	271	266	26.0	15	Nuc3buwudd	28841
160	1	158	161	-1	276	222	26.0	15	Nuc3buwduu	33281
161	1	171	162	-1	292	290	26.0	15	Nuc4eeudd	22389
162	1	153	157	-1	321	225	26.0	13	Nuc3buebub	22210
163	1	161	165	-1	322	203	26.0	13	Nuc3buetbb	30475
164	1	162	166	-1	333	213	26.0	13	Nuc3buebut	28199
165	1	163	167	-1	343	230	26.0	15	Nuc3tbudud	43758
166	1	165	168	-1	229	316	27.0	15	Nuc2bddeed	27895
167	1	164	176	-1	229	295	27.0	15	Nuc2bddeeu	27583
168	1	166	169	-1	241	283	27.0	15	Nuc2bduddd	25204
169	1	169	171	-1	282	244	27.0	15	Nuc3buwudu	29285
170	1	174	177	-1	288	317	27.0	13	Nuc2tdwwwww	15691
171	1	170	172	-1	290	229	27.0	13	Nuc3buwuud	21634
172	1	160	164	-1	310	233	27.0	13	Nuc3buebdu	19845
173	1	172	173	-1	315	253	27.0	15	Nuc3tbuddd	33736
174	1	176	174	-1	335	242	27.0	15	Nuc3tbuddu	42607
175	1	173	175	-1	342	261	27.0	15	Nuc2tdwebeu	34514
176	1	175	178	-1	308	214	28.0	13	Nuc3buwuuu	24081
