# Supplementary material for: A hybrid blob-slice model for accurate and efficient detection of fluorescence labeled nuclei in 3D
Source: BMC Bioinformatics. 2010 Nov 29;11:580. doi: 10.1186/1471-2105-11-580 (PMC3008706; doi:10.1186/1471-2105-11-580)
Supplement: Additional file 3 — Additional Data and Ground Truth. Computed nuclear positions and corrected ground truths for all example data contributing to Figure 4. Zip file contains data in Acetree format comma separated value text files. An explanation of the Acetree file format is included in readme.txt. [file 1471-2105-11-580-S3.ZIP › Data_And_Ground_Truth/celegans/unedited_stats/t173-nuclei]

1	1	62	70	-1	245	290	16.0	17	Nuc4wwbu	34958
2	1	137	127	-1	289	309	23.0	15	Nuc1eueb	18518
3	1	2	2	-1	244	302	7.0	17	Nuc1wwuuu	42316
4	1	3	3	-1	267	282	7.0	15	Nuc3bdwdub	32849
5	1	4	5	-1	275	265	7.0	15	Nuc3bdwdut	35390
6	1	5	6	-1	279	318	7.0	17	Nuc1weuuu	31876
7	1	6	8	-1	292	250	7.0	15	Nuc3bdwuuu	33354
8	1	7	7	-1	293	272	7.0	15	Nuc3bdwuud	32267
9	1	8	9	-1	297	216	7.0	15	Nuc3bdetbt	35490
10	1	14	11	-1	311	203	7.0	15	Nuc3bdetbb	32502
11	1	9	10	-1	311	228	7.0	15	Nuc3bdettu	37780
12	1	10	12	-1	316	293	7.0	15	Nuc2tuwuew	37562
13	1	15	17	-1	321	265	7.0	15	Nuc2tueuwb	39133
14	1	11	13	-1	335	246	7.0	15	Nuc2tueuwt	38200
15	1	12	15	-1	251	265	8.0	15	Nuc2buwuub	36129
16	1	13	4	-1	273	233	8.0	15	Nuc3bdebdu	33330
17	1	22	16	-1	306	307	8.0	15	Nuc2tuwuwe	42840
18	1	16	18	-1	331	280	8.0	15	Nuc2tuwuee	37806
19	1	17	14	-1	349	233	8.0	13	Nuc2tueued	26645
20	1	18	26	-1	235	279	9.0	15	Nuc2buwuut	38982
21	1	19	19	-1	252	287	9.0	13	Nuc3bdwddu	23695
22	1	31	20	-1	271	252	9.0	15	Nuc3bdebdd	34828
23	1	20	21	-1	284	226	9.0	15	Nuc3bdebud	30488
24	1	21	31	-1	299	286	9.0	15	Nuc3bdwudt	33827
25	1	23	22	-1	307	251	9.0	15	Nuc3bdettd	36134
26	1	36	23	-1	330	221	9.0	15	Nuc3tttudu	33171
27	1	25	24	-1	340	264	9.0	15	Nuc2tueded	43087
28	1	26	27	-1	246	333	10.0	15	Nuc1wwuud	36181
29	1	27	34	-1	247	250	10.0	15	Nuc2buedbb	41322
30	1	29	28	-1	257	237	10.0	15	Nuc2buedbt	39505
31	1	28	36	-1	257	350	10.0	15	Nuc1weudt	26154
32	1	32	29	-1	287	303	10.0	15	Nuc3bdwudb	36676
33	1	33	30	-1	289	204	10.0	15	Nuc3bdebuu	36305
34	1	35	33	-1	326	240	10.0	15	Nuc3tttudd	34315
35	1	34	32	-1	329	196	10.0	15	Nuc3tttuub	33592
36	1	24	38	-1	337	206	10.0	15	Nuc3tttuut	34745
37	1	37	25	-1	353	248	10.0	15	Nuc2tuedeu	40519
38	1	30	37	-1	269	339	11.0	15	Nuc1weuud	27695
39	1	39	39	-1	349	221	11.0	13	Nuc2tueueu	30511
40	1	40	40	-1	225	293	12.0	15	Nuc2buwudu	38705
41	1	41	35	-1	248	314	12.0	15	Nuc3bdwddd	35283
42	1	42	41	-1	271	216	12.0	15	Nuc2bueudu	40128
43	1	43	42	-1	287	243	12.0	15	Nuc3tttddd	36214
44	1	38	43	-1	292	333	12.0	15	Nuc2tuwuww	48021
45	1	44	44	-1	298	223	12.0	15	Nuc3tttddu	34638
46	1	50	45	-1	319	199	12.0	13	Nuc3tttduu	27157
47	1	46	46	-1	344	278	12.0	15	Nuc2tuedwu	48519
48	1	53	47	-1	239	347	13.0	15	Nuc1wwudt	36150
49	1	49	48	-1	311	214	13.0	13	Nuc3tttdud	26240
50	1	45	49	-1	320	309	13.0	15	Nuc2tuwdte	43569
51	1	51	57	-1	327	289	13.0	17	Nuc2tuedwd	66161
52	1	52	60	-1	217	318	14.0	15	Nuc2buwudd	42296
53	1	47	51	-1	235	264	14.0	15	Nuc2buedtd	45796
54	1	48	52	-1	254	255	14.0	15	Nuc2buedtu	46537
55	1	54	53	-1	259	232	14.0	15	Nuc2bueudd	43819
56	1	56	54	-1	283	302	14.0	17	Nuc4wwtu	41653
57	1	58	55	-1	310	326	14.0	15	Nuc2tuwdtw	48664
58	1	59	58	-1	336	264	14.0	15	Nuc2tdwetbdd	41293
59	1	60	50	-1	339	243	14.0	15	Nuc2tdwetbdu	41061
60	1	61	59	-1	359	238	14.0	15	Nuc2tdwetbuu	39009
61	1	63	62	-1	264	278	15.0	17	Nuc4wewd	41286
62	1	71	61	-1	265	326	15.0	17	Nuc4wwtd	38535
63	1	64	63	-1	273	356	15.0	15	Nuc1weudb	24615
64	1	55	64	-1	278	260	15.0	17	Nuc4wewu	45271
65	1	65	65	-1	292	209	15.0	15	Nuc3ttbddd	41820
66	1	57	66	-1	297	279	15.0	17	Nuc4weed	39124
67	1	66	67	-1	312	257	15.0	17	Nuc4weeu	41574
68	1	67	56	-1	314	234	15.0	13	Nuc4eeuuut	16977
69	1	68	68	-1	357	256	15.0	15	Nuc2tdwetbud	44231
70	1	80	77	-1	221	275	16.0	15	Nuc2buwduu	43599
71	1	69	69	-1	238	320	16.0	17	Nuc4wwbd	37738
72	1	70	78	-1	246	236	16.0	13	Nuc2bduudu	27068
73	1	72	81	-1	294	341	16.0	15	Nuc2tuwdbw	47286
74	1	74	72	-1	309	188	16.0	15	Nuc3ttbuww	36967
75	1	76	73	-1	326	189	16.0	15	Nuc3ttbuwew	41549
76	1	77	74	-1	335	205	16.0	15	Nuc3ttbuet	39927
77	1	87	85	-1	363	222	16.0	15	Nuc3tbdttu	36877
78	1	79	76	-1	212	299	17.0	15	Nuc2buwdud	47134
79	1	81	86	-1	235	250	17.0	15	Nuc2bduudd	37248
80	1	82	79	-1	270	219	17.0	15	Nuc2bueuuw	41403
81	1	83	80	-1	293	239	17.0	15	Nuc4eweuud	20271
82	1	73	82	-1	303	202	17.0	13	Nuc3ttbddu	32560
83	1	75	71	-1	310	337	17.0	13	Nuc2tuwdbe	34489
84	1	84	89	-1	325	311	17.0	15	Nuc2tdwwewe	38796
85	1	86	84	-1	351	208	17.0	15	Nuc3tbuutu	46753
86	1	78	75	-1	354	270	17.0	15	Nuc2tdwettwt	38222
87	1	90	87	-1	259	360	18.0	15	Nuc1wwudb	35053
88	1	94	88	-1	268	254	18.0	13	Nuc4ewwud	16698
89	1	92	95	-1	310	294	18.0	15	Nuc4eedwd	23222
90	1	96	90	-1	328	271	18.0	15	Nuc4eeded	24388
91	1	97	96	-1	329	249	18.0	13	Nuc4eedeu	16241
92	1	85	83	-1	335	227	18.0	15	Nuc3tbuutd	47925
93	1	93	91	-1	343	289	18.0	15	Nuc2tdwettwb	36407
94	1	88	98	-1	211	314	19.0	15	Nuc2buwddu	47875
95	1	89	92	-1	233	338	19.0	15	Nuc1wwdbt	31486
96	1	104	104	-1	286	292	19.0	13	Nuc1ede	14273
97	1	95	103	-1	286	350	19.0	15	Nuc1wedwt	27681
98	1	91	94	-1	304	319	19.0	15	Nuc2tdwweww	34125
99	1	98	97	-1	339	189	19.0	13	Nuc3ttbuwee	29507
100	1	100	99	-1	251	227	20.0	15	Nuc2bduuud	40350
101	1	113	116	-1	253	281	20.0	17	Nuc4ewwdd	31677
102	1	101	100	-1	262	302	20.0	15	Nuc1edw	18204
103	1	102	93	-1	279	206	20.0	13	Nuc2bueuue	30096
104	1	103	102	-1	280	236	20.0	15	Nuc4ewwuu	22218
105	1	106	120	-1	294	198	20.0	15	Nuc3ttbduw	49730
106	1	107	106	-1	298	217	20.0	13	Nuc4eweuuu	17564
107	1	108	107	-1	308	282	20.0	17	Nuc4eedwu	33491
108	1	109	108	-1	311	244	20.0	13	Nuc4eeuudb	20594
109	1	109	109	-1	314	236	20.0	13	Nuc4eeuudt	17753
110	1	110	110	-1	322	211	20.0	13	Nuc4eeuuub	21095
111	1	111	112	-1	361	239	20.0	15	Nuc3tbdttd	42783
112	1	120	111	-1	361	217	20.0	13	Nuc3tbuubb	39138
113	1	121	113	-1	220	284	21.0	15	Nuc2bddwdu	37848
114	1	99	114	-1	232	260	21.0	13	Nuc2bddwuu	29408
115	1	124	115	-1	253	350	21.0	15	Nuc1wwdbb	35862
116	1	114	118	-1	256	246	21.0	15	Nuc3buwddd	43107
117	1	115	119	-1	263	269	21.0	15	Nuc4ewwdu	25915
118	1	127	101	-1	273	321	21.0	17	Nuc1euet	27932
119	1	105	105	-1	289	259	21.0	15	Nuc4eweudt	26051
120	1	116	121	-1	316	195	21.0	15	Nuc3ttbdue	49279
121	1	118	131	-1	329	307	21.0	15	Nuc2tdwweed	35568
122	1	119	122	-1	342	235	21.0	15	Nuc3tbdtbu	44864
123	1	112	1	-1	220	333	22.0	15	Nuc2buwddd	37168
124	1	122	124	-1	229	304	22.0	15	Nuc2bddwdd	31486
125	1	123	117	-1	249	319	22.0	17	Nuc1euwt	29116
126	1	125	126	-1	268	214	22.0	15	Nuc2bduuuu	35843
127	1	128	128	-1	303	340	22.0	15	Nuc2tdwwwew	44710
128	1	129	129	-1	311	259	22.0	13	Nuc4eeuduu	18563
129	1	117	130	-1	320	318	22.0	15	Nuc2tdwwwee	46478
130	1	130	132	-1	334	195	22.0	15	Nuc3buetbt	46931
131	1	132	123	-1	351	274	22.0	15	Nuc2tdwetted	43487
132	1	141	134	-1	360	253	22.0	15	Nuc2tdwetteu	46260
133	1	133	135	-1	212	297	23.0	15	Nuc2bddewu	43754
134	1	135	125	-1	262	355	23.0	17	Nuc1wedwb	45151
135	1	126	136	-1	267	229	23.0	13	Nuc3buwddu	30829
136	1	136	137	-1	281	281	23.0	13	Nuc4eweudbd	15630
137	1	138	138	-1	302	281	23.0	13	Nuc4eeudud	18767
138	1	131	133	-1	335	293	23.0	13	Nuc2tdwweeu	25743
139	1	139	139	-1	340	255	23.0	15	Nuc3tbdtbd	43265
140	1	140	140	-1	348	200	23.0	15	Nuc3tbuubt	54839
141	1	142	141	-1	215	318	24.0	15	Nuc2bddewd	38222
142	1	134	142	-1	225	276	24.0	15	Nuc2bddwud	32586
143	1	144	143	-1	243	258	24.0	15	Nuc2bdudud	39800
144	1	143	151	-1	245	244	24.0	15	Nuc2bduduu	44437
145	1	149	144	-1	244	332	24.0	15	Nuc1wwdt	30812
146	1	150	145	-1	249	298	24.0	15	Nuc1euwb	17594
147	1	145	152	-1	279	342	24.0	13	Nuc1wedeb	18245
148	1	145	146	-1	283	335	24.0	15	Nuc1wedet	26139
149	1	151	147	-1	290	259	24.0	11	Nuc4eweudbu	10284
150	1	153	148	-1	298	242	24.0	15	Nuc3buebdd	32469
151	1	147	149	-1	334	274	24.0	13	Nuc2tdwebed	25205
152	1	148	150	-1	353	219	24.0	15	Nuc3tbuduu	52837
153	1	152	153	-1	291	205	25.0	15	Nuc3buettw	48955
154	1	146	155	-1	305	317	25.0	15	Nuc2tdwwwwe	32499
155	1	154	154	-1	307	201	25.0	15	Nuc3buette	47607
156	1	156	162	-1	319	281	25.0	15	Nuc2tdwebwe	34722
157	1	162	161	-1	321	225	25.0	13	Nuc3buebub	22747
158	1	157	168	-1	250	270	26.0	15	Nuc2bduddu	28350
159	1	158	169	-1	264	245	26.0	15	Nuc3buwdud	31303
160	1	159	156	-1	272	265	26.0	15	Nuc3buwudd	30271
161	1	160	157	-1	278	222	26.0	13	Nuc3buwduu	24272
162	1	161	158	-1	292	288	26.0	15	Nuc4eeudd	25507
163	1	155	160	-1	308	299	26.0	15	Nuc2tdwebww	32028
164	1	172	159	-1	310	232	26.0	13	Nuc3buebdu	21233
165	1	163	163	-1	324	202	26.0	15	Nuc3buetbb	43552
166	1	164	164	-1	334	214	26.0	13	Nuc3buebut	27875
167	1	165	176	-1	343	230	26.0	15	Nuc3tbudud	43509
168	1	166	166	-1	230	316	27.0	15	Nuc2bddeed	26180
169	1	168	167	-1	241	285	27.0	15	Nuc2bduddd	24445
170	1	1	170	-1	267	289	27.0	17	Nuc4ewedd	25449
171	1	169	171	-1	283	244	27.0	15	Nuc3buwudu	30159
172	1	171	173	-1	291	229	27.0	13	Nuc3buwuud	20391
173	1	173	174	-1	315	253	27.0	15	Nuc3tbuddd	30580
174	1	174	175	-1	336	243	27.0	15	Nuc3tbuddu	39645
175	1	175	177	-1	342	262	27.0	15	Nuc2tdwebeu	35754
176	1	167	165	-1	228	297	28.0	15	Nuc2bddeeu	25395
177	1	170	172	-1	289	317	28.0	15	Nuc2tdwwwww	21485
178	1	176	178	-1	308	213	28.0	15	Nuc3buwuuu	34720
