# Supplementary material for: A hybrid blob-slice model for accurate and efficient detection of fluorescence labeled nuclei in 3D
Source: BMC Bioinformatics. 2010 Nov 29;11:580. doi: 10.1186/1471-2105-11-580 (PMC3008706; doi:10.1186/1471-2105-11-580)
Supplement: Additional file 3 — Additional Data and Ground Truth. Computed nuclear positions and corrected ground truths for all example data contributing to Figure 4. Zip file contains data in Acetree format comma separated value text files. An explanation of the Acetree file format is included in readme.txt. [file 1471-2105-11-580-S3.ZIP › Data_And_Ground_Truth/celegans/unedited_stats/t174-nuclei]

1	1	123	122	-1	222	329	24.0	15	Nuc2buwddd	29351
2	1	3	1	-1	245	303	7.0	17	Nuc1wwuuu	43677
3	1	4	2	-1	266	281	7.0	15	Nuc3bdwdub	31067
4	1	16	4	-1	273	235	7.0	15	Nuc3bdebdu	32341
5	1	5	3	-1	274	265	7.0	15	Nuc3bdwdut	36502
6	1	6	5	-1	277	320	7.0	17	Nuc1weuuu	32259
7	1	8	7	-1	292	274	7.0	15	Nuc3bdwuud	33246
8	1	7	6	-1	293	252	7.0	15	Nuc3bdwuuu	33757
9	1	9	8	-1	299	217	7.0	15	Nuc3bdetbt	35188
10	1	11	9	-1	310	231	7.0	15	Nuc3bdettu	36515
11	1	10	10	-1	311	205	7.0	15	Nuc3bdetbb	32618
12	1	12	13	-1	313	294	7.0	15	Nuc2tuwuew	40514
13	1	14	11	-1	336	244	7.0	15	Nuc2tueuwt	40890
14	1	19	17	-1	348	231	7.0	15	Nuc2tueued	36275
15	1	15	12	-1	250	264	8.0	15	Nuc2buwuub	35017
16	1	17	22	-1	305	310	8.0	15	Nuc2tuwuwe	41792
17	1	13	14	-1	322	265	8.0	15	Nuc2tueuwb	38707
18	1	18	15	-1	329	281	8.0	15	Nuc2tuwuee	39735
19	1	21	18	-1	251	288	9.0	15	Nuc3bdwddu	31476
20	1	22	19	-1	269	253	9.0	15	Nuc3bdebdd	33699
21	1	23	20	-1	284	226	9.0	15	Nuc3bdebud	31007
22	1	25	23	-1	308	254	9.0	15	Nuc3bdettd	35482
23	1	26	24	-1	330	221	9.0	15	Nuc3tttudu	32154
24	1	27	16	-1	341	266	9.0	15	Nuc2tueded	40594
25	1	37	25	-1	354	246	9.0	15	Nuc2tuedeu	39584
26	1	20	26	-1	235	279	10.0	15	Nuc2buwuut	36061
27	1	28	27	-1	244	334	10.0	15	Nuc1wwuud	34640
28	1	30	28	-1	257	237	10.0	15	Nuc2buedbt	38238
29	1	32	29	-1	285	305	10.0	15	Nuc3bdwudb	39313
30	1	33	30	-1	288	206	10.0	15	Nuc3bdebuu	35048
31	1	24	21	-1	296	287	10.0	15	Nuc3bdwudt	33265
32	1	35	31	-1	328	196	10.0	15	Nuc3tttuub	34698
33	1	34	37	-1	328	239	10.0	15	Nuc3tttudd	35283
34	1	29	33	-1	245	250	11.0	15	Nuc2buedbb	43231
35	1	41	32	-1	246	314	11.0	15	Nuc3bdwddd	36890
36	1	31	34	-1	256	351	11.0	13	Nuc1weudt	21448
37	1	38	35	-1	266	340	11.0	15	Nuc1weuud	28830
38	1	36	38	-1	337	207	11.0	15	Nuc3tttuut	36984
39	1	39	39	-1	348	222	11.0	15	Nuc2tueueu	41611
40	1	40	40	-1	224	292	12.0	15	Nuc2buwudu	38626
41	1	42	41	-1	270	217	12.0	15	Nuc2bueudu	39120
42	1	43	42	-1	287	242	12.0	15	Nuc3tttddd	36888
43	1	44	43	-1	291	335	12.0	15	Nuc2tuwuww	46289
44	1	45	36	-1	299	224	12.0	15	Nuc3tttddu	35899
45	1	46	44	-1	316	197	12.0	15	Nuc3tttduu	37133
46	1	47	45	-1	342	279	12.0	15	Nuc2tuedwu	49709
47	1	48	46	-1	237	346	13.0	15	Nuc1wwudt	36743
48	1	49	47	-1	312	213	13.0	13	Nuc3tttdud	24868
49	1	50	48	-1	318	308	13.0	15	Nuc2tuwdte	43881
50	1	59	51	-1	339	246	13.0	15	Nuc2tdwetbdu	39703
51	1	53	52	-1	236	264	14.0	15	Nuc2buedtd	45194
52	1	54	53	-1	253	255	14.0	15	Nuc2buedtu	41861
53	1	55	54	-1	258	233	14.0	15	Nuc2bueudd	40918
54	1	56	55	-1	279	302	14.0	17	Nuc4wwtu	39545
55	1	57	56	-1	309	329	14.0	17	Nuc2tuwdtw	58133
56	1	68	64	-1	313	236	14.0	13	Nuc4eeuuut	15245
57	1	51	49	-1	327	293	14.0	15	Nuc2tuedwd	44819
58	1	58	50	-1	335	265	14.0	15	Nuc2tdwetbdd	41492
59	1	60	57	-1	357	238	14.0	15	Nuc2tdwetbuu	38929
60	1	52	58	-1	216	318	15.0	15	Nuc2buwudd	43292
61	1	62	68	-1	263	328	15.0	17	Nuc4wwtd	39740
62	1	61	60	-1	264	277	15.0	17	Nuc4wewd	40299
63	1	63	69	-1	274	356	15.0	15	Nuc1weudb	26548
64	1	64	61	-1	279	260	15.0	17	Nuc4wewu	42076
65	1	65	62	-1	292	209	15.0	15	Nuc3ttbddd	42915
66	1	66	63	-1	297	280	15.0	17	Nuc4weed	39797
67	1	67	65	-1	312	257	15.0	17	Nuc4weeu	41525
68	1	69	71	-1	356	257	15.0	15	Nuc2tdwetbud	42519
69	1	71	59	-1	238	318	16.0	17	Nuc4wwbd	38610
70	1	1	67	-1	243	288	16.0	15	Nuc4wwbu	28065
71	1	83	80	-1	307	338	16.0	13	Nuc2tuwdbe	38085
72	1	74	81	-1	308	189	16.0	15	Nuc3ttbuww	38513
73	1	75	82	-1	325	190	16.0	15	Nuc3ttbuwew	42614
74	1	76	66	-1	335	204	16.0	13	Nuc3ttbuet	29937
75	1	86	70	-1	354	271	16.0	15	Nuc2tdwettwt	34557
76	1	78	73	-1	212	299	17.0	15	Nuc2buwdud	45447
77	1	70	74	-1	221	275	17.0	15	Nuc2buwduu	44656
78	1	72	75	-1	246	236	17.0	15	Nuc2bduudu	39425
79	1	80	76	-1	270	221	17.0	15	Nuc2bueuuw	40138
80	1	81	78	-1	292	239	17.0	15	Nuc4eweuud	20238
81	1	73	77	-1	291	341	17.0	13	Nuc2tuwdbw	35873
82	1	82	79	-1	302	201	17.0	15	Nuc3ttbddu	44428
83	1	92	83	-1	335	226	17.0	15	Nuc3tbuutd	48955
84	1	85	84	-1	350	210	17.0	15	Nuc3tbuutu	49458
85	1	77	72	-1	362	225	17.0	13	Nuc3tbdttu	23727
86	1	79	85	-1	235	250	18.0	15	Nuc2bduudd	43123
87	1	87	86	-1	258	359	18.0	15	Nuc1wwudb	37729
88	1	88	95	-1	267	252	18.0	15	Nuc4ewwud	22749
89	1	84	89	-1	326	311	18.0	15	Nuc2tdwwewe	40136
90	1	90	90	-1	328	269	18.0	15	Nuc4eeded	26607
91	1	93	92	-1	342	289	18.0	15	Nuc2tdwettwb	39460
92	1	95	94	-1	231	337	19.0	15	Nuc1wwdbt	34087
93	1	103	96	-1	279	207	19.0	13	Nuc2bueuue	33575
94	1	98	87	-1	306	320	19.0	15	Nuc2tdwweww	35213
95	1	89	88	-1	309	294	19.0	15	Nuc4eedwd	22993
96	1	91	91	-1	327	248	19.0	13	Nuc4eedeu	18072
97	1	99	99	-1	340	189	19.0	15	Nuc3ttbuwee	38878
98	1	94	93	-1	211	313	20.0	13	Nuc2buwddu	34924
99	1	100	102	-1	251	227	20.0	15	Nuc2bduuud	38743
100	1	102	103	-1	260	301	20.0	15	Nuc1edw	18917
101	1	118	114	-1	274	321	20.0	19	Nuc1euet	41642
102	1	104	104	-1	283	235	20.0	15	Nuc4ewwuu	22054
103	1	97	115	-1	285	351	20.0	15	Nuc1wedwt	31654
104	1	96	97	-1	286	291	20.0	15	Nuc1ede	22587
105	1	119	105	-1	291	259	20.0	15	Nuc4eweudt	25202
106	1	106	106	-1	299	218	20.0	15	Nuc4eweuuu	22522
107	1	107	107	-1	308	281	20.0	15	Nuc4eedwu	26295
108	1	108	98	-1	310	247	20.0	13	Nuc4eeuudb	19245
109	1	109	108	-1	315	231	20.0	13	Nuc4eeuudt	19587
110	1	110	109	-1	325	210	20.0	15	Nuc4eeuuub	29627
111	1	112	120	-1	360	216	20.0	13	Nuc3tbuubb	37201
112	1	111	121	-1	362	239	20.0	15	Nuc3tbdttd	41005
113	1	113	110	-1	222	283	21.0	15	Nuc2bddwdu	36834
114	1	114	111	-1	232	260	21.0	15	Nuc2bddwuu	39259
115	1	115	101	-1	250	347	21.0	15	Nuc1wwdbb	34368
116	1	101	100	-1	252	280	21.0	15	Nuc4ewwdd	24949
117	1	125	112	-1	250	318	21.0	17	Nuc1euwt	28390
118	1	116	124	-1	256	244	21.0	15	Nuc3buwddd	43794
119	1	117	113	-1	266	269	21.0	17	Nuc4ewwdu	33704
120	1	105	116	-1	295	198	21.0	15	Nuc3ttbduw	54245
121	1	120	118	-1	317	193	21.0	15	Nuc3ttbdue	49325
122	1	122	119	-1	343	236	21.0	15	Nuc3tbdtbu	42026
123	1	131	133	-1	352	274	21.0	15	Nuc2tdwetted	43117
124	1	124	123	-1	229	303	22.0	15	Nuc2bddwdd	29190
125	1	134	125	-1	260	354	22.0	15	Nuc1wedwb	39388
126	1	126	126	-1	269	213	22.0	15	Nuc2bduuuu	38897
127	1	2	127	-1	288	306	22.0	15	Nuc1eueb	19608
128	1	127	128	-1	302	340	22.0	15	Nuc2tdwwwew	45186
129	1	128	117	-1	311	260	22.0	15	Nuc4eeuduu	26014
130	1	129	129	-1	320	319	22.0	15	Nuc2tdwwwee	47014
131	1	121	130	-1	329	306	22.0	13	Nuc2tdwweed	27724
132	1	130	131	-1	335	193	22.0	15	Nuc3buetbt	46664
133	1	138	132	-1	336	292	22.0	15	Nuc2tdwweeu	40993
134	1	132	135	-1	360	254	22.0	15	Nuc2tdwetteu	45294
135	1	133	140	-1	212	295	23.0	15	Nuc2bddewu	43630
136	1	135	136	-1	267	228	23.0	15	Nuc3buwddu	43600
137	1	136	137	-1	281	282	23.0	15	Nuc4eweudbd	22087
138	1	137	138	-1	303	280	23.0	15	Nuc4eeudud	24940
139	1	139	139	-1	341	255	23.0	15	Nuc3tbdtbd	42665
140	1	140	134	-1	349	201	23.0	15	Nuc3tbuubt	53490
141	1	141	141	-1	216	316	24.0	15	Nuc2bddewd	36063
142	1	142	142	-1	225	275	24.0	15	Nuc2bddwud	32833
143	1	143	143	-1	244	257	24.0	15	Nuc2bdudud	40215
144	1	145	145	149	247	329	24.0	15	Nuc1wwdt	31221
145	1	146	144	-1	249	297	24.0	13	Nuc1euwb	13163
146	1	148	146	-1	285	326	24.0	13	Nuc1wedet	17975
147	1	149	152	-1	289	259	24.0	11	Nuc4eweudbu	10216
148	1	150	147	-1	298	242	24.0	13	Nuc3buebdd	23807
149	1	151	148	-1	335	274	24.0	15	Nuc2tdwebed	36081
150	1	152	158	-1	352	219	24.0	15	Nuc3tbuduu	50903
151	1	144	150	-1	246	243	25.0	15	Nuc2bduduu	42946
152	1	147	151	-1	274	344	25.0	13	Nuc1wedeb	17300
153	1	153	153	-1	290	208	25.0	15	Nuc3buettw	49830
154	1	155	155	-1	306	202	25.0	15	Nuc3buette	49552
155	1	154	154	-1	307	316	25.0	15	Nuc2tdwwwwe	32745
156	1	160	161	-1	272	264	26.0	15	Nuc3buwudd	32442
157	1	161	171	-1	277	222	26.0	13	Nuc3buwduu	25568
158	1	162	162	-1	293	288	26.0	15	Nuc4eeudd	25941
159	1	164	164	-1	310	234	26.0	13	Nuc3buebdu	21936
160	1	163	163	-1	311	298	26.0	15	Nuc2tdwebww	32105
161	1	157	166	-1	322	224	26.0	13	Nuc3buebub	22128
162	1	156	156	-1	322	280	26.0	15	Nuc2tdwebwe	34750
163	1	165	157	-1	324	202	26.0	15	Nuc3buetbb	42362
164	1	166	175	-1	333	213	26.0	15	Nuc3buebut	42587
165	1	176	167	-1	231	296	27.0	13	Nuc2bddeeu	19579
166	1	168	168	-1	233	314	27.0	15	Nuc2bddeed	26937
167	1	169	169	-1	244	284	27.0	15	Nuc2bduddd	26479
168	1	158	159	-1	249	268	27.0	15	Nuc2bduddu	31401
169	1	159	160	-1	264	245	27.0	15	Nuc3buwdud	31728
170	1	170	170	-1	268	288	27.0	17	Nuc4ewedd	28336
171	1	171	172	-1	285	244	27.0	15	Nuc3buwudu	30534
172	1	177	178	-1	289	314	27.0	15	Nuc2tdwwwww	22414
173	1	172	173	-1	292	229	27.0	13	Nuc3buwuud	21533
174	1	173	165	-1	316	254	27.0	15	Nuc3tbuddd	32012
175	1	174	174	-1	334	243	27.0	15	Nuc3tbuddu	40820
176	1	167	176	-1	342	229	27.0	15	Nuc3tbudud	44695
177	1	175	177	-1	344	260	27.0	15	Nuc2tdwebeu	37660
178	1	178	179	-1	309	212	28.0	15	Nuc3buwuuu	36726
