# Supplementary material for: A hybrid blob-slice model for accurate and efficient detection of fluorescence labeled nuclei in 3D
Source: BMC Bioinformatics. 2010 Nov 29;11:580. doi: 10.1186/1471-2105-11-580 (PMC3008706; doi:10.1186/1471-2105-11-580)
Supplement: Additional file 3 — Additional Data and Ground Truth. Computed nuclear positions and corrected ground truths for all example data contributing to Figure 4. Zip file contains data in Acetree format comma separated value text files. An explanation of the Acetree file format is included in readme.txt. [file 1471-2105-11-580-S3.ZIP › Data_And_Ground_Truth/celegans/unedited_stats/t175-nuclei]

1	1	2	1	-1	245	303	7.0	17	Nuc1wwuuu	42555
2	1	3	2	-1	266	279	7.0	15	Nuc3bdwdub	34791
3	1	5	3	-1	273	264	7.0	15	Nuc3bdwdut	35122
4	1	4	4	-1	275	235	7.0	15	Nuc3bdebdu	32815
5	1	6	13	-1	275	321	7.0	17	Nuc1weuuu	31802
6	1	8	6	-1	293	254	7.0	15	Nuc3bdwuuu	35648
7	1	7	5	-1	293	275	7.0	15	Nuc3bdwuud	31518
8	1	9	7	-1	300	217	7.0	15	Nuc3bdetbt	35516
9	1	10	9	-1	311	233	7.0	15	Nuc3bdettu	35265
10	1	11	8	-1	313	205	7.0	15	Nuc3bdetbb	30232
11	1	13	11	-1	335	246	7.0	15	Nuc2tueuwt	39378
12	1	15	12	-1	249	263	8.0	15	Nuc2buwuub	34698
13	1	12	10	-1	312	294	8.0	15	Nuc2tuwuew	40413
14	1	17	15	-1	322	266	8.0	15	Nuc2tueuwb	39702
15	1	18	16	-1	327	283	8.0	13	Nuc2tuwuee	27416
16	1	24	17	-1	340	267	8.0	15	Nuc2tueded	38883
17	1	14	18	-1	348	233	8.0	15	Nuc2tueued	38287
18	1	19	20	-1	251	286	9.0	13	Nuc3bdwddu	23064
19	1	20	21	-1	269	251	9.0	15	Nuc3bdebdd	34143
20	1	21	14	-1	283	225	9.0	13	Nuc3bdebud	23167
21	1	31	22	-1	295	289	9.0	15	Nuc3bdwudt	34526
22	1	16	23	-1	303	312	9.0	15	Nuc2tuwuwe	40695
23	1	22	24	-1	308	253	9.0	15	Nuc3bdettd	36232
24	1	23	25	-1	330	221	9.0	15	Nuc3tttudu	31919
25	1	25	26	-1	355	246	9.0	15	Nuc2tuedeu	38957
26	1	26	27	-1	234	276	10.0	15	Nuc2buwuut	40047
27	1	27	19	-1	245	332	10.0	15	Nuc1wwuud	34996
28	1	28	28	-1	258	235	10.0	15	Nuc2buedbt	35756
29	1	29	30	-1	285	306	10.0	15	Nuc3bdwudb	36867
30	1	30	29	-1	289	206	10.0	15	Nuc3bdebuu	35321
31	1	32	31	-1	327	195	10.0	15	Nuc3tttuub	32550
32	1	35	33	-1	244	313	11.0	15	Nuc3bdwddd	39104
33	1	34	34	-1	245	247	11.0	15	Nuc2buedbb	42436
34	1	36	35	-1	256	352	11.0	13	Nuc1weudt	20314
35	1	37	36	-1	265	340	11.0	15	Nuc1weuud	30156
36	1	44	37	-1	300	222	11.0	15	Nuc3tttddu	35698
37	1	33	38	-1	329	239	11.0	15	Nuc3tttudd	34656
38	1	38	39	-1	335	207	11.0	15	Nuc3tttuut	37340
39	1	39	41	-1	347	223	11.0	15	Nuc2tueueu	40841
40	1	40	42	-1	224	292	12.0	15	Nuc2buwudu	34942
41	1	41	47	-1	271	216	12.0	15	Nuc2bueudu	37757
42	1	42	44	-1	288	240	12.0	15	Nuc3tttddd	37285
43	1	43	45	-1	291	336	12.0	15	Nuc2tuwuww	48343
44	1	45	46	-1	314	195	12.0	15	Nuc3tttduu	36158
45	1	46	40	-1	342	281	12.0	15	Nuc2tuedwu	47002
46	1	47	43	-1	236	345	13.0	15	Nuc1wwudt	35121
47	1	48	48	-1	311	213	13.0	15	Nuc3tttdud	34555
48	1	49	49	-1	318	310	13.0	15	Nuc2tuwdte	43736
49	1	57	50	-1	327	293	13.0	17	Nuc2tuedwd	66940
50	1	58	51	-1	337	267	13.0	15	Nuc2tdwetbdd	43140
51	1	50	52	-1	342	248	13.0	13	Nuc2tdwetbdu	29947
52	1	51	60	-1	237	264	14.0	15	Nuc2buedtd	42197
53	1	52	53	-1	255	253	14.0	15	Nuc2buedtu	41572
54	1	53	54	-1	259	231	14.0	15	Nuc2bueudd	41374
55	1	54	55	-1	279	301	14.0	17	Nuc4wwtu	41185
56	1	55	57	-1	308	329	14.0	15	Nuc2tuwdtw	47478
57	1	59	58	-1	358	240	14.0	15	Nuc2tdwetbuu	41544
58	1	60	59	-1	216	319	15.0	15	Nuc2buwudd	43760
59	1	69	68	-1	237	321	15.0	15	Nuc4wwbd	28727
60	1	62	61	-1	263	276	15.0	17	Nuc4wewd	39939
61	1	64	56	-1	280	258	15.0	17	Nuc4wewu	41879
62	1	65	62	-1	292	207	15.0	15	Nuc3ttbddd	41977
63	1	66	63	-1	297	280	15.0	17	Nuc4weed	38440
64	1	56	64	-1	311	237	15.0	15	Nuc4eeuuut	20999
65	1	67	65	-1	313	257	15.0	17	Nuc4weeu	38323
66	1	74	74	-1	336	204	15.0	15	Nuc3ttbuet	39910
67	1	70	69	-1	243	290	16.0	15	Nuc4wwbu	25427
68	1	61	70	-1	263	327	16.0	17	Nuc4wwtd	37214
69	1	63	71	-1	274	356	16.0	15	Nuc1weudb	23147
70	1	75	84	-1	355	273	16.0	15	Nuc2tdwettwt	33332
71	1	68	66	-1	356	258	16.0	15	Nuc2tdwetbud	44285
72	1	85	85	-1	362	226	16.0	13	Nuc3tbdttu	26384
73	1	76	75	-1	212	299	17.0	15	Nuc2buwdud	46025
74	1	77	67	-1	220	275	17.0	15	Nuc2buwduu	46422
75	1	78	76	-1	247	235	17.0	15	Nuc2bduudu	39471
76	1	79	77	-1	270	219	17.0	15	Nuc2bueuuw	42619
77	1	81	78	-1	290	344	17.0	15	Nuc2tuwdbw	46319
78	1	80	72	-1	295	239	17.0	15	Nuc4eweuud	21197
79	1	82	73	-1	301	201	17.0	15	Nuc3ttbddu	47884
80	1	71	79	-1	305	340	17.0	13	Nuc2tuwdbe	34467
81	1	72	80	-1	308	189	17.0	15	Nuc3ttbuww	42285
82	1	73	81	-1	325	191	17.0	13	Nuc3ttbuwew	35154
83	1	83	82	-1	336	227	17.0	15	Nuc3tbuutd	52516
84	1	84	83	-1	351	212	17.0	15	Nuc3tbuutu	46399
85	1	86	87	-1	237	248	18.0	15	Nuc2bduudd	39898
86	1	87	88	-1	257	360	18.0	15	Nuc1wwudb	34685
87	1	94	99	-1	304	320	18.0	15	Nuc2tdwweww	36328
88	1	95	101	-1	308	296	18.0	15	Nuc4eedwd	22196
89	1	89	91	-1	325	313	18.0	15	Nuc2tdwwewe	36772
90	1	90	92	-1	327	271	18.0	15	Nuc4eeded	23617
91	1	96	103	-1	329	248	18.0	15	Nuc4eedeu	21805
92	1	91	93	-1	341	289	18.0	15	Nuc2tdwettwb	41558
93	1	98	105	-1	211	314	19.0	15	Nuc2buwddu	44173
94	1	92	86	-1	229	337	19.0	15	Nuc1wwdbt	31963
95	1	88	95	-1	267	253	19.0	15	Nuc4ewwud	25113
96	1	93	97	-1	279	205	19.0	13	Nuc2bueuue	33414
97	1	104	90	-1	285	288	19.0	15	Nuc1ede	21611
98	1	108	100	-1	309	248	19.0	13	Nuc4eeuudb	17592
99	1	97	104	-1	341	190	19.0	13	Nuc3ttbuwee	28317
100	1	116	106	-1	250	279	20.0	15	Nuc4ewwdd	25003
101	1	115	107	-1	250	346	20.0	15	Nuc1wwdbb	33555
102	1	99	108	-1	252	227	20.0	15	Nuc2bduuud	40248
103	1	100	94	-1	260	301	20.0	15	Nuc1edw	20083
104	1	102	96	-1	282	231	20.0	13	Nuc4ewwuu	15030
105	1	105	98	-1	291	256	20.0	15	Nuc4eweudt	25989
106	1	106	109	-1	301	217	20.0	13	Nuc4eweuuu	15971
107	1	107	110	-1	306	282	20.0	17	Nuc4eedwu	32442
108	1	109	111	-1	317	231	20.0	13	Nuc4eeuudt	19614
109	1	110	102	-1	323	210	20.0	13	Nuc4eeuuub	20099
110	1	113	113	-1	223	283	21.0	15	Nuc2bddwdu	36982
111	1	114	114	-1	231	260	21.0	15	Nuc2bddwuu	39420
112	1	117	122	-1	249	317	21.0	17	Nuc1euwt	29230
113	1	119	115	-1	266	269	21.0	15	Nuc4ewwdu	25700
114	1	101	89	-1	275	320	21.0	17	Nuc1euet	24021
115	1	103	116	-1	284	349	21.0	15	Nuc1wedwt	33399
116	1	120	117	-1	296	198	21.0	15	Nuc3ttbduw	56382
117	1	129	127	-1	311	262	21.0	15	Nuc4eeuduu	24680
118	1	121	118	-1	318	192	21.0	15	Nuc3ttbdue	51950
119	1	122	132	-1	344	239	21.0	15	Nuc3tbdtbu	44637
120	1	111	119	-1	361	217	21.0	15	Nuc3tbuubb	51400
121	1	112	112	-1	362	241	21.0	15	Nuc3tbdttd	43727
122	1	1	120	-1	220	331	22.0	15	Nuc2buwddd	35940
123	1	124	121	-1	229	302	22.0	13	Nuc2bddwdd	24501
124	1	118	123	-1	255	244	22.0	15	Nuc3buwddd	48329
125	1	125	137	-1	260	353	22.0	15	Nuc1wedwb	37692
126	1	126	124	-1	271	212	22.0	15	Nuc2bduuuu	38451
127	1	127	138	-1	289	304	22.0	15	Nuc1eueb	21103
128	1	128	126	-1	303	339	22.0	15	Nuc2tdwwwew	42923
129	1	130	128	-1	318	319	22.0	15	Nuc2tdwwwee	45673
130	1	131	129	-1	328	306	22.0	15	Nuc2tdwweed	36927
131	1	132	130	-1	336	195	22.0	15	Nuc3buetbt	46960
132	1	133	131	-1	336	293	22.0	15	Nuc2tdwweeu	42847
133	1	123	133	-1	350	275	22.0	15	Nuc2tdwetted	41695
134	1	140	134	-1	350	202	22.0	15	Nuc3tbuubt	54835
135	1	134	135	-1	360	255	22.0	15	Nuc2tdwetteu	43011
136	1	136	146	-1	269	228	23.0	13	Nuc3buwddu	28508
137	1	137	125	-1	280	282	23.0	15	Nuc4eweudbd	21422
138	1	138	140	-1	303	279	23.0	15	Nuc4eeudud	24368
139	1	139	148	-1	337	255	23.0	15	Nuc3tbdtbd	40096
140	1	135	141	-1	213	295	24.0	15	Nuc2bddewu	43701
141	1	141	142	-1	216	317	24.0	15	Nuc2bddewd	35153
142	1	142	136	-1	226	277	24.0	15	Nuc2bddwud	33263
143	1	143	143	-1	243	257	24.0	15	Nuc2bdudud	41333
144	1	145	144	-1	249	296	24.0	15	Nuc1euwb	18772
145	1	144	145	-1	248	334	24.0	13	Nuc1wwdtt	17837
146	1	146	147	-1	286	324	24.0	15	Nuc1wedet	26128
147	1	148	139	-1	298	243	24.0	15	Nuc3buebdd	35742
148	1	149	158	-1	333	275	24.0	15	Nuc2tdwebed	35470
149	1	144	170	-1	247	325	25.0	13	Nuc1wwdtb	18681
150	1	151	150	-1	249	243	25.0	15	Nuc2bduduu	41048
151	1	152	162	-1	272	342	25.0	15	Nuc1wedeb	25476
152	1	147	151	-1	291	260	25.0	11	Nuc4eweudbu	9362
153	1	153	164	-1	292	207	25.0	15	Nuc3buettw	47836
154	1	155	153	-1	306	318	25.0	15	Nuc2tdwwwwe	35943
155	1	154	154	-1	309	202	25.0	15	Nuc3buette	49736
156	1	162	166	-1	321	284	25.0	15	Nuc2tdwebwe	34628
157	1	163	156	-1	325	203	25.0	13	Nuc3buetbb	30841
158	1	150	149	-1	351	221	25.0	15	Nuc3tbuduu	45665
159	1	168	159	-1	251	268	26.0	17	Nuc2bduddu	38752
160	1	169	160	-1	266	244	26.0	15	Nuc3buwdud	32777
161	1	156	171	-1	271	264	26.0	15	Nuc3buwudd	31115
162	1	158	152	-1	292	287	26.0	15	Nuc4eeudd	26095
163	1	160	165	-1	309	299	26.0	15	Nuc2tdwebww	32410
164	1	159	155	-1	311	233	26.0	13	Nuc3buebdu	23194
165	1	174	174	-1	314	254	26.0	15	Nuc3tbuddd	32750
166	1	161	157	-1	324	224	26.0	13	Nuc3buebub	21744
167	1	165	168	-1	230	296	27.0	13	Nuc2bddeeu	19035
168	1	166	167	-1	230	316	27.0	15	Nuc2bddeed	26502
169	1	167	169	-1	244	284	27.0	15	Nuc2bduddd	23751
170	1	170	161	-1	269	288	27.0	17	Nuc4ewedd	27923
171	1	157	163	-1	280	222	27.0	15	Nuc3buwduu	33335
172	1	171	172	-1	284	244	27.0	13	Nuc3buwudu	21711
173	1	173	173	-1	293	230	27.0	13	Nuc3buwuud	22973
174	1	175	175	-1	330	243	27.0	15	Nuc3tbuddu	37318
175	1	164	176	-1	336	213	27.0	13	Nuc3buebut	27912
176	1	176	180	-1	344	233	27.0	15	Nuc3tbudud	41209
177	1	177	177	-1	344	262	27.0	15	Nuc2tdwebeu	34422
178	1	172	178	-1	290	314	28.0	15	Nuc2tdwwwww	24496
179	1	178	179	-1	310	213	28.0	15	Nuc3buwuuu	36113
