# Supplementary material for: A hybrid blob-slice model for accurate and efficient detection of fluorescence labeled nuclei in 3D
Source: BMC Bioinformatics. 2010 Nov 29;11:580. doi: 10.1186/1471-2105-11-580 (PMC3008706; doi:10.1186/1471-2105-11-580)
Supplement: Additional file 3 — Additional Data and Ground Truth. Computed nuclear positions and corrected ground truths for all example data contributing to Figure 4. Zip file contains data in Acetree format comma separated value text files. An explanation of the Acetree file format is included in readme.txt. [file 1471-2105-11-580-S3.ZIP › Data_And_Ground_Truth/celegans/unedited_stats/t176-nuclei]

1	1	1	4	-1	249	301	7.0	17	Nuc1wwuuu	43821
2	1	2	14	-1	264	277	7.0	15	Nuc3bdwdub	34374
3	1	3	5	-1	273	263	7.0	15	Nuc3bdwdut	36255
4	1	4	6	-1	276	235	7.0	15	Nuc3bdebdu	33440
5	1	7	7	-1	293	276	7.0	15	Nuc3bdwuud	31885
6	1	6	8	-1	294	255	7.0	15	Nuc3bdwuuu	34494
7	1	8	9	-1	301	217	7.0	15	Nuc3bdetbt	33415
8	1	10	10	-1	311	204	7.0	15	Nuc3bdetbb	31976
9	1	9	11	-1	311	233	7.0	15	Nuc3bdettu	35915
10	1	13	17	-1	312	296	7.0	15	Nuc2tuwuew	36404
11	1	11	12	-1	334	246	7.0	15	Nuc2tueuwt	40085
12	1	12	13	-1	248	263	8.0	15	Nuc2buwuub	33284
13	1	5	16	-1	276	321	8.0	15	Nuc1weuuu	24544
14	1	20	24	-1	285	227	8.0	15	Nuc3bdebud	29668
15	1	14	18	-1	320	267	8.0	15	Nuc2tueuwb	39743
16	1	15	29	-1	327	283	8.0	15	Nuc2tuwuee	38979
17	1	16	19	-1	339	267	8.0	15	Nuc2tueded	40214
18	1	17	20	-1	348	235	8.0	15	Nuc2tueued	36104
19	1	27	21	-1	246	331	9.0	15	Nuc1wwuud	37700
20	1	18	22	-1	250	286	9.0	15	Nuc3bdwddu	33077
21	1	19	15	-1	269	249	9.0	15	Nuc3bdebdd	35209
22	1	21	26	-1	296	290	9.0	15	Nuc3bdwudt	36180
23	1	22	27	-1	304	313	9.0	15	Nuc2tuwuwe	45554
24	1	23	28	-1	308	252	9.0	15	Nuc3bdettd	37894
25	1	24	30	-1	330	222	9.0	15	Nuc3tttudu	34591
26	1	25	31	-1	354	247	9.0	15	Nuc2tuedeu	42995
27	1	26	32	-1	233	276	10.0	15	Nuc2buwuut	38467
28	1	28	23	-1	258	233	10.0	15	Nuc2buedbt	38113
29	1	30	33	-1	287	208	10.0	15	Nuc3bdebuu	34164
30	1	29	25	-1	286	307	10.0	15	Nuc3bdwudb	36180
31	1	31	34	-1	327	196	10.0	15	Nuc3tttuub	35035
32	0	38	0	-1	350	193	10.0	13	nill	3749
33	1	32	35	-1	243	313	11.0	15	Nuc3bdwddd	35969
34	1	33	36	-1	247	246	11.0	15	Nuc2buedbb	42014
35	1	34	37	-1	256	353	11.0	15	Nuc1weudt	28584
36	1	35	38	-1	263	340	11.0	15	Nuc1weuud	29623
37	1	36	39	-1	301	223	11.0	15	Nuc3tttddu	36781
38	1	37	40	-1	330	239	11.0	15	Nuc3tttudd	34348
39	1	38	41	-1	333	207	11.0	15	Nuc3tttuut	37613
40	1	45	42	-1	340	282	11.0	15	Nuc2tuedwu	46521
41	1	39	43	-1	347	223	11.0	15	Nuc2tueueu	40305
42	1	40	44	-1	225	292	12.0	15	Nuc2buwudu	33985
43	1	46	50	-1	236	343	12.0	15	Nuc1wwudt	35065
44	1	42	45	-1	287	241	12.0	15	Nuc3tttddd	38512
45	1	43	46	-1	291	337	12.0	15	Nuc2tuwuww	46922
46	1	44	47	-1	314	195	12.0	15	Nuc3tttduu	36777
47	1	41	51	-1	272	216	13.0	15	Nuc2bueudu	41509
48	1	47	52	-1	311	212	13.0	13	Nuc3tttdud	23794
49	1	48	53	-1	318	311	13.0	15	Nuc2tuwdte	43779
50	1	49	48	-1	328	295	13.0	17	Nuc2tuedwd	65532
51	1	50	54	-1	336	268	13.0	15	Nuc2tdwetbdd	40061
52	1	51	49	-1	344	249	13.0	15	Nuc2tdwetbdu	41929
53	1	53	56	-1	253	251	14.0	15	Nuc2buedtu	45802
54	1	54	57	-1	260	231	14.0	15	Nuc2bueudd	38470
55	1	55	58	-1	280	302	14.0	17	Nuc4wwtu	40048
56	1	61	59	-1	279	258	14.0	17	Nuc4wewu	40294
57	1	56	60	-1	309	330	14.0	15	Nuc2tuwdtw	48758
58	1	57	67	-1	357	239	14.0	13	Nuc2tdwetbuu	31793
59	1	58	62	-1	217	317	15.0	15	Nuc2buwudd	42852
60	1	52	55	-1	236	264	15.0	15	Nuc2buedtd	42577
61	1	60	64	-1	262	276	15.0	15	Nuc4wewd	30331
62	1	62	73	-1	293	208	15.0	15	Nuc3ttbddd	42394
63	1	63	65	-1	299	281	15.0	17	Nuc4weed	38807
64	1	64	66	-1	312	237	15.0	13	Nuc4eeuuut	15497
65	1	65	61	-1	314	257	15.0	17	Nuc4weeu	35129
66	1	71	76	-1	356	257	15.0	15	Nuc2tdwetbud	41876
67	1	74	68	-1	219	275	16.0	15	Nuc2buwduu	46770
68	1	59	69	-1	239	321	16.0	15	Nuc4wwbd	26980
69	1	67	63	-1	245	290	16.0	17	Nuc4wwbu	31866
70	1	68	71	-1	262	328	16.0	17	Nuc4wwtd	38190
71	1	69	80	-1	273	356	16.0	13	Nuc1weudb	17645
72	1	78	72	-1	295	240	16.0	15	Nuc4eweuud	20618
73	1	79	74	-1	300	199	16.0	15	Nuc3ttbddu	44822
74	1	66	75	-1	335	203	16.0	15	Nuc3ttbuet	39876
75	1	73	78	-1	213	299	17.0	15	Nuc2buwdud	44340
76	1	75	70	-1	247	233	17.0	15	Nuc2bduudu	39655
77	1	76	79	-1	270	216	17.0	15	Nuc2bueuuw	43709
78	1	77	81	-1	289	344	17.0	13	Nuc2tuwdbw	36690
79	1	80	82	-1	303	341	17.0	15	Nuc2tuwdbe	48528
80	1	81	83	-1	309	188	17.0	15	Nuc3ttbuww	41905
81	1	82	84	-1	325	192	17.0	15	Nuc3ttbuwew	39915
82	1	83	94	-1	338	228	17.0	15	Nuc3tbuutd	47216
83	1	84	85	-1	352	212	17.0	15	Nuc3tbuutu	48363
84	1	70	86	-1	355	272	17.0	13	Nuc2tdwettwt	25565
85	1	72	77	-1	362	228	17.0	13	Nuc3tbdttu	25165
86	1	94	87	-1	229	336	18.0	15	Nuc1wwdbt	31598
87	1	85	88	-1	238	249	18.0	15	Nuc2bduudd	38292
88	1	86	89	-1	256	361	18.0	15	Nuc1wwudb	38716
89	1	114	91	-1	279	318	18.0	17	Nuc1euet	22149
90	1	97	99	-1	285	289	18.0	15	Nuc1ede	20052
91	1	89	92	-1	325	314	18.0	15	Nuc2tdwwewe	38781
92	1	90	105	-1	326	270	18.0	15	Nuc4eeded	24663
93	1	92	95	-1	343	288	18.0	15	Nuc2tdwettwb	38021
94	1	103	115	-1	260	301	19.0	15	Nuc1edw	17731
95	1	95	90	-1	266	253	19.0	13	Nuc4ewwud	17370
96	1	104	97	-1	278	230	19.0	15	Nuc4ewwuu	21775
97	1	96	98	-1	280	206	19.0	13	Nuc2bueuue	31218
98	1	105	100	-1	290	254	19.0	15	Nuc4eweudt	25628
99	1	87	102	-1	304	320	19.0	15	Nuc2tdwweww	33864
100	1	98	1	-1	309	251	19.0	13	Nuc4eeuudb	17955
101	1	88	103	-1	309	295	19.0	17	Nuc4eedwd	30276
102	1	109	104	-1	323	211	19.0	13	Nuc4eeuuub	19016
103	1	91	93	-1	329	248	19.0	15	Nuc4eedeu	23385
104	1	99	106	-1	342	190	19.0	13	Nuc3ttbuwee	26328
105	1	93	96	-1	211	314	20.0	15	Nuc2buwddu	46536
106	1	100	107	-1	249	277	20.0	15	Nuc4ewwdd	26247
107	1	101	108	-1	251	348	20.0	15	Nuc1wwdbb	34599
108	1	102	109	-1	254	225	20.0	15	Nuc2bduuud	39907
109	1	106	101	-1	300	218	20.0	13	Nuc4eweuuu	15533
110	1	107	110	-1	308	281	20.0	17	Nuc4eedwu	32280
111	1	108	111	-1	317	230	20.0	13	Nuc4eeuudt	18894
112	1	121	120	-1	363	242	20.0	13	Nuc3tbdttd	31818
113	1	110	112	-1	223	283	21.0	15	Nuc2bddwdu	39398
114	1	111	113	-1	230	258	21.0	13	Nuc2bddwuu	32598
115	1	113	116	-1	268	268	21.0	15	Nuc4ewwdu	26747
116	1	115	125	-1	283	349	21.0	15	Nuc1wedwt	33277
117	1	116	117	-1	295	198	21.0	15	Nuc3ttbduw	56417
118	1	118	118	-1	314	191	21.0	15	Nuc3ttbdue	54074
119	1	120	119	-1	361	216	21.0	15	Nuc3tbuubb	52703
120	1	122	121	-1	222	329	22.0	15	Nuc2buwddd	35915
121	1	123	122	-1	228	302	22.0	13	Nuc2bddwdd	22875
122	1	112	123	-1	248	315	22.0	17	Nuc1euwt	29891
123	1	124	114	-1	255	243	22.0	15	Nuc3buwddd	48842
124	1	126	124	-1	274	212	22.0	19	Nuc2bduuuu	77317
125	1	137	135	-1	281	280	22.0	13	Nuc4eweudbd	14925
126	1	128	126	-1	302	340	22.0	15	Nuc2tdwwwew	44870
127	1	117	180	-1	311	262	22.0	15	Nuc4eeuduu	25130
128	1	129	127	-1	318	320	22.0	15	Nuc2tdwwwee	45093
129	1	130	128	-1	329	306	22.0	15	Nuc2tdwweed	36903
130	1	131	129	-1	335	195	22.0	15	Nuc3buetbt	46209
131	1	132	130	-1	335	293	22.0	15	Nuc2tdwweeu	41777
132	1	119	131	-1	346	238	22.0	15	Nuc3tbdtbu	47362
133	1	133	133	-1	348	277	22.0	15	Nuc2tdwetted	42704
134	1	134	132	-1	348	202	22.0	15	Nuc3tbuubt	50131
135	1	135	138	-1	359	255	22.0	17	Nuc2tdwetteu	61054
136	1	142	141	-1	225	277	23.0	17	Nuc2bddwud	50596
137	1	125	134	-1	260	356	23.0	15	Nuc1wedwb	38038
138	1	127	136	-1	289	305	23.0	15	Nuc1eueb	20373
139	1	147	147	-1	298	242	23.0	15	Nuc3buebdd	34788
140	1	138	137	-1	302	278	23.0	15	Nuc4eeudud	25919
141	1	140	139	-1	214	295	24.0	15	Nuc2bddewu	44429
142	1	141	140	-1	215	317	24.0	15	Nuc2bddewd	39811
143	1	143	142	-1	240	255	24.0	15	Nuc2bdudud	46127
144	1	144	3	-1	249	293	24.0	17	Nuc1euwb	24916
145	1	145	143	-1	248	339	24.0	13	Nuc1wwdtt	20997
146	1	136	144	-1	267	229	24.0	13	Nuc3buwddu	28939
147	1	146	145	-1	287	326	24.0	15	Nuc1wedet	24535
148	1	139	149	-1	338	253	24.0	15	Nuc3tbdtbd	39594
149	1	158	160	-1	352	220	24.0	15	Nuc3tbuduu	48471
150	1	150	150	-1	252	244	25.0	13	Nuc2bduduu	30617
151	1	152	146	-1	291	259	25.0	13	Nuc4eweudbu	14011
152	1	162	164	-1	293	287	25.0	15	Nuc4eeudd	27701
153	1	154	155	-1	306	318	25.0	15	Nuc2tdwwwwe	35604
154	1	155	156	-1	309	202	25.0	17	Nuc3buette	63924
155	1	164	148	-1	312	234	25.0	15	Nuc3buebdu	31750
156	1	157	158	-1	324	202	25.0	15	Nuc3buetbb	43903
157	1	166	157	-1	324	222	25.0	13	Nuc3buebub	24352
158	1	148	159	-1	333	275	25.0	15	Nuc2tdwebed	33387
159	1	159	161	-1	250	269	26.0	15	Nuc2bduddu	28577
160	1	160	151	-1	268	242	26.0	15	Nuc3buwdud	33323
161	1	170	152	-1	270	288	26.0	15	Nuc4ewedd	21758
162	1	151	153	-1	270	342	26.0	15	Nuc1wedeb	25079
163	1	171	163	-1	281	223	26.0	13	Nuc3buwduu	22997
164	1	153	154	-1	293	207	26.0	15	Nuc3buettw	45281
165	1	163	170	-1	307	299	26.0	15	Nuc2tdwebww	31962
166	1	156	165	-1	322	287	26.0	15	Nuc2tdwebwe	34329
167	1	168	167	-1	227	314	27.0	15	Nuc2bddeed	29272
168	1	167	166	-1	229	294	27.0	13	Nuc2bddeeu	19765
169	1	169	168	-1	245	285	27.0	15	Nuc2bduddd	24554
170	1	149	2	-1	246	320	27.0	13	Nuc1wwdtb	16086
171	1	161	162	-1	271	262	27.0	15	Nuc3buwudd	29796
172	1	172	169	-1	286	245	27.0	13	Nuc3buwudu	21997
173	1	173	177	-1	296	230	27.0	13	Nuc3buwuud	22222
174	1	165	171	-1	316	252	27.0	15	Nuc3tbuddd	32549
175	1	174	172	-1	332	243	27.0	15	Nuc3tbuddu	38229
176	1	175	173	-1	336	212	27.0	13	Nuc3buebut	28139
177	1	177	175	-1	345	261	27.0	15	Nuc2tdwebeu	36905
178	1	178	176	-1	290	318	28.0	15	Nuc2tdwwwww	26481
179	1	179	178	-1	311	212	28.0	13	Nuc3buwuuu	27462
180	1	176	174	-1	344	231	28.0	15	Nuc3tbudud	39087
