# Supplementary material for: A hybrid blob-slice model for accurate and efficient detection of fluorescence labeled nuclei in 3D
Source: BMC Bioinformatics. 2010 Nov 29;11:580. doi: 10.1186/1471-2105-11-580 (PMC3008706; doi:10.1186/1471-2105-11-580)
Supplement: Additional file 3 — Additional Data and Ground Truth. Computed nuclear positions and corrected ground truths for all example data contributing to Figure 4. Zip file contains data in Acetree format comma separated value text files. An explanation of the Acetree file format is included in readme.txt. [file 1471-2105-11-580-S3.ZIP › Data_And_Ground_Truth/celegans/unedited_stats/t177-nuclei]

1	1	100	88	-1	311	256	20.0	15	Nuc4eeuudb	23684
2	1	170	172	-1	248	317	26.0	13	Nuc1wwdtb	16062
3	1	144	135	-1	248	293	24.0	17	Nuc1euwb	25514
4	1	1	1	-1	250	303	7.0	17	Nuc1wwuuu	44480
5	1	3	3	-1	276	264	7.0	15	Nuc3bdwdut	33661
6	1	4	13	-1	278	235	7.0	15	Nuc3bdebdu	30868
7	1	5	4	-1	295	277	7.0	15	Nuc3bdwuud	31461
8	1	6	5	-1	296	256	7.0	15	Nuc3bdwuuu	34724
9	1	7	6	-1	300	216	7.0	15	Nuc3bdetbt	37143
10	1	8	8	-1	311	204	7.0	15	Nuc3bdetbb	30567
11	1	9	7	-1	311	232	7.0	15	Nuc3bdettu	37513
12	1	11	9	-1	334	247	7.0	15	Nuc2tueuwt	38844
13	1	12	10	-1	249	263	8.0	15	Nuc2buwuub	37692
14	1	2	2	-1	265	278	8.0	15	Nuc3bdwdub	31980
15	1	21	11	-1	269	250	8.0	15	Nuc3bdebdd	34167
16	1	13	12	-1	276	322	8.0	17	Nuc1weuuu	33430
17	1	10	15	-1	311	295	8.0	15	Nuc2tuwuew	40087
18	1	15	16	-1	320	268	8.0	15	Nuc2tueuwb	42174
19	1	17	17	-1	339	267	8.0	15	Nuc2tueded	41630
20	1	18	18	-1	347	234	8.0	13	Nuc2tueued	28930
21	1	19	19	-1	248	329	9.0	15	Nuc1wwuud	37487
22	1	20	20	-1	251	286	9.0	15	Nuc3bdwddu	32532
23	1	28	31	-1	259	235	9.0	15	Nuc2buedbt	36023
24	1	14	14	-1	287	226	9.0	15	Nuc3bdebud	33545
25	1	30	22	-1	287	308	9.0	15	Nuc3bdwudb	33278
26	1	22	23	-1	296	289	9.0	17	Nuc3bdwudt	43762
27	1	23	24	-1	303	313	9.0	15	Nuc2tuwuwe	43417
28	1	24	25	-1	311	252	9.0	15	Nuc3bdettd	36872
29	1	16	26	-1	326	285	9.0	13	Nuc2tuwuee	30770
30	1	25	28	-1	330	221	9.0	15	Nuc3tttudu	32420
31	1	26	29	-1	354	246	9.0	15	Nuc2tuedeu	43130
32	1	27	30	-1	233	276	10.0	15	Nuc2buwuut	38710
33	1	29	21	-1	287	207	10.0	15	Nuc3bdebuu	36080
34	1	31	27	-1	329	197	10.0	15	Nuc3tttuub	35851
35	1	33	33	-1	242	313	11.0	15	Nuc3bdwddd	36593
36	1	34	34	-1	247	246	11.0	15	Nuc2buedbb	40781
37	1	35	41	-1	257	353	11.0	15	Nuc1weudt	28902
38	1	36	35	-1	265	342	11.0	15	Nuc1weuud	29338
39	1	37	37	-1	302	221	11.0	15	Nuc3tttddu	35704
40	1	38	32	-1	331	242	11.0	15	Nuc3tttudd	35076
41	1	39	38	-1	335	207	11.0	15	Nuc3tttuut	38221
42	1	40	45	-1	340	283	11.0	15	Nuc2tuedwu	46711
43	1	41	39	-1	347	223	11.0	15	Nuc2tueueu	41602
44	1	42	40	-1	225	292	12.0	15	Nuc2buwudu	34512
45	1	44	36	-1	290	241	12.0	15	Nuc3tttddd	37180
46	1	45	42	-1	291	338	12.0	15	Nuc2tuwuww	47887
47	1	46	49	-1	317	196	12.0	13	Nuc3tttduu	26904
48	1	50	44	-1	327	297	12.0	15	Nuc2tuedwd	45307
49	1	52	46	-1	346	250	12.0	15	Nuc2tdwetbdu	41203
50	1	43	47	-1	237	343	13.0	15	Nuc1wwudt	35759
51	1	47	55	-1	275	218	13.0	15	Nuc2bueudu	39638
52	1	48	43	-1	312	211	13.0	13	Nuc3tttdud	25857
53	1	49	48	-1	317	313	13.0	15	Nuc2tuwdte	45287
54	1	51	50	-1	338	269	13.0	15	Nuc2tdwetbdd	40665
55	1	60	51	-1	238	264	14.0	15	Nuc2buedtd	43037
56	1	53	53	-1	254	253	14.0	15	Nuc2buedtu	43675
57	1	54	54	-1	260	232	14.0	15	Nuc2bueudd	38950
58	1	55	56	-1	279	301	14.0	17	Nuc4wwtu	37528
59	1	56	57	-1	281	258	14.0	17	Nuc4wewu	40051
60	1	57	58	-1	308	331	14.0	15	Nuc2tuwdtw	46241
61	1	65	60	-1	313	257	14.0	17	Nuc4weeu	39293
62	1	59	61	-1	217	319	15.0	15	Nuc2buwudd	43682
63	1	69	52	-1	245	289	15.0	17	Nuc4wwbu	33353
64	1	61	63	-1	263	275	15.0	17	Nuc4wewd	41079
65	1	63	65	-1	298	281	15.0	17	Nuc4weed	39401
66	1	64	59	-1	313	236	15.0	13	Nuc4eeuuut	15140
67	1	58	66	-1	355	242	15.0	15	Nuc2tdwetbuu	44933
68	1	67	67	-1	220	275	16.0	15	Nuc2buwduu	47046
69	1	68	68	-1	239	321	16.0	17	Nuc4wwbd	36236
70	1	76	75	-1	248	233	16.0	15	Nuc2bduudu	38366
71	1	70	62	-1	261	327	16.0	17	Nuc4wwtd	38846
72	1	72	69	-1	293	238	16.0	15	Nuc4eweuud	22281
73	1	62	70	-1	297	208	16.0	15	Nuc3ttbddd	41550
74	1	73	64	-1	301	196	16.0	15	Nuc3ttbddu	42588
75	1	74	71	-1	338	204	16.0	15	Nuc3ttbuet	38747
76	1	66	72	-1	356	258	16.0	15	Nuc2tdwetbud	45445
77	1	85	73	-1	362	229	16.0	13	Nuc3tbdttu	25842
78	1	75	74	-1	212	299	17.0	15	Nuc2buwdud	44918
79	1	77	76	-1	268	215	17.0	15	Nuc2bueuuw	45793
80	1	71	85	-1	273	357	17.0	13	Nuc1weudb	17883
81	1	78	87	-1	287	348	17.0	13	Nuc2tuwdbw	35479
82	1	79	77	-1	302	341	17.0	15	Nuc2tuwdbe	50639
83	1	80	78	-1	312	187	17.0	15	Nuc3ttbuww	41794
84	1	81	79	-1	327	191	17.0	15	Nuc3ttbuwew	41498
85	1	83	81	-1	354	213	17.0	15	Nuc3tbuutu	46178
86	1	84	82	-1	354	272	17.0	15	Nuc2tdwettwt	37385
87	1	86	92	-1	232	336	18.0	15	Nuc1wwdbt	31600
88	1	87	83	-1	240	249	18.0	15	Nuc2bduudd	38852
89	1	88	95	-1	256	360	18.0	15	Nuc1wwudb	37626
90	1	95	84	-1	266	252	18.0	15	Nuc4ewwud	26686
91	1	89	86	-1	279	319	18.0	15	Nuc1euet	17297
92	1	91	89	-1	325	314	18.0	15	Nuc2tdwwewe	40314
93	1	103	106	-1	330	249	18.0	15	Nuc4eedeu	22526
94	1	82	90	-1	339	227	18.0	15	Nuc3tbuutd	50153
95	1	93	80	-1	342	288	18.0	15	Nuc2tdwettwb	40894
96	1	105	107	-1	211	313	19.0	15	Nuc2buwddu	47832
97	1	96	98	-1	278	231	19.0	15	Nuc4ewwuu	22148
98	1	97	97	-1	279	206	19.0	13	Nuc2bueuue	31245
99	1	90	99	-1	284	290	19.0	15	Nuc1ede	21034
100	1	98	100	-1	290	253	19.0	15	Nuc4eweudt	26998
101	1	109	108	-1	300	217	19.0	15	Nuc4eweuuu	23452
102	1	99	101	-1	303	320	19.0	15	Nuc2tdwweww	35887
103	1	101	102	-1	310	296	19.0	15	Nuc4eedwd	23407
104	1	102	104	-1	324	211	19.0	13	Nuc4eeuuub	19778
105	1	92	105	-1	326	272	19.0	13	Nuc4eeded	18745
106	1	104	91	-1	343	191	19.0	13	Nuc3ttbuwee	27215
107	1	106	93	-1	248	275	20.0	15	Nuc4ewwdd	26216
108	1	107	94	-1	250	347	20.0	15	Nuc1wwdbb	35796
109	1	108	112	-1	253	226	20.0	15	Nuc2bduuud	40438
110	1	110	114	-1	308	282	20.0	15	Nuc4eedwu	24836
111	1	111	103	-1	317	231	20.0	13	Nuc4eeuudt	18409
112	1	113	110	-1	222	282	21.0	15	Nuc2bddwdu	38566
113	1	114	111	-1	231	258	21.0	13	Nuc2bddwuu	29888
114	1	123	120	-1	254	243	21.0	15	Nuc3buwddd	46866
115	1	94	96	-1	263	302	21.0	15	Nuc1edw	17654
116	1	115	121	-1	267	270	21.0	15	Nuc4ewwdu	24398
117	1	117	113	-1	296	198	21.0	15	Nuc3ttbduw	56252
118	1	118	115	-1	314	191	21.0	15	Nuc3ttbdue	53703
119	1	119	133	-1	362	219	21.0	15	Nuc3tbuubb	50375
120	1	112	109	-1	363	242	21.0	15	Nuc3tbdttd	38827
121	1	120	117	-1	222	328	22.0	15	Nuc2buwddd	35422
122	1	121	118	-1	228	302	22.0	13	Nuc2bddwdd	22886
123	1	122	119	-1	247	313	22.0	15	Nuc1euwt	22441
124	1	124	137	-1	272	213	22.0	17	Nuc2bduuuu	50715
125	1	116	123	-1	282	349	22.0	15	Nuc1wedwt	32228
126	1	126	126	-1	301	342	22.0	15	Nuc2tdwwwew	44743
127	1	128	128	-1	317	321	22.0	15	Nuc2tdwwwee	45418
128	1	129	129	-1	327	306	22.0	15	Nuc2tdwweed	39658
129	1	130	131	-1	335	193	22.0	15	Nuc3buetbt	46689
130	1	131	130	-1	335	293	22.0	15	Nuc2tdwweeu	42891
131	1	132	116	-1	346	240	22.0	15	Nuc3tbdtbu	45292
132	1	134	140	-1	349	202	22.0	15	Nuc3tbuubt	47744
133	1	133	132	-1	349	276	22.0	15	Nuc2tdwetted	44636
134	1	137	136	-1	260	354	23.0	15	Nuc1wedwb	37624
135	1	125	122	-1	280	278	23.0	13	Nuc4eweudbd	15541
136	1	138	124	-1	289	305	23.0	15	Nuc1eueb	21033
137	1	140	125	-1	302	276	23.0	13	Nuc4eeudud	17923
138	1	135	141	-1	358	256	23.0	15	Nuc2tdwetteu	45541
139	1	141	142	-1	213	297	24.0	15	Nuc2bddewu	43771
140	1	142	143	-1	216	317	24.0	15	Nuc2bddewd	38253
141	1	136	134	-1	226	277	24.0	15	Nuc2bddwud	34307
142	1	143	144	-1	240	254	24.0	15	Nuc2bdudud	44622
143	1	145	145	-1	249	340	24.0	13	Nuc1wwdtt	20945
144	1	146	153	-1	269	228	24.0	13	Nuc3buwddu	27666
145	1	147	146	-1	287	325	24.0	13	Nuc1wedet	19090
146	1	151	147	-1	289	257	24.0	13	Nuc4eweudbu	15015
147	1	139	138	-1	297	241	24.0	15	Nuc3buebdd	37933
148	1	155	139	-1	311	233	24.0	13	Nuc3buebdu	24362
149	1	148	151	-1	336	253	24.0	15	Nuc3tbdtbd	38648
150	1	150	163	-1	254	245	25.0	13	Nuc2bduduu	29564
151	1	160	156	-1	270	244	25.0	13	Nuc3buwdud	24240
152	1	161	154	164	271	290	25.0	17	Nuc4ewedd	25900
153	1	162	155	-1	270	341	25.0	15	Nuc1wedeb	25112
154	1	164	157	-1	293	207	25.0	15	Nuc3buettw	46684
155	1	153	148	-1	305	320	25.0	15	Nuc2tdwwwwe	35530
156	1	154	159	-1	310	202	25.0	17	Nuc3buette	63730
157	1	157	160	-1	323	221	25.0	13	Nuc3buebub	25307
158	1	156	149	-1	325	203	25.0	15	Nuc3buetbb	45385
159	1	158	150	-1	333	276	25.0	15	Nuc2tdwebed	35640
160	1	149	152	-1	350	220	25.0	13	Nuc3tbuduu	34345
161	1	159	162	-1	251	269	26.0	15	Nuc2bduddu	30446
162	1	171	165	-1	271	261	26.0	15	Nuc3buwudd	30386
163	1	163	166	-1	281	222	26.0	13	Nuc3buwduu	24803
164	1	152	158	-1	295	286	26.0	13	Nuc4eeudd	20220
165	1	166	167	-1	320	285	26.0	15	Nuc2tdwebwe	37218
166	1	168	161	-1	229	293	27.0	15	Nuc2bddeeu	28631
167	1	167	170	-1	229	314	27.0	15	Nuc2bddeed	27537
168	1	169	171	-1	246	286	27.0	15	Nuc2bduddd	26280
169	1	172	173	-1	288	242	27.0	15	Nuc3buwudu	31028
170	1	165	175	-1	307	301	27.0	15	Nuc2tdwebww	29938
171	1	174	176	-1	316	252	27.0	15	Nuc3tbuddd	33512
172	1	175	177	-1	329	240	27.0	15	Nuc3tbuddu	35744
173	1	176	168	-1	335	211	27.0	13	Nuc3buebut	30200
174	1	180	169	-1	343	231	27.0	15	Nuc3tbudud	41927
175	1	177	178	-1	343	261	27.0	15	Nuc2tdwebeu	37428
176	1	178	179	-1	289	319	28.0	15	Nuc2tdwwwww	27557
177	1	173	174	-1	297	228	28.0	13	Nuc3buwuud	21991
178	1	179	180	-1	312	211	28.0	15	Nuc3buwuuu	38931
179	0	32	-1	-1	350	193	10.0	13	nill	3749
180	1	127	127	-1	311	262	22.0	15	Nuc4eeuduu	25130
