# Supplementary material for: A hybrid blob-slice model for accurate and efficient detection of fluorescence labeled nuclei in 3D
Source: BMC Bioinformatics. 2010 Nov 29;11:580. doi: 10.1186/1471-2105-11-580 (PMC3008706; doi:10.1186/1471-2105-11-580)
Supplement: Additional file 3 — Additional Data and Ground Truth. Computed nuclear positions and corrected ground truths for all example data contributing to Figure 4. Zip file contains data in Acetree format comma separated value text files. An explanation of the Acetree file format is included in readme.txt. [file 1471-2105-11-580-S3.ZIP › Data_And_Ground_Truth/celegans/unedited_stats/t178-nuclei]

1	1	4	1	-1	249	304	7.0	17	Nuc1wwuuu	42270
2	1	14	2	-1	265	278	7.0	15	Nuc3bdwdub	32750
3	1	5	3	-1	274	263	7.0	15	Nuc3bdwdut	35583
4	1	7	14	-1	295	276	7.0	15	Nuc3bdwuud	31251
5	1	8	4	-1	296	257	7.0	15	Nuc3bdwuuu	32394
6	1	9	5	-1	301	215	7.0	13	Nuc3bdetbt	26710
7	1	11	6	-1	310	232	7.0	15	Nuc3bdettu	36296
8	1	10	7	-1	312	204	7.0	15	Nuc3bdetbb	30669
9	1	12	8	-1	335	248	7.0	15	Nuc2tueuwt	41484
10	1	13	10	-1	248	263	8.0	15	Nuc2buwuub	36178
11	1	15	22	-1	268	250	8.0	15	Nuc3bdebdd	34206
12	1	16	11	-1	274	324	8.0	15	Nuc1weuuu	24553
13	1	6	12	-1	276	235	8.0	13	Nuc3bdebdu	24532
14	1	24	13	-1	287	226	8.0	15	Nuc3bdebud	31496
15	1	17	15	-1	311	296	8.0	15	Nuc2tuwuew	42512
16	1	18	16	-1	320	268	8.0	15	Nuc2tueuwb	41008
17	1	19	18	-1	337	268	8.0	15	Nuc2tueded	41178
18	1	20	9	-1	348	234	8.0	15	Nuc2tueued	37863
19	1	21	20	-1	246	333	9.0	17	Nuc1wwuud	46610
20	1	22	21	-1	249	286	9.0	15	Nuc3bdwddu	32848
21	1	33	23	-1	286	207	9.0	13	Nuc3bdebuu	25890
22	1	25	24	-1	286	309	9.0	15	Nuc3bdwudb	35614
23	1	26	25	-1	295	290	9.0	15	Nuc3bdwudt	36159
24	1	27	26	-1	302	313	9.0	15	Nuc2tuwuwe	41513
25	1	28	27	-1	311	252	9.0	15	Nuc3bdettd	33246
26	1	29	17	-1	326	286	9.0	13	Nuc2tuwuee	30451
27	1	34	32	-1	329	197	9.0	15	Nuc3tttuub	31782
28	1	30	33	-1	331	220	9.0	15	Nuc3tttudu	34443
29	1	31	19	-1	354	249	9.0	15	Nuc2tuedeu	40340
30	1	32	28	-1	233	275	10.0	15	Nuc2buwuut	40480
31	1	23	30	-1	259	231	10.0	15	Nuc2buedbt	38675
32	1	40	31	-1	330	241	10.0	15	Nuc3tttudd	32423
33	1	35	29	-1	243	314	11.0	15	Nuc3bdwddd	34796
34	1	36	34	-1	247	244	11.0	15	Nuc2buedbb	42660
35	1	38	35	-1	265	343	11.0	15	Nuc1weuud	29662
36	1	45	41	-1	290	241	11.0	15	Nuc3tttddd	34871
37	1	39	36	-1	300	220	11.0	15	Nuc3tttddu	35688
38	1	41	44	-1	336	208	11.0	15	Nuc3tttuut	37222
39	1	43	37	-1	348	223	11.0	15	Nuc2tueueu	42758
40	1	44	38	-1	223	294	12.0	15	Nuc2buwudu	38767
41	1	37	39	-1	258	356	12.0	15	Nuc1weudt	27953
42	1	46	40	-1	290	339	12.0	15	Nuc2tuwuww	45645
43	1	52	48	-1	311	210	12.0	13	Nuc3tttdud	23267
44	1	48	43	-1	328	298	12.0	17	Nuc2tuedwd	59411
45	1	42	45	-1	339	283	12.0	15	Nuc2tuedwu	48207
46	1	49	46	-1	346	250	12.0	15	Nuc2tdwetbdu	43912
47	1	50	51	-1	238	346	13.0	15	Nuc1wwudt	35163
48	1	53	59	-1	315	312	13.0	15	Nuc2tuwdte	45060
49	1	47	42	-1	319	196	13.0	13	Nuc3tttduu	26596
50	1	54	49	-1	339	269	13.0	15	Nuc2tdwetbdd	39387
51	1	55	50	-1	237	264	14.0	15	Nuc2buedtd	43785
52	1	63	52	-1	246	289	14.0	17	Nuc4wwbu	30719
53	1	56	47	-1	253	252	14.0	15	Nuc2buedtu	42798
54	1	57	53	-1	257	231	14.0	15	Nuc2bueudd	42488
55	1	51	55	-1	274	219	14.0	15	Nuc2bueudu	39657
56	1	58	56	-1	279	302	14.0	17	Nuc4wwtu	37640
57	1	59	57	-1	280	258	14.0	17	Nuc4wewu	39968
58	1	60	58	-1	307	330	14.0	15	Nuc2tuwdtw	47448
59	1	66	60	-1	313	235	14.0	13	Nuc4eeuuut	14857
60	1	61	67	-1	314	256	14.0	19	Nuc4weeu	57604
61	1	62	69	-1	217	318	15.0	15	Nuc2buwudd	41239
62	1	71	63	-1	261	327	15.0	17	Nuc4wwtd	38632
63	1	64	54	-1	263	276	15.0	17	Nuc4wewd	39431
64	1	74	64	-1	298	193	15.0	15	Nuc3ttbddu	43705
65	1	65	66	-1	299	280	15.0	17	Nuc4weed	38595
66	1	67	68	-1	354	241	15.0	15	Nuc2tdwetbuu	45227
67	1	68	61	-1	221	276	16.0	15	Nuc2buwduu	46312
68	1	69	62	-1	239	319	16.0	15	Nuc4wwbd	26657
69	1	72	70	-1	294	237	16.0	15	Nuc4eweuud	21379
70	1	73	65	-1	296	208	16.0	15	Nuc3ttbddd	42526
71	1	75	82	-1	337	204	16.0	15	Nuc3ttbuet	39590
72	1	76	72	-1	356	258	16.0	15	Nuc2tdwetbud	44894
73	1	77	73	-1	363	229	16.0	15	Nuc3tbdttu	36287
74	1	78	74	-1	214	299	17.0	15	Nuc2buwdud	44726
75	1	70	75	-1	248	234	17.0	15	Nuc2bduudu	40714
76	1	79	77	-1	267	214	17.0	15	Nuc2bueuuw	44699
77	1	82	71	-1	303	341	17.0	13	Nuc2tuwdbe	38184
78	1	83	78	-1	312	187	17.0	15	Nuc3ttbuww	40328
79	1	84	80	-1	328	190	17.0	15	Nuc3ttbuwew	41102
80	1	95	83	-1	342	289	17.0	15	Nuc2tdwettwb	39252
81	1	85	84	-1	354	213	17.0	15	Nuc3tbuutu	47096
82	1	86	85	-1	354	271	17.0	15	Nuc2tdwettwt	39077
83	1	88	86	-1	239	249	18.0	15	Nuc2bduudd	37231
84	1	90	76	-1	265	251	18.0	13	Nuc4ewwud	19288
85	1	80	87	-1	274	358	18.0	13	Nuc1weudb	16116
86	1	91	88	-1	279	320	18.0	15	Nuc1euet	18295
87	1	81	89	-1	289	347	18.0	13	Nuc2tuwdbw	32883
88	1	1	90	-1	310	254	18.0	13	Nuc4eeuudb	19572
89	1	92	91	-1	322	312	18.0	15	Nuc2tdwwewe	40542
90	1	94	93	-1	339	229	18.0	15	Nuc3tbuutd	49824
91	1	106	102	-1	345	192	18.0	15	Nuc3ttbuwee	32562
92	1	87	94	-1	233	334	19.0	15	Nuc1wwdbt	30185
93	1	107	95	-1	248	277	19.0	15	Nuc4ewwdd	25546
94	1	108	105	-1	250	345	19.0	15	Nuc1wwdbb	36714
95	1	89	106	-1	256	359	19.0	15	Nuc1wwudb	39286
96	1	115	107	-1	264	302	19.0	15	Nuc1edw	17625
97	1	98	96	-1	279	204	19.0	13	Nuc2bueuue	32095
98	1	97	108	-1	280	230	19.0	15	Nuc4ewwuu	20333
99	1	99	109	-1	284	290	19.0	15	Nuc1ede	19443
100	1	100	97	-1	289	252	19.0	13	Nuc4eweudt	20978
101	1	102	98	-1	303	320	19.0	15	Nuc2tdwweww	35779
102	1	103	99	-1	312	293	19.0	15	Nuc4eedwd	25252
103	1	111	100	-1	316	230	19.0	15	Nuc4eeuudt	24265
104	1	104	101	-1	323	211	19.0	15	Nuc4eeuuub	27105
105	1	105	79	92	325	272	19.0	15	Nuc4eeded	25652
106	1	93	81	-1	331	250	19.0	13	Nuc4eedeu	19172
107	1	96	103	-1	209	313	20.0	15	Nuc2buwddu	46651
108	1	101	111	-1	301	217	20.0	15	Nuc4eweuuu	22607
109	1	120	112	-1	363	243	20.0	15	Nuc3tbdttd	41560
110	1	112	104	-1	223	282	21.0	17	Nuc2bddwdu	51384
111	1	113	113	-1	233	258	21.0	15	Nuc2bddwuu	40540
112	1	109	115	-1	253	225	21.0	15	Nuc2bduuud	38256
113	1	117	110	-1	297	200	21.0	15	Nuc3ttbduw	57256
114	1	110	119	-1	308	281	21.0	15	Nuc4eedwu	26037
115	1	118	120	-1	315	193	21.0	15	Nuc3ttbdue	52435
116	1	131	132	-1	345	241	21.0	13	Nuc3tbdtbu	34692
117	1	121	123	-1	223	327	22.0	15	Nuc2buwddd	33997
118	1	122	122	-1	227	299	22.0	15	Nuc2bddwdd	32186
119	1	123	114	-1	247	311	22.0	17	Nuc1euwt	27750
120	1	114	124	-1	254	243	22.0	15	Nuc3buwddd	49138
121	1	116	116	-1	265	266	22.0	15	Nuc4ewwdu	26141
122	1	135	125	-1	279	278	22.0	13	Nuc4eweudbd	14646
123	1	125	126	-1	282	348	22.0	15	Nuc1wedwt	31980
124	1	136	127	-1	292	303	22.0	15	Nuc1eueb	21296
125	1	137	117	-1	298	274	22.0	15	Nuc4eeudud	24247
126	1	126	118	-1	302	340	22.0	15	Nuc2tdwwwew	44617
127	1	180	128	-1	312	260	22.0	15	Nuc4eeuduu	26588
128	1	127	129	-1	318	321	22.0	15	Nuc2tdwwwee	46307
129	1	128	140	-1	326	305	22.0	15	Nuc2tdwweed	36846
130	1	130	130	-1	336	294	22.0	15	Nuc2tdwweeu	40600
131	1	129	131	-1	337	194	22.0	15	Nuc3buetbt	43179
132	1	133	121	-1	348	276	22.0	15	Nuc2tdwetted	45271
133	1	119	133	-1	360	221	22.0	15	Nuc3tbuubb	53373
134	1	141	134	-1	225	275	23.0	15	Nuc2bddwud	37840
135	1	3	135	-1	249	289	23.0	15	Nuc1euwb	18696
136	1	134	136	-1	261	353	23.0	15	Nuc1wedwb	35283
137	1	124	137	-1	273	213	23.0	15	Nuc2bduuuu	37713
138	1	147	138	-1	297	242	23.0	15	Nuc3buebdd	35703
139	1	148	139	-1	311	234	23.0	15	Nuc3buebdu	34985
140	1	132	142	-1	348	203	23.0	15	Nuc3tbuubt	52125
141	1	138	143	-1	358	256	23.0	15	Nuc2tdwetteu	42603
142	1	139	144	-1	213	296	24.0	15	Nuc2bddewu	43617
143	1	140	153	-1	217	317	24.0	15	Nuc2bddewd	34239
144	1	142	145	-1	239	253	24.0	15	Nuc2bdudud	45360
145	1	143	146	-1	247	340	24.0	15	Nuc1wwdtt	27579
146	1	145	147	-1	285	323	24.0	15	Nuc1wedet	26553
147	1	146	159	-1	289	258	24.0	13	Nuc4eweudbu	14480
148	1	155	149	-1	304	319	24.0	15	Nuc2tdwwwwe	34826
149	1	158	151	-1	327	203	24.0	15	Nuc3buetbb	43841
150	1	159	152	-1	332	277	24.0	15	Nuc2tdwebed	37335
151	1	149	141	-1	335	254	24.0	15	Nuc3tbdtbd	38856
152	1	160	164	-1	351	221	24.0	17	Nuc3tbuduu	64644
153	1	144	155	-1	268	229	25.0	13	Nuc3buwddu	26761
154	1	152	156	-1	268	282	25.0	13	Nuc4eweddu	12673
155	1	153	166	-1	268	340	25.0	13	Nuc1wedeb	18845
156	1	151	157	-1	271	244	25.0	13	Nuc3buwdud	24413
157	1	154	160	-1	294	205	25.0	15	Nuc3buettw	44804
158	1	164	148	158	294	285	25.0	13	Nuc4eeudd	21317
159	1	156	161	-1	311	202	25.0	17	Nuc3buette	63532
160	1	157	150	-1	323	222	25.0	13	Nuc3buebub	25010
161	1	166	165	-1	231	294	26.0	15	Nuc2bddeeu	28961
162	1	161	154	-1	250	270	26.0	15	Nuc2bduddu	28703
163	1	150	182	-1	254	246	26.0	15	Nuc2bduduu	37559
164	1	152	167	-1	271	300	26.0	11	Nuc4eweddd	9022
165	1	162	173	-1	272	261	26.0	13	Nuc3buwudd	21204
166	1	163	168	-1	283	223	26.0	13	Nuc3buwduu	23665
167	1	165	162	-1	317	284	26.0	15	Nuc2tdwebwe	35286
168	1	173	163	-1	335	212	26.0	15	Nuc3buebut	43237
169	1	174	169	-1	342	234	26.0	13	Nuc3tbudud	30730
170	1	167	170	-1	229	314	27.0	15	Nuc2bddeed	25869
171	1	168	171	-1	247	285	27.0	15	Nuc2bduddd	24356
172	1	2	172	-1	250	318	27.0	13	Nuc1wwdtb	15017
173	1	169	174	-1	289	243	27.0	13	Nuc3buwudu	21932
174	1	177	175	-1	298	228	27.0	15	Nuc3buwuud	31934
175	1	170	176	-1	306	301	27.0	15	Nuc2tdwebww	28744
176	1	171	177	-1	316	252	27.0	15	Nuc3tbuddd	32487
177	1	172	178	-1	328	238	27.0	15	Nuc3tbuddu	33954
178	1	175	179	-1	342	263	27.0	15	Nuc2tdwebeu	36747
179	1	176	180	-1	290	320	28.0	15	Nuc2tdwwwww	27161
180	1	178	181	-1	313	212	28.0	15	Nuc3buwuuu	39271
