# Supplementary material for: A hybrid blob-slice model for accurate and efficient detection of fluorescence labeled nuclei in 3D
Source: BMC Bioinformatics. 2010 Nov 29;11:580. doi: 10.1186/1471-2105-11-580 (PMC3008706; doi:10.1186/1471-2105-11-580)
Supplement: Additional file 3 — Additional Data and Ground Truth. Computed nuclear positions and corrected ground truths for all example data contributing to Figure 4. Zip file contains data in Acetree format comma separated value text files. An explanation of the Acetree file format is included in readme.txt. [file 1471-2105-11-580-S3.ZIP › Data_And_Ground_Truth/celegans/unedited_stats/t179-nuclei]

1	1	1	1	-1	253	304	7.0	17	Nuc1wwuuu	43344
2	1	2	12	-1	265	278	7.0	15	Nuc3bdwdub	32920
3	1	3	2	-1	271	263	7.0	15	Nuc3bdwdut	37505
4	1	5	5	-1	296	256	7.0	15	Nuc3bdwuuu	32106
5	1	6	6	-1	303	216	7.0	15	Nuc3bdetbt	34317
6	1	7	7	-1	311	233	7.0	15	Nuc3bdettu	35053
7	1	8	8	-1	314	204	7.0	15	Nuc3bdetbb	29904
8	1	9	9	-1	332	248	7.0	15	Nuc2tueuwt	42788
9	1	18	10	-1	348	234	7.0	15	Nuc2tueued	36097
10	1	10	11	-1	248	264	8.0	15	Nuc2buwuub	34828
11	1	12	13	-1	273	325	8.0	17	Nuc1weuuu	32379
12	1	13	3	-1	276	235	8.0	13	Nuc3bdebdu	24222
13	1	14	14	-1	288	226	8.0	15	Nuc3bdebud	31152
14	1	4	4	-1	294	275	8.0	15	Nuc3bdwuud	30692
15	1	15	15	-1	311	297	8.0	15	Nuc2tuwuew	38942
16	1	16	16	-1	318	268	8.0	15	Nuc2tueuwb	40203
17	1	26	25	-1	324	285	8.0	15	Nuc2tuwuee	39240
18	1	17	17	-1	336	267	8.0	15	Nuc2tueded	39198
19	1	29	18	-1	351	250	8.0	15	Nuc2tuedeu	40349
20	1	19	19	-1	246	334	9.0	17	Nuc1wwuud	47184
21	1	20	20	-1	247	287	9.0	15	Nuc3bdwddu	33193
22	1	11	21	-1	268	249	9.0	15	Nuc3bdebdd	32921
23	1	21	29	-1	286	209	9.0	15	Nuc3bdebuu	33438
24	1	22	22	-1	286	309	9.0	15	Nuc3bdwudb	36363
25	1	23	23	-1	294	291	9.0	15	Nuc3bdwudt	35146
26	1	24	24	-1	302	314	9.0	15	Nuc2tuwuwe	43619
27	1	25	30	-1	309	251	9.0	15	Nuc3bdettd	35376
28	1	30	27	-1	232	276	10.0	15	Nuc2buwuut	40650
29	1	33	33	-1	240	314	10.0	15	Nuc3bdwddd	36186
30	1	31	28	-1	260	231	10.0	15	Nuc2buedbt	37435
31	1	32	37	-1	329	239	10.0	15	Nuc3tttudd	34085
32	1	27	26	-1	331	198	10.0	15	Nuc3tttuub	33627
33	1	28	31	-1	331	220	10.0	15	Nuc3tttudu	34455
34	1	34	34	-1	246	244	11.0	15	Nuc2buedbb	40712
35	1	35	35	-1	263	345	11.0	15	Nuc1weuud	29471
36	1	37	36	-1	302	219	11.0	13	Nuc3tttddu	27235
37	1	39	32	-1	348	225	11.0	15	Nuc2tueueu	40512
38	1	40	39	-1	222	297	12.0	15	Nuc2buwudu	36278
39	1	41	47	-1	258	357	12.0	15	Nuc1weudt	26147
40	1	42	48	-1	289	337	12.0	15	Nuc2tuwuww	43564
41	1	36	40	-1	291	238	12.0	15	Nuc3tttddd	37910
42	1	49	42	-1	319	193	12.0	15	Nuc3tttduu	35712
43	1	44	43	-1	327	296	12.0	17	Nuc2tuedwd	64954
44	1	38	44	-1	338	208	12.0	15	Nuc3tttuut	36385
45	1	45	38	-1	339	283	12.0	15	Nuc2tuedwu	49198
46	1	46	45	-1	345	251	12.0	15	Nuc2tdwetbdu	43851
47	1	53	46	-1	253	253	13.0	15	Nuc2buedtu	43496
48	1	43	41	-1	312	208	13.0	13	Nuc3tttdud	26455
49	1	50	50	-1	341	269	13.0	15	Nuc2tdwetbdd	39230
50	1	51	60	-1	236	263	14.0	15	Nuc2buedtd	43160
51	1	47	61	-1	237	344	14.0	15	Nuc1wwudt	36894
52	1	52	63	-1	246	289	14.0	15	Nuc4wwbu	24626
53	1	54	51	-1	256	230	14.0	15	Nuc2bueudd	44005
54	1	63	53	-1	264	275	14.0	17	Nuc4wewd	38393
55	1	55	54	-1	274	219	14.0	15	Nuc2bueudu	39703
56	1	56	55	-1	281	303	14.0	17	Nuc4wwtu	37076
57	1	57	56	-1	282	257	14.0	17	Nuc4wewu	37986
58	1	58	66	-1	308	329	14.0	15	Nuc2tuwdtw	48180
59	1	48	49	-1	313	311	14.0	15	Nuc2tuwdte	44325
60	1	59	58	-1	314	235	14.0	13	Nuc4eeuuut	15031
61	1	67	59	-1	221	276	15.0	15	Nuc2buwduu	44924
62	1	68	62	-1	239	319	15.0	17	Nuc4wwbd	38941
63	1	62	52	-1	261	328	15.0	17	Nuc4wwtd	37144
64	1	64	64	-1	296	195	15.0	15	Nuc3ttbddu	40038
65	1	70	65	-1	296	208	15.0	15	Nuc3ttbddd	43210
66	1	65	71	-1	298	280	15.0	17	Nuc4weed	37976
67	1	60	57	-1	314	255	15.0	17	Nuc4weeu	40205
68	1	66	67	-1	355	241	15.0	15	Nuc2tdwetbuu	45240
69	1	61	69	-1	217	320	16.0	15	Nuc2buwudd	43826
70	1	69	70	-1	295	236	16.0	15	Nuc4eweuud	20649
71	1	77	78	-1	302	342	16.0	13	Nuc2tuwdbe	37551
72	1	72	68	-1	357	257	16.0	15	Nuc2tdwetbud	41307
73	1	73	73	-1	363	228	16.0	13	Nuc3tbdttu	25383
74	1	74	74	-1	213	300	17.0	15	Nuc2buwdud	47443
75	1	75	75	-1	246	236	17.0	15	Nuc2bduudu	41430
76	1	84	88	76	264	251	17.0	15	Nuc4ewwud	24355
77	1	76	77	-1	265	215	17.0	15	Nuc2bueuuw	44654
78	1	78	79	-1	309	187	17.0	15	Nuc3ttbuww	42821
79	1	105	80	-1	320	277	17.0	13	Nuc4eededw	14249
80	1	79	72	-1	326	187	17.0	15	Nuc3ttbuwew	42036
81	1	106	94	106	333	249	17.0	13	Nuc4eedeu	15786
82	1	71	82	-1	335	203	17.0	15	Nuc3ttbuet	40031
83	1	80	83	-1	341	290	17.0	15	Nuc2tdwettwb	42838
84	1	81	84	-1	354	211	17.0	15	Nuc3tbuutu	45461
85	1	82	85	-1	354	272	17.0	15	Nuc2tdwettwt	38474
86	1	83	86	-1	238	250	18.0	15	Nuc2bduudd	39734
87	1	85	89	-1	273	357	18.0	15	Nuc1weudb	22591
88	1	86	91	-1	280	319	18.0	15	Nuc1euet	19633
89	1	87	100	-1	289	346	18.0	13	Nuc2tuwdbw	33604
90	1	88	92	-1	311	254	18.0	13	Nuc4eeuudb	19246
91	1	89	93	-1	324	310	18.0	15	Nuc2tdwwewe	42860
92	1	105	107	-1	332	268	18.0	11	Nuc4eedede	10456
93	1	90	96	-1	340	229	18.0	15	Nuc3tbuutd	51210
94	1	92	97	-1	235	334	19.0	15	Nuc1wwdbt	30749
95	1	93	87	-1	248	274	19.0	15	Nuc4ewwdd	26265
96	1	97	90	-1	279	205	19.0	13	Nuc2bueuue	30599
97	1	100	101	-1	289	254	19.0	13	Nuc4eweudt	21613
98	1	101	103	-1	305	321	19.0	15	Nuc2tdwweww	39489
99	1	102	104	-1	313	292	19.0	15	Nuc4eedwd	25480
100	1	103	105	-1	316	230	19.0	15	Nuc4eeuudt	23659
101	1	104	81	-1	322	210	19.0	13	Nuc4eeuuub	19227
102	1	91	95	-1	343	191	19.0	13	Nuc3ttbuwee	26523
103	1	107	109	-1	210	314	20.0	15	Nuc2buwddu	48384
104	1	110	110	-1	224	284	20.0	15	Nuc2bddwdu	37696
105	1	94	112	-1	250	345	20.0	15	Nuc1wwdbb	36212
106	1	95	113	-1	255	360	20.0	15	Nuc1wwudb	38023
107	1	96	98	-1	264	304	20.0	15	Nuc1edw	16989
108	1	98	99	-1	278	231	20.0	13	Nuc4ewwuu	16641
109	1	99	114	-1	283	289	20.0	15	Nuc1ede	20711
110	1	113	118	-1	297	200	20.0	13	Nuc3ttbduw	40551
111	1	108	102	-1	300	217	20.0	13	Nuc4eweuuu	15665
112	1	109	108	-1	363	244	20.0	13	Nuc3tbdttd	30605
113	1	111	115	-1	232	261	21.0	13	Nuc2bddwuu	26938
114	1	119	111	-1	247	307	21.0	17	Nuc1euwt	27252
115	1	112	116	-1	252	226	21.0	15	Nuc2bduuud	38802
116	1	121	117	-1	267	265	21.0	17	Nuc4ewwdu	34850
117	1	125	125	-1	296	275	21.0	15	Nuc4eeudud	25544
118	1	126	127	-1	303	340	21.0	15	Nuc2tdwwwew	43131
119	1	114	119	-1	308	280	21.0	15	Nuc4eedwu	24358
120	1	115	120	-1	314	194	21.0	15	Nuc3ttbdue	51188
121	1	132	132	-1	349	276	21.0	15	Nuc2tdwetted	47364
122	1	118	122	-1	226	300	22.0	15	Nuc2bddwdd	32233
123	1	117	135	-1	227	325	22.0	15	Nuc2buwddd	30112
124	1	120	123	-1	253	243	22.0	15	Nuc3buwddd	49827
125	1	122	149	-1	278	279	22.0	13	Nuc4eweudbd	14239
126	1	123	124	-1	279	344	22.0	15	Nuc1wedwt	33728
127	1	124	126	-1	293	304	22.0	15	Nuc1eueb	22348
128	1	127	128	-1	312	260	22.0	15	Nuc4eeuduu	27994
129	1	128	129	-1	318	321	22.0	15	Nuc2tdwwwee	47178
130	1	130	121	-1	336	293	22.0	15	Nuc2tdwweeu	43248
131	1	131	130	-1	337	194	22.0	15	Nuc3buetbt	47221
132	1	116	131	-1	347	241	22.0	15	Nuc3tbdtbu	47450
133	1	133	133	-1	360	221	22.0	15	Nuc3tbuubb	49819
134	1	134	134	-1	223	275	23.0	15	Nuc2bddwud	37968
135	1	135	136	-1	251	289	23.0	15	Nuc1euwb	20460
136	1	136	137	-1	260	351	23.0	15	Nuc1wedwb	36140
137	1	137	138	-1	270	216	23.0	15	Nuc2bduuuu	39433
138	1	138	139	-1	297	243	23.0	15	Nuc3buebdd	37327
139	1	139	140	-1	309	234	23.0	15	Nuc3buebdu	34417
140	1	129	142	-1	325	305	23.0	15	Nuc2tdwweed	39983
141	1	151	144	-1	336	256	23.0	15	Nuc3tbdtbd	41447
142	1	140	145	-1	349	206	23.0	15	Nuc3tbuubt	51881
143	1	141	146	-1	357	256	23.0	15	Nuc2tdwetteu	45513
144	1	142	153	-1	213	295	24.0	15	Nuc2bddewu	44668
145	1	144	147	-1	239	253	24.0	15	Nuc2bdudud	46930
146	1	145	148	-1	245	338	24.0	15	Nuc1wwdtt	28989
147	1	146	150	-1	287	323	24.0	15	Nuc1wedet	27174
148	1	158	170	-1	297	280	24.0	13	Nuc4eeudde	17507
149	1	148	151	-1	304	320	24.0	15	Nuc2tdwwwwe	37432
150	1	160	141	-1	322	223	24.0	15	Nuc3buebub	35032
151	1	149	152	-1	324	203	24.0	15	Nuc3buetbb	45147
152	1	150	143	-1	331	278	24.0	15	Nuc2tdwebed	40429
153	1	143	154	-1	217	316	25.0	15	Nuc2bddewd	35943
154	1	162	155	-1	248	270	25.0	15	Nuc2bduddu	30253
155	1	153	157	-1	266	230	25.0	13	Nuc3buwddu	28695
156	1	154	167	-1	266	280	25.0	13	Nuc4eweddu	13320
157	1	156	158	-1	272	246	25.0	13	Nuc3buwdud	24699
158	1	158	169	-1	286	292	25.0	11	Nuc4eeuddw	9912
159	1	147	159	-1	291	258	25.0	11	Nuc4eweudbu	9534
160	1	157	160	-1	292	206	25.0	15	Nuc3buettw	44436
161	1	159	161	-1	310	203	25.0	15	Nuc3buette	47639
162	1	167	172	-1	317	283	25.0	13	Nuc2tdwebwe	21828
163	1	168	162	-1	332	212	25.0	13	Nuc3buebut	31111
164	1	152	163	-1	350	222	25.0	15	Nuc3tbuduu	48250
165	1	161	164	-1	231	294	26.0	13	Nuc2bddeeu	20072
166	1	155	166	-1	266	339	26.0	15	Nuc1wedeb	25077
167	1	164	176	-1	269	303	26.0	13	Nuc4eweddd	10996
168	1	166	168	-1	282	223	26.0	13	Nuc3buwduu	25573
169	1	169	174	-1	341	233	26.0	13	Nuc3tbudud	30807
170	1	170	182	-1	231	314	27.0	15	Nuc2bddeed	23660
171	1	171	175	-1	247	286	27.0	15	Nuc2bduddd	24916
172	1	172	165	-1	250	317	27.0	15	Nuc1wwdtb	22167
173	1	165	177	-1	273	260	27.0	15	Nuc3buwudd	31040
174	1	173	178	-1	288	242	27.0	13	Nuc3buwudu	21547
175	1	174	179	-1	299	230	27.0	15	Nuc3buwuud	32183
176	1	175	180	-1	305	300	27.0	15	Nuc2tdwebww	29398
177	1	176	171	-1	315	253	27.0	15	Nuc3tbuddd	32173
178	1	177	181	-1	326	238	27.0	13	Nuc3tbuddu	24309
179	1	178	173	-1	340	266	27.0	15	Nuc2tdwebeu	35827
180	1	179	183	-1	291	318	28.0	17	Nuc2tdwwwww	35641
181	1	180	184	-1	311	212	28.0	15	Nuc3buwuuu	40330
182	1	163	156	-1	255	248	26.0	15	Nuc2bduduu	34820
