# Supplementary material for: A hybrid blob-slice model for accurate and efficient detection of fluorescence labeled nuclei in 3D
Source: BMC Bioinformatics. 2010 Nov 29;11:580. doi: 10.1186/1471-2105-11-580 (PMC3008706; doi:10.1186/1471-2105-11-580)
Supplement: Additional file 3 — Additional Data and Ground Truth. Computed nuclear positions and corrected ground truths for all example data contributing to Figure 4. Zip file contains data in Acetree format comma separated value text files. An explanation of the Acetree file format is included in readme.txt. [file 1471-2105-11-580-S3.ZIP › Data_And_Ground_Truth/celegans/unedited_stats/t180-nuclei]

1	1	1	2	-1	253	305	7.0	17	Nuc1wwuuu	42275
2	1	3	3	-1	272	263	7.0	15	Nuc3bdwdut	34860
3	1	12	4	-1	278	239	7.0	15	Nuc3bdebdu	32968
4	1	14	5	-1	292	278	7.0	15	Nuc3bdwuud	31364
5	1	4	6	-1	297	259	7.0	15	Nuc3bdwuuu	32462
6	1	5	7	-1	301	217	7.0	15	Nuc3bdetbt	36281
7	1	6	8	-1	311	234	7.0	15	Nuc3bdettu	33264
8	1	7	9	-1	312	205	7.0	15	Nuc3bdetbb	31739
9	1	8	10	-1	329	251	7.0	15	Nuc2tueuwt	43131
10	1	9	11	-1	346	237	7.0	15	Nuc2tueued	36990
11	1	10	12	-1	249	263	8.0	15	Nuc2buwuub	34552
12	1	2	13	-1	264	278	8.0	15	Nuc3bdwdub	31785
13	1	11	15	-1	272	326	8.0	17	Nuc1weuuu	32431
14	1	13	16	-1	286	228	8.0	15	Nuc3bdebud	31484
15	1	15	17	-1	311	299	8.0	15	Nuc2tuwuew	40180
16	1	16	18	-1	317	269	8.0	15	Nuc2tueuwb	41919
17	1	18	20	-1	334	270	8.0	15	Nuc2tueded	40094
18	1	19	21	-1	349	253	8.0	15	Nuc2tuedeu	41959
19	1	20	22	-1	245	334	9.0	15	Nuc1wwuud	38254
20	1	21	23	-1	247	287	9.0	15	Nuc3bdwddu	30354
21	1	22	14	-1	269	249	9.0	15	Nuc3bdebdd	32679
22	1	24	24	-1	285	312	9.0	15	Nuc3bdwudb	36501
23	1	25	25	-1	294	293	9.0	15	Nuc3bdwudt	36785
24	1	26	26	-1	301	316	9.0	15	Nuc2tuwuwe	42689
25	1	17	19	-1	322	286	9.0	13	Nuc2tuwuee	29069
26	1	32	27	-1	331	199	9.0	15	Nuc3tttuub	34297
27	1	28	28	-1	233	276	10.0	15	Nuc2buwuut	37218
28	1	30	30	-1	260	231	10.0	15	Nuc2buedbt	38099
29	1	23	31	-1	284	210	10.0	15	Nuc3bdebuu	33285
30	1	27	32	-1	308	252	10.0	15	Nuc3bdettd	32581
31	1	33	33	-1	329	221	10.0	13	Nuc3tttudu	24729
32	1	37	34	-1	348	225	10.0	13	Nuc2tueueu	29221
33	1	29	29	-1	239	313	11.0	15	Nuc3bdwddd	36079
34	1	34	35	-1	246	245	11.0	15	Nuc2buedbb	38640
35	1	35	36	-1	261	346	11.0	15	Nuc1weuud	30531
36	1	36	37	-1	302	219	11.0	15	Nuc3tttddu	39489
37	1	31	38	-1	330	241	11.0	15	Nuc3tttudd	34146
38	1	45	39	-1	338	283	11.0	15	Nuc2tuedwu	50447
39	1	38	40	-1	222	296	12.0	15	Nuc2buwudu	37527
40	1	41	41	-1	293	239	12.0	15	Nuc3tttddd	41147
41	1	48	42	-1	313	208	12.0	15	Nuc3tttdud	34901
42	1	42	43	-1	318	192	12.0	13	Nuc3tttduu	28376
43	1	43	44	-1	327	298	12.0	17	Nuc2tuedwd	63747
44	1	44	45	-1	338	208	12.0	15	Nuc3tttuut	37440
45	1	46	46	-1	345	252	12.0	15	Nuc2tdwetbdu	43535
46	1	47	47	-1	252	254	13.0	15	Nuc2buedtu	46064
47	1	39	54	-1	258	358	13.0	15	Nuc1weudt	29752
48	1	40	48	-1	288	340	13.0	15	Nuc2tuwuww	46459
49	1	59	49	-1	314	312	13.0	15	Nuc2tuwdte	47390
50	1	49	50	-1	342	270	13.0	15	Nuc2tdwetbdd	40524
51	1	53	53	-1	258	231	14.0	15	Nuc2bueudd	41305
52	1	63	55	-1	261	326	14.0	17	Nuc4wwtd	35012
53	1	54	61	-1	267	275	14.0	17	Nuc4wewd	36544
54	1	55	62	-1	275	221	14.0	15	Nuc2bueudu	39408
55	1	56	56	-1	280	301	14.0	17	Nuc4wwtu	37553
56	1	57	63	-1	282	256	14.0	17	Nuc4wewu	39129
57	1	67	67	-1	315	258	14.0	19	Nuc4weeu	60183
58	1	60	57	-1	316	235	14.0	13	Nuc4eeuuut	16019
59	1	61	58	-1	222	277	15.0	15	Nuc2buwduu	42377
60	1	50	51	-1	236	264	15.0	15	Nuc2buedtd	45840
61	1	51	59	-1	238	344	15.0	15	Nuc1wwudt	37259
62	1	62	60	-1	240	318	15.0	17	Nuc4wwbd	38977
63	1	52	52	-1	248	290	15.0	17	Nuc4wwbu	32275
64	1	64	70	-1	296	195	15.0	15	Nuc3ttbddu	40182
65	1	65	64	-1	297	209	15.0	15	Nuc3ttbddd	42033
66	1	58	66	-1	306	330	15.0	15	Nuc2tuwdtw	48927
67	1	68	74	-1	356	241	15.0	15	Nuc2tdwetbuu	46636
68	1	72	73	-1	357	256	15.0	15	Nuc2tdwetbud	42840
69	1	69	69	-1	217	321	16.0	15	Nuc2buwudd	41499
70	1	70	71	-1	297	236	16.0	15	Nuc4eweuud	23585
71	1	66	65	-1	298	281	16.0	17	Nuc4weed	38876
72	1	80	68	-1	325	187	16.0	13	Nuc3ttbuwew	30245
73	1	73	75	-1	363	231	16.0	13	Nuc3tbdttu	27990
74	1	74	76	-1	214	299	17.0	15	Nuc2buwdud	46834
75	1	75	77	-1	247	234	17.0	15	Nuc2bduudu	41406
76	1	76	78	-1	263	255	17.0	13	Nuc4ewwudt	14411
77	1	77	79	-1	266	214	17.0	15	Nuc2bueuuw	44075
78	1	71	80	-1	301	342	17.0	15	Nuc2tuwdbe	53467
79	1	78	81	-1	309	189	17.0	15	Nuc3ttbuww	44857
80	1	79	72	-1	319	280	17.0	13	Nuc4eededw	14311
81	1	101	82	-1	321	209	17.0	13	Nuc4eeuuub	18209
82	1	82	83	-1	336	201	17.0	15	Nuc3ttbuet	43291
83	1	83	85	-1	340	288	17.0	15	Nuc2tdwettwb	41809
84	1	84	86	-1	352	210	17.0	15	Nuc3tbuutu	47480
85	1	85	87	-1	355	271	17.0	15	Nuc2tdwettwt	40021
86	1	86	95	-1	240	250	18.0	15	Nuc2bduudd	39512
87	1	95	96	-1	251	274	18.0	15	Nuc4ewwdd	25594
88	1	76	88	-1	267	245	18.0	11	Nuc4ewwudb	11189
89	1	87	98	-1	273	357	18.0	15	Nuc1weudb	23542
90	1	96	99	-1	279	204	18.0	13	Nuc2bueuue	29829
91	1	88	101	-1	283	319	18.0	15	Nuc1euet	19005
92	1	90	106	-1	312	256	18.0	13	Nuc4eeuudb	20360
93	1	91	91	-1	324	313	18.0	15	Nuc2tdwwewe	41896
94	1	81	84	-1	340	242	18.0	11	Nuc4eedeue	11896
95	1	102	108	-1	341	189	18.0	15	Nuc3ttbuwee	37333
96	1	93	109	-1	342	228	18.0	15	Nuc3tbuutd	50956
97	1	94	94	-1	235	332	19.0	15	Nuc1wwdbt	31725
98	1	107	97	-1	265	304	19.0	15	Nuc1edw	17376
99	1	108	1	-1	279	232	19.0	15	Nuc4ewwuu	24507
100	1	89	103	-1	289	348	19.0	15	Nuc2tuwdbw	44420
101	1	97	89	102	291	253	19.0	13	Nuc4eweudt	22746
102	1	111	104	-1	303	216	19.0	13	Nuc4eweuuu	16327
103	1	98	105	-1	307	321	19.0	15	Nuc2tdwweww	41468
104	1	99	107	-1	312	294	19.0	15	Nuc4eedwd	26104
105	1	100	90	-1	318	231	19.0	13	Nuc4eeuudt	17895
106	1	81	92	-1	326	254	19.0	11	Nuc4eedeuw	11729
107	1	92	93	-1	333	270	19.0	11	Nuc4eedede	11703
108	1	112	113	-1	364	243	19.0	15	Nuc3tbdttd	44558
109	1	103	114	-1	209	311	20.0	15	Nuc2buwddu	45516
110	1	104	110	-1	224	282	20.0	15	Nuc2bddwdu	39581
111	1	114	111	-1	246	304	20.0	15	Nuc1euwt	18936
112	1	105	112	-1	250	344	20.0	15	Nuc1wwdbb	35997
113	1	106	115	-1	254	359	20.0	15	Nuc1wwudb	37620
114	1	109	100	-1	281	289	20.0	15	Nuc1ede	20660
115	1	113	126	-1	234	261	21.0	13	Nuc2bddwuu	27738
116	1	115	116	-1	254	224	21.0	15	Nuc2bduuud	38848
117	1	116	118	-1	269	263	21.0	15	Nuc4ewwdu	27015
118	1	110	119	-1	296	200	21.0	15	Nuc3ttbduw	53863
119	1	119	120	-1	308	279	21.0	15	Nuc4eedwu	25720
120	1	120	121	-1	314	193	21.0	15	Nuc3ttbdue	50901
121	1	130	122	-1	338	294	21.0	13	Nuc2tdwweeu	32654
122	1	122	124	-1	227	299	22.0	13	Nuc2bddwdd	24400
123	1	124	117	-1	256	240	22.0	15	Nuc3buwddd	48114
124	1	126	127	-1	279	344	22.0	15	Nuc1wedwt	32067
125	1	117	128	-1	296	276	22.0	13	Nuc4eeudud	19025
126	1	127	129	-1	295	302	22.0	15	Nuc1eueb	20373
127	1	118	130	-1	302	340	22.0	15	Nuc2tdwwwew	42698
128	1	128	185	-1	313	259	22.0	15	Nuc4eeuduu	27787
129	1	129	131	-1	316	321	22.0	17	Nuc2tdwwwee	59781
130	1	131	132	-1	336	193	22.0	15	Nuc3buetbt	47137
131	1	132	133	-1	349	242	22.0	15	Nuc3tbdtbu	45740
132	1	121	123	-1	350	275	22.0	15	Nuc2tdwetted	46265
133	1	133	134	-1	360	219	22.0	15	Nuc3tbuubb	52687
134	1	134	135	-1	225	274	23.0	15	Nuc2bddwud	37375
135	1	123	125	-1	225	324	23.0	15	Nuc2buwddd	34291
136	1	135	136	-1	253	288	23.0	17	Nuc1euwb	26655
137	1	136	137	-1	260	348	23.0	15	Nuc1wedwb	36647
138	1	137	138	-1	272	214	23.0	15	Nuc2bduuuu	36294
139	1	138	140	-1	300	244	23.0	15	Nuc3buebdd	38781
140	1	139	141	-1	311	232	23.0	13	Nuc3buebdu	26506
141	1	150	142	-1	324	224	23.0	13	Nuc3buebub	24509
142	1	140	143	-1	326	304	23.0	15	Nuc2tdwweed	38560
143	1	152	152	-1	333	279	23.0	15	Nuc2tdwebed	38428
144	1	141	144	-1	336	256	23.0	15	Nuc3tbdtbd	42893
145	1	142	154	-1	348	203	23.0	15	Nuc3tbuubt	50266
146	1	143	145	-1	358	255	23.0	15	Nuc2tdwetteu	44914
147	1	145	147	-1	242	251	24.0	15	Nuc2bdudud	45273
148	1	146	148	-1	244	337	24.0	15	Nuc1wwdtt	27251
149	1	125	139	-1	277	279	24.0	15	Nuc4eweudbd	20370
150	1	147	149	-1	286	322	24.0	15	Nuc1wedet	28150
151	1	149	150	-1	303	320	24.0	15	Nuc2tdwwwwe	36846
152	1	151	151	-1	324	201	24.0	13	Nuc3buetbb	31976
153	1	144	146	-1	215	293	25.0	15	Nuc2bddewu	39223
154	1	153	155	-1	217	315	25.0	15	Nuc2bddewd	33696
155	1	154	156	-1	250	268	25.0	13	Nuc2bduddu	20825
156	1	182	157	-1	257	246	25.0	15	Nuc2bduduu	37117
157	1	155	158	-1	268	229	25.0	15	Nuc3buwddu	41030
158	1	157	159	-1	274	244	25.0	13	Nuc3buwdud	23962
159	1	159	160	-1	291	260	25.0	13	Nuc4eweudbu	14619
160	1	160	169	-1	292	207	25.0	13	Nuc3buettw	32724
161	1	161	161	-1	309	202	25.0	15	Nuc3buette	46846
162	1	163	153	-1	334	211	25.0	13	Nuc3buebut	32010
163	1	164	174	-1	350	220	25.0	15	Nuc3tbuduu	46206
164	1	165	163	-1	232	294	26.0	15	Nuc2bddeeu	29123
165	1	172	164	-1	251	314	26.0	15	Nuc1wwdtb	23205
166	1	166	176	-1	265	339	26.0	15	Nuc1wedeb	27842
167	1	156	165	-1	266	281	26.0	11	Nuc4eweddu	8375
168	1	168	177	-1	283	224	26.0	13	Nuc3buwduu	27730
169	1	158	168	-1	285	295	26.0	13	Nuc4eeuddw	13973
170	1	148	170	-1	299	281	26.0	11	Nuc4eeudde	11882
171	1	177	171	-1	317	253	26.0	15	Nuc3tbuddd	35489
172	1	162	172	-1	319	283	26.0	15	Nuc2tdwebwe	33282
173	1	179	173	-1	340	264	26.0	15	Nuc2tdwebeu	38944
174	1	169	162	-1	342	234	26.0	15	Nuc3tbudud	42378
175	1	171	175	-1	246	284	27.0	15	Nuc2bduddd	25759
176	1	167	166	-1	267	304	27.0	13	Nuc4eweddd	10655
177	1	173	167	-1	273	261	27.0	15	Nuc3buwudd	27827
178	1	174	178	-1	293	244	27.0	15	Nuc3buwudu	31183
179	1	175	179	-1	301	230	27.0	17	Nuc3buwuud	41618
180	1	176	180	-1	306	299	27.0	15	Nuc2tdwebww	27824
181	1	178	184	-1	327	236	27.0	15	Nuc3tbuddu	33150
182	1	170	181	-1	231	314	28.0	17	Nuc2bddeed	31325
183	1	180	182	-1	291	318	28.0	17	Nuc2tdwwwww	35376
184	1	181	183	-1	314	214	28.0	15	Nuc3buwuuu	36801
