# Supplementary material for: A hybrid blob-slice model for accurate and efficient detection of fluorescence labeled nuclei in 3D
Source: BMC Bioinformatics. 2010 Nov 29;11:580. doi: 10.1186/1471-2105-11-580 (PMC3008706; doi:10.1186/1471-2105-11-580)
Supplement: Additional file 3 — Additional Data and Ground Truth. Computed nuclear positions and corrected ground truths for all example data contributing to Figure 4. Zip file contains data in Acetree format comma separated value text files. An explanation of the Acetree file format is included in readme.txt. [file 1471-2105-11-580-S3.ZIP › Data_And_Ground_Truth/celegans/unedited_stats/t181-nuclei]

1	1	99	110	122	280	229	20.0	15	Nuc4ewwuu	26437
2	1	1	2	-1	255	304	7.0	17	Nuc1wwuuu	45463
3	1	2	3	-1	273	264	7.0	15	Nuc3bdwdut	33571
4	1	3	4	-1	279	239	7.0	15	Nuc3bdebdu	30911
5	1	4	5	-1	292	279	7.0	15	Nuc3bdwuud	31982
6	1	5	7	-1	298	258	7.0	15	Nuc3bdwuuu	32981
7	1	6	6	-1	302	218	7.0	15	Nuc3bdetbt	33284
8	1	7	9	-1	310	234	7.0	17	Nuc3bdettu	45250
9	1	8	8	-1	311	206	7.0	15	Nuc3bdetbb	32551
10	1	9	10	-1	326	251	7.0	15	Nuc2tueuwt	44367
11	1	10	11	-1	344	239	7.0	15	Nuc2tueued	39502
12	1	11	12	-1	249	263	8.0	15	Nuc2buwuub	37488
13	1	12	13	-1	263	277	8.0	15	Nuc3bdwdub	32627
14	1	21	21	-1	268	248	8.0	15	Nuc3bdebdd	35987
15	1	13	22	-1	272	328	8.0	15	Nuc1weuuu	25080
16	1	14	24	-1	287	228	8.0	15	Nuc3bdebud	29876
17	1	15	14	-1	310	301	8.0	15	Nuc2tuwuew	42477
18	1	16	15	-1	317	270	8.0	15	Nuc2tueuwb	42240
19	1	25	16	-1	322	288	8.0	15	Nuc2tuwuee	42018
20	1	17	17	-1	332	270	8.0	13	Nuc2tueded	31992
21	1	18	18	-1	348	254	8.0	15	Nuc2tuedeu	43131
22	1	19	19	-1	245	334	9.0	15	Nuc1wwuud	37606
23	1	20	20	-1	246	286	9.0	15	Nuc3bdwddu	34615
24	1	22	25	-1	284	312	9.0	15	Nuc3bdwudb	38205
25	1	23	26	-1	294	294	9.0	15	Nuc3bdwudt	37175
26	1	24	27	-1	300	317	9.0	15	Nuc2tuwuwe	45839
27	1	26	33	-1	331	200	9.0	15	Nuc3tttuub	34248
28	1	27	28	-1	233	276	10.0	15	Nuc2buwuut	41109
29	1	33	29	-1	236	314	10.0	15	Nuc3bdwddd	37547
30	1	28	30	-1	261	231	10.0	15	Nuc2buedbt	37155
31	1	29	23	-1	284	209	10.0	13	Nuc3bdebuu	26825
32	1	30	31	-1	305	252	10.0	15	Nuc3bdettd	41330
33	1	31	32	-1	330	221	10.0	15	Nuc3tttudu	36437
34	1	32	34	-1	348	227	10.0	15	Nuc2tueueu	39006
35	1	34	35	-1	246	243	11.0	15	Nuc2buedbb	40254
36	1	35	41	-1	259	348	11.0	15	Nuc1weuud	31487
37	1	36	36	-1	302	219	11.0	15	Nuc3tttddu	38658
38	1	37	37	-1	331	241	11.0	15	Nuc3tttudd	36443
39	1	38	38	-1	338	284	11.0	15	Nuc2tuedwu	50160
40	1	39	40	-1	222	297	12.0	15	Nuc2buwudu	36917
41	1	40	42	-1	292	238	12.0	15	Nuc3tttddd	39505
42	1	41	43	-1	314	207	12.0	15	Nuc3tttdud	34769
43	1	42	44	-1	317	192	12.0	15	Nuc3tttduu	36522
44	1	43	45	-1	327	299	12.0	17	Nuc2tuedwd	64179
45	1	44	39	-1	339	209	12.0	15	Nuc3tttuut	34545
46	1	45	46	-1	346	254	12.0	15	Nuc2tdwetbdu	44499
47	1	46	47	-1	252	254	13.0	15	Nuc2buedtu	46652
48	1	48	54	-1	288	342	13.0	15	Nuc2tuwuww	49003
49	1	49	48	-1	314	313	13.0	15	Nuc2tuwdte	44067
50	1	50	50	-1	342	271	13.0	15	Nuc2tdwetbdd	40639
51	1	60	58	-1	236	265	14.0	17	Nuc2buedtd	58409
52	1	63	51	-1	248	290	14.0	17	Nuc4wwbu	30698
53	1	51	52	-1	257	231	14.0	15	Nuc2bueudd	42935
54	1	47	61	-1	258	359	14.0	13	Nuc1weudt	20813
55	1	52	62	-1	262	327	14.0	17	Nuc4wwtd	36110
56	1	55	53	-1	279	301	14.0	17	Nuc4wwtu	37364
57	1	58	49	-1	316	234	14.0	13	Nuc4eeuuut	15485
58	1	59	57	-1	222	278	15.0	15	Nuc2buwduu	47965
59	1	61	59	-1	238	345	15.0	15	Nuc1wwudt	38725
60	1	62	60	-1	241	318	15.0	15	Nuc4wwbd	29151
61	1	53	63	-1	267	276	15.0	17	Nuc4wewd	40543
62	1	54	64	-1	275	223	15.0	15	Nuc2bueudu	38236
63	1	56	65	-1	280	254	15.0	17	Nuc4wewu	42920
64	1	65	67	-1	297	209	15.0	15	Nuc3ttbddd	40660
65	1	71	71	-1	298	280	15.0	17	Nuc4weed	37877
66	1	66	55	-1	304	330	15.0	15	Nuc2tuwdtw	46671
67	1	57	56	-1	314	257	15.0	17	Nuc4weeu	40355
68	1	72	73	-1	328	189	15.0	13	Nuc3ttbuwew	27743
69	1	69	69	-1	217	321	16.0	15	Nuc2buwudd	40931
70	1	64	66	-1	294	195	16.0	15	Nuc3ttbddu	43690
71	1	70	70	-1	296	234	16.0	15	Nuc4eweuud	21094
72	1	80	72	-1	317	281	16.0	13	Nuc4eededw	15462
73	1	68	74	-1	354	258	16.0	15	Nuc2tdwetbud	42666
74	1	67	68	-1	357	242	16.0	13	Nuc2tdwetbuu	31664
75	1	73	84	-1	362	229	16.0	15	Nuc3tbdttu	37220
76	1	74	75	-1	214	300	17.0	15	Nuc2buwdud	46958
77	1	75	86	-1	248	235	17.0	15	Nuc2bduudu	39774
78	1	76	76	-1	260	258	17.0	11	Nuc4ewwudt	11901
79	1	77	88	-1	266	215	17.0	13	Nuc2bueuuw	28641
80	1	78	77	-1	302	342	17.0	13	Nuc2tuwdbe	39188
81	1	79	78	-1	311	189	17.0	15	Nuc3ttbuww	43920
82	1	81	79	-1	321	210	17.0	13	Nuc4eeuuub	18903
83	1	82	80	-1	335	202	17.0	13	Nuc3ttbuet	31542
84	1	94	82	-1	339	242	17.0	11	Nuc4eedeue	9781
85	1	83	81	-1	339	287	17.0	15	Nuc2tdwettwb	42880
86	1	84	95	-1	352	210	17.0	15	Nuc3tbuutu	42688
87	1	85	83	-1	354	272	17.0	15	Nuc2tdwettwt	41289
88	1	88	89	-1	268	241	18.0	11	Nuc4ewwudb	10434
89	1	101	90	-1	294	247	18.0	11	Nuc4eweudtu	10803
90	1	105	92	-1	317	232	18.0	15	Nuc4eeuudt	23773
91	1	93	93	-1	324	314	18.0	15	Nuc2tdwwewe	42921
92	1	106	103	-1	325	256	18.0	11	Nuc4eedeuw	11292
93	1	107	94	-1	333	270	18.0	11	Nuc4eedede	10707
94	1	97	96	-1	235	334	19.0	15	Nuc1wwdbt	34574
95	1	86	85	-1	238	250	19.0	15	Nuc2bduudd	39754
96	1	87	87	-1	249	274	19.0	15	Nuc4ewwdd	25731
97	1	98	97	-1	266	305	19.0	15	Nuc1edw	17538
98	1	89	98	-1	272	357	19.0	13	Nuc1weudb	15735
99	1	90	99	-1	278	204	19.0	13	Nuc2bueuue	30679
100	1	114	111	-1	281	288	19.0	15	Nuc1ede	19926
101	1	91	100	-1	284	318	19.0	15	Nuc1euet	18964
102	1	101	113	-1	288	259	19.0	13	Nuc4eweudtd	15822
103	1	100	112	-1	289	347	19.0	15	Nuc2tuwdbw	50675
104	1	102	114	-1	302	215	19.0	15	Nuc4eweuuu	23238
105	1	103	101	-1	307	323	19.0	15	Nuc2tdwweww	40050
106	1	92	91	-1	310	259	19.0	13	Nuc4eeuudb	20296
107	1	104	102	-1	314	297	19.0	15	Nuc4eedwd	27598
108	1	95	104	-1	340	189	19.0	13	Nuc3ttbuwee	28391
109	1	96	105	-1	343	229	19.0	15	Nuc3tbuutd	51708
110	1	110	108	-1	225	282	20.0	15	Nuc2bddwdu	40343
111	1	111	109	-1	245	303	20.0	15	Nuc1euwt	19391
112	1	112	118	-1	251	343	20.0	15	Nuc1wwdbb	35667
113	1	108	106	-1	365	243	20.0	13	Nuc3tbdttd	30379
114	1	109	107	-1	210	313	21.0	15	Nuc2buwddu	47260
115	1	113	119	-1	254	359	21.0	15	Nuc1wwudb	39640
116	1	116	120	-1	255	224	21.0	15	Nuc2bduuud	38840
117	1	123	129	-1	255	241	21.0	15	Nuc3buwddd	44130
118	1	117	121	-1	270	263	21.0	15	Nuc4ewwdu	28114
119	1	118	123	-1	298	199	21.0	15	Nuc3ttbduw	53355
120	1	119	115	-1	310	280	21.0	15	Nuc4eedwu	27110
121	1	120	124	-1	315	194	21.0	15	Nuc3ttbdue	51607
122	1	121	116	-1	335	295	21.0	15	Nuc2tdwweeu	45485
123	1	132	125	-1	349	275	21.0	15	Nuc2tdwetted	49824
124	1	122	117	-1	226	300	22.0	15	Nuc2bddwdd	33632
125	1	135	126	-1	226	324	22.0	15	Nuc2buwddd	36556
126	1	115	128	-1	232	259	22.0	13	Nuc2bddwuu	28980
127	1	124	139	-1	281	345	22.0	15	Nuc1wedwt	35293
128	1	125	140	-1	295	278	22.0	13	Nuc4eeudud	19115
129	1	126	130	-1	295	301	22.0	15	Nuc1eueb	20357
130	1	127	132	-1	301	340	22.0	15	Nuc2tdwwwew	46936
131	1	129	142	-1	316	322	22.0	15	Nuc2tdwwwee	43112
132	1	130	135	-1	337	194	22.0	15	Nuc3buetbt	49231
133	1	131	136	-1	350	244	22.0	15	Nuc3tbdtbu	47218
134	1	133	146	-1	359	218	22.0	15	Nuc3tbuubb	47776
135	1	134	127	-1	226	274	23.0	13	Nuc2bddwud	25762
136	1	136	158	-1	252	288	23.0	15	Nuc1euwb	19353
137	1	137	138	-1	263	345	23.0	15	Nuc1wedwb	32340
138	1	138	149	-1	276	214	23.0	15	Nuc2bduuuu	33647
139	1	149	150	-1	278	280	23.0	15	Nuc4eweudbd	19637
140	1	139	131	-1	302	246	23.0	15	Nuc3buebdd	36688
141	1	140	141	-1	310	233	23.0	13	Nuc3buebdu	26136
142	1	141	134	-1	322	225	23.0	13	Nuc3buebub	25966
143	1	142	143	-1	326	305	23.0	15	Nuc2tdwweed	38578
144	1	144	145	-1	336	257	23.0	15	Nuc3tbdtbd	41530
145	1	146	137	-1	358	258	23.0	15	Nuc2tdwetteu	43663
146	1	153	147	-1	215	294	24.0	15	Nuc2bddewu	41142
147	1	147	148	-1	243	253	24.0	15	Nuc2bdudud	44055
148	1	148	156	-1	247	337	24.0	15	Nuc1wwdtt	29359
149	1	150	151	-1	284	320	24.0	13	Nuc1wedet	20464
150	1	151	161	-1	302	320	24.0	15	Nuc2tdwwwwe	38117
151	1	152	153	-1	325	202	24.0	15	Nuc3buetbb	46121
152	1	143	144	-1	332	281	24.0	15	Nuc2tdwebed	43050
153	1	162	154	-1	334	214	24.0	13	Nuc3buebut	33894
154	1	145	163	-1	346	205	24.0	15	Nuc3tbuubt	48124
155	1	154	155	-1	218	315	25.0	15	Nuc2bddewd	34723
156	1	155	165	-1	251	270	25.0	13	Nuc2bduddu	22852
157	1	156	157	-1	256	247	25.0	15	Nuc2bduduu	40065
158	1	157	159	-1	269	230	25.0	15	Nuc3buwddu	39687
159	1	158	160	-1	273	245	25.0	13	Nuc3buwdud	24209
160	1	159	152	-1	292	261	25.0	13	Nuc4eweudbu	14573
161	1	161	169	-1	309	201	25.0	15	Nuc3buette	48326
162	1	174	162	-1	341	236	25.0	15	Nuc3tbudud	48667
163	1	164	172	-1	232	295	26.0	15	Nuc2bddeeu	30263
164	1	165	164	-1	249	314	26.0	15	Nuc1wwdtb	22512
165	1	167	174	-1	267	282	26.0	13	Nuc4eweddu	12212
166	1	176	175	-1	267	306	26.0	13	Nuc4eweddd	10929
167	1	177	166	-1	272	262	26.0	15	Nuc3buwudd	30435
168	1	169	177	-1	284	296	26.0	15	Nuc4eeuddw	18308
169	1	160	167	-1	294	210	26.0	15	Nuc3buettw	42861
170	1	170	179	-1	298	282	26.0	13	Nuc4eeudde	15917
171	1	171	170	-1	316	253	26.0	15	Nuc3tbuddd	37872
172	1	172	1	-1	320	283	26.0	15	Nuc2tdwebwe	34486
173	1	173	171	-1	340	266	26.0	15	Nuc2tdwebeu	40178
174	1	163	183	-1	349	222	26.0	15	Nuc3tbuduu	44328
175	1	175	185	-1	244	282	27.0	15	Nuc2bduddd	27110
176	1	166	173	-1	266	341	27.0	15	Nuc1wedeb	26169
177	1	168	176	-1	284	227	27.0	13	Nuc3buwduu	23193
178	1	178	178	-1	293	249	27.0	15	Nuc3buwudu	31071
179	1	179	180	-1	299	232	27.0	13	Nuc3buwuud	23589
180	1	180	168	-1	305	298	27.0	15	Nuc2tdwebww	29859
181	1	182	184	-1	231	315	28.0	15	Nuc2bddeed	25082
182	1	183	186	-1	291	319	28.0	17	Nuc2tdwwwww	35148
183	1	184	181	-1	315	216	28.0	15	Nuc3buwuuu	33563
184	1	181	182	-1	328	237	28.0	15	Nuc3tbuddu	32455
185	1	128	133	-1	313	259	22.0	15	Nuc4eeuduu	27787
