# Supplementary material for: A hybrid blob-slice model for accurate and efficient detection of fluorescence labeled nuclei in 3D
Source: BMC Bioinformatics. 2010 Nov 29;11:580. doi: 10.1186/1471-2105-11-580 (PMC3008706; doi:10.1186/1471-2105-11-580)
Supplement: Additional file 3 — Additional Data and Ground Truth. Computed nuclear positions and corrected ground truths for all example data contributing to Figure 4. Zip file contains data in Acetree format comma separated value text files. An explanation of the Acetree file format is included in readme.txt. [file 1471-2105-11-580-S3.ZIP › Data_And_Ground_Truth/celegans/unedited_stats/t182-nuclei]

1	1	172	184	-1	321	284	27.0	19	Nuc2tdwebwe	66561
2	1	2	1	-1	257	302	7.0	17	Nuc1wwuuu	46322
3	1	3	2	-1	274	263	7.0	15	Nuc3bdwdut	35001
4	1	4	3	-1	276	237	7.0	15	Nuc3bdebdu	33567
5	1	5	4	-1	293	277	7.0	15	Nuc3bdwuud	32869
6	1	7	6	-1	301	218	7.0	15	Nuc3bdetbt	36480
7	1	6	5	-1	301	257	7.0	15	Nuc3bdwuuu	33335
8	1	9	7	-1	309	205	7.0	15	Nuc3bdetbb	32829
9	1	8	8	-1	309	235	7.0	17	Nuc3bdettu	47206
10	1	10	9	-1	326	250	7.0	15	Nuc2tueuwt	43929
11	1	11	10	-1	343	238	7.0	15	Nuc2tueued	38625
12	1	12	19	-1	250	262	8.0	15	Nuc2buwuub	37744
13	1	13	11	-1	263	276	8.0	15	Nuc3bdwdub	33137
14	1	17	13	-1	310	300	8.0	13	Nuc2tuwuew	31219
15	1	18	26	-1	316	270	8.0	15	Nuc2tueuwb	40565
16	1	19	14	-1	323	288	8.0	15	Nuc2tuwuee	41907
17	1	20	15	-1	332	270	8.0	15	Nuc2tueded	42298
18	1	21	16	-1	347	254	8.0	15	Nuc2tuedeu	44339
19	1	22	18	-1	246	333	9.0	15	Nuc1wwuud	35367
20	1	23	17	-1	247	286	9.0	15	Nuc3bdwddu	32512
21	1	14	20	-1	267	249	9.0	15	Nuc3bdebdd	36207
22	1	15	21	-1	272	328	9.0	15	Nuc1weuuu	23609
23	1	31	23	-1	284	210	9.0	15	Nuc3bdebuu	33679
24	1	16	12	-1	284	227	9.0	13	Nuc3bdebud	22904
25	1	24	22	-1	285	313	9.0	15	Nuc3bdwudb	36842
26	1	25	24	-1	294	294	9.0	15	Nuc3bdwudt	35444
27	1	26	25	-1	300	318	9.0	15	Nuc2tuwuwe	45119
28	1	28	27	-1	235	276	10.0	15	Nuc2buwuut	39648
29	1	29	28	-1	238	313	10.0	15	Nuc3bdwddd	36804
30	1	30	29	-1	261	230	10.0	15	Nuc2buedbt	38112
31	1	32	30	-1	304	251	10.0	17	Nuc3bdettd	50971
32	1	33	44	-1	330	223	10.0	15	Nuc3tttudu	33705
33	1	27	31	-1	333	202	10.0	15	Nuc3tttuub	34797
34	1	34	33	-1	349	226	10.0	15	Nuc2tueueu	38391
35	1	35	34	-1	246	243	11.0	15	Nuc2buedbb	40810
36	1	37	40	-1	300	218	11.0	15	Nuc3tttddu	38325
37	1	38	35	-1	334	242	11.0	15	Nuc3tttudd	36718
38	1	39	36	-1	338	285	11.0	15	Nuc2tuedwu	49530
39	1	45	32	-1	340	210	11.0	15	Nuc3tttuut	37233
40	1	40	37	-1	223	298	12.0	15	Nuc2buwudu	38740
41	1	36	38	-1	259	350	12.0	15	Nuc1weuud	30611
42	1	41	39	-1	291	236	12.0	15	Nuc3tttddd	38422
43	1	42	41	-1	314	208	12.0	15	Nuc3tttdud	38590
44	1	43	42	-1	317	192	12.0	13	Nuc3tttduu	28783
45	1	44	43	-1	326	300	12.0	17	Nuc2tuedwd	62077
46	1	46	46	-1	345	253	12.0	15	Nuc2tdwetbdu	44143
47	1	47	47	-1	250	252	13.0	15	Nuc2buedtu	46623
48	1	49	48	-1	313	315	13.0	15	Nuc2tuwdte	45585
49	1	57	55	-1	315	233	13.0	15	Nuc4eeuuut	20529
50	1	50	45	-1	342	271	13.0	15	Nuc2tdwetbdd	39159
51	1	52	49	-1	249	288	14.0	17	Nuc4wwbu	33003
52	1	53	50	-1	256	231	14.0	15	Nuc2bueudd	44161
53	1	56	51	-1	281	300	14.0	17	Nuc4wwtu	35287
54	1	48	52	-1	287	342	14.0	15	Nuc2tuwuww	47858
55	1	66	53	-1	305	332	14.0	15	Nuc2tuwdtw	46016
56	1	67	54	-1	315	257	14.0	17	Nuc4weeu	38378
57	1	58	56	-1	223	279	15.0	15	Nuc2buwduu	43245
58	1	51	57	-1	234	264	15.0	15	Nuc2buedtd	45657
59	1	59	58	-1	237	345	15.0	15	Nuc1wwudt	35713
60	1	60	59	-1	243	318	15.0	17	Nuc4wwbd	36894
61	1	54	60	-1	258	360	15.0	13	Nuc1weudt	22907
62	1	55	61	-1	262	328	15.0	17	Nuc4wwtd	36141
63	1	61	62	-1	269	275	15.0	15	Nuc4wewd	29158
64	1	62	69	-1	274	221	15.0	15	Nuc2bueudu	41102
65	1	63	63	-1	279	254	15.0	19	Nuc4wewu	63427
66	1	70	65	-1	297	194	15.0	13	Nuc3ttbddu	30126
67	1	64	64	-1	297	207	15.0	15	Nuc3ttbddd	42377
68	1	74	67	-1	357	241	15.0	15	Nuc2tdwetbuu	42420
69	1	69	68	-1	216	321	16.0	15	Nuc2buwudd	45465
70	1	71	70	-1	295	231	16.0	15	Nuc4eweuud	21584
71	1	65	66	-1	298	279	16.0	17	Nuc4weed	37993
72	1	72	72	-1	316	281	16.0	11	Nuc4eededw	10395
73	1	68	73	-1	329	188	16.0	13	Nuc3ttbuwew	29873
74	1	73	74	-1	354	258	16.0	15	Nuc2tdwetbud	43651
75	1	76	76	-1	214	300	17.0	15	Nuc2buwdud	50991
76	1	78	77	-1	258	258	17.0	11	Nuc4ewwudt	11212
77	1	80	79	-1	300	343	17.0	15	Nuc2tuwdbe	52195
78	1	81	80	-1	312	189	17.0	15	Nuc3ttbuww	43671
79	1	82	81	-1	321	209	17.0	13	Nuc4eeuuub	19378
80	1	83	82	-1	335	203	17.0	15	Nuc3ttbuet	41374
81	1	85	84	-1	338	286	17.0	15	Nuc2tdwettwb	45037
82	1	84	83	-1	339	242	17.0	11	Nuc4eedeue	9202
83	1	87	75	-1	354	272	17.0	15	Nuc2tdwettwt	40662
84	1	75	85	-1	364	230	17.0	13	Nuc3tbdttu	28475
85	1	95	86	-1	238	250	18.0	15	Nuc2bduudd	40624
86	1	77	87	-1	248	235	18.0	15	Nuc2bduudu	41655
87	1	96	88	-1	251	274	18.0	13	Nuc4ewwdd	18165
88	1	79	89	-1	266	214	18.0	15	Nuc2bueuuw	42553
89	1	88	78	-1	270	241	18.0	11	Nuc4ewwudb	11276
90	1	89	91	-1	293	246	18.0	11	Nuc4eweudtu	11377
91	1	106	92	-1	309	258	18.0	13	Nuc4eeuudb	20314
92	1	90	71	-1	318	231	18.0	15	Nuc4eeuudt	24781
93	1	91	94	-1	322	314	18.0	15	Nuc2tdwwewe	42815
94	1	93	103	-1	333	269	18.0	11	Nuc4eedede	10498
95	1	86	95	-1	353	210	18.0	15	Nuc3tbuutu	44747
96	1	94	108	-1	234	332	19.0	15	Nuc1wwdbt	32698
97	1	97	97	-1	266	302	19.0	17	Nuc1edw	23579
98	1	98	110	-1	269	356	19.0	15	Nuc1weudb	23601
99	1	99	98	-1	279	203	19.0	13	Nuc2bueuue	30743
100	1	101	90	112	282	319	19.0	13	Nuc1euet	15052
101	1	105	101	-1	308	325	19.0	15	Nuc2tdwweww	40139
102	1	107	93	100	314	298	19.0	13	Nuc4eedwd	22030
103	1	92	102	-1	324	255	19.0	13	Nuc4eedeuw	15132
104	1	108	104	-1	343	191	19.0	13	Nuc3ttbuwee	27888
105	1	109	105	-1	344	229	19.0	13	Nuc3tbuutd	39154
106	1	113	106	-1	363	245	19.0	13	Nuc3tbdttd	31759
107	1	114	107	-1	209	312	20.0	15	Nuc2buwddu	50570
108	1	110	96	-1	225	283	20.0	13	Nuc2bddwdu	28922
109	1	111	109	-1	246	302	20.0	15	Nuc1euwt	20796
110	1	1	113	-1	277	234	20.0	11	Nuc4ewwuud	11973
111	1	100	114	-1	283	290	20.0	15	Nuc1ede	21337
112	1	103	115	-1	288	349	20.0	15	Nuc2tuwdbw	47420
113	1	102	99	-1	290	261	20.0	13	Nuc4eweudtd	16877
114	1	104	116	-1	302	213	20.0	13	Nuc4eweuuu	17717
115	1	120	117	-1	311	279	20.0	15	Nuc4eedwu	24139
116	1	122	118	-1	335	294	20.0	13	Nuc2tdwweeu	33324
117	1	124	119	-1	225	300	21.0	15	Nuc2bddwdd	34450
118	1	112	120	-1	248	341	21.0	13	Nuc1wwdbb	24241
119	1	115	130	-1	250	358	21.0	15	Nuc1wwudb	39873
120	1	116	121	-1	256	223	21.0	15	Nuc2bduuud	39397
121	1	118	111	123	269	264	21.0	15	Nuc4ewwdu	28832
122	1	1	131	-1	285	221	21.0	11	Nuc4ewwuuu	12127
123	1	119	124	-1	301	196	21.0	15	Nuc3ttbduw	53603
124	1	121	126	-1	316	194	21.0	15	Nuc3ttbdue	53705
125	1	123	127	-1	349	276	21.0	15	Nuc2tdwetted	50903
126	1	125	139	-1	224	322	22.0	15	Nuc2buwddd	39235
127	1	135	128	-1	227	275	22.0	15	Nuc2bddwud	38443
128	1	126	129	-1	232	257	22.0	13	Nuc2bddwuu	32817
129	1	117	122	-1	257	240	22.0	15	Nuc3buwddd	47381
130	1	129	132	-1	295	301	22.0	15	Nuc1eueb	22820
131	1	140	143	-1	300	245	22.0	15	Nuc3buebdd	39058
132	1	130	133	-1	301	339	22.0	15	Nuc2tdwwwew	48556
133	1	185	125	-1	310	262	22.0	13	Nuc4eeuduu	20338
134	1	142	136	-1	323	229	22.0	15	Nuc3buebub	41316
135	1	132	137	-1	339	194	22.0	15	Nuc3buetbt	45748
136	1	133	147	-1	351	244	22.0	15	Nuc3tbdtbu	45871
137	1	145	138	-1	358	260	22.0	15	Nuc2tdwetteu	46356
138	1	137	140	-1	260	343	23.0	15	Nuc1wedwb	32358
139	1	127	141	-1	277	343	23.0	15	Nuc1wedwt	31079
140	1	128	142	-1	297	279	23.0	13	Nuc4eeudud	18456
141	1	141	134	-1	308	233	23.0	15	Nuc3buebdu	37308
142	1	131	135	-1	317	322	23.0	15	Nuc2tdwwwee	45824
143	1	143	144	-1	328	304	23.0	15	Nuc2tdwweed	39494
144	1	152	157	-1	332	280	23.0	15	Nuc2tdwebed	43112
145	1	144	146	-1	336	258	23.0	15	Nuc3tbdtbd	41893
146	1	134	148	-1	359	219	23.0	15	Nuc3tbuubb	48880
147	1	146	149	-1	216	294	24.0	15	Nuc2bddewu	46156
148	1	147	150	-1	245	254	24.0	13	Nuc2bdudud	32549
149	1	138	152	-1	274	214	24.0	15	Nuc2bduuuu	38266
150	1	139	153	-1	277	280	24.0	15	Nuc4eweudbd	20134
151	1	149	164	-1	283	320	24.0	15	Nuc1wedet	28373
152	1	160	154	-1	291	260	24.0	13	Nuc4eweudbu	15290
153	1	151	156	-1	326	201	24.0	13	Nuc3buetbb	34654
154	1	153	145	-1	332	216	24.0	13	Nuc3buebut	33808
155	1	155	159	-1	217	313	25.0	15	Nuc2bddewd	38714
156	1	148	160	-1	245	336	25.0	15	Nuc1wwdtt	26169
157	1	157	161	-1	255	247	25.0	15	Nuc2bduduu	41408
158	1	136	151	-1	254	291	25.0	15	Nuc1euwb	18240
159	1	158	162	-1	271	230	25.0	13	Nuc3buwddu	29134
160	1	159	163	-1	273	244	25.0	13	Nuc3buwdud	24886
161	1	150	155	-1	302	321	25.0	15	Nuc2tdwwwwe	36692
162	1	162	165	-1	341	237	25.0	15	Nuc3tbudud	46557
163	1	154	158	-1	347	206	25.0	13	Nuc3tbuubt	30457
164	1	164	167	-1	250	313	26.0	15	Nuc1wwdtb	24130
165	1	156	174	-1	251	269	26.0	15	Nuc2bduddu	28628
166	1	167	176	-1	273	261	26.0	15	Nuc3buwudd	32280
167	1	169	179	-1	295	210	26.0	15	Nuc3buettw	41435
168	1	180	182	-1	306	297	26.0	13	Nuc2tdwebww	22425
169	1	161	169	-1	310	203	26.0	15	Nuc3buette	46068
170	1	171	170	-1	316	252	26.0	15	Nuc3tbuddd	39154
171	1	173	171	-1	339	266	26.0	15	Nuc2tdwebeu	40823
172	1	163	166	-1	231	294	27.0	13	Nuc2bddeeu	20579
173	1	176	187	-1	264	338	27.0	15	Nuc1wedeb	26686
174	1	165	168	-1	267	281	27.0	13	Nuc4eweddu	12550
175	1	166	175	-1	267	307	27.0	11	Nuc4eweddd	7832
176	1	177	177	-1	285	226	27.0	13	Nuc3buwduu	23723
177	1	168	188	-1	284	298	27.0	15	Nuc4eeuddw	17991
178	1	178	178	-1	292	248	27.0	15	Nuc3buwudu	32866
179	1	170	180	-1	298	282	27.0	13	Nuc4eeudde	16962
180	1	179	181	-1	302	234	27.0	15	Nuc3buwuud	33201
181	1	183	183	-1	319	219	27.0	15	Nuc3buwuuu	33879
182	1	184	185	-1	327	238	27.0	15	Nuc3tbuddu	37257
183	1	174	186	-1	347	223	27.0	15	Nuc3tbuduu	41165
184	1	181	172	-1	230	313	28.0	15	Nuc2bddeed	26890
185	1	175	173	-1	242	281	28.0	15	Nuc2bduddd	26813
186	1	182	189	-1	293	320	28.0	17	Nuc2tdwwwww	37946
