# Supplementary material for: A hybrid blob-slice model for accurate and efficient detection of fluorescence labeled nuclei in 3D
Source: BMC Bioinformatics. 2010 Nov 29;11:580. doi: 10.1186/1471-2105-11-580 (PMC3008706; doi:10.1186/1471-2105-11-580)
Supplement: Additional file 3 — Additional Data and Ground Truth. Computed nuclear positions and corrected ground truths for all example data contributing to Figure 4. Zip file contains data in Acetree format comma separated value text files. An explanation of the Acetree file format is included in readme.txt. [file 1471-2105-11-580-S3.ZIP › Data_And_Ground_Truth/celegans/unedited_stats/t183-nuclei]

1	1	2	3	-1	258	303	7.0	17	Nuc1wwuuu	42497
2	1	3	4	-1	273	263	7.0	15	Nuc3bdwdut	34286
3	1	4	5	-1	276	237	7.0	13	Nuc3bdebdu	23045
4	1	5	13	-1	291	277	7.0	15	Nuc3bdwuud	30195
5	1	7	2	-1	299	256	7.0	15	Nuc3bdwuuu	33779
6	1	6	6	-1	303	218	7.0	13	Nuc3bdetbt	25789
7	1	8	7	-1	309	205	7.0	15	Nuc3bdetbb	31349
8	1	9	14	-1	310	234	7.0	15	Nuc3bdettu	33841
9	1	10	8	-1	323	250	7.0	15	Nuc2tueuwt	41099
10	1	11	10	-1	341	238	7.0	15	Nuc2tueued	39184
11	1	13	11	-1	260	276	8.0	15	Nuc3bdwdub	33780
12	1	24	12	-1	283	225	8.0	15	Nuc3bdebud	31083
13	1	14	15	-1	310	301	8.0	15	Nuc2tuwuew	39246
14	1	16	26	-1	321	286	8.0	15	Nuc2tuwuee	39216
15	1	17	9	-1	329	269	8.0	15	Nuc2tueded	41911
16	1	18	17	-1	347	254	8.0	15	Nuc2tuedeu	41563
17	1	20	21	-1	246	288	9.0	15	Nuc3bdwddu	32552
18	1	19	20	-1	246	334	9.0	17	Nuc1wwuud	46881
19	1	12	19	-1	248	263	9.0	13	Nuc2buwuub	26724
20	1	21	22	-1	267	250	9.0	15	Nuc3bdebdd	34958
21	1	22	31	-1	272	330	9.0	15	Nuc1weuuu	24341
22	1	25	32	-1	284	314	9.0	15	Nuc3bdwudb	35064
23	1	23	23	-1	285	209	9.0	15	Nuc3bdebuu	33685
24	1	26	24	-1	294	294	9.0	15	Nuc3bdwudt	35231
25	1	27	25	-1	300	318	9.0	15	Nuc2tuwuwe	44576
26	1	15	16	-1	313	270	9.0	15	Nuc2tueuwb	38702
27	1	28	18	-1	237	277	10.0	15	Nuc2buwuut	38609
28	1	29	29	-1	240	312	10.0	15	Nuc3bdwddd	37662
29	1	30	30	-1	261	230	10.0	15	Nuc2buedbt	38777
30	1	31	33	-1	301	249	10.0	15	Nuc3bdettd	42352
31	1	33	34	-1	330	200	10.0	15	Nuc3tttuub	35349
32	1	39	27	-1	339	212	10.0	15	Nuc3tttuut	33819
33	1	34	28	-1	348	229	10.0	15	Nuc2tueueu	39925
34	1	35	36	-1	247	243	11.0	15	Nuc2buedbb	41214
35	1	37	38	-1	334	243	11.0	15	Nuc3tttudd	35806
36	1	38	35	-1	338	285	11.0	15	Nuc2tuedwu	48531
37	1	40	40	-1	223	299	12.0	15	Nuc2buwudu	39997
38	1	41	41	-1	260	351	12.0	15	Nuc1weuud	31865
39	1	42	42	-1	290	235	12.0	15	Nuc3tttddd	38414
40	1	36	37	-1	297	216	12.0	15	Nuc3tttddu	38364
41	1	43	49	-1	314	209	12.0	13	Nuc3tttdud	24967
42	1	44	43	-1	316	192	12.0	13	Nuc3tttduu	28192
43	1	45	44	-1	326	298	12.0	15	Nuc2tuedwd	50801
44	1	32	39	-1	334	223	12.0	15	Nuc3tttudu	33429
45	1	50	45	-1	343	272	12.0	17	Nuc2tdwetbdd	50261
46	1	46	46	-1	345	254	12.0	15	Nuc2tdwetbdu	44918
47	1	47	53	-1	248	252	13.0	17	Nuc2buedtu	58985
48	1	48	50	-1	313	315	13.0	15	Nuc2tuwdte	45719
49	1	51	47	-1	251	290	14.0	17	Nuc4wwbu	32443
50	1	52	60	-1	257	232	14.0	15	Nuc2bueudd	44765
51	1	53	48	-1	280	299	14.0	17	Nuc4wwtu	35360
52	1	54	54	-1	286	341	14.0	15	Nuc2tuwuww	47514
53	1	55	55	-1	304	330	14.0	15	Nuc2tuwdtw	48432
54	1	56	56	-1	315	256	14.0	17	Nuc4weeu	40513
55	1	49	51	-1	315	231	14.0	13	Nuc4eeuuut	16104
56	1	57	52	-1	224	279	15.0	15	Nuc2buwduu	43508
57	1	58	57	-1	233	265	15.0	15	Nuc2buedtd	43754
58	1	59	58	-1	238	346	15.0	15	Nuc1wwudt	36730
59	1	60	59	-1	242	320	15.0	17	Nuc4wwbd	38669
60	1	61	61	-1	259	361	15.0	15	Nuc1weudt	29279
61	1	62	62	-1	262	328	15.0	17	Nuc4wwtd	35212
62	1	63	63	-1	270	276	15.0	17	Nuc4wewd	38188
63	1	65	64	-1	279	254	15.0	17	Nuc4wewu	39984
64	1	67	65	-1	297	207	15.0	15	Nuc3ttbddd	42519
65	1	66	77	-1	298	193	15.0	15	Nuc3ttbddu	39944
66	1	71	72	-1	298	280	15.0	17	Nuc4weed	36782
67	1	68	68	-1	355	241	15.0	15	Nuc2tdwetbuu	43668
68	1	69	69	-1	216	319	16.0	15	Nuc2buwudd	44268
69	1	64	70	-1	274	223	16.0	15	Nuc2bueudu	39870
70	1	70	71	-1	295	231	16.0	13	Nuc4eweuud	15506
71	1	92	79	-1	317	232	16.0	13	Nuc4eeuudt	16055
72	1	72	66	-1	317	281	16.0	13	Nuc4eededw	14186
73	1	73	81	-1	329	189	16.0	15	Nuc3ttbuwew	40741
74	1	74	67	-1	353	256	16.0	15	Nuc2tdwetbud	44405
75	1	83	74	-1	355	272	16.0	15	Nuc2tdwettwt	38252
76	1	75	75	-1	215	298	17.0	15	Nuc2buwdud	49215
77	1	76	85	-1	257	260	17.0	13	Nuc4ewwudt	13961
78	1	89	76	-1	270	242	17.0	11	Nuc4ewwudb	9160
79	1	77	88	-1	302	341	17.0	15	Nuc2tuwdbe	51421
80	1	78	78	-1	313	189	17.0	15	Nuc3ttbuww	42842
81	1	79	80	-1	323	209	17.0	13	Nuc4eeuuub	19200
82	1	80	93	-1	337	203	17.0	13	Nuc3ttbuet	31448
83	1	82	82	-1	338	240	17.0	11	Nuc4eedeue	9609
84	1	81	73	-1	340	287	17.0	15	Nuc2tdwettwb	43926
85	1	84	83	-1	363	230	17.0	13	Nuc3tbdttu	28841
86	1	85	96	-1	238	251	18.0	15	Nuc2bduudd	41423
87	1	86	84	-1	248	235	18.0	15	Nuc2bduudu	41919
88	1	87	98	-1	251	274	18.0	13	Nuc4ewwdd	19815
89	1	88	86	-1	265	215	18.0	15	Nuc2bueuuw	38336
90	1	100	100	-1	288	316	18.0	11	Nuc1euete	8290
91	1	90	87	-1	293	246	18.0	13	Nuc4eweudtu	14856
92	1	91	90	-1	309	258	18.0	13	Nuc4eeuudb	20278
93	1	102	92	-1	320	293	18.0	11	Nuc4eedwde	12101
94	1	93	91	-1	322	314	18.0	15	Nuc2tdwwewe	40709
95	1	95	94	-1	355	210	18.0	15	Nuc3tbuutu	45235
96	1	108	95	-1	226	283	19.0	13	Nuc2bddwdu	27118
97	1	97	108	-1	268	303	19.0	15	Nuc1edw	16840
98	1	99	111	-1	277	205	19.0	13	Nuc2bueuue	30473
99	1	113	101	-1	290	262	19.0	13	Nuc4eweudtd	14909
100	1	102	89	-1	306	301	19.0	13	Nuc4eedwdw	16263
101	1	101	102	-1	310	325	19.0	15	Nuc2tdwweww	43540
102	1	103	103	-1	323	258	19.0	11	Nuc4eedeuw	9789
103	1	94	104	-1	333	270	19.0	13	Nuc4eedede	14930
104	1	104	105	-1	342	191	19.0	13	Nuc3ttbuwee	28298
105	1	105	116	-1	345	230	19.0	15	Nuc3tbuutd	54987
106	1	106	117	-1	362	242	19.0	13	Nuc3tbdttd	34167
107	1	107	106	-1	209	309	20.0	15	Nuc2buwddu	50857
108	1	96	107	-1	235	331	20.0	13	Nuc1wwdbt	23998
109	1	109	97	-1	248	301	20.0	17	Nuc1euwt	27126
110	1	98	109	-1	270	356	20.0	15	Nuc1weudb	25127
111	1	121	121	-1	272	257	20.0	13	Nuc4ewwduu	16240
112	1	100	122	-1	275	326	20.0	13	Nuc1euetw	13698
113	1	110	110	-1	277	236	20.0	11	Nuc4ewwuud	12515
114	1	111	99	-1	283	289	20.0	15	Nuc1ede	20632
115	1	112	112	-1	289	348	20.0	13	Nuc2tuwdbw	35979
116	1	114	113	-1	304	212	20.0	13	Nuc4eweuuu	17948
117	1	115	114	-1	310	279	20.0	13	Nuc4eedwu	19182
118	1	116	115	-1	336	294	20.0	15	Nuc2tdwweeu	45736
119	1	117	118	-1	227	301	21.0	13	Nuc2bddwdd	23901
120	1	118	119	-1	248	340	21.0	15	Nuc1wwdbb	34661
121	1	120	132	-1	254	225	21.0	15	Nuc2bduuud	37573
122	1	129	120	-1	257	241	21.0	15	Nuc3buwddd	47071
123	1	121	133	-1	267	268	21.0	11	Nuc4ewwdud	11092
124	1	123	123	-1	299	195	21.0	15	Nuc3ttbduw	55317
125	1	133	136	-1	311	260	21.0	13	Nuc4eeuduu	20679
126	1	124	124	-1	315	194	21.0	15	Nuc3ttbdue	54174
127	1	125	126	-1	349	277	21.0	15	Nuc2tdwetted	47244
128	1	127	129	-1	227	275	22.0	15	Nuc2bddwud	39186
129	1	128	130	-1	232	257	22.0	13	Nuc2bddwuu	31209
130	1	119	131	-1	249	357	22.0	15	Nuc1wwudb	41196
131	1	122	134	-1	288	220	22.0	13	Nuc4ewwuuu	16787
132	1	130	142	-1	294	301	22.0	17	Nuc1eueb	29802
133	1	132	135	-1	302	339	22.0	13	Nuc2tdwwwew	34904
134	1	141	145	-1	307	231	22.0	15	Nuc3buebdu	35240
135	1	142	137	-1	318	321	22.0	15	Nuc2tdwwwee	45679
136	1	134	125	-1	324	228	22.0	15	Nuc3buebub	39617
137	1	135	139	-1	338	194	22.0	15	Nuc3buetbt	46540
138	1	137	127	-1	359	260	22.0	13	Nuc2tdwetteu	32113
139	1	126	128	-1	222	322	23.0	15	Nuc2buwddd	37370
140	1	138	141	-1	258	342	23.0	15	Nuc1wedwb	31103
141	1	139	152	-1	276	344	23.0	13	Nuc1wedwt	21708
142	1	140	143	-1	297	280	23.0	13	Nuc4eeudud	18204
143	1	131	144	-1	300	246	23.0	15	Nuc3buebdd	37851
144	1	143	138	-1	327	304	23.0	15	Nuc2tdwweed	36234
145	1	154	146	-1	332	216	23.0	13	Nuc3buebut	31006
146	1	145	147	-1	339	258	23.0	15	Nuc3tbdtbd	43611
147	1	136	158	-1	353	244	23.0	13	Nuc3tbdtbu	34766
148	1	146	148	-1	358	217	23.0	15	Nuc3tbuubb	49411
149	1	147	140	-1	218	292	24.0	15	Nuc2bddewu	42233
150	1	148	149	-1	245	255	24.0	15	Nuc2bdudud	42457
151	1	158	160	-1	255	289	24.0	13	Nuc1euwb	11721
152	1	149	150	-1	274	214	24.0	15	Nuc2bduuuu	32772
153	1	150	151	-1	280	280	24.0	13	Nuc4eweudbd	14325
154	1	152	154	-1	290	260	24.0	11	Nuc4eweudbu	10164
155	1	161	155	-1	302	321	24.0	15	Nuc2tdwwwwe	37523
156	1	153	165	-1	327	202	24.0	13	Nuc3buetbb	32174
157	1	144	156	-1	332	281	24.0	15	Nuc2tdwebed	45129
158	1	163	157	-1	348	205	24.0	13	Nuc3tbuubt	31535
159	1	155	159	-1	216	313	25.0	15	Nuc2bddewd	32879
160	1	156	169	-1	243	334	25.0	15	Nuc1wwdtt	28275
161	1	157	161	-1	256	246	25.0	15	Nuc2bduduu	38986
162	1	159	162	-1	271	230	25.0	13	Nuc3buwddu	28379
163	1	160	163	-1	274	245	25.0	13	Nuc3buwdud	26394
164	1	151	153	-1	283	321	25.0	15	Nuc1wedet	27088
165	1	162	166	-1	340	237	25.0	15	Nuc3tbudud	49092
166	1	172	168	-1	231	294	26.0	15	Nuc2bddeeu	31474
167	1	164	170	-1	249	311	26.0	15	Nuc1wwdtb	23096
168	1	174	180	-1	270	282	26.0	13	Nuc4eweddu	12231
169	1	169	164	-1	312	203	26.0	15	Nuc3buette	43931
170	1	170	175	-1	317	252	26.0	15	Nuc3tbuddd	37211
171	1	171	167	-1	340	267	26.0	15	Nuc2tdwebeu	39223
172	1	184	176	-1	230	313	27.0	15	Nuc2bddeed	28755
173	1	185	177	-1	241	280	27.0	17	Nuc2bduddd	38553
174	1	165	178	-1	251	267	27.0	15	Nuc2bduddu	29001
175	1	175	179	-1	268	306	27.0	13	Nuc4eweddd	10588
176	1	166	171	-1	275	263	27.0	15	Nuc3buwudd	30304
177	1	176	188	-1	284	229	27.0	13	Nuc3buwduu	23830
178	1	178	181	-1	294	248	27.0	15	Nuc3buwudu	31766
179	1	167	182	-1	297	211	27.0	15	Nuc3buettw	39171
180	1	179	172	-1	299	282	27.0	13	Nuc4eeudde	15281
181	1	180	173	-1	302	232	27.0	15	Nuc3buwuud	34212
182	1	168	174	-1	307	298	27.0	15	Nuc2tdwebww	30890
183	1	181	183	-1	318	219	27.0	13	Nuc3buwuuu	23488
184	1	1	184	-1	322	282	27.0	15	Nuc2tdwebwe	33190
185	1	182	185	-1	327	239	27.0	15	Nuc3tbuddu	38470
186	1	183	186	-1	346	222	27.0	15	Nuc3tbuduu	43181
187	1	173	187	-1	264	335	28.0	15	Nuc1wedeb	22121
188	1	177	1	-1	285	299	28.0	13	Nuc4eeuddw	12263
189	1	186	189	-1	293	321	28.0	15	Nuc2tdwwwww	30093
