# Supplementary material for: A hybrid blob-slice model for accurate and efficient detection of fluorescence labeled nuclei in 3D
Source: BMC Bioinformatics. 2010 Nov 29;11:580. doi: 10.1186/1471-2105-11-580 (PMC3008706; doi:10.1186/1471-2105-11-580)
Supplement: Additional file 3 — Additional Data and Ground Truth. Computed nuclear positions and corrected ground truths for all example data contributing to Figure 4. Zip file contains data in Acetree format comma separated value text files. An explanation of the Acetree file format is included in readme.txt. [file 1471-2105-11-580-S3.ZIP › Data_And_Ground_Truth/celegans/unedited_stats/t184-nuclei]

1	1	188	180	-1	283	296	29.0	13	Nuc4eeuddw	10216
2	1	5	5	-1	302	256	6.0	15	Nuc3bdwuuu	29360
3	1	1	2	-1	262	303	7.0	17	Nuc1wwuuu	42147
4	1	2	3	-1	273	263	7.0	15	Nuc3bdwdut	34045
5	1	3	11	-1	274	238	7.0	15	Nuc3bdebdu	29808
6	1	6	4	-1	302	220	7.0	13	Nuc3bdetbt	22532
7	1	7	6	-1	309	205	7.0	15	Nuc3bdetbb	31022
8	1	9	7	-1	323	248	7.0	15	Nuc2tueuwt	41203
9	1	15	18	-1	330	267	7.0	15	Nuc2tueded	36840
10	1	10	8	-1	339	238	7.0	15	Nuc2tueued	37109
11	1	11	10	-1	261	274	8.0	15	Nuc3bdwdub	33794
12	1	12	12	-1	282	226	8.0	15	Nuc3bdebud	30606
13	1	4	13	-1	291	278	8.0	15	Nuc3bdwuud	29778
14	1	8	14	-1	309	234	8.0	15	Nuc3bdettu	33290
15	1	13	15	-1	310	301	8.0	15	Nuc2tuwuew	39510
16	1	26	16	-1	313	270	8.0	15	Nuc2tueuwb	40162
17	1	16	19	-1	346	254	8.0	15	Nuc2tuedeu	40681
18	1	27	27	-1	236	277	9.0	15	Nuc2buwuut	38700
19	1	19	21	-1	247	262	9.0	15	Nuc2buwuub	33230
20	1	18	22	-1	247	332	9.0	17	Nuc1wwuud	43563
21	1	17	9	-1	249	288	9.0	13	Nuc3bdwddu	22325
22	1	20	23	-1	266	251	9.0	15	Nuc3bdebdd	33708
23	1	23	25	-1	285	211	9.0	13	Nuc3bdebuu	25556
24	1	24	31	-1	295	294	9.0	15	Nuc3bdwudt	34438
25	1	25	32	-1	300	318	9.0	15	Nuc2tuwuwe	44062
26	1	14	17	-1	320	286	9.0	15	Nuc2tuwuee	38252
27	1	32	26	-1	337	210	9.0	17	Nuc3tttuut	42150
28	1	33	20	-1	349	229	9.0	15	Nuc2tueueu	37750
29	1	28	28	-1	240	310	10.0	15	Nuc3bdwddd	36719
30	1	29	36	-1	261	230	10.0	15	Nuc2buedbt	36764
31	1	21	24	-1	273	330	10.0	15	Nuc1weuuu	24150
32	1	22	29	-1	285	316	10.0	15	Nuc3bdwudb	35330
33	1	30	30	-1	299	250	10.0	17	Nuc3bdettd	53239
34	1	31	38	-1	329	198	10.0	15	Nuc3tttuub	36050
35	1	36	33	-1	338	283	10.0	15	Nuc2tuedwu	48726
36	1	34	35	-1	247	243	11.0	15	Nuc2buedbb	40271
37	1	40	37	-1	298	215	11.0	15	Nuc3tttddu	37197
38	1	35	39	-1	332	244	11.0	15	Nuc3tttudd	35973
39	1	44	40	-1	335	220	11.0	15	Nuc3tttudu	37119
40	1	37	34	-1	223	301	12.0	15	Nuc2buwudu	37180
41	1	38	41	-1	259	351	12.0	17	Nuc1weuud	39500
42	1	39	42	-1	288	234	12.0	15	Nuc3tttddd	37112
43	1	42	43	-1	315	190	12.0	13	Nuc3tttduu	26881
44	1	43	44	-1	326	299	12.0	17	Nuc2tuedwd	65718
45	1	45	45	-1	342	272	12.0	17	Nuc2tdwetbdd	51073
46	1	46	46	-1	346	255	12.0	15	Nuc2tdwetbdu	43619
47	1	49	47	-1	252	290	13.0	15	Nuc4wwbu	23680
48	1	51	1	-1	281	299	13.0	17	Nuc4wwtu	35375
49	1	41	48	-1	313	207	13.0	15	Nuc3tttdud	35115
50	1	48	49	-1	313	315	13.0	15	Nuc2tuwdte	43477
51	1	55	50	-1	316	230	13.0	15	Nuc4eeuuut	21291
52	1	56	51	-1	224	280	14.0	15	Nuc2buwduu	39316
53	1	47	52	-1	247	254	14.0	15	Nuc2buedtu	46274
54	1	52	54	-1	286	343	14.0	15	Nuc2tuwuww	44362
55	1	53	63	-1	303	333	14.0	15	Nuc2tuwdtw	46893
56	1	54	55	-1	313	255	14.0	19	Nuc4weeu	58027
57	1	57	56	-1	232	265	15.0	15	Nuc2buedtd	46679
58	1	58	68	-1	237	346	15.0	15	Nuc1wwudt	37673
59	1	59	57	-1	242	320	15.0	15	Nuc4wwbd	28931
60	1	50	58	-1	255	232	15.0	15	Nuc2bueudd	47080
61	1	60	59	-1	258	359	15.0	15	Nuc1weudt	33966
62	1	61	53	-1	262	329	15.0	17	Nuc4wwtd	34944
63	1	62	60	-1	269	276	15.0	17	Nuc4wewd	40483
64	1	63	61	-1	280	254	15.0	17	Nuc4wewu	39902
65	1	64	62	-1	293	207	15.0	15	Nuc3ttbddd	44931
66	1	72	64	-1	317	281	15.0	13	Nuc4eededw	13893
67	1	74	74	-1	353	255	15.0	15	Nuc2tdwetbud	44727
68	1	67	65	-1	353	240	15.0	15	Nuc2tdwetbuu	48298
69	1	68	67	-1	217	320	16.0	15	Nuc2buwudd	43309
70	1	69	69	-1	275	224	16.0	15	Nuc2bueudu	39913
71	1	70	70	-1	296	232	16.0	15	Nuc4eweuud	19802
72	1	66	71	-1	297	280	16.0	17	Nuc4weed	36027
73	1	84	73	-1	342	286	16.0	15	Nuc2tdwettwb	38742
74	1	75	75	-1	355	270	16.0	15	Nuc2tdwettwt	37780
75	1	76	66	-1	215	297	17.0	15	Nuc2buwdud	44675
76	1	78	78	-1	270	241	17.0	11	Nuc4ewwudb	10330
77	1	65	80	-1	295	195	17.0	13	Nuc3ttbddu	32050
78	1	80	82	-1	312	190	17.0	15	Nuc3ttbuww	39730
79	1	71	83	-1	318	232	17.0	15	Nuc4eeuudt	25415
80	1	81	84	-1	322	209	17.0	13	Nuc4eeuuub	18892
81	1	73	72	-1	328	189	17.0	13	Nuc3ttbuwew	28991
82	1	83	86	-1	338	240	17.0	11	Nuc4eedeue	9616
83	1	85	87	-1	364	230	17.0	15	Nuc3tbdttu	35459
84	1	87	100	-1	248	234	18.0	15	Nuc2bduudu	43385
85	1	77	76	-1	257	261	18.0	13	Nuc4ewwudt	13277
86	1	89	77	-1	267	214	18.0	15	Nuc2bueuuw	39423
87	1	91	79	-1	293	244	18.0	13	Nuc4eweudtu	13757
88	1	79	89	-1	301	340	18.0	13	Nuc2tuwdbe	41609
89	1	100	81	-1	305	299	18.0	11	Nuc4eedwdw	11148
90	1	92	90	-1	307	257	18.0	13	Nuc4eeuudb	19158
91	1	94	91	-1	321	313	18.0	15	Nuc2tdwwewe	41558
92	1	93	92	-1	324	293	18.0	13	Nuc4eedwde	16608
93	1	82	85	-1	337	203	18.0	13	Nuc3ttbuet	29359
94	1	95	94	-1	354	209	18.0	15	Nuc3tbuutu	49321
95	1	96	95	-1	226	283	19.0	15	Nuc2bddwdu	35540
96	1	86	88	-1	238	251	19.0	15	Nuc2bduudd	39099
97	1	109	97	-1	247	300	19.0	15	Nuc1euwt	18129
98	1	88	98	99	248	275	19.0	13	Nuc4ewwdd	19734
99	1	114	112	-1	283	289	19.0	15	Nuc1ede	19669
100	1	90	103	-1	289	313	19.0	13	Nuc1euete	13371
101	1	99	104	-1	290	261	19.0	13	Nuc4eweudtd	14344
102	1	101	105	-1	308	324	19.0	13	Nuc2tdwweww	29315
103	1	102	106	-1	321	258	19.0	13	Nuc4eedeuw	15663
104	1	103	93	-1	333	270	19.0	11	Nuc4eedede	10177
105	1	104	117	-1	342	190	19.0	13	Nuc3ttbuwee	28150
106	1	107	108	-1	210	309	20.0	15	Nuc2buwddu	47675
107	1	108	96	-1	234	330	20.0	13	Nuc1wwdbt	22485
108	1	97	101	-1	266	304	20.0	15	Nuc1edw	17657
109	1	110	102	-1	269	357	20.0	15	Nuc1weudb	25215
110	1	113	121	-1	276	235	20.0	13	Nuc4ewwuud	16971
111	1	98	111	-1	278	204	20.0	13	Nuc2bueuue	29620
112	1	115	113	-1	290	348	20.0	15	Nuc2tuwdbw	48557
113	1	116	114	-1	305	213	20.0	13	Nuc4eweuuu	17420
114	1	117	115	-1	312	282	20.0	15	Nuc4eedwu	25561
115	1	118	116	-1	338	293	20.0	15	Nuc2tdwweeu	46119
116	1	105	107	-1	346	231	20.0	15	Nuc3tbuutd	55787
117	1	106	118	-1	363	242	20.0	13	Nuc3tbdttd	34416
118	1	119	109	-1	227	300	21.0	13	Nuc2bddwdd	23981
119	1	120	131	-1	244	339	21.0	15	Nuc1wwdbb	34220
120	1	122	133	-1	255	241	21.0	15	Nuc3buwddd	45619
121	1	111	110	-1	272	254	21.0	11	Nuc4ewwduu	13554
122	1	112	120	-1	272	326	21.0	13	Nuc1euetw	13579
123	1	124	122	-1	299	195	21.0	15	Nuc3ttbduw	56674
124	1	126	124	-1	314	193	21.0	15	Nuc3ttbdue	55564
125	1	136	125	-1	324	229	21.0	15	Nuc3buebub	37305
126	1	127	126	-1	349	277	21.0	15	Nuc2tdwetted	47597
127	1	138	127	-1	359	259	21.0	15	Nuc2tdwetteu	47816
128	1	139	128	-1	223	322	22.0	13	Nuc2buwddd	27720
129	1	128	129	-1	228	275	22.0	15	Nuc2bddwud	39080
130	1	129	130	-1	230	257	22.0	13	Nuc2bddwuu	33998
131	1	130	132	-1	249	356	22.0	15	Nuc1wwudb	40786
132	1	121	134	-1	254	226	22.0	15	Nuc2bduuud	38472
133	1	123	119	-1	265	270	22.0	11	Nuc4ewwdud	11156
134	1	131	135	-1	288	219	22.0	11	Nuc4ewwuuu	12848
135	1	133	137	-1	304	337	22.0	15	Nuc2tdwwwew	46735
136	1	125	123	-1	312	260	22.0	15	Nuc4eeuduu	28325
137	1	135	138	-1	318	320	22.0	15	Nuc2tdwwwee	48338
138	1	144	139	-1	327	302	22.0	15	Nuc2tdwweed	39237
139	1	137	140	-1	338	195	22.0	15	Nuc3buetbt	45221
140	1	149	142	-1	216	292	23.0	15	Nuc2bddewu	43362
141	1	140	143	-1	259	342	23.0	15	Nuc1wedwb	30281
142	1	132	136	-1	296	301	23.0	15	Nuc1eueb	21913
143	1	142	147	-1	298	280	23.0	13	Nuc4eeudud	18564
144	1	143	148	-1	300	246	23.0	15	Nuc3buebdd	39843
145	1	134	150	-1	307	230	23.0	13	Nuc3buebdu	26910
146	1	145	151	-1	333	218	23.0	13	Nuc3buebut	32232
147	1	146	141	-1	340	259	23.0	15	Nuc3tbdtbd	44208
148	1	148	152	-1	356	217	23.0	15	Nuc3tbuubb	49041
149	1	150	153	-1	246	256	24.0	15	Nuc2bdudud	41865
150	1	152	144	-1	273	216	24.0	17	Nuc2bduuuu	42108
151	1	153	145	-1	278	279	24.0	13	Nuc4eweudbd	14133
152	1	141	146	-1	280	344	24.0	15	Nuc1wedwt	26752
153	1	164	155	-1	284	318	24.0	15	Nuc1wedet	27880
154	1	154	156	-1	290	261	24.0	13	Nuc4eweudbu	14538
155	1	155	149	-1	304	319	24.0	15	Nuc2tdwwwwe	37012
156	1	157	157	-1	333	282	24.0	15	Nuc2tdwebed	43213
157	1	158	158	-1	348	206	24.0	13	Nuc3tbuubt	32813
158	1	147	159	-1	353	246	24.0	13	Nuc3tbdtbu	32070
159	1	159	160	-1	216	311	25.0	15	Nuc2bddewd	39297
160	1	151	154	-1	255	290	25.0	15	Nuc1euwb	18173
161	1	161	161	-1	255	247	25.0	15	Nuc2bduduu	39628
162	1	162	162	-1	272	230	25.0	13	Nuc3buwddu	25933
163	1	163	163	-1	274	245	25.0	13	Nuc3buwdud	22975
164	1	169	164	-1	313	203	25.0	15	Nuc3buette	44338
165	1	156	166	-1	328	204	25.0	13	Nuc3buetbb	32033
166	1	165	167	-1	338	238	25.0	15	Nuc3tbudud	46420
167	1	171	172	-1	341	266	25.0	15	Nuc2tdwebeu	42388
168	1	166	168	-1	230	294	26.0	15	Nuc2bddeeu	30081
169	1	160	174	-1	245	332	26.0	15	Nuc1wwdtt	26660
170	1	167	175	-1	249	309	26.0	13	Nuc1wwdtb	16543
171	1	176	179	-1	275	261	26.0	15	Nuc3buwudd	29746
172	1	180	190	-1	298	282	26.0	13	Nuc4eeudde	16190
173	1	181	170	-1	303	233	26.0	15	Nuc3buwuud	32593
174	1	182	184	-1	309	298	26.0	13	Nuc2tdwebww	21338
175	1	170	165	-1	316	253	26.0	15	Nuc3tbuddd	36092
176	1	172	173	-1	228	313	27.0	15	Nuc2bddeed	29218
177	1	173	188	-1	241	280	27.0	15	Nuc2bduddd	30180
178	1	174	176	-1	251	269	27.0	15	Nuc2bduddu	28818
179	1	175	178	-1	268	308	27.0	13	Nuc4eweddd	10066
180	1	168	169	-1	270	281	27.0	13	Nuc4eweddu	11495
181	1	178	181	-1	294	249	27.0	15	Nuc3buwudu	32043
182	1	179	183	-1	299	210	27.0	15	Nuc3buettw	38553
183	1	183	185	-1	318	221	27.0	13	Nuc3buwuuu	23703
184	1	184	171	-1	322	283	27.0	17	Nuc2tdwebwe	38747
185	1	185	186	-1	327	238	27.0	15	Nuc3tbuddu	41147
186	1	186	187	-1	346	224	27.0	15	Nuc3tbuduu	40128
187	1	187	177	-1	264	336	28.0	15	Nuc1wedeb	21649
188	1	177	189	-1	285	227	28.0	13	Nuc3buwduu	22436
189	1	189	182	-1	294	320	28.0	17	Nuc2tdwwwww	37689
