# Supplementary material for: A hybrid blob-slice model for accurate and efficient detection of fluorescence labeled nuclei in 3D
Source: BMC Bioinformatics. 2010 Nov 29;11:580. doi: 10.1186/1471-2105-11-580 (PMC3008706; doi:10.1186/1471-2105-11-580)
Supplement: Additional file 3 — Additional Data and Ground Truth. Computed nuclear positions and corrected ground truths for all example data contributing to Figure 4. Zip file contains data in Acetree format comma separated value text files. An explanation of the Acetree file format is included in readme.txt. [file 1471-2105-11-580-S3.ZIP › Data_And_Ground_Truth/celegans/unedited_stats/t185-nuclei]

1	1	48	50	-1	280	299	14.0	17	Nuc4wwtu	35316
2	1	3	1	-1	264	303	7.0	17	Nuc1wwuuu	44366
3	1	4	2	-1	271	262	7.0	15	Nuc3bdwdut	36608
4	1	6	5	-1	302	220	7.0	15	Nuc3bdetbt	33874
5	1	2	4	-1	302	256	7.0	15	Nuc3bdwuuu	34197
6	1	7	6	-1	307	204	7.0	15	Nuc3bdetbb	33016
7	1	8	17	-1	321	250	7.0	13	Nuc2tueuwt	30320
8	1	10	7	-1	334	238	7.0	13	Nuc2tueued	29358
9	1	21	9	-1	250	288	8.0	15	Nuc3bdwddu	31107
10	1	11	10	-1	260	274	8.0	15	Nuc3bdwdub	33001
11	1	5	3	-1	273	237	8.0	13	Nuc3bdebdu	26772
12	1	12	11	-1	283	227	8.0	13	Nuc3bdebud	23889
13	1	13	13	-1	291	279	8.0	15	Nuc3bdwuud	30260
14	1	14	14	-1	307	236	8.0	15	Nuc3bdettu	37695
15	1	15	15	-1	310	302	8.0	15	Nuc2tuwuew	39612
16	1	16	16	-1	313	271	8.0	15	Nuc2tueuwb	40152
17	1	26	24	-1	320	287	8.0	15	Nuc2tuwuee	37940
18	1	9	18	-1	328	268	8.0	15	Nuc2tueded	42060
19	1	17	8	-1	345	254	8.0	15	Nuc2tuedeu	41184
20	1	28	19	-1	348	230	8.0	15	Nuc2tueueu	35590
21	1	19	28	-1	245	263	9.0	15	Nuc2buwuub	35898
22	1	20	20	-1	248	333	9.0	15	Nuc1wwuud	34909
23	1	22	21	-1	263	251	9.0	15	Nuc3bdebdd	35009
24	1	31	22	-1	274	332	9.0	15	Nuc1weuuu	25323
25	1	23	12	-1	285	211	9.0	15	Nuc3bdebuu	35315
26	1	27	25	-1	337	210	9.0	15	Nuc3tttuut	34173
27	1	18	26	-1	235	277	10.0	13	Nuc2buwuut	28882
28	1	29	27	-1	241	311	10.0	15	Nuc3bdwddd	35909
29	1	32	23	-1	286	317	10.0	15	Nuc3bdwudb	35824
30	1	33	29	-1	294	253	10.0	15	Nuc3bdettd	40981
31	1	24	30	-1	294	294	10.0	13	Nuc3bdwudt	26482
32	1	25	31	-1	300	318	10.0	15	Nuc2tuwuwe	45153
33	1	35	32	-1	337	283	10.0	15	Nuc2tuedwu	46770
34	1	40	40	-1	224	300	11.0	15	Nuc2buwudu	41450
35	1	36	33	-1	249	241	11.0	15	Nuc2buedbb	39856
36	1	30	34	-1	263	227	11.0	15	Nuc2buedbt	38285
37	1	37	35	-1	298	213	11.0	15	Nuc3tttddu	39030
38	1	34	36	-1	331	199	11.0	15	Nuc3tttuub	39221
39	1	38	38	-1	333	245	11.0	15	Nuc3tttudd	37838
40	1	39	37	-1	336	222	11.0	15	Nuc3tttudu	35822
41	1	41	41	-1	260	351	12.0	15	Nuc1weuud	29171
42	1	42	42	-1	288	235	12.0	15	Nuc3tttddd	36757
43	1	43	44	-1	315	190	12.0	13	Nuc3tttduu	26295
44	1	44	46	-1	326	299	12.0	15	Nuc2tuedwd	51325
45	1	45	47	-1	343	273	12.0	17	Nuc2tdwetbdd	49298
46	1	46	39	-1	347	255	12.0	13	Nuc2tdwetbdu	33136
47	1	47	48	-1	251	290	13.0	15	Nuc4wwbu	24390
48	1	49	43	-1	313	207	13.0	13	Nuc3tttdud	25934
49	1	50	53	-1	312	316	13.0	15	Nuc2tuwdte	46589
50	1	51	45	-1	317	230	13.0	15	Nuc4eeuuut	20944
51	1	52	54	-1	224	280	14.0	15	Nuc2buwduu	40916
52	1	53	49	-1	246	252	14.0	15	Nuc2buedtu	45707
53	1	62	58	-1	265	328	14.0	17	Nuc4wwtd	34674
54	1	54	51	-1	286	343	14.0	15	Nuc2tuwuww	47454
55	1	56	52	-1	313	256	14.0	17	Nuc4weeu	38362
56	1	57	67	-1	233	264	15.0	15	Nuc2buedtd	46902
57	1	59	55	-1	243	320	15.0	17	Nuc4wwbd	36723
58	1	60	56	-1	256	232	15.0	15	Nuc2bueudd	47749
59	1	61	57	-1	258	359	15.0	13	Nuc1weudt	27016
60	1	63	59	-1	268	275	15.0	17	Nuc4wewd	40514
61	1	64	60	-1	281	254	15.0	17	Nuc4wewu	39001
62	1	65	61	-1	294	208	15.0	15	Nuc3ttbddd	44528
63	1	55	62	-1	305	333	15.0	15	Nuc2tuwdtw	49524
64	1	66	63	-1	316	282	15.0	13	Nuc4eededw	14698
65	1	68	64	-1	354	240	15.0	15	Nuc2tdwetbuu	45913
66	1	75	65	-1	214	298	16.0	15	Nuc2buwdud	51572
67	1	69	66	-1	217	320	16.0	15	Nuc2buwudd	47198
68	1	58	68	-1	237	348	16.0	15	Nuc1wwudt	33256
69	1	70	79	-1	276	224	16.0	15	Nuc2bueudu	39895
70	1	71	69	-1	296	230	16.0	15	Nuc4eweuud	21320
71	1	72	70	-1	297	278	16.0	17	Nuc4weed	37947
72	1	81	73	-1	329	189	16.0	15	Nuc3ttbuwew	41486
73	1	73	74	-1	343	287	16.0	15	Nuc2tdwettwb	43115
74	1	67	75	-1	353	256	16.0	15	Nuc2tdwetbud	46338
75	1	74	76	-1	355	271	16.0	15	Nuc2tdwettwt	38487
76	1	85	77	-1	256	261	17.0	11	Nuc4ewwudt	8934
77	1	86	78	-1	267	214	17.0	15	Nuc2bueuuw	37811
78	1	76	89	-1	271	241	17.0	11	Nuc4ewwudb	9571
79	1	87	80	-1	292	243	17.0	13	Nuc4eweudtu	13351
80	1	77	81	-1	295	194	17.0	13	Nuc3ttbddu	36764
81	1	89	82	-1	305	298	17.0	13	Nuc4eedwdw	15399
82	1	78	84	-1	313	190	17.0	15	Nuc3ttbuww	43382
83	1	79	71	-1	318	233	17.0	15	Nuc4eeuudt	25184
84	1	80	72	-1	324	210	17.0	13	Nuc4eeuuub	19288
85	1	93	92	-1	336	201	17.0	13	Nuc3ttbuet	31842
86	1	82	86	-1	337	241	17.0	11	Nuc4eedeue	9479
87	1	83	87	-1	362	230	17.0	13	Nuc3tbdttu	31382
88	1	96	95	-1	239	249	18.0	15	Nuc2bduudd	40533
89	1	88	101	-1	301	339	18.0	15	Nuc2tuwdbe	54627
90	1	90	83	-1	306	257	18.0	13	Nuc4eeuudb	20806
91	1	91	91	-1	322	311	18.0	15	Nuc2tdwwewe	40241
92	1	92	90	-1	324	293	18.0	11	Nuc4eedwde	11917
93	1	104	85	-1	334	271	18.0	11	Nuc4eedede	10075
94	1	94	105	-1	354	211	18.0	15	Nuc3tbuutu	46042
95	1	95	93	-1	226	283	19.0	15	Nuc2bddwdu	34960
96	1	107	94	-1	235	330	19.0	15	Nuc1wwdbt	28615
97	1	97	108	-1	244	301	19.0	15	Nuc1euwt	18126
98	1	98	109	-1	247	272	19.0	11	Nuc4ewwddb	11453
99	1	98	88	-1	248	282	19.0	11	Nuc4ewwddt	9606
100	1	84	96	-1	250	234	19.0	15	Nuc2bduudu	42437
101	1	108	98	-1	267	304	19.0	15	Nuc1edw	16074
102	1	109	97	-1	268	357	19.0	15	Nuc1weudb	26604
103	1	100	99	-1	289	313	19.0	13	Nuc1euete	11942
104	1	101	100	-1	292	261	19.0	11	Nuc4eweudtd	9992
105	1	102	102	-1	310	324	19.0	15	Nuc2tdwweww	39742
106	1	103	104	-1	321	261	19.0	13	Nuc4eedeuw	15119
107	1	116	116	-1	347	232	19.0	15	Nuc3tbuutd	49132
108	1	106	107	-1	210	309	20.0	13	Nuc2buwddu	38446
109	1	118	117	-1	225	302	20.0	13	Nuc2bddwdd	23440
110	1	121	110	-1	271	254	20.0	11	Nuc4ewwduu	11152
111	1	111	111	-1	277	204	20.0	13	Nuc2bueuue	30655
112	1	99	120	-1	282	288	20.0	17	Nuc1ede	25824
113	1	112	112	-1	292	349	20.0	15	Nuc2tuwdbw	45772
114	1	113	113	-1	307	213	20.0	13	Nuc4eweuuu	16607
115	1	114	103	122	311	282	20.0	13	Nuc4eedwu	19465
116	1	115	114	-1	338	294	20.0	13	Nuc2tdwweeu	33572
117	1	105	115	-1	342	190	20.0	15	Nuc3ttbuwee	39572
118	1	117	106	-1	362	242	20.0	13	Nuc3tbdttd	33654
119	1	133	118	-1	264	272	21.0	13	Nuc4ewwdud	15475
120	1	122	119	-1	270	328	21.0	13	Nuc1euetw	12699
121	1	110	135	-1	277	236	21.0	13	Nuc4ewwuud	16866
122	1	123	121	-1	300	195	21.0	15	Nuc3ttbduw	55832
123	1	136	123	-1	313	259	21.0	15	Nuc4eeuduu	29101
124	1	124	140	-1	315	192	21.0	15	Nuc3ttbdue	52647
125	1	125	124	-1	322	228	21.0	15	Nuc3buebub	39574
126	1	126	125	-1	349	277	21.0	15	Nuc2tdwetted	49140
127	1	127	126	-1	359	258	21.0	15	Nuc2tdwetteu	44919
128	1	128	127	-1	221	324	22.0	13	Nuc2buwddd	30907
129	1	129	129	-1	228	275	22.0	15	Nuc2bddwud	39976
130	1	130	128	-1	231	259	22.0	15	Nuc2bddwuu	42859
131	1	119	130	-1	243	337	22.0	15	Nuc1wwdbb	34420
132	1	131	131	-1	249	356	22.0	15	Nuc1wwudb	37039
133	1	120	144	-1	255	240	22.0	15	Nuc3buwddd	47930
134	1	132	133	-1	256	225	22.0	15	Nuc2bduuud	38914
135	1	134	136	-1	289	219	22.0	11	Nuc4ewwuuu	12066
136	1	142	137	-1	296	300	22.0	15	Nuc1eueb	21983
137	1	135	139	-1	303	337	22.0	15	Nuc2tdwwwew	44803
138	1	137	141	-1	319	320	22.0	15	Nuc2tdwwwee	44999
139	1	138	150	-1	327	302	22.0	15	Nuc2tdwweed	39009
140	1	139	142	-1	338	197	22.0	15	Nuc3buetbt	49349
141	1	147	143	-1	340	261	22.0	15	Nuc3tbdtbd	41454
142	1	140	152	-1	214	292	23.0	15	Nuc2bddewu	46687
143	1	141	145	-1	260	343	23.0	15	Nuc1wedwb	28461
144	1	150	146	-1	273	217	23.0	17	Nuc2bduuuu	42643
145	1	151	154	-1	277	279	23.0	15	Nuc4eweudbd	19855
146	1	152	155	-1	279	344	23.0	15	Nuc1wedwt	30337
147	1	143	148	-1	298	279	23.0	13	Nuc4eeudud	16814
148	1	144	138	-1	301	246	23.0	15	Nuc3buebdd	38482
149	1	155	157	-1	304	318	23.0	15	Nuc2tdwwwwe	36900
150	1	145	149	-1	306	228	23.0	15	Nuc3buebdu	38063
151	1	146	151	-1	334	219	23.0	13	Nuc3buebut	30243
152	1	148	161	-1	354	218	23.0	15	Nuc3tbuubb	50691
153	1	149	153	-1	244	255	24.0	15	Nuc2bdudud	40991
154	1	160	132	-1	253	289	24.0	13	Nuc1euwb	12725
155	1	153	156	-1	282	318	24.0	15	Nuc1wedet	27408
156	1	154	147	-1	289	260	24.0	13	Nuc4eweudbu	14408
157	1	156	159	-1	333	284	24.0	15	Nuc2tdwebed	43287
158	1	157	167	-1	348	206	24.0	15	Nuc3tbuubt	46873
159	1	158	160	-1	352	247	24.0	13	Nuc3tbdtbu	32502
160	1	159	162	-1	215	311	25.0	15	Nuc2bddewd	40450
161	1	161	171	-1	256	247	25.0	15	Nuc2bduduu	38035
162	1	162	164	-1	273	230	25.0	15	Nuc3buwddu	38120
163	1	163	163	-1	275	246	25.0	13	Nuc3buwdud	22898
164	1	164	173	-1	313	202	25.0	15	Nuc3buette	48035
165	1	175	165	-1	317	254	25.0	13	Nuc3tbuddd	24658
166	1	165	158	-1	329	206	25.0	13	Nuc3buetbb	32329
167	1	166	175	-1	338	240	25.0	15	Nuc3tbudud	41353
168	1	168	168	-1	229	294	26.0	13	Nuc2bddeeu	22028
169	1	180	179	-1	268	282	26.0	13	Nuc4eweddu	11782
170	1	173	186	-1	303	234	26.0	15	Nuc3buwuud	32720
171	1	184	192	-1	320	281	26.0	15	Nuc2tdwebwe	33560
172	1	167	166	-1	341	267	26.0	15	Nuc2tdwebeu	40599
173	1	176	190	-1	229	314	27.0	15	Nuc2bddeed	27206
174	1	169	169	-1	246	332	27.0	15	Nuc1wwdtt	24765
175	1	170	170	-1	250	309	27.0	15	Nuc1wwdtb	21801
176	1	178	177	-1	251	270	27.0	15	Nuc2bduddu	30024
177	1	187	178	-1	265	338	27.0	15	Nuc1wedeb	22169
178	1	179	180	-1	268	305	27.0	13	Nuc4eweddd	10388
179	1	171	181	-1	272	262	27.0	15	Nuc3buwudd	31341
180	1	1	182	-1	284	296	27.0	13	Nuc4eeuddw	11300
181	1	181	184	-1	294	250	27.0	15	Nuc3buwudu	31395
182	1	189	183	-1	295	319	27.0	17	Nuc2tdwwwww	41331
183	1	182	185	-1	298	209	27.0	15	Nuc3buettw	40520
184	1	174	187	-1	307	296	27.0	15	Nuc2tdwebww	29653
185	1	183	188	-1	318	221	27.0	13	Nuc3buwuuu	23300
186	1	185	174	-1	324	238	27.0	15	Nuc3tbuddu	39002
187	1	186	189	-1	345	226	27.0	15	Nuc3tbuduu	39554
188	1	177	176	-1	239	281	28.0	15	Nuc2bduddd	29039
189	1	188	191	-1	286	226	28.0	15	Nuc3buwduu	31778
190	1	172	172	-1	297	280	27.0	11	Nuc4eeudde	10645
