# Supplementary material for: A hybrid blob-slice model for accurate and efficient detection of fluorescence labeled nuclei in 3D
Source: BMC Bioinformatics. 2010 Nov 29;11:580. doi: 10.1186/1471-2105-11-580 (PMC3008706; doi:10.1186/1471-2105-11-580)
Supplement: Additional file 3 — Additional Data and Ground Truth. Computed nuclear positions and corrected ground truths for all example data contributing to Figure 4. Zip file contains data in Acetree format comma separated value text files. An explanation of the Acetree file format is included in readme.txt. [file 1471-2105-11-580-S3.ZIP › Data_And_Ground_Truth/celegans/unedited_stats/t186-nuclei]

1	1	2	1	-1	264	302	7.0	17	Nuc1wwuuu	45017
2	1	3	2	-1	270	263	7.0	15	Nuc3bdwdut	34469
3	1	11	3	-1	273	240	7.0	15	Nuc3bdebdu	32538
4	1	5	5	-1	303	259	7.0	15	Nuc3bdwuuu	33301
5	1	4	6	-1	304	220	7.0	15	Nuc3bdetbt	33196
6	1	6	7	-1	308	207	7.0	15	Nuc3bdetbb	33496
7	1	8	9	-1	332	239	7.0	13	Nuc2tueued	29108
8	1	19	10	-1	343	255	7.0	15	Nuc2tuedeu	37087
9	1	9	12	-1	247	287	8.0	15	Nuc3bdwddu	32840
10	1	10	13	-1	257	273	8.0	15	Nuc3bdwdub	35504
11	1	12	4	-1	284	228	8.0	15	Nuc3bdebud	32647
12	1	25	14	-1	286	214	8.0	15	Nuc3bdebuu	33482
13	1	13	15	-1	290	278	8.0	15	Nuc3bdwuud	32035
14	1	14	16	-1	306	238	8.0	15	Nuc3bdettu	35526
15	1	15	25	-1	309	303	8.0	13	Nuc2tuwuew	30383
16	1	16	17	-1	312	273	8.0	15	Nuc2tueuwb	39289
17	1	7	19	-1	320	250	8.0	13	Nuc2tueuwt	29947
18	1	18	8	-1	327	269	8.0	15	Nuc2tueded	42162
19	1	20	11	-1	346	229	8.0	15	Nuc2tueueu	37096
20	1	22	20	-1	245	332	9.0	17	Nuc1wwuud	44441
21	1	23	21	-1	263	251	9.0	15	Nuc3bdebdd	34082
22	1	24	22	-1	271	332	9.0	15	Nuc1weuuu	25056
23	1	29	23	-1	285	319	9.0	15	Nuc3bdwudb	35870
24	1	17	18	-1	318	287	9.0	15	Nuc2tuwuee	40910
25	1	26	26	-1	338	207	9.0	15	Nuc3tttuut	34934
26	1	27	27	-1	236	276	10.0	15	Nuc2buwuut	37133
27	1	28	28	-1	238	310	10.0	15	Nuc3bdwddd	35817
28	1	21	29	-1	243	260	10.0	13	Nuc2buwuub	27519
29	1	30	30	-1	294	255	10.0	15	Nuc3bdettd	40786
30	1	31	24	-1	294	296	10.0	13	Nuc3bdwudt	26314
31	1	32	31	-1	300	317	10.0	15	Nuc2tuwuwe	45660
32	1	33	33	-1	336	283	10.0	15	Nuc2tuedwu	47541
33	1	35	35	-1	251	241	11.0	15	Nuc2buedbb	39936
34	1	36	36	-1	262	227	11.0	15	Nuc2buedbt	40127
35	1	37	38	-1	297	212	11.0	15	Nuc3tttddu	40453
36	1	38	46	-1	330	198	11.0	15	Nuc3tttuub	38657
37	1	40	32	-1	334	222	11.0	15	Nuc3tttudu	35377
38	1	39	39	-1	335	243	11.0	15	Nuc3tttudd	38245
39	1	46	40	-1	347	256	11.0	15	Nuc2tdwetbdu	42692
40	1	34	34	-1	223	300	12.0	15	Nuc2buwudu	39217
41	1	41	41	-1	262	350	12.0	17	Nuc1weuud	39804
42	1	42	37	-1	288	235	12.0	15	Nuc3tttddd	36573
43	1	48	42	-1	312	205	12.0	15	Nuc3tttdud	36197
44	1	43	44	-1	314	188	12.0	15	Nuc3tttduu	36890
45	1	50	43	-1	316	228	12.0	13	Nuc4eeuuut	14991
46	1	44	45	-1	326	300	12.0	17	Nuc2tuedwd	63191
47	1	45	47	-1	343	273	12.0	17	Nuc2tdwetbdd	51167
48	1	47	48	-1	251	291	13.0	17	Nuc4wwbu	32684
49	1	52	50	-1	245	250	14.0	15	Nuc2buedtu	46449
50	1	1	49	-1	279	300	14.0	17	Nuc4wwtu	34110
51	1	54	52	-1	286	344	14.0	15	Nuc2tuwuww	41830
52	1	55	53	-1	314	255	14.0	17	Nuc4weeu	36822
53	1	49	54	-1	314	318	14.0	15	Nuc2tuwdte	45542
54	1	51	55	-1	223	279	15.0	15	Nuc2buwduu	43320
55	1	57	56	-1	244	321	15.0	17	Nuc4wwbd	34864
56	1	58	58	-1	258	230	15.0	15	Nuc2bueudd	47736
57	1	59	57	-1	258	359	15.0	15	Nuc1weudt	32926
58	1	53	51	-1	266	328	15.0	17	Nuc4wwtd	35098
59	1	60	70	-1	267	275	15.0	17	Nuc4wewd	41194
60	1	61	59	-1	280	254	15.0	17	Nuc4wewu	38220
61	1	62	60	-1	291	207	15.0	15	Nuc3ttbddd	43969
62	1	63	62	-1	304	334	15.0	15	Nuc2tuwdtw	51160
63	1	64	63	-1	316	282	15.0	13	Nuc4eededw	14279
64	1	65	64	-1	353	239	15.0	15	Nuc2tdwetbuu	43792
65	1	66	65	-1	215	298	16.0	15	Nuc2buwdud	47135
66	1	67	66	-1	216	320	16.0	15	Nuc2buwudd	44162
67	1	56	67	-1	233	263	16.0	15	Nuc2buedtd	50144
68	1	68	68	-1	239	348	16.0	15	Nuc1wwudt	36602
69	1	70	61	-1	295	231	16.0	13	Nuc4eweuud	14728
70	1	71	71	-1	297	279	16.0	19	Nuc4weed	58689
71	1	83	72	-1	317	231	16.0	15	Nuc4eeuudt	26770
72	1	84	73	-1	324	210	16.0	15	Nuc4eeuuub	26512
73	1	72	74	-1	329	188	16.0	15	Nuc3ttbuwew	41870
74	1	73	75	-1	344	287	16.0	15	Nuc2tdwettwb	42768
75	1	74	76	-1	351	255	16.0	15	Nuc2tdwetbud	47015
76	1	75	89	-1	355	268	16.0	15	Nuc2tdwettwt	39670
77	1	76	69	-1	258	259	17.0	11	Nuc4ewwudt	9043
78	1	77	78	-1	266	213	17.0	15	Nuc2bueuuw	39419
79	1	69	80	-1	278	223	17.0	15	Nuc2bueudu	42564
80	1	79	81	-1	293	240	17.0	15	Nuc4eweudtu	19109
81	1	80	82	-1	296	195	17.0	13	Nuc3ttbddu	35011
82	1	81	83	-1	304	300	17.0	15	Nuc4eedwdw	19358
83	1	90	84	-1	306	256	17.0	13	Nuc4eeuudb	18206
84	1	82	85	-1	313	192	17.0	15	Nuc3ttbuww	45306
85	1	93	86	-1	332	270	17.0	13	Nuc4eedede	14873
86	1	86	87	-1	337	240	17.0	11	Nuc4eedeue	9661
87	1	87	90	-1	364	230	17.0	13	Nuc3tbdttu	29995
88	1	99	77	-1	250	285	18.0	11	Nuc4ewwddt	10688
89	1	78	79	-1	272	241	18.0	11	Nuc4ewwudb	9540
90	1	92	93	-1	323	292	18.0	11	Nuc4eedwde	10700
91	1	91	92	-1	323	311	18.0	15	Nuc2tdwwewe	41441
92	1	85	88	-1	339	202	18.0	13	Nuc3ttbuet	30031
93	1	95	95	-1	229	283	19.0	13	Nuc2bddwdu	24857
94	1	96	96	-1	234	331	19.0	15	Nuc1wwdbt	33763
95	1	88	97	-1	239	246	19.0	15	Nuc2bduudd	42035
96	1	100	98	-1	252	232	19.0	15	Nuc2bduudu	44509
97	1	102	100	-1	266	359	19.0	15	Nuc1weudb	24338
98	1	101	99	-1	266	302	19.0	15	Nuc1edw	17899
99	1	103	101	-1	289	313	19.0	13	Nuc1euete	12412
100	1	104	102	-1	294	261	19.0	11	Nuc4eweudtd	10003
101	1	89	91	-1	300	339	19.0	15	Nuc2tuwdbe	51953
102	1	105	103	-1	309	321	19.0	13	Nuc2tdwweww	29592
103	1	115	104	-1	315	274	19.0	11	Nuc4eedwuu	9926
104	1	106	94	-1	321	260	19.0	13	Nuc4eedeuw	14133
105	1	94	105	-1	356	211	19.0	15	Nuc3tbuutu	50291
106	1	118	121	-1	363	241	19.0	15	Nuc3tbdttd	42096
107	1	108	106	-1	211	310	20.0	15	Nuc2buwddu	47422
108	1	97	107	108	245	303	20.0	15	Nuc1euwt	18845
109	1	98	109	-1	248	266	20.0	11	Nuc4ewwddb	13390
110	1	110	112	-1	273	255	20.0	13	Nuc4ewwduu	15196
111	1	111	113	-1	277	204	20.0	13	Nuc2bueuue	32764
112	1	113	114	-1	291	348	20.0	15	Nuc2tuwdbw	48777
113	1	114	115	-1	306	212	20.0	13	Nuc4eweuuu	16996
114	1	116	118	-1	337	292	20.0	15	Nuc2tdwweeu	45749
115	1	117	119	-1	342	189	20.0	15	Nuc3ttbuwee	40416
116	1	107	120	-1	347	231	20.0	15	Nuc3tbuutd	49811
117	1	109	122	-1	225	300	21.0	13	Nuc2bddwdd	26244
118	1	119	110	-1	265	273	21.0	13	Nuc4ewwdud	14508
119	1	120	111	-1	269	328	21.0	13	Nuc1euetw	13303
120	1	112	123	-1	281	289	21.0	17	Nuc1ede	28896
121	1	122	134	-1	300	195	21.0	15	Nuc3ttbduw	58091
122	1	115	116	-1	309	288	21.0	11	Nuc4eedwud	12523
123	1	123	190	-1	314	259	21.0	15	Nuc4eeuduu	27067
124	1	125	117	-1	321	228	21.0	15	Nuc3buebub	39661
125	1	126	124	-1	351	275	21.0	15	Nuc2tdwetted	51677
126	1	127	125	-1	360	256	21.0	15	Nuc2tdwetteu	42063
127	1	128	126	-1	222	323	22.0	15	Nuc2buwddd	40622
128	1	130	127	-1	229	259	22.0	15	Nuc2bddwuu	39791
129	1	129	141	-1	230	275	22.0	15	Nuc2bddwud	35678
130	1	131	128	-1	245	339	22.0	15	Nuc1wwdbb	40641
131	1	132	129	-1	249	356	22.0	15	Nuc1wwudb	37262
132	1	154	142	-1	254	287	22.0	15	Nuc1euwb	18998
133	1	134	130	-1	257	225	22.0	15	Nuc2bduuud	39166
134	0	101	0	-1	266	303	22.0	13	nill	11110
135	1	121	189	-1	278	236	22.0	15	Nuc4ewwuud	25911
136	1	135	131	-1	290	219	22.0	13	Nuc4ewwuuu	18937
137	1	136	132	-1	297	302	22.0	15	Nuc1eueb	23812
138	1	148	135	-1	302	244	22.0	13	Nuc3buebdd	27521
139	1	137	146	-1	304	337	22.0	15	Nuc2tdwwwew	44524
140	1	124	136	-1	314	191	22.0	15	Nuc3ttbdue	55775
141	1	138	137	-1	320	318	22.0	15	Nuc2tdwwwee	47074
142	1	140	150	-1	340	196	22.0	17	Nuc3buetbt	60527
143	1	141	139	-1	341	261	22.0	15	Nuc3tbdtbd	45895
144	1	133	143	-1	256	240	23.0	13	Nuc3buwddd	32503
145	1	143	153	-1	263	344	23.0	15	Nuc1wedwb	30310
146	1	144	144	-1	272	217	23.0	15	Nuc2bduuuu	33440
147	1	156	154	-1	292	261	23.0	13	Nuc4eweudbu	14777
148	1	147	133	-1	300	279	23.0	15	Nuc4eeudud	25393
149	1	150	147	-1	306	227	23.0	15	Nuc3buebdu	38676
150	1	139	148	-1	328	302	23.0	13	Nuc2tdwweed	26333
151	1	151	149	-1	335	220	23.0	13	Nuc3buebut	31949
152	1	142	140	-1	214	292	24.0	15	Nuc2bddewu	43657
153	1	153	152	-1	244	255	24.0	15	Nuc2bdudud	43465
154	1	145	160	-1	278	280	24.0	15	Nuc4eweudbd	20039
155	1	146	145	-1	280	343	24.0	15	Nuc1wedwt	28054
156	1	155	161	-1	281	317	24.0	15	Nuc1wedet	23838
157	1	149	155	-1	304	320	24.0	15	Nuc2tdwwwwe	36183
158	1	166	138	-1	329	205	24.0	15	Nuc3buetbb	47516
159	1	157	156	-1	335	284	24.0	15	Nuc2tdwebed	46823
160	1	159	151	-1	352	247	24.0	15	Nuc3tbdtbu	45484
161	1	152	157	-1	354	220	24.0	15	Nuc3tbuubb	47435
162	1	160	158	-1	216	314	25.0	15	Nuc2bddewd	41501
163	1	163	168	-1	276	245	25.0	13	Nuc3buwdud	23907
164	1	162	159	-1	277	230	25.0	15	Nuc3buwddu	38829
165	1	165	162	-1	318	254	25.0	15	Nuc3tbuddd	40940
166	1	172	163	-1	343	268	25.0	15	Nuc2tdwebeu	43171
167	1	158	182	-1	348	207	25.0	15	Nuc3tbuubt	46737
168	1	168	164	-1	228	293	26.0	15	Nuc2bddeeu	30744
169	1	174	165	-1	247	332	26.0	15	Nuc1wwdtt	28854
170	1	175	166	-1	251	308	26.0	15	Nuc1wwdtb	23828
171	1	161	167	-1	258	246	26.0	17	Nuc2bduduu	45700
172	1	190	191	-1	299	282	26.0	13	Nuc4eeudde	17142
173	1	164	171	-1	316	205	26.0	17	Nuc3buette	58019
174	1	186	181	-1	324	237	26.0	13	Nuc3tbuddu	27961
175	1	167	172	-1	340	242	26.0	15	Nuc3tbudud	42759
176	1	188	184	-1	239	281	27.0	15	Nuc2bduddd	30478
177	1	176	174	-1	251	272	27.0	15	Nuc2bduddu	30422
178	1	177	185	-1	263	338	27.0	15	Nuc1wedeb	22794
179	1	169	186	-1	268	280	27.0	13	Nuc4eweddu	11620
180	1	178	193	-1	267	302	27.0	13	Nuc4eweddd	10202
181	1	179	169	-1	275	262	27.0	15	Nuc3buwudd	29388
182	1	180	175	-1	284	295	27.0	13	Nuc4eeuddw	11915
183	1	182	176	-1	296	320	27.0	17	Nuc2tdwwwww	36890
184	1	181	177	-1	296	251	27.0	15	Nuc3buwudu	30150
185	1	183	170	-1	299	208	27.0	15	Nuc3buettw	41541
186	1	170	188	-1	303	235	27.0	15	Nuc3buwuud	32543
187	1	184	178	-1	308	297	27.0	15	Nuc2tdwebww	28774
188	1	185	180	-1	318	221	27.0	13	Nuc3buwuuu	23463
189	1	187	183	-1	345	226	27.0	15	Nuc3tbuduu	39681
190	1	173	173	-1	231	311	28.0	15	Nuc2bddeed	26065
191	1	189	187	-1	287	226	28.0	13	Nuc3buwduu	23368
192	1	171	179	-1	324	281	28.0	17	Nuc2tdwebwe	40192
