# Supplementary material for: A hybrid blob-slice model for accurate and efficient detection of fluorescence labeled nuclei in 3D
Source: BMC Bioinformatics. 2010 Nov 29;11:580. doi: 10.1186/1471-2105-11-580 (PMC3008706; doi:10.1186/1471-2105-11-580)
Supplement: Additional file 3 — Additional Data and Ground Truth. Computed nuclear positions and corrected ground truths for all example data contributing to Figure 4. Zip file contains data in Acetree format comma separated value text files. An explanation of the Acetree file format is included in readme.txt. [file 1471-2105-11-580-S3.ZIP › Data_And_Ground_Truth/celegans/unedited_stats/t187-nuclei]

1	1	1	2	-1	264	301	7.0	17	Nuc1wwuuu	41902
2	1	2	3	-1	269	262	7.0	15	Nuc3bdwdut	33439
3	1	3	4	-1	272	240	7.0	13	Nuc3bdebdu	24246
4	1	11	13	-1	285	229	7.0	13	Nuc3bdebud	21166
5	1	4	6	-1	301	260	7.0	15	Nuc3bdwuuu	33121
6	1	5	5	-1	304	222	7.0	13	Nuc3bdetbt	25018
7	1	6	7	-1	311	207	7.0	15	Nuc3bdetbb	32988
8	1	18	19	-1	327	270	7.0	15	Nuc2tueded	40576
9	1	7	8	-1	331	240	7.0	15	Nuc2tueued	38849
10	1	8	9	-1	343	255	7.0	15	Nuc2tuedeu	37548
11	1	19	10	-1	346	231	7.0	15	Nuc2tueueu	36314
12	1	9	11	-1	246	288	8.0	15	Nuc3bdwddu	31971
13	1	10	12	-1	255	272	8.0	15	Nuc3bdwdub	37204
14	1	12	14	-1	287	212	8.0	15	Nuc3bdebuu	35209
15	1	13	15	-1	289	279	8.0	15	Nuc3bdwuud	32771
16	1	14	16	-1	307	239	8.0	15	Nuc3bdettu	37211
17	1	16	17	-1	310	275	8.0	15	Nuc2tueuwb	37841
18	1	24	26	-1	318	288	8.0	15	Nuc2tuwuee	38590
19	1	17	18	-1	320	253	8.0	13	Nuc2tueuwt	31317
20	1	20	21	-1	244	331	9.0	17	Nuc1wwuud	44834
21	1	21	22	-1	262	250	9.0	15	Nuc3bdebdd	33777
22	1	22	23	-1	270	331	9.0	17	Nuc1weuuu	31339
23	1	23	24	-1	285	318	9.0	15	Nuc3bdwudb	36991
24	1	30	31	-1	293	297	9.0	15	Nuc3bdwudt	34990
25	1	15	25	-1	307	304	9.0	15	Nuc2tuwuew	40708
26	1	25	34	-1	338	208	9.0	15	Nuc3tttuut	33517
27	1	26	28	-1	234	276	10.0	15	Nuc2buwuut	39850
28	1	27	20	-1	237	311	10.0	15	Nuc3bdwddd	34016
29	1	28	29	-1	243	260	10.0	13	Nuc2buwuub	28127
30	1	29	30	-1	292	256	10.0	15	Nuc3bdettd	37853
31	1	31	32	-1	300	318	10.0	15	Nuc2tuwuwe	45403
32	1	37	33	-1	335	222	10.0	15	Nuc3tttudu	36182
33	1	32	27	-1	335	282	10.0	15	Nuc2tuedwu	49320
34	1	40	40	-1	222	301	11.0	15	Nuc2buwudu	38837
35	1	33	35	-1	253	238	11.0	15	Nuc2buedbb	38899
36	1	34	36	-1	265	224	11.0	15	Nuc2buedbt	37001
37	1	42	42	-1	288	234	11.0	17	Nuc3tttddd	48849
38	1	35	37	-1	299	211	11.0	15	Nuc3tttddu	39851
39	1	38	38	-1	337	242	11.0	15	Nuc3tttudd	41525
40	1	39	39	-1	349	256	11.0	15	Nuc2tdwetbdu	44059
41	1	41	46	-1	260	350	12.0	15	Nuc1weuud	30153
42	1	43	47	-1	313	203	12.0	15	Nuc3tttdud	33621
43	1	45	48	-1	317	227	12.0	15	Nuc4eeuuut	19645
44	1	44	49	-1	319	189	12.0	15	Nuc3tttduu	34202
45	1	46	50	-1	324	299	12.0	17	Nuc2tuedwd	66998
46	1	36	43	-1	333	201	12.0	15	Nuc3tttuub	40389
47	1	47	44	-1	345	272	12.0	15	Nuc2tdwetbdd	41315
48	1	48	45	-1	251	292	13.0	17	Nuc4wwbu	31791
49	1	50	41	-1	278	298	13.0	17	Nuc4wwtu	35378
50	1	49	52	-1	243	246	14.0	15	Nuc2buedtu	46229
51	1	58	54	-1	265	327	14.0	17	Nuc4wwtd	36953
52	1	51	61	-1	284	343	14.0	15	Nuc2tuwuww	49977
53	1	52	56	-1	311	256	14.0	19	Nuc4weeu	58410
54	1	53	57	-1	316	318	14.0	15	Nuc2tuwdte	46619
55	1	54	59	-1	222	279	15.0	15	Nuc2buwduu	45314
56	1	55	51	-1	244	322	15.0	17	Nuc4wwbd	32999
57	1	57	69	-1	260	359	15.0	13	Nuc1weudt	25823
58	1	56	53	-1	261	230	15.0	15	Nuc2bueudd	46410
59	1	60	55	-1	281	253	15.0	19	Nuc4wewu	59833
60	1	61	62	-1	291	205	15.0	15	Nuc3ttbddd	45459
61	1	69	63	-1	296	229	15.0	15	Nuc4eweuud	18846
62	1	62	64	-1	304	333	15.0	15	Nuc2tuwdtw	49256
63	1	63	58	-1	316	282	15.0	13	Nuc4eededw	13293
64	1	64	65	-1	355	240	15.0	13	Nuc2tdwetbuu	30629
65	1	65	66	-1	215	298	16.0	15	Nuc2buwdud	46053
66	1	66	77	-1	216	320	16.0	15	Nuc2buwudd	43630
67	1	67	67	-1	235	261	16.0	17	Nuc2buedtd	63876
68	1	68	68	-1	239	349	16.0	15	Nuc1wwudt	38491
69	1	77	79	-1	258	257	16.0	13	Nuc4ewwudt	13217
70	1	59	60	-1	268	274	16.0	15	Nuc4wewd	29891
71	1	70	70	-1	297	279	16.0	19	Nuc4weed	57817
72	1	71	71	-1	320	231	16.0	15	Nuc4eeuudt	26411
73	1	72	72	-1	326	211	16.0	15	Nuc4eeuuub	26273
74	1	73	87	-1	330	189	16.0	15	Nuc3ttbuwew	43160
75	1	74	74	-1	344	287	16.0	15	Nuc2tdwettwb	41821
76	1	75	75	-1	351	255	16.0	15	Nuc2tdwetbud	48816
77	1	88	78	-1	251	284	17.0	11	Nuc4ewwddt	9944
78	1	78	80	-1	267	213	17.0	15	Nuc2bueuuw	41355
79	1	89	81	-1	272	240	17.0	11	Nuc4ewwudb	9289
80	1	79	82	-1	280	220	17.0	15	Nuc2bueudu	41428
81	1	80	83	-1	293	238	17.0	15	Nuc4eweudtu	19915
82	1	81	84	-1	297	194	17.0	15	Nuc3ttbddu	46540
83	1	82	85	-1	302	301	17.0	13	Nuc4eedwdw	13731
84	1	83	86	-1	307	254	17.0	13	Nuc4eeuudb	19829
85	1	84	94	-1	314	189	17.0	15	Nuc3ttbuww	39180
86	1	85	88	-1	332	269	17.0	13	Nuc4eedede	15545
87	1	86	73	-1	338	239	17.0	13	Nuc4eedeue	14662
88	1	92	89	-1	341	201	17.0	15	Nuc3ttbuet	40544
89	1	76	76	-1	354	268	17.0	15	Nuc2tdwettwt	39397
90	1	87	90	-1	364	229	17.0	13	Nuc3tbdttu	29692
91	1	101	101	-1	299	339	18.0	15	Nuc2tuwdbe	53035
92	1	91	95	-1	321	310	18.0	15	Nuc2tdwwewe	40977
93	1	90	105	-1	322	291	18.0	11	Nuc4eedwde	10345
94	1	104	96	-1	323	259	18.0	11	Nuc4eedeuw	9499
95	1	93	91	-1	229	281	19.0	15	Nuc2bddwdu	36278
96	1	94	110	-1	235	330	19.0	15	Nuc1wwdbt	30174
97	1	95	97	-1	239	243	19.0	15	Nuc2bduudd	40306
98	1	96	99	-1	254	231	19.0	15	Nuc2bduudu	41535
99	1	98	100	-1	265	304	19.0	15	Nuc1edw	16517
100	1	97	113	-1	266	357	19.0	15	Nuc1weudb	26779
101	1	99	92	-1	290	313	19.0	13	Nuc1euete	12581
102	1	100	93	-1	294	259	19.0	11	Nuc4eweudtd	10081
103	1	102	103	-1	308	322	19.0	13	Nuc2tdwweww	29087
104	1	103	104	-1	317	273	19.0	11	Nuc4eedwuu	10371
105	1	105	107	-1	355	214	19.0	15	Nuc3tbuutu	45829
106	1	107	109	-1	210	308	20.0	15	Nuc2buwddu	48029
107	1	108	98	-1	246	293	20.0	11	Nuc1euwtu	8046
108	1	108	111	-1	246	311	20.0	13	Nuc1euwtd	12594
109	1	109	112	-1	249	263	20.0	13	Nuc4ewwddb	16834
110	1	118	114	-1	265	272	20.0	13	Nuc4ewwdud	14980
111	1	119	123	-1	269	329	20.0	13	Nuc1euetw	12056
112	1	110	115	-1	272	252	20.0	15	Nuc4ewwduu	20143
113	1	111	116	-1	278	203	20.0	13	Nuc2bueuue	33124
114	1	112	118	-1	291	348	20.0	15	Nuc2tuwdbw	48790
115	1	113	102	-1	308	211	20.0	13	Nuc4eweuuu	16513
116	1	122	125	-1	307	289	20.0	11	Nuc4eedwud	11870
117	1	124	126	-1	321	231	20.0	15	Nuc3buebub	38603
118	1	114	120	-1	337	292	20.0	15	Nuc2tdwweeu	43324
119	1	115	121	-1	342	190	20.0	15	Nuc3ttbuwee	42403
120	1	116	106	-1	344	232	20.0	15	Nuc3tbuutd	47671
121	1	106	108	-1	363	240	20.0	13	Nuc3tbdttd	32046
122	1	117	122	-1	225	298	21.0	13	Nuc2bddwdd	28074
123	1	120	117	-1	283	288	21.0	15	Nuc1ede	21387
124	1	125	128	-1	351	276	21.0	15	Nuc2tdwetted	52440
125	1	126	129	-1	358	256	21.0	15	Nuc2tdwetteu	44305
126	1	127	130	-1	221	322	22.0	15	Nuc2buwddd	41849
127	1	128	131	-1	229	259	22.0	15	Nuc2bddwuu	40691
128	1	130	133	-1	245	339	22.0	15	Nuc1wwdbb	40781
129	1	131	134	-1	248	356	22.0	15	Nuc1wwudb	39354
130	1	133	135	-1	255	227	22.0	15	Nuc2bduuud	42217
131	1	136	137	-1	291	217	22.0	13	Nuc4ewwuuu	17433
132	1	137	138	-1	296	304	22.0	13	Nuc1eueb	16194
133	1	148	139	-1	299	278	22.0	13	Nuc4eeudud	17526
134	1	121	140	-1	300	195	22.0	15	Nuc3ttbduw	53464
135	1	138	141	-1	301	244	22.0	15	Nuc3buebdd	38450
136	1	140	142	-1	316	191	22.0	15	Nuc3ttbdue	53224
137	1	141	143	-1	320	318	22.0	15	Nuc2tdwwwee	46695
138	1	158	127	-1	329	209	22.0	15	Nuc3buetbb	45802
139	1	143	145	-1	338	264	22.0	15	Nuc3tbdtbd	50806
140	1	152	153	-1	215	290	23.0	15	Nuc2bddewu	46798
141	1	129	132	-1	230	274	23.0	15	Nuc2bddwud	35510
142	1	132	1	-1	255	286	23.0	15	Nuc1euwb	21368
143	1	144	147	-1	257	240	23.0	15	Nuc3buwddd	44653
144	1	146	136	-1	272	216	23.0	17	Nuc2bduuuu	46791
145	1	155	149	-1	281	343	23.0	13	Nuc1wedwt	23551
146	1	139	151	-1	303	337	23.0	15	Nuc2tdwwwew	46005
147	1	149	152	-1	307	227	23.0	15	Nuc3buebdu	38927
148	1	150	144	-1	326	301	23.0	15	Nuc2tdwweed	38432
149	1	151	157	-1	336	219	23.0	13	Nuc3buebut	34235
150	1	142	158	-1	340	198	23.0	15	Nuc3buetbt	48285
151	1	160	146	-1	347	249	23.0	15	Nuc3tbdtbu	47963
152	1	153	162	-1	244	253	24.0	15	Nuc2bdudud	42462
153	1	145	154	-1	262	343	24.0	15	Nuc1wedwb	31345
154	1	147	150	-1	291	260	24.0	13	Nuc4eweudbu	15592
155	1	157	156	-1	304	320	24.0	15	Nuc2tdwwwwe	39586
156	1	159	167	-1	334	285	24.0	15	Nuc2tdwebed	44153
157	1	161	159	-1	354	221	24.0	15	Nuc3tbuubb	48346
158	1	162	160	-1	215	312	25.0	15	Nuc2bddewd	38500
159	1	164	172	-1	276	228	25.0	17	Nuc3buwddu	49967
160	1	154	148	-1	277	278	25.0	13	Nuc4eweudbd	12926
161	1	156	155	-1	280	318	25.0	15	Nuc1wedet	23964
162	1	165	165	-1	317	255	25.0	15	Nuc3tbuddd	43401
163	1	166	168	-1	340	269	25.0	15	Nuc2tdwebeu	47162
164	1	168	161	-1	228	291	26.0	15	Nuc2bddeeu	33170
165	1	169	169	-1	247	330	26.0	15	Nuc1wwdtt	26792
166	1	170	163	-1	250	308	26.0	15	Nuc1wwdtb	23736
167	1	171	170	-1	259	246	26.0	19	Nuc2bduduu	69123
168	1	163	171	-1	275	243	26.0	13	Nuc3buwdud	22633
169	1	181	164	-1	275	260	26.0	13	Nuc3buwudd	23266
170	1	185	185	-1	301	208	26.0	15	Nuc3buettw	41286
171	1	173	166	-1	318	207	26.0	15	Nuc3buette	45295
172	1	175	174	-1	341	246	26.0	15	Nuc3tbudud	45659
173	1	190	176	-1	230	309	27.0	15	Nuc2bddeed	27481
174	1	177	177	-1	251	272	27.0	15	Nuc2bduddu	29019
175	1	182	181	-1	284	294	27.0	13	Nuc4eeuddw	12321
176	1	183	191	-1	295	321	27.0	17	Nuc2tdwwwww	38504
177	1	184	183	-1	296	251	27.0	15	Nuc3buwudu	29790
178	1	187	187	-1	306	297	27.0	15	Nuc2tdwebww	27935
179	1	192	173	-1	318	280	27.0	15	Nuc2tdwebwe	28884
180	1	188	192	-1	320	220	27.0	13	Nuc3buwuuu	25026
181	1	174	188	-1	323	238	27.0	13	Nuc3tbuddu	25643
182	1	167	175	-1	347	211	27.0	15	Nuc3tbuubt	42914
183	1	189	189	-1	347	232	27.0	15	Nuc3tbuduu	41179
184	1	176	190	-1	239	282	28.0	17	Nuc2bduddd	37687
185	1	178	178	-1	262	337	28.0	17	Nuc1wedeb	29293
186	1	179	180	-1	269	279	28.0	11	Nuc4eweddu	7568
187	1	191	182	-1	286	226	28.0	15	Nuc3buwduu	31491
188	1	186	186	-1	302	234	28.0	15	Nuc3buwuud	30745
189	1	135	124	-1	279	233	21.0	13	Nuc4ewwuud	17176
190	1	123	119	-1	313	259	22.0	15	Nuc4eeuduu	29302
191	1	172	184	-1	296	281	26.0	13	Nuc4eeudde	15933
192	0	134	-1	-1	266	303	22.0	13	nill	11110
193	1	180	179	-1	267	302	27.0	13	Nuc4eweddd	10202
