# Supplementary material for: A hybrid blob-slice model for accurate and efficient detection of fluorescence labeled nuclei in 3D
Source: BMC Bioinformatics. 2010 Nov 29;11:580. doi: 10.1186/1471-2105-11-580 (PMC3008706; doi:10.1186/1471-2105-11-580)
Supplement: Additional file 3 — Additional Data and Ground Truth. Computed nuclear positions and corrected ground truths for all example data contributing to Figure 4. Zip file contains data in Acetree format comma separated value text files. An explanation of the Acetree file format is included in readme.txt. [file 1471-2105-11-580-S3.ZIP › Data_And_Ground_Truth/celegans/unedited_stats/t188-nuclei]

1	1	142	133	-1	254	286	22.0	15	Nuc1euwb	19785
2	1	1	1	-1	263	302	7.0	19	Nuc1wwuuu	61663
3	1	2	10	-1	269	262	7.0	15	Nuc3bdwdut	31325
4	1	3	11	-1	274	240	7.0	15	Nuc3bdebdu	32350
5	1	6	4	-1	303	222	7.0	15	Nuc3bdetbt	32608
6	1	5	3	-1	302	261	7.0	13	Nuc3bdwuuu	22864
7	1	7	5	-1	312	209	7.0	15	Nuc3bdetbb	32445
8	1	9	6	-1	327	240	7.0	15	Nuc2tueued	37806
9	1	10	7	-1	341	256	7.0	15	Nuc2tuedeu	39388
10	1	11	8	-1	345	232	7.0	15	Nuc2tueueu	34122
11	1	12	9	-1	246	289	8.0	15	Nuc3bdwddu	30428
12	1	13	18	-1	255	272	8.0	15	Nuc3bdwdub	34803
13	1	4	2	-1	284	229	8.0	15	Nuc3bdebud	33208
14	1	14	12	-1	288	213	8.0	15	Nuc3bdebuu	32854
15	1	15	13	-1	289	281	8.0	15	Nuc3bdwuud	31342
16	1	16	14	-1	308	240	8.0	15	Nuc3bdettu	36494
17	1	17	24	-1	308	277	8.0	15	Nuc2tueuwb	37587
18	1	19	25	-1	319	255	8.0	13	Nuc2tueuwt	28491
19	1	8	16	-1	325	271	8.0	15	Nuc2tueded	39792
20	1	28	26	-1	237	311	9.0	15	Nuc3bdwddd	32889
21	1	20	17	-1	242	335	9.0	17	Nuc1wwuud	42766
22	1	21	19	-1	261	250	9.0	15	Nuc3bdebdd	34564
23	1	22	20	-1	269	331	9.0	15	Nuc1weuuu	25553
24	1	23	21	-1	285	320	9.0	15	Nuc3bdwudb	36771
25	1	25	23	-1	307	307	9.0	15	Nuc2tuwuew	38012
26	1	18	15	-1	317	290	9.0	13	Nuc2tuwuee	28392
27	1	33	31	-1	333	284	9.0	15	Nuc2tuedwu	46662
28	1	27	33	-1	234	276	10.0	15	Nuc2buwuut	37730
29	1	29	27	-1	242	259	10.0	15	Nuc2buwuub	37846
30	1	30	28	-1	292	257	10.0	15	Nuc3bdettd	36785
31	1	24	22	-1	292	298	10.0	13	Nuc3bdwudt	25027
32	1	31	29	-1	300	320	10.0	15	Nuc2tuwuwe	44915
33	1	32	30	-1	335	223	10.0	15	Nuc3tttudu	34337
34	1	26	32	-1	338	209	10.0	17	Nuc3tttuut	45458
35	1	35	34	-1	254	238	11.0	15	Nuc2buedbb	37517
36	1	36	35	-1	266	225	11.0	15	Nuc2buedbt	34968
37	1	38	36	-1	301	210	11.0	15	Nuc3tttddu	37868
38	1	39	38	-1	339	243	11.0	15	Nuc3tttudd	36831
39	1	40	39	-1	350	257	11.0	15	Nuc2tdwetbdu	43720
40	1	34	40	-1	222	302	12.0	15	Nuc2buwudu	39298
41	1	49	41	-1	276	301	12.0	15	Nuc4wwtu	23630
42	1	37	42	-1	289	233	12.0	15	Nuc3tttddd	36542
43	1	46	37	-1	332	201	12.0	15	Nuc3tttuub	37445
44	1	47	43	-1	343	275	12.0	15	Nuc2tdwetbdd	39789
45	1	48	44	-1	250	292	13.0	17	Nuc4wwbu	31688
46	1	41	45	-1	261	351	13.0	15	Nuc1weuud	29548
47	1	42	46	-1	310	199	13.0	13	Nuc3tttdud	25974
48	1	43	48	-1	318	226	13.0	15	Nuc4eeuuut	21263
49	1	44	49	-1	320	188	13.0	15	Nuc3tttduu	34654
50	1	45	54	-1	326	300	13.0	15	Nuc2tuedwd	44338
51	1	56	50	-1	242	321	14.0	17	Nuc4wwbd	33476
52	1	50	51	-1	242	243	14.0	15	Nuc2buedtu	45665
53	1	58	57	-1	261	229	14.0	15	Nuc2bueudd	43202
54	1	51	52	-1	262	327	14.0	17	Nuc4wwtd	35596
55	1	59	59	-1	282	252	14.0	17	Nuc4wewu	36064
56	1	53	47	-1	312	255	14.0	17	Nuc4weeu	38967
57	1	54	64	-1	316	320	14.0	15	Nuc2tuwdte	45540
58	1	63	53	-1	317	281	14.0	13	Nuc4eededw	12488
59	1	55	56	-1	223	277	15.0	15	Nuc2buwduu	42440
60	1	70	58	-1	268	274	15.0	17	Nuc4wewd	40103
61	1	52	60	-1	284	343	15.0	15	Nuc2tuwuww	45824
62	1	60	61	-1	292	204	15.0	15	Nuc3ttbddd	43334
63	1	61	62	-1	297	228	15.0	15	Nuc4eweuud	18282
64	1	62	63	-1	303	333	15.0	15	Nuc2tuwdtw	51233
65	1	64	55	-1	356	241	15.0	15	Nuc2tdwetbuu	40767
66	1	65	66	-1	215	297	16.0	15	Nuc2buwdud	45924
67	1	67	67	-1	237	260	16.0	15	Nuc2buedtd	46408
68	1	68	68	-1	239	349	16.0	15	Nuc1wwudt	37717
69	1	57	71	-1	261	361	16.0	13	Nuc1weudt	20925
70	1	71	73	-1	299	281	16.0	17	Nuc4weed	36026
71	1	72	85	-1	321	231	16.0	15	Nuc4eeuudt	25605
72	1	73	76	-1	327	212	16.0	15	Nuc4eeuuub	24880
73	1	87	78	-1	338	241	16.0	11	Nuc4eedeue	8214
74	1	75	79	-1	343	288	16.0	15	Nuc2tdwettwb	39365
75	1	76	65	-1	354	256	16.0	15	Nuc2tdwetbud	43152
76	1	89	80	-1	354	271	16.0	15	Nuc2tdwettwt	37165
77	1	66	81	-1	216	320	17.0	15	Nuc2buwudd	42159
78	1	77	69	-1	250	285	17.0	13	Nuc4ewwddt	13292
79	1	69	70	-1	259	257	17.0	13	Nuc4ewwudt	12957
80	1	78	90	-1	266	214	17.0	13	Nuc2bueuuw	28968
81	1	79	82	-1	273	239	17.0	13	Nuc4ewwudb	11738
82	1	80	72	-1	281	219	17.0	15	Nuc2bueudu	40673
83	1	81	83	-1	294	236	17.0	15	Nuc4eweudtu	18956
84	1	82	84	-1	299	192	17.0	15	Nuc3ttbddu	43005
85	1	83	74	-1	300	302	17.0	15	Nuc4eedwdw	16415
86	1	84	75	-1	309	254	17.0	13	Nuc4eeuudb	20418
87	1	74	77	-1	330	188	17.0	15	Nuc3ttbuwew	41853
88	1	86	87	-1	333	267	17.0	13	Nuc4eedede	14874
89	1	88	88	-1	343	199	17.0	15	Nuc3ttbuet	38933
90	1	90	95	-1	365	231	17.0	13	Nuc3tbdttu	28190
91	1	95	96	-1	228	281	18.0	15	Nuc2bddwdu	35178
92	1	101	91	-1	289	314	18.0	13	Nuc1euete	11241
93	1	102	92	-1	294	259	18.0	11	Nuc4eweudtd	9114
94	1	85	93	-1	315	189	18.0	15	Nuc3ttbuww	43934
95	1	92	103	-1	321	310	18.0	15	Nuc2tdwwewe	41420
96	1	94	86	-1	325	258	18.0	11	Nuc4eedeuw	8856
97	1	97	97	-1	240	245	19.0	15	Nuc2bduudd	39758
98	1	107	110	-1	247	293	19.0	13	Nuc1euwtu	10961
99	1	98	98	-1	254	230	19.0	15	Nuc2bduudu	42425
100	1	99	89	-1	263	303	19.0	15	Nuc1edw	17302
101	1	91	99	-1	299	339	19.0	15	Nuc2tuwdbe	52016
102	1	115	100	-1	307	211	19.0	13	Nuc4eweuuu	15925
103	1	103	101	-1	310	324	19.0	15	Nuc2tdwweww	41076
104	1	104	102	-1	317	272	19.0	11	Nuc4eedwuu	10105
105	1	93	94	-1	319	290	19.0	13	Nuc4eedwde	14562
106	1	120	104	-1	343	232	19.0	15	Nuc3tbuutd	46632
107	1	105	105	-1	354	213	19.0	15	Nuc3tbuutu	49290
108	1	121	106	-1	360	240	19.0	15	Nuc3tbdttd	43268
109	1	106	107	-1	210	306	20.0	13	Nuc2buwddu	36743
110	1	96	108	-1	234	330	20.0	15	Nuc1wwdbt	34648
111	1	108	109	-1	246	315	20.0	13	Nuc1euwtd	12522
112	1	109	111	-1	251	264	20.0	13	Nuc4ewwddb	15963
113	1	100	112	-1	265	358	20.0	13	Nuc1weudb	18949
114	1	110	113	-1	266	271	20.0	13	Nuc4ewwdud	14295
115	1	112	115	-1	273	253	20.0	15	Nuc4ewwduu	18970
116	1	113	116	-1	276	204	20.0	13	Nuc2bueuue	32273
117	1	123	117	-1	281	288	20.0	15	Nuc1ede	19809
118	1	114	118	-1	291	349	20.0	15	Nuc2tuwdbw	46629
119	1	190	120	-1	310	260	20.0	15	Nuc4eeuduu	24679
120	1	118	121	-1	337	291	20.0	15	Nuc2tdwweeu	44849
121	1	119	122	-1	342	190	20.0	15	Nuc3ttbuwee	44304
122	1	122	125	-1	226	297	21.0	13	Nuc2bddwdd	25502
123	1	111	114	-1	270	328	21.0	13	Nuc1euetw	13419
124	1	189	126	-1	276	234	21.0	11	Nuc4ewwuud	10745
125	1	116	127	-1	306	288	21.0	13	Nuc4eedwud	16098
126	1	117	128	-1	322	233	21.0	15	Nuc3buebub	43024
127	1	138	129	-1	330	211	21.0	15	Nuc3buetbb	45707
128	1	124	123	-1	351	277	21.0	15	Nuc2tdwetted	47217
129	1	125	130	-1	359	257	21.0	15	Nuc2tdwetteu	44159
130	1	126	124	-1	220	321	22.0	15	Nuc2buwddd	39838
131	1	127	131	-1	231	258	22.0	13	Nuc2bddwuu	28320
132	1	141	145	-1	231	273	22.0	15	Nuc2bddwud	36563
133	1	128	132	-1	245	339	22.0	15	Nuc1wwdbb	35685
134	1	129	146	-1	247	356	22.0	15	Nuc1wwudb	35525
135	1	130	147	-1	254	229	22.0	15	Nuc2bduuud	43762
136	1	144	149	-1	270	218	22.0	15	Nuc2bduuuu	33949
137	1	131	134	-1	291	216	22.0	13	Nuc4ewwuuu	16665
138	1	132	119	151	296	303	22.0	15	Nuc1eueb	22057
139	1	133	136	-1	298	277	22.0	13	Nuc4eeudud	17669
140	1	134	137	-1	299	196	22.0	15	Nuc3ttbduw	56479
141	1	135	138	-1	301	243	22.0	15	Nuc3buebdd	38635
142	1	136	140	-1	316	192	22.0	15	Nuc3ttbdue	56906
143	1	137	141	-1	319	317	22.0	15	Nuc2tdwwwee	46420
144	1	148	142	-1	326	301	22.0	15	Nuc2tdwweed	36846
145	1	139	143	-1	339	266	22.0	15	Nuc3tbdtbd	49113
146	1	151	144	-1	345	250	22.0	13	Nuc3tbdtbu	33143
147	1	143	148	-1	258	240	23.0	15	Nuc3buwddd	43633
148	1	160	150	-1	278	278	23.0	13	Nuc4eweudbd	12759
149	1	145	157	-1	281	342	23.0	15	Nuc1wedwt	30033
150	1	154	135	-1	292	259	23.0	11	Nuc4eweudbu	10399
151	1	146	152	-1	302	338	23.0	15	Nuc2tdwwwew	45105
152	1	147	139	-1	307	226	23.0	13	Nuc3buebdu	27326
153	1	140	155	-1	215	291	24.0	15	Nuc2bddewu	44564
154	1	153	162	-1	262	342	24.0	15	Nuc1wedwb	28269
155	1	161	165	-1	280	317	24.0	15	Nuc1wedet	24956
156	1	155	166	-1	303	320	24.0	15	Nuc2tdwwwwe	37867
157	1	149	153	-1	336	220	24.0	15	Nuc3buebut	43358
158	1	150	154	-1	341	199	24.0	13	Nuc3buetbt	32838
159	1	157	171	-1	355	224	24.0	15	Nuc3tbuubb	44561
160	1	158	159	-1	215	310	25.0	15	Nuc2bddewd	39155
161	1	164	156	-1	229	290	25.0	15	Nuc2bddeeu	33202
162	1	152	160	-1	244	255	25.0	15	Nuc2bdudud	38045
163	1	166	161	-1	252	305	25.0	15	Nuc1wwdtb	21892
164	1	169	164	-1	277	258	25.0	13	Nuc3buwudd	22740
165	1	162	158	-1	315	254	25.0	15	Nuc3tbuddd	41150
166	1	171	167	-1	320	207	25.0	15	Nuc3buette	50447
167	1	156	168	-1	331	287	25.0	15	Nuc2tdwebed	42716
168	1	163	170	-1	339	270	25.0	15	Nuc2tdwebeu	45963
169	1	165	172	-1	246	328	26.0	15	Nuc1wwdtt	27702
170	1	167	163	-1	259	248	26.0	17	Nuc2bduduu	45957
171	1	168	174	-1	274	241	26.0	13	Nuc3buwdud	22411
172	1	159	175	-1	276	224	26.0	15	Nuc3buwddu	34494
173	1	179	186	-1	317	277	26.0	15	Nuc2tdwebwe	29925
174	1	172	169	-1	339	247	26.0	15	Nuc3tbudud	47538
175	1	182	189	-1	348	212	26.0	15	Nuc3tbuubt	44747
176	1	173	179	-1	232	306	27.0	13	Nuc2bddeed	19160
177	1	174	173	-1	254	272	27.0	15	Nuc2bduddu	31552
178	1	185	180	-1	265	334	27.0	13	Nuc1wedeb	16062
179	1	193	193	-1	269	300	27.0	13	Nuc4eweddd	9988
180	1	186	181	-1	272	278	27.0	15	Nuc4eweddu	17033
181	1	175	176	-1	283	293	27.0	13	Nuc4eeuddw	12939
182	1	187	182	-1	287	227	27.0	13	Nuc3buwduu	22570
183	1	177	192	-1	296	250	27.0	15	Nuc3buwudu	30031
184	1	191	177	-1	296	282	27.0	13	Nuc4eeudde	14556
185	1	170	183	-1	302	209	27.0	15	Nuc3buettw	42075
186	1	188	184	-1	303	234	27.0	15	Nuc3buwuud	31811
187	1	178	185	-1	305	296	27.0	15	Nuc2tdwebww	26827
188	1	181	188	-1	324	237	27.0	13	Nuc3tbuddu	26543
189	1	183	178	-1	347	233	27.0	13	Nuc3tbuduu	30610
190	1	184	190	-1	240	283	28.0	15	Nuc2bduddd	27298
191	1	176	191	-1	292	321	28.0	15	Nuc2tdwwwww	27350
192	1	180	187	-1	321	220	28.0	15	Nuc3buwuuu	37748
