# Supplementary material for: A hybrid blob-slice model for accurate and efficient detection of fluorescence labeled nuclei in 3D
Source: BMC Bioinformatics. 2010 Nov 29;11:580. doi: 10.1186/1471-2105-11-580 (PMC3008706; doi:10.1186/1471-2105-11-580)
Supplement: Additional file 3 — Additional Data and Ground Truth. Computed nuclear positions and corrected ground truths for all example data contributing to Figure 4. Zip file contains data in Acetree format comma separated value text files. An explanation of the Acetree file format is included in readme.txt. [file 1471-2105-11-580-S3.ZIP › Data_And_Ground_Truth/celegans/unedited_stats/t189-nuclei]

1	1	2	1	-1	264	300	7.0	19	Nuc1wwuuu	62459
2	1	13	2	-1	287	230	7.0	15	Nuc3bdebud	28106
3	1	6	3	-1	303	261	7.0	15	Nuc3bdwuuu	32303
4	1	5	4	-1	305	223	7.0	15	Nuc3bdetbt	31524
5	1	7	5	-1	314	211	7.0	15	Nuc3bdetbb	32652
6	1	8	7	-1	327	241	7.0	15	Nuc2tueued	37970
7	1	9	8	-1	341	258	7.0	15	Nuc2tuedeu	40213
8	1	10	9	-1	345	231	7.0	15	Nuc2tueueu	36526
9	1	11	10	-1	244	288	8.0	15	Nuc3bdwddu	29691
10	1	3	14	-1	270	262	8.0	15	Nuc3bdwdut	34784
11	1	4	15	-1	277	241	8.0	13	Nuc3bdebdu	25614
12	1	14	16	-1	289	213	8.0	15	Nuc3bdebuu	34335
13	1	15	17	-1	289	282	8.0	15	Nuc3bdwuud	30140
14	1	16	18	-1	307	242	8.0	15	Nuc3bdettu	36386
15	1	26	19	-1	317	292	8.0	15	Nuc2tuwuee	39648
16	1	19	6	-1	325	273	8.0	15	Nuc2tueded	39670
17	1	21	22	-1	243	333	9.0	17	Nuc1wwuud	46492
18	1	12	11	-1	255	272	9.0	15	Nuc3bdwdub	32385
19	1	22	12	-1	262	249	9.0	15	Nuc3bdebdd	33707
20	1	23	13	-1	269	333	9.0	17	Nuc1weuuu	31608
21	1	24	28	-1	284	320	9.0	15	Nuc3bdwudb	36243
22	1	31	30	-1	294	298	9.0	13	Nuc3bdwudt	24281
23	1	25	23	-1	307	309	9.0	15	Nuc2tuwuew	40217
24	1	17	24	-1	309	278	9.0	15	Nuc2tueuwb	39400
25	1	18	20	-1	320	256	9.0	13	Nuc2tueuwt	31701
26	1	20	21	-1	237	310	10.0	15	Nuc3bdwddd	34912
27	1	29	26	-1	244	256	10.0	15	Nuc2buwuub	36161
28	1	30	29	-1	291	259	10.0	15	Nuc3bdettd	35845
29	1	32	31	-1	298	323	10.0	17	Nuc2tuwuwe	55963
30	1	33	32	-1	333	223	10.0	15	Nuc3tttudu	34879
31	1	27	25	-1	333	286	10.0	15	Nuc2tuedwu	46973
32	1	34	33	-1	340	211	10.0	15	Nuc3tttuut	34905
33	1	28	34	-1	235	274	11.0	15	Nuc2buwuut	34219
34	1	35	35	-1	257	237	11.0	15	Nuc2buedbb	38143
35	1	36	27	-1	268	223	11.0	15	Nuc2buedbt	33174
36	1	37	36	-1	301	208	11.0	15	Nuc3tttddu	40437
37	1	43	37	-1	333	199	11.0	15	Nuc3tttuub	36250
38	1	38	38	-1	339	243	11.0	13	Nuc3tttudd	26877
39	1	39	40	-1	352	257	11.0	15	Nuc2tdwetbdu	41713
40	1	40	41	-1	222	300	12.0	15	Nuc2buwudu	39156
41	1	41	43	-1	275	300	12.0	17	Nuc4wwtu	33818
42	1	42	44	-1	290	234	12.0	17	Nuc3tttddd	44781
43	1	44	39	-1	343	276	12.0	15	Nuc2tdwetbdd	38306
44	1	45	52	-1	250	291	13.0	17	Nuc4wwbu	31509
45	1	46	42	-1	261	350	13.0	15	Nuc1weuud	27204
46	1	47	45	-1	310	199	13.0	13	Nuc3tttdud	25265
47	1	56	53	-1	313	255	13.0	17	Nuc4weeu	38537
48	1	48	55	-1	318	224	13.0	15	Nuc4eeuuut	22294
49	1	49	47	-1	320	189	13.0	13	Nuc3tttduu	26366
50	1	51	50	-1	240	320	14.0	17	Nuc4wwbd	33075
51	1	52	51	-1	243	242	14.0	15	Nuc2buedtu	46944
52	1	54	46	-1	261	325	14.0	17	Nuc4wwtd	34306
53	1	58	54	-1	317	281	14.0	13	Nuc4eededw	13064
54	1	50	48	49	326	299	14.0	15	Nuc2tuedwd	45849
55	1	65	56	-1	357	240	14.0	13	Nuc2tdwetbuu	30698
56	1	59	65	-1	222	276	15.0	15	Nuc2buwduu	45049
57	1	53	57	-1	262	229	15.0	15	Nuc2bueudd	44084
58	1	60	58	-1	266	273	15.0	17	Nuc4wewd	40575
59	1	55	59	-1	283	252	15.0	17	Nuc4wewu	37695
60	1	61	60	-1	284	342	15.0	15	Nuc2tuwuww	47528
61	1	62	61	-1	294	203	15.0	15	Nuc3ttbddd	44256
62	1	63	70	-1	298	225	15.0	13	Nuc4eweuud	13212
63	1	64	73	-1	304	335	15.0	15	Nuc2tuwdtw	52624
64	1	57	74	-1	315	321	15.0	15	Nuc2tuwdte	48893
65	1	75	63	-1	355	256	15.0	17	Nuc2tdwetbud	57890
66	1	66	64	-1	216	296	16.0	15	Nuc2buwdud	45524
67	1	67	66	-1	238	259	16.0	15	Nuc2buedtd	45743
68	1	68	67	-1	239	350	16.0	15	Nuc1wwudt	36491
69	1	78	81	-1	250	285	16.0	13	Nuc4ewwddt	13710
70	1	79	82	-1	258	256	16.0	13	Nuc4ewwudt	12475
71	1	69	68	-1	262	361	16.0	13	Nuc1weudt	21886
72	1	82	69	-1	282	217	16.0	15	Nuc2bueudu	42452
73	1	70	71	-1	298	282	16.0	17	Nuc4weed	38507
74	1	85	72	-1	300	302	16.0	13	Nuc4eedwdw	12861
75	1	86	86	-1	309	253	16.0	13	Nuc4eeuudb	20735
76	1	72	76	-1	328	210	16.0	15	Nuc4eeuuub	25889
77	1	87	77	-1	332	187	16.0	13	Nuc3ttbuwew	28787
78	1	73	87	-1	339	243	16.0	11	Nuc4eedeue	8804
79	1	74	79	-1	342	288	16.0	15	Nuc2tdwettwb	42734
80	1	76	62	-1	353	271	16.0	15	Nuc2tdwettwt	37240
81	1	77	80	-1	215	319	17.0	15	Nuc2buwudd	44084
82	1	81	83	-1	273	238	17.0	13	Nuc4ewwudb	13075
83	1	83	84	-1	294	237	17.0	15	Nuc4eweudtu	19390
84	1	84	85	-1	299	192	17.0	15	Nuc3ttbddu	42187
85	1	71	75	-1	322	229	17.0	15	Nuc4eeuudt	27041
86	1	96	92	-1	325	260	17.0	13	Nuc4eedeuw	13433
87	1	88	78	-1	333	267	17.0	13	Nuc4eedede	13999
88	1	89	88	-1	345	199	17.0	15	Nuc3ttbuet	34114
89	1	100	95	-1	264	306	18.0	15	Nuc1edw	15769
90	1	80	89	-1	267	216	18.0	13	Nuc2bueuuw	31878
91	1	92	99	-1	289	313	18.0	13	Nuc1euete	12042
92	1	93	90	-1	294	260	18.0	11	Nuc4eweudtd	9302
93	1	94	91	-1	315	188	18.0	15	Nuc3ttbuww	43567
94	1	105	101	-1	318	288	18.0	13	Nuc4eedwde	13775
95	1	90	106	-1	364	233	18.0	15	Nuc3tbdttu	38875
96	1	91	108	-1	231	280	19.0	15	Nuc2bddwdu	33340
97	1	97	93	-1	242	241	19.0	15	Nuc2bduudd	40067
98	1	99	94	-1	256	229	19.0	15	Nuc2bduudu	40582
99	1	101	116	-1	300	337	19.0	15	Nuc2tuwdbe	52577
100	1	102	100	-1	309	209	19.0	13	Nuc4eweuuu	15294
101	1	103	118	-1	310	324	19.0	15	Nuc2tdwweww	41973
102	1	104	119	-1	318	271	19.0	11	Nuc4eedwuu	9037
103	1	95	102	-1	319	310	19.0	15	Nuc2tdwwewe	42213
104	1	106	103	-1	344	234	19.0	15	Nuc3tbuutd	49512
105	1	107	121	-1	353	215	19.0	15	Nuc3tbuutu	46212
106	1	108	105	-1	361	245	19.0	13	Nuc3tbdttd	31634
107	1	109	107	-1	211	303	20.0	15	Nuc2buwddu	47578
108	1	110	109	-1	233	331	20.0	15	Nuc1wwdbt	34510
109	1	111	110	-1	243	316	20.0	11	Nuc1euwtd	8698
110	1	98	111	-1	246	293	20.0	11	Nuc1euwtu	8170
111	1	112	112	-1	251	263	20.0	13	Nuc4ewwddb	16692
112	1	113	113	-1	265	358	20.0	13	Nuc1weudb	18545
113	1	114	114	-1	267	271	20.0	13	Nuc4ewwdud	13860
114	1	123	96	-1	271	328	20.0	15	Nuc1euetw	17424
115	1	115	98	-1	275	252	20.0	17	Nuc4ewwduu	27799
116	1	116	97	-1	277	204	20.0	13	Nuc2bueuue	31860
117	1	117	124	-1	283	289	20.0	15	Nuc1ede	20720
118	1	118	115	-1	289	349	20.0	13	Nuc2tuwdbw	34851
119	1	138	125	-1	299	300	20.0	11	Nuc1euebt	9321
120	1	119	117	-1	310	258	20.0	15	Nuc4eeuduu	27350
121	1	120	120	-1	338	290	20.0	13	Nuc2tdwweeu	31919
122	1	121	129	-1	344	192	20.0	15	Nuc3ttbuwee	42983
123	1	128	104	-1	350	279	20.0	15	Nuc2tdwetted	45568
124	1	130	131	-1	218	320	21.0	15	Nuc2buwddd	39741
125	1	122	122	-1	227	296	21.0	15	Nuc2bddwdd	36130
126	1	124	123	-1	278	235	21.0	13	Nuc4ewwuud	14953
127	1	125	126	-1	308	288	21.0	13	Nuc4eedwud	14837
128	1	126	127	-1	323	234	21.0	15	Nuc3buebub	44842
129	1	127	128	-1	330	211	21.0	15	Nuc3buetbb	44396
130	1	129	130	-1	359	259	21.0	15	Nuc2tdwetteu	43873
131	1	131	132	-1	233	255	22.0	15	Nuc2bddwuu	38989
132	1	133	133	-1	247	338	22.0	15	Nuc1wwdbb	34013
133	1	1	135	-1	256	286	22.0	15	Nuc1euwb	18865
134	1	137	136	-1	290	215	22.0	13	Nuc4ewwuuu	15992
135	1	150	137	-1	291	258	22.0	15	Nuc4eweudbu	21350
136	1	139	152	-1	299	277	22.0	13	Nuc4eeudud	16791
137	1	140	138	-1	300	196	22.0	15	Nuc3ttbduw	58647
138	1	141	139	-1	302	241	22.0	15	Nuc3buebdd	39804
139	1	152	140	-1	308	223	22.0	15	Nuc3buebdu	40473
140	1	142	141	-1	317	192	22.0	15	Nuc3ttbdue	56258
141	1	143	153	-1	319	318	22.0	15	Nuc2tdwwwee	48200
142	1	144	142	-1	325	300	22.0	15	Nuc2tdwweed	39456
143	1	145	143	-1	340	267	22.0	15	Nuc3tbdtbd	50284
144	1	146	144	-1	344	251	22.0	13	Nuc3tbdtbu	32504
145	1	132	145	-1	230	270	23.0	15	Nuc2bddwud	35438
146	1	134	134	-1	246	355	23.0	15	Nuc1wwudb	38992
147	1	135	146	-1	252	230	23.0	15	Nuc2bduuud	44376
148	1	147	148	-1	261	238	23.0	15	Nuc3buwddd	38999
149	1	136	149	-1	272	217	23.0	17	Nuc2bduuuu	51296
150	1	148	156	-1	279	278	23.0	15	Nuc4eweudbd	20138
151	1	138	157	-1	289	308	23.0	11	Nuc1euebb	8868
152	1	151	151	-1	301	338	23.0	13	Nuc2tdwwwew	32075
153	1	157	154	-1	336	219	23.0	15	Nuc3buebut	43122
154	1	158	161	-1	343	199	23.0	15	Nuc3buetbt	44683
155	1	153	155	-1	217	292	24.0	15	Nuc2bddewu	41124
156	1	161	162	-1	232	289	24.0	15	Nuc2bddeeu	33606
157	1	149	150	-1	280	341	24.0	15	Nuc1wedwt	28274
158	1	165	159	-1	315	254	24.0	15	Nuc3tbuddd	45591
159	1	160	172	-1	216	310	25.0	15	Nuc2bddewd	36764
160	1	162	173	-1	244	254	25.0	15	Nuc2bdudud	37698
161	1	163	163	-1	250	304	25.0	13	Nuc1wwdtb	16945
162	1	154	147	-1	261	341	25.0	17	Nuc1wedwb	34521
163	1	170	164	-1	261	250	25.0	13	Nuc2bduduu	24573
164	1	164	176	-1	278	258	25.0	13	Nuc3buwudd	23030
165	1	155	165	-1	279	318	25.0	15	Nuc1wedet	25148
166	1	156	158	-1	304	320	25.0	15	Nuc2tdwwwwe	34490
167	1	166	168	-1	322	206	25.0	15	Nuc3buette	49835
168	1	167	160	-1	331	288	25.0	15	Nuc2tdwebed	41516
169	1	174	169	-1	336	247	25.0	15	Nuc3tbudud	46587
170	1	168	170	-1	339	271	25.0	15	Nuc2tdwebeu	43803
171	1	159	171	-1	355	224	25.0	15	Nuc3tbuubb	41971
172	1	169	174	-1	246	328	26.0	15	Nuc1wwdtt	24220
173	1	177	181	-1	255	271	26.0	15	Nuc2bduddu	28927
174	1	171	183	-1	274	240	26.0	13	Nuc3buwdud	20782
175	1	172	177	-1	279	221	26.0	15	Nuc3buwddu	41172
176	1	181	178	-1	284	294	26.0	13	Nuc4eeuddw	12286
177	1	184	167	-1	296	282	26.0	13	Nuc4eeudde	15697
178	1	189	189	-1	347	235	26.0	13	Nuc3tbuduu	34871
179	1	176	190	-1	232	306	27.0	13	Nuc2bddeed	18030
180	1	178	182	-1	264	334	27.0	15	Nuc1wedeb	22572
181	1	180	184	-1	272	280	27.0	13	Nuc4eweddu	11971
182	1	182	166	-1	288	231	27.0	13	Nuc3buwduu	19681
183	1	185	185	-1	303	211	27.0	15	Nuc3buettw	41087
184	1	186	179	-1	304	235	27.0	15	Nuc3buwuud	33101
185	1	187	186	-1	305	297	27.0	15	Nuc2tdwebww	27037
186	1	173	180	-1	318	278	27.0	15	Nuc2tdwebwe	32139
187	1	192	187	-1	322	220	27.0	15	Nuc3buwuuu	37884
188	1	188	194	-1	325	236	27.0	13	Nuc3tbuddu	25624
189	1	175	188	-1	347	212	27.0	15	Nuc3tbuubt	39396
190	1	190	191	-1	240	284	28.0	17	Nuc2bduddd	36718
191	1	191	192	-1	291	323	28.0	17	Nuc2tdwwwww	33500
192	1	183	193	-1	296	252	28.0	15	Nuc3buwudu	27502
193	1	179	175	-1	269	300	27.0	13	Nuc4eweddd	9988
