# Supplementary material for: A hybrid blob-slice model for accurate and efficient detection of fluorescence labeled nuclei in 3D
Source: BMC Bioinformatics. 2010 Nov 29;11:580. doi: 10.1186/1471-2105-11-580 (PMC3008706; doi:10.1186/1471-2105-11-580)
Supplement: Additional file 3 — Additional Data and Ground Truth. Computed nuclear positions and corrected ground truths for all example data contributing to Figure 4. Zip file contains data in Acetree format comma separated value text files. An explanation of the Acetree file format is included in readme.txt. [file 1471-2105-11-580-S3.ZIP › Data_And_Ground_Truth/celegans/unedited_stats/t190-nuclei]

1	1	1	2	-1	264	299	7.0	17	Nuc1wwuuu	42059
2	1	2	4	-1	287	230	7.0	15	Nuc3bdebud	26181
3	1	3	5	-1	302	261	7.0	15	Nuc3bdwuuu	28965
4	1	4	6	-1	305	224	7.0	13	Nuc3bdetbt	22342
5	1	5	7	-1	313	213	7.0	15	Nuc3bdetbb	32460
6	1	16	9	-1	325	273	7.0	15	Nuc2tueded	39772
7	1	6	8	-1	325	241	7.0	15	Nuc2tueued	37502
8	1	7	10	-1	341	258	7.0	15	Nuc2tuedeu	37846
9	1	8	11	-1	346	232	7.0	15	Nuc2tueueu	34161
10	1	9	12	-1	242	285	8.0	15	Nuc3bdwddu	32727
11	1	18	13	-1	256	272	8.0	15	Nuc3bdwdub	34432
12	1	19	23	-1	263	250	8.0	15	Nuc3bdebdd	28797
13	1	20	3	-1	267	330	8.0	17	Nuc1weuuu	31009
14	1	10	14	-1	270	262	8.0	15	Nuc3bdwdut	34047
15	1	11	15	-1	277	242	8.0	13	Nuc3bdebdu	24836
16	1	12	16	-1	289	213	8.0	15	Nuc3bdebuu	31975
17	1	13	17	-1	290	281	8.0	15	Nuc3bdwuud	29281
18	1	14	18	-1	305	241	8.0	15	Nuc3bdettu	36987
19	1	15	19	-1	315	294	8.0	15	Nuc2tuwuee	39265
20	1	25	20	-1	320	257	8.0	13	Nuc2tueuwt	28464
21	1	26	21	-1	237	308	9.0	15	Nuc3bdwddd	32875
22	1	17	22	-1	242	333	9.0	17	Nuc1wwuud	41950
23	1	23	25	-1	307	310	9.0	15	Nuc2tuwuew	38609
24	1	24	26	-1	310	277	9.0	15	Nuc2tueuwb	40222
25	1	31	27	-1	332	285	9.0	15	Nuc2tuedwu	41725
26	1	27	28	-1	246	257	10.0	15	Nuc2buwuub	34427
27	1	35	29	-1	267	222	10.0	15	Nuc2buedbt	32343
28	1	21	30	-1	283	320	10.0	15	Nuc3bdwudb	34585
29	1	28	24	-1	290	260	10.0	15	Nuc3bdettd	35759
30	1	22	31	-1	294	298	10.0	15	Nuc3bdwudt	33036
31	1	29	32	-1	298	324	10.0	15	Nuc2tuwuwe	44459
32	1	30	34	-1	333	224	10.0	15	Nuc3tttudu	34197
33	1	32	35	-1	339	212	10.0	17	Nuc3tttuut	43200
34	1	33	37	-1	234	272	11.0	15	Nuc2buwuut	38288
35	1	34	38	-1	256	237	11.0	15	Nuc2buedbb	38308
36	1	36	39	-1	302	209	11.0	15	Nuc3tttddu	38624
37	1	37	33	-1	335	199	11.0	15	Nuc3tttuub	37437
38	1	38	40	-1	336	244	11.0	15	Nuc3tttudd	35862
39	1	43	41	-1	342	273	11.0	15	Nuc2tdwetbdd	42507
40	1	39	36	-1	351	255	11.0	15	Nuc2tdwetbdu	42574
41	1	40	42	-1	222	300	12.0	15	Nuc2buwudu	38955
42	1	45	46	-1	262	348	12.0	15	Nuc1weuud	27250
43	1	41	47	-1	276	299	12.0	17	Nuc4wwtu	34766
44	1	42	43	-1	290	231	12.0	15	Nuc3tttddd	37947
45	1	46	48	-1	309	198	12.0	15	Nuc3tttdud	33007
46	1	52	45	-1	259	325	13.0	17	Nuc4wwtd	35538
47	1	49	51	-1	321	191	13.0	13	Nuc3tttduu	28334
48	1	54	49	-1	321	310	13.0	13	Nuc2tuedwdd	27236
49	1	54	44	-1	330	293	13.0	13	Nuc2tuedwdu	31540
50	1	50	52	-1	240	319	14.0	17	Nuc4wwbd	35452
51	1	51	53	-1	243	242	14.0	15	Nuc2buedtu	46951
52	1	44	54	-1	247	293	14.0	17	Nuc4wwbu	30343
53	1	47	56	-1	311	254	14.0	19	Nuc4weeu	62641
54	1	53	63	-1	317	281	14.0	13	Nuc4eededw	13476
55	1	48	50	-1	319	223	14.0	15	Nuc4eeuuut	23663
56	1	55	57	-1	355	239	14.0	15	Nuc2tdwetbuu	41319
57	1	57	58	-1	261	228	15.0	15	Nuc2bueudd	47504
58	1	58	59	-1	266	275	15.0	17	Nuc4wewd	38513
59	1	59	60	-1	282	251	15.0	17	Nuc4wewu	40260
60	1	60	55	-1	285	343	15.0	15	Nuc2tuwuww	45858
61	1	61	61	-1	294	201	15.0	15	Nuc3ttbddd	42910
62	1	80	77	-1	353	270	15.0	15	Nuc2tdwettwt	34412
63	1	65	64	-1	358	254	15.0	15	Nuc2tdwetbud	46584
64	1	66	79	-1	216	295	16.0	15	Nuc2buwdud	44631
65	1	56	65	-1	222	276	16.0	15	Nuc2buwduu	44451
66	1	67	80	-1	238	259	16.0	17	Nuc2buedtd	60762
67	1	68	66	-1	239	349	16.0	15	Nuc1wwudt	36257
68	1	71	67	-1	261	360	16.0	13	Nuc1weudt	22064
69	1	72	68	-1	283	215	16.0	15	Nuc2bueudu	41974
70	1	62	69	-1	299	226	16.0	15	Nuc4eweuud	19308
71	1	73	62	-1	300	283	16.0	19	Nuc4weed	55869
72	1	74	70	-1	302	302	16.0	13	Nuc4eedwdw	12709
73	1	63	71	-1	304	336	16.0	15	Nuc2tuwdtw	49569
74	1	64	72	-1	313	323	16.0	15	Nuc2tuwdte	50610
75	1	85	73	-1	322	229	16.0	15	Nuc4eeuudt	26947
76	1	76	74	-1	328	209	16.0	15	Nuc4eeuuub	26571
77	1	77	85	-1	331	187	16.0	15	Nuc3ttbuwew	42112
78	1	87	75	-1	332	267	16.0	13	Nuc4eedede	14996
79	1	79	76	-1	342	288	16.0	15	Nuc2tdwettwb	42264
80	1	81	78	-1	214	317	17.0	15	Nuc2buwudd	40702
81	1	69	81	-1	249	283	17.0	13	Nuc4ewwddt	13823
82	1	70	82	-1	258	256	17.0	13	Nuc4ewwudt	13345
83	1	82	83	-1	273	238	17.0	13	Nuc4ewwudb	12388
84	1	83	90	-1	293	236	17.0	15	Nuc4eweudtu	19068
85	1	84	92	-1	298	192	17.0	15	Nuc3ttbddu	45107
86	1	75	84	-1	307	249	17.0	13	Nuc4eeuudb	20259
87	1	78	86	-1	340	244	17.0	11	Nuc4eedeue	9633
88	1	88	87	-1	343	199	17.0	15	Nuc3ttbuet	34576
89	1	90	89	-1	268	216	18.0	15	Nuc2bueuuw	42038
90	1	92	91	-1	293	260	18.0	11	Nuc4eweudtd	9751
91	1	93	93	-1	314	189	18.0	15	Nuc3ttbuww	43684
92	1	86	95	-1	327	259	18.0	13	Nuc4eedeuw	14139
93	1	97	97	-1	242	241	19.0	15	Nuc2bduudd	39874
94	1	98	109	-1	257	228	19.0	15	Nuc2bduudu	39337
95	1	89	98	-1	263	306	19.0	17	Nuc1edw	21909
96	1	114	112	-1	272	328	19.0	15	Nuc1euetw	17262
97	1	116	99	-1	275	205	19.0	13	Nuc2bueuue	28036
98	1	115	113	-1	276	252	19.0	13	Nuc4ewwduu	13286
99	1	91	100	-1	289	310	19.0	13	Nuc1euete	12557
100	1	100	101	-1	308	210	19.0	13	Nuc4eweuuu	15503
101	1	94	94	-1	316	288	19.0	15	Nuc4eedwde	21107
102	1	103	102	-1	319	309	19.0	15	Nuc2tdwwewe	40848
103	1	104	103	-1	344	233	19.0	15	Nuc3tbuutd	49246
104	1	123	124	-1	350	278	19.0	15	Nuc2tdwetted	45222
105	1	106	104	-1	360	245	19.0	15	Nuc3tbdttd	44892
106	1	95	88	-1	364	234	19.0	15	Nuc3tbdttu	39797
107	1	107	126	-1	210	302	20.0	15	Nuc2buwddu	52488
108	1	96	105	-1	229	278	20.0	15	Nuc2bddwdu	38035
109	1	108	106	-1	231	332	20.0	15	Nuc1wwdbt	34467
110	1	109	96	-1	243	317	20.0	13	Nuc1euwtd	12343
111	1	110	107	-1	246	292	20.0	13	Nuc1euwtu	12262
112	1	111	108	-1	251	265	20.0	13	Nuc4ewwddb	15279
113	1	112	110	-1	267	359	20.0	15	Nuc1weudb	22846
114	1	113	111	-1	269	272	20.0	13	Nuc4ewwdud	13324
115	1	118	129	-1	289	350	20.0	15	Nuc2tuwdbw	45988
116	1	99	116	-1	297	337	20.0	15	Nuc2tuwdbe	51444
117	1	120	119	-1	310	258	20.0	15	Nuc4eeuduu	26526
118	1	101	130	-1	310	326	20.0	15	Nuc2tdwweww	42797
119	1	102	120	-1	321	270	20.0	13	Nuc4eedwuu	13195
120	1	121	122	-1	336	290	20.0	15	Nuc2tdwweeu	46266
121	1	105	132	-1	353	214	20.0	15	Nuc3tbuutu	49836
122	1	125	127	-1	226	296	21.0	15	Nuc2bddwdd	36970
123	1	126	114	-1	278	234	21.0	13	Nuc4ewwuud	15487
124	1	117	115	-1	284	288	21.0	15	Nuc1ede	19940
125	1	119	117	-1	300	298	21.0	11	Nuc1euebt	10322
126	1	127	118	-1	309	288	21.0	13	Nuc4eedwud	15725
127	1	128	121	-1	323	233	21.0	15	Nuc3buebub	44960
128	1	129	131	-1	330	211	21.0	15	Nuc3buetbb	44941
129	1	122	123	-1	343	191	21.0	15	Nuc3ttbuwee	44353
130	1	130	125	-1	359	261	21.0	15	Nuc2tdwetteu	43407
131	1	124	133	-1	218	320	22.0	15	Nuc2buwddd	42445
132	1	131	145	-1	234	253	22.0	15	Nuc2bddwuu	38260
133	1	132	146	-1	246	339	22.0	13	Nuc1wwdbb	24858
134	1	146	147	-1	246	356	22.0	15	Nuc1wwudb	35642
135	1	133	128	149	255	284	22.0	15	Nuc1euwb	20890
136	1	134	134	-1	289	215	22.0	13	Nuc4ewwuuu	17222
137	1	135	135	-1	292	259	22.0	15	Nuc4eweudbu	23697
138	1	137	136	-1	300	196	22.0	15	Nuc3ttbduw	55458
139	1	138	138	-1	302	239	22.0	15	Nuc3buebdd	42900
140	1	139	139	-1	307	222	22.0	13	Nuc3buebdu	32218
141	1	140	140	-1	315	191	22.0	15	Nuc3ttbdue	52047
142	1	142	142	-1	328	301	22.0	15	Nuc2tdwweed	41336
143	1	143	143	-1	341	267	22.0	15	Nuc3tbdtbd	51026
144	1	144	153	-1	345	251	22.0	13	Nuc3tbdtbu	37148
145	1	145	144	-1	230	269	23.0	13	Nuc2bddwud	27468
146	1	147	148	-1	249	232	23.0	15	Nuc2bduuud	43019
147	1	162	150	-1	260	345	23.0	13	Nuc1wedwb	20034
148	1	148	1	-1	262	238	23.0	15	Nuc3buwddd	36873
149	1	149	151	-1	270	217	23.0	15	Nuc2bduuuu	40721
150	1	157	152	-1	277	341	23.0	15	Nuc1wedwt	27898
151	1	152	157	-1	298	338	23.0	13	Nuc2tdwwwew	29381
152	1	136	137	-1	299	277	23.0	13	Nuc4eeudud	18097
153	1	141	141	-1	319	317	23.0	15	Nuc2tdwwwee	44213
154	1	153	159	-1	335	220	23.0	15	Nuc3buebut	46220
155	1	155	154	-1	217	292	24.0	15	Nuc2bddewu	42683
156	1	150	155	-1	279	279	24.0	15	Nuc4eweudbd	19260
157	1	151	156	-1	287	310	24.0	11	Nuc1euebb	7769
158	1	166	168	-1	302	318	24.0	13	Nuc2tdwwwwe	26681
159	1	158	158	-1	314	252	24.0	15	Nuc3tbuddd	47482
160	1	168	170	-1	330	289	24.0	15	Nuc2tdwebed	42369
161	1	154	161	-1	341	199	24.0	13	Nuc3buetbt	32570
162	1	156	163	-1	232	288	25.0	15	Nuc2bddeeu	32133
163	1	161	164	-1	250	303	25.0	15	Nuc1wwdtb	23345
164	1	163	165	-1	261	251	25.0	13	Nuc2bduduu	25631
165	1	165	166	-1	275	319	25.0	13	Nuc1wedet	17393
166	1	182	180	-1	287	235	25.0	11	Nuc3buwduu	12953
167	1	177	167	-1	299	282	25.0	17	Nuc4eeudde	30138
168	1	167	169	-1	323	207	25.0	15	Nuc3buette	50365
169	1	169	160	-1	335	247	25.0	15	Nuc3tbudud	51460
170	1	170	171	-1	340	272	25.0	15	Nuc2tdwebeu	49528
171	1	171	172	-1	354	225	25.0	15	Nuc3tbuubb	42766
172	1	159	162	-1	217	310	26.0	13	Nuc2bddewd	24153
173	1	160	173	-1	244	256	26.0	15	Nuc2bdudud	37682
174	1	172	174	-1	247	327	26.0	15	Nuc1wwdtt	23670
175	1	193	177	-1	270	299	26.0	13	Nuc4eweddd	10077
176	1	164	178	-1	278	259	26.0	15	Nuc3buwudd	31458
177	1	175	179	-1	279	221	26.0	17	Nuc3buwddu	52015
178	1	176	181	-1	285	293	26.0	11	Nuc4eeuddw	8292
179	1	184	182	-1	303	237	26.0	13	Nuc3buwuud	23040
180	1	186	183	-1	319	277	26.0	15	Nuc2tdwebwe	35495
181	1	173	175	-1	257	271	27.0	13	Nuc2bduddu	21074
182	1	180	176	-1	264	334	27.0	15	Nuc1wedeb	22680
183	1	174	186	-1	271	240	27.0	15	Nuc3buwdud	31708
184	1	181	187	-1	274	280	27.0	13	Nuc4eweddu	12245
185	1	183	190	-1	301	213	27.0	15	Nuc3buettw	38441
186	1	185	191	-1	306	296	27.0	15	Nuc2tdwebww	28894
187	1	187	192	-1	319	222	27.0	13	Nuc3buwuuu	26211
188	1	189	194	-1	345	214	27.0	15	Nuc3tbuubt	39091
189	1	178	195	-1	345	236	27.0	13	Nuc3tbuduu	32863
190	1	179	184	-1	231	306	28.0	15	Nuc2bddeed	25415
191	1	190	185	-1	243	285	28.0	15	Nuc2bduddd	26249
192	1	191	188	-1	289	325	28.0	15	Nuc2tdwwwww	25370
193	1	192	189	-1	296	252	28.0	15	Nuc3buwudu	28511
194	1	188	193	-1	325	238	28.0	15	Nuc3tbuddu	36125
195	0	182	0	-1	286	233	28.0	13	nill	18236
