# Supplementary material for: A hybrid blob-slice model for accurate and efficient detection of fluorescence labeled nuclei in 3D
Source: BMC Bioinformatics. 2010 Nov 29;11:580. doi: 10.1186/1471-2105-11-580 (PMC3008706; doi:10.1186/1471-2105-11-580)
Supplement: Additional file 3 — Additional Data and Ground Truth. Computed nuclear positions and corrected ground truths for all example data contributing to Figure 4. Zip file contains data in Acetree format comma separated value text files. An explanation of the Acetree file format is included in readme.txt. [file 1471-2105-11-580-S3.ZIP › Data_And_Ground_Truth/celegans/unedited_stats/t191-nuclei]

1	1	148	134	-1	264	238	23.0	15	Nuc3buwddd	37126
2	1	1	9	-1	262	297	7.0	19	Nuc1wwuuu	59531
3	1	13	10	-1	267	329	7.0	17	Nuc1weuuu	30855
4	1	2	3	-1	286	230	7.0	15	Nuc3bdebud	29006
5	1	3	4	-1	302	260	7.0	15	Nuc3bdwuuu	31685
6	1	4	16	-1	306	223	7.0	13	Nuc3bdetbt	23680
7	1	5	5	-1	313	213	7.0	15	Nuc3bdetbb	32390
8	1	7	6	-1	322	241	7.0	15	Nuc2tueued	38465
9	1	6	18	-1	325	272	7.0	15	Nuc2tueded	38862
10	1	8	8	-1	340	257	7.0	15	Nuc2tuedeu	40360
11	1	9	7	-1	343	233	7.0	15	Nuc2tueueu	33988
12	1	10	20	-1	241	285	8.0	15	Nuc3bdwddu	30231
13	1	11	21	-1	255	273	8.0	15	Nuc3bdwdub	34796
14	1	14	11	-1	269	263	8.0	15	Nuc3bdwdut	31834
15	1	15	12	-1	275	240	8.0	13	Nuc3bdebdu	23921
16	1	16	14	-1	289	214	8.0	15	Nuc3bdebuu	31552
17	1	17	15	-1	289	282	8.0	15	Nuc3bdwuud	30512
18	1	18	24	-1	305	240	8.0	15	Nuc3bdettu	36289
19	1	19	26	-1	315	295	8.0	15	Nuc2tuwuee	42158
20	1	20	17	-1	318	258	8.0	13	Nuc2tueuwt	30244
21	1	21	19	-1	235	307	9.0	15	Nuc3bdwddd	33264
22	1	22	28	-1	241	333	9.0	17	Nuc1wwuud	45028
23	1	12	22	-1	261	251	9.0	15	Nuc3bdebdd	32605
24	1	29	13	-1	289	260	9.0	17	Nuc3bdettd	46106
25	1	23	23	-1	305	310	9.0	13	Nuc2tuwuew	31296
26	1	24	25	-1	309	279	9.0	15	Nuc2tueuwb	42693
27	1	25	27	-1	332	283	9.0	15	Nuc2tuedwu	46527
28	1	26	29	-1	245	257	10.0	15	Nuc2buwuub	36227
29	1	27	35	-1	267	220	10.0	15	Nuc2buedbt	34665
30	1	28	30	-1	282	318	10.0	15	Nuc3bdwudb	36453
31	1	30	31	-1	294	298	10.0	15	Nuc3bdwudt	33852
32	1	31	36	-1	297	325	10.0	15	Nuc2tuwuwe	45715
33	1	37	38	-1	334	199	10.0	15	Nuc3tttuub	36233
34	1	32	32	-1	334	224	10.0	15	Nuc3tttudu	33088
35	1	33	40	-1	341	212	10.0	17	Nuc3tttuut	44745
36	1	40	42	-1	352	254	10.0	15	Nuc2tdwetbdu	37966
37	1	34	33	-1	234	271	11.0	15	Nuc2buwuut	38383
38	1	35	34	-1	257	236	11.0	15	Nuc2buedbb	38123
39	1	36	37	-1	301	207	11.0	15	Nuc3tttddu	39273
40	1	38	39	-1	333	245	11.0	15	Nuc3tttudd	38436
41	1	39	41	-1	342	271	11.0	15	Nuc2tdwetbdd	42014
42	1	41	43	-1	220	298	12.0	15	Nuc2buwudu	40905
43	1	44	44	-1	290	230	12.0	15	Nuc3tttddd	36508
44	1	49	45	-1	330	295	12.0	13	Nuc2tuedwdu	29508
45	1	46	53	-1	260	324	13.0	17	Nuc4wwtd	34186
46	1	42	54	-1	261	349	13.0	15	Nuc1weuud	29857
47	1	43	46	-1	275	297	13.0	17	Nuc4wwtu	32733
48	1	45	47	-1	310	198	13.0	13	Nuc3tttdud	25194
49	1	48	48	-1	318	312	13.0	13	Nuc2tuedwdd	28664
50	1	55	195	-1	320	224	13.0	15	Nuc4eeuuut	22511
51	1	47	49	-1	322	193	13.0	13	Nuc3tttduu	25936
52	1	50	50	-1	241	318	14.0	15	Nuc4wwbd	25080
53	1	51	51	-1	244	241	14.0	15	Nuc2buedtu	44002
54	1	52	52	-1	247	292	14.0	17	Nuc4wwbu	32359
55	1	60	56	-1	284	343	14.0	15	Nuc2tuwuww	42662
56	1	53	1	-1	311	256	14.0	17	Nuc4weeu	38769
57	1	56	57	-1	353	237	14.0	13	Nuc2tdwetbuu	29927
58	1	57	59	-1	260	225	15.0	15	Nuc2bueudd	46075
59	1	58	60	-1	265	272	15.0	17	Nuc4wewd	38298
60	1	59	55	-1	281	252	15.0	15	Nuc4wewu	26472
61	1	61	61	-1	294	199	15.0	15	Nuc3ttbddd	40861
62	1	71	62	-1	299	282	15.0	17	Nuc4weed	37618
63	1	54	64	-1	319	283	15.0	15	Nuc4eededw	18705
64	1	63	66	-1	357	254	15.0	15	Nuc2tdwetbud	44363
65	1	65	58	-1	222	275	16.0	15	Nuc2buwduu	43687
66	1	67	68	-1	240	350	16.0	15	Nuc1wwudt	34133
67	1	68	69	-1	259	361	16.0	13	Nuc1weudt	21418
68	1	69	81	-1	283	213	16.0	15	Nuc2bueudu	39809
69	1	70	70	-1	298	225	16.0	15	Nuc4eweuud	19809
70	1	72	63	-1	302	302	16.0	13	Nuc4eedwdw	12238
71	1	73	71	-1	302	337	16.0	15	Nuc2tuwdtw	48956
72	1	74	83	-1	312	325	16.0	15	Nuc2tuwdte	47532
73	1	75	2	-1	323	229	16.0	17	Nuc4eeuudt	34450
74	1	76	73	-1	329	209	16.0	15	Nuc4eeuuub	25354
75	1	78	75	-1	331	267	16.0	13	Nuc4eedede	14168
76	1	79	65	-1	342	287	16.0	15	Nuc2tdwettwb	42815
77	1	62	76	-1	352	269	16.0	15	Nuc2tdwettwt	35152
78	1	80	87	-1	213	316	17.0	15	Nuc2buwudd	43065
79	1	64	77	-1	215	294	17.0	15	Nuc2buwdud	47794
80	1	66	67	-1	237	257	17.0	15	Nuc2buedtd	45154
81	1	81	78	-1	247	283	17.0	13	Nuc4ewwddt	12675
82	1	82	79	-1	258	253	17.0	13	Nuc4ewwudt	13146
83	1	83	80	-1	273	237	17.0	13	Nuc4ewwudb	13312
84	1	86	72	-1	307	247	17.0	13	Nuc4eeuudb	18616
85	1	77	74	-1	331	186	17.0	13	Nuc3ttbuwew	30693
86	1	87	84	-1	339	243	17.0	11	Nuc4eedeue	9764
87	1	88	85	-1	343	201	17.0	15	Nuc3ttbuet	36570
88	1	106	86	-1	365	234	17.0	13	Nuc3tbdttu	26928
89	1	89	96	-1	268	214	18.0	13	Nuc2bueuuw	31559
90	1	84	82	-1	292	236	18.0	11	Nuc4eweudtu	9071
91	1	90	88	-1	292	259	18.0	11	Nuc4eweudtd	9828
92	1	85	89	-1	298	193	18.0	15	Nuc3ttbddu	48369
93	1	91	90	-1	315	188	18.0	15	Nuc3ttbuww	43288
94	1	101	91	-1	318	291	18.0	11	Nuc4eedwde	9069
95	1	92	92	-1	327	259	18.0	13	Nuc4eedeuw	14568
96	1	110	109	-1	241	318	19.0	13	Nuc1euwtd	10957
97	1	93	93	-1	243	240	19.0	15	Nuc2bduudd	38947
98	1	95	95	-1	262	307	19.0	15	Nuc1edw	16210
99	1	97	115	-1	277	203	19.0	13	Nuc2bueuue	26858
100	1	99	99	-1	289	311	19.0	13	Nuc1euete	12357
101	1	100	100	-1	309	210	19.0	13	Nuc4eweuuu	14882
102	1	102	102	-1	320	310	19.0	15	Nuc2tdwwewe	38994
103	1	103	104	-1	347	234	19.0	15	Nuc3tbuutd	52250
104	1	105	106	-1	360	246	19.0	15	Nuc3tbdttd	43263
105	1	108	107	-1	228	277	20.0	15	Nuc2bddwdu	35232
106	1	109	108	-1	230	333	20.0	15	Nuc1wwdbt	30977
107	1	111	94	-1	243	293	20.0	11	Nuc1euwtu	8562
108	1	112	110	-1	251	264	20.0	13	Nuc4ewwddb	14804
109	1	94	111	-1	257	227	20.0	15	Nuc2bduudu	39717
110	1	113	112	-1	266	358	20.0	15	Nuc1weudb	22012
111	1	114	113	-1	269	270	20.0	15	Nuc4ewwdud	18815
112	1	96	97	-1	273	326	20.0	15	Nuc1euetw	17541
113	1	98	114	-1	275	251	20.0	13	Nuc4ewwduu	14318
114	1	123	116	-1	278	234	20.0	13	Nuc4ewwuud	14024
115	1	124	98	-1	283	290	20.0	15	Nuc1ede	20175
116	1	116	118	-1	295	338	20.0	15	Nuc2tuwdbe	51291
117	1	125	119	-1	300	299	20.0	11	Nuc1euebt	9588
118	1	126	120	-1	309	288	20.0	17	Nuc4eedwud	26587
119	1	117	101	-1	309	258	20.0	15	Nuc4eeuduu	27598
120	1	119	103	-1	320	271	20.0	13	Nuc4eedwuu	13980
121	1	127	122	-1	322	234	20.0	15	Nuc3buebub	44881
122	1	120	124	-1	336	290	20.0	13	Nuc2tdwweeu	33500
123	1	129	125	-1	342	190	20.0	15	Nuc3ttbuwee	40847
124	1	104	105	-1	348	279	20.0	15	Nuc2tdwetted	46137
125	1	130	131	-1	358	260	20.0	15	Nuc2tdwetteu	44892
126	1	107	126	-1	211	302	21.0	13	Nuc2buwddu	37217
127	1	122	127	-1	226	296	21.0	15	Nuc2bddwdd	33887
128	1	135	128	-1	255	281	21.0	13	Nuc1euwbt	12752
129	1	115	117	-1	288	351	21.0	13	Nuc2tuwdbw	33364
130	1	118	121	-1	307	325	21.0	15	Nuc2tdwweww	42770
131	1	128	123	-1	330	213	21.0	15	Nuc3buetbb	42931
132	1	121	130	-1	352	215	21.0	13	Nuc3tbuutu	35475
133	1	131	143	-1	217	321	22.0	15	Nuc2buwddd	41149
134	1	136	135	-1	289	215	22.0	13	Nuc4ewwuuu	16904
135	1	137	136	-1	290	260	22.0	15	Nuc4eweudbu	22215
136	1	138	149	-1	298	196	22.0	15	Nuc3ttbduw	57130
137	1	152	137	-1	299	278	22.0	15	Nuc4eeudud	23843
138	1	139	129	-1	302	239	22.0	15	Nuc3buebdd	40522
139	1	140	138	-1	307	221	22.0	15	Nuc3buebdu	44653
140	1	141	139	-1	313	192	22.0	15	Nuc3ttbdue	52819
141	1	153	140	-1	319	317	22.0	15	Nuc2tdwwwee	45273
142	1	142	141	-1	327	301	22.0	15	Nuc2tdwweed	40745
143	1	143	142	-1	341	267	22.0	15	Nuc3tbdtbd	47920
144	1	145	132	-1	230	266	23.0	15	Nuc2bddwud	36840
145	1	132	133	-1	236	251	23.0	15	Nuc2bddwuu	37928
146	1	133	144	-1	242	339	23.0	15	Nuc1wwdbb	33151
147	1	134	145	-1	246	356	23.0	15	Nuc1wwudb	36002
148	1	146	146	-1	248	232	23.0	15	Nuc2bduuud	43312
149	1	135	151	-1	253	290	23.0	13	Nuc1euwbb	13025
150	1	147	153	-1	260	343	23.0	13	Nuc1wedwb	20877
151	1	149	154	-1	272	218	23.0	15	Nuc2bduuuu	37167
152	1	150	156	-1	277	342	23.0	13	Nuc1wedwt	18886
153	1	144	162	-1	349	252	23.0	15	Nuc3tbdtbu	48987
154	1	155	164	-1	218	291	24.0	15	Nuc2bddewu	42771
155	1	156	147	-1	279	278	24.0	13	Nuc4eweudbd	12790
156	1	157	148	-1	285	309	24.0	11	Nuc1euebb	8575
157	1	151	194	-1	298	338	24.0	15	Nuc2tdwwwew	42414
158	1	159	158	-1	313	253	24.0	15	Nuc3tbuddd	45745
159	1	154	159	-1	335	223	24.0	13	Nuc3buebut	27787
160	1	169	161	-1	335	247	24.0	15	Nuc3tbudud	49787
161	1	161	160	-1	339	199	24.0	15	Nuc3buetbt	44031
162	1	172	163	-1	217	309	25.0	15	Nuc2bddewd	36725
163	1	162	150	-1	232	287	25.0	17	Nuc2bddeeu	40838
164	1	163	174	-1	251	303	25.0	13	Nuc1wwdtb	15798
165	1	164	152	-1	262	252	25.0	13	Nuc2bduduu	22891
166	1	165	155	-1	276	320	25.0	15	Nuc1wedet	24400
167	1	167	157	-1	299	285	25.0	19	Nuc4eeudde	49755
168	1	158	168	-1	302	316	25.0	15	Nuc2tdwwwwe	34188
169	1	168	169	-1	323	209	25.0	13	Nuc3buette	35727
170	1	160	170	-1	329	291	25.0	15	Nuc2tdwebed	39081
171	1	170	171	-1	338	273	25.0	15	Nuc2tdwebeu	46848
172	1	171	172	-1	355	227	25.0	13	Nuc3tbuubb	29570
173	1	173	173	-1	245	256	26.0	15	Nuc2bdudud	35466
174	1	174	165	-1	247	325	26.0	15	Nuc1wwdtt	22378
175	1	181	175	-1	257	272	26.0	15	Nuc2bduddu	30796
176	1	182	176	-1	263	332	26.0	15	Nuc1wedeb	23082
177	1	175	177	-1	269	299	26.0	13	Nuc4eweddd	10320
178	1	176	166	-1	277	261	26.0	15	Nuc3buwudd	31026
179	1	177	178	-1	283	220	26.0	15	Nuc3buwddu	38208
180	1	166	184	-1	285	236	26.0	13	Nuc3buwduu	20316
181	1	178	167	-1	286	293	26.0	13	Nuc4eeuddw	13095
182	1	179	179	-1	303	236	26.0	13	Nuc3buwuud	25244
183	1	180	180	-1	318	278	26.0	13	Nuc2tdwebwe	28892
184	1	190	181	-1	232	307	27.0	15	Nuc2bddeed	24119
185	1	191	190	-1	244	287	27.0	15	Nuc2bduddd	24806
186	1	183	182	-1	269	241	27.0	15	Nuc3buwdud	31566
187	1	184	183	-1	272	282	27.0	13	Nuc4eweddu	10740
188	1	192	191	-1	290	325	27.0	15	Nuc2tdwwwww	25330
189	1	193	185	-1	294	252	27.0	15	Nuc3buwudu	30590
190	1	185	192	-1	302	212	27.0	15	Nuc3buettw	39266
191	1	186	186	-1	306	294	27.0	15	Nuc2tdwebww	28314
192	1	187	187	-1	317	223	27.0	13	Nuc3buwuuu	25567
193	1	194	188	-1	326	240	27.0	15	Nuc3tbuddu	36934
194	1	188	189	-1	345	214	27.0	15	Nuc3tbuubt	40933
195	1	189	193	-1	346	238	27.0	13	Nuc3tbuduu	32042
196	0	195	-1	-1	286	233	28.0	13	nill	18236
