# Supplementary material for: A hybrid blob-slice model for accurate and efficient detection of fluorescence labeled nuclei in 3D
Source: BMC Bioinformatics. 2010 Nov 29;11:580. doi: 10.1186/1471-2105-11-580 (PMC3008706; doi:10.1186/1471-2105-11-580)
Supplement: Additional file 3 — Additional Data and Ground Truth. Computed nuclear positions and corrected ground truths for all example data contributing to Figure 4. Zip file contains data in Acetree format comma separated value text files. An explanation of the Acetree file format is included in readme.txt. [file 1471-2105-11-580-S3.ZIP › Data_And_Ground_Truth/celegans/unedited_stats/t192-nuclei]

1	1	56	57	-1	311	257	14.0	19	Nuc4weeu	53971
2	1	73	73	-1	322	226	15.0	15	Nuc4eeuudt	24664
3	1	4	4	-1	288	232	7.0	13	Nuc3bdebud	19595
4	1	5	15	-1	302	261	7.0	15	Nuc3bdwuuu	30629
5	1	7	7	-1	315	213	7.0	15	Nuc3bdetbb	30638
6	1	8	8	-1	324	243	7.0	15	Nuc2tueued	36242
7	1	11	9	-1	343	234	7.0	15	Nuc2tueueu	34168
8	1	10	10	-1	343	255	7.0	15	Nuc2tuedeu	37488
9	1	2	2	-1	264	297	8.0	17	Nuc1wwuuu	39403
10	1	3	11	-1	268	329	8.0	17	Nuc1weuuu	32360
11	1	14	3	-1	270	263	8.0	15	Nuc3bdwdut	32771
12	1	15	12	-1	274	239	8.0	13	Nuc3bdebdu	25031
13	1	24	14	-1	288	260	8.0	15	Nuc3bdettd	34508
14	1	16	13	-1	289	214	8.0	15	Nuc3bdebuu	32212
15	1	17	5	-1	290	282	8.0	15	Nuc3bdwuud	28978
16	1	6	6	-1	307	223	8.0	13	Nuc3bdetbt	23211
17	1	20	16	-1	317	259	8.0	13	Nuc2tueuwt	29139
18	1	9	17	-1	326	271	8.0	15	Nuc2tueded	38678
19	1	21	18	-1	234	307	9.0	15	Nuc3bdwddd	33043
20	1	12	19	-1	243	286	9.0	15	Nuc3bdwddu	28728
21	1	13	20	-1	256	275	9.0	15	Nuc3bdwdub	30867
22	1	23	21	-1	262	251	9.0	15	Nuc3bdebdd	33857
23	1	25	24	-1	305	310	9.0	15	Nuc2tuwuew	40729
24	1	18	23	-1	306	239	9.0	15	Nuc3bdettu	37864
25	1	26	25	-1	310	279	9.0	15	Nuc2tueuwb	39285
26	1	19	26	-1	317	296	9.0	15	Nuc2tuwuee	38363
27	1	27	27	-1	334	284	9.0	15	Nuc2tuedwu	44714
28	1	22	28	-1	242	335	10.0	17	Nuc1wwuud	45547
29	1	28	29	-1	246	258	10.0	15	Nuc2buwuub	34818
30	1	30	30	-1	284	319	10.0	15	Nuc3bdwudb	33629
31	1	31	22	-1	294	298	10.0	15	Nuc3bdwudt	33621
32	1	34	37	-1	334	225	10.0	15	Nuc3tttudu	33168
33	1	37	32	-1	234	272	11.0	15	Nuc2buwuut	36560
34	1	38	33	-1	258	235	11.0	15	Nuc2buedbb	36491
35	1	29	34	-1	271	218	11.0	15	Nuc2buedbt	33707
36	1	32	35	-1	298	326	11.0	15	Nuc2tuwuwe	48954
37	1	39	36	-1	300	207	11.0	15	Nuc3tttddu	39229
38	1	33	31	-1	334	200	11.0	15	Nuc3tttuub	35627
39	1	40	45	-1	334	246	11.0	15	Nuc3tttudd	36438
40	1	35	38	-1	342	212	11.0	13	Nuc3tttuut	25859
41	1	41	39	-1	343	270	11.0	15	Nuc2tdwetbdd	39889
42	1	36	46	-1	353	253	11.0	15	Nuc2tdwetbdu	41627
43	1	42	40	-1	220	300	12.0	15	Nuc2buwudu	39245
44	1	43	42	-1	290	230	12.0	15	Nuc3tttddd	36101
45	1	44	44	-1	332	294	12.0	13	Nuc2tuedwdu	32027
46	1	47	41	-1	276	299	13.0	17	Nuc4wwtu	31693
47	1	48	43	-1	310	197	13.0	13	Nuc3tttdud	23023
48	1	49	48	-1	319	312	13.0	13	Nuc2tuedwdd	30505
49	1	51	50	-1	323	195	13.0	13	Nuc3tttduu	26800
50	1	52	51	-1	240	320	14.0	15	Nuc4wwbd	25072
51	1	53	47	-1	246	241	14.0	15	Nuc2buedtu	42099
52	1	54	52	-1	247	294	14.0	17	Nuc4wwbu	31098
53	1	45	53	-1	260	325	14.0	17	Nuc4wwtd	33372
54	1	46	54	-1	261	350	14.0	15	Nuc1weuud	27031
55	1	60	55	-1	282	253	14.0	17	Nuc4wewu	36617
56	1	55	63	-1	284	344	14.0	15	Nuc2tuwuww	42655
57	1	57	59	-1	352	235	14.0	13	Nuc2tdwetbuu	29105
58	1	65	68	-1	223	276	15.0	15	Nuc2buwduu	40741
59	1	58	61	-1	260	225	15.0	15	Nuc2bueudd	46041
60	1	59	62	-1	265	274	15.0	17	Nuc4wewd	36776
61	1	61	56	-1	292	198	15.0	13	Nuc3ttbddd	27777
62	1	62	64	-1	301	283	15.0	17	Nuc4weed	36968
63	1	70	65	-1	303	300	15.0	15	Nuc4eedwdw	17433
64	1	63	58	-1	321	281	15.0	13	Nuc4eededw	12851
65	1	76	66	-1	344	287	15.0	15	Nuc2tdwettwb	36064
66	1	64	67	-1	358	251	15.0	15	Nuc2tdwetbud	46386
67	1	80	60	-1	237	257	16.0	15	Nuc2buedtd	50936
68	1	66	79	-1	238	350	16.0	15	Nuc1wwudt	34450
69	1	67	81	-1	257	360	16.0	13	Nuc1weudt	19834
70	1	69	69	-1	299	225	16.0	13	Nuc4eweuud	13403
71	1	71	70	-1	303	337	16.0	15	Nuc2tuwdtw	53168
72	1	84	71	-1	307	246	16.0	13	Nuc4eeuudb	18602
73	1	74	74	-1	329	209	16.0	13	Nuc4eeuuub	18241
74	1	85	76	-1	332	186	16.0	15	Nuc3ttbuwew	37161
75	1	75	75	-1	331	266	16.0	13	Nuc4eedede	13649
76	1	77	77	-1	353	268	16.0	15	Nuc2tdwettwt	36464
77	1	79	78	-1	217	294	17.0	15	Nuc2buwdud	45372
78	1	81	80	-1	246	282	17.0	13	Nuc4ewwddt	12853
79	1	82	82	-1	258	253	17.0	13	Nuc4ewwudt	13064
80	1	83	83	-1	273	239	17.0	13	Nuc4ewwudb	11923
81	1	68	84	-1	285	214	17.0	15	Nuc2bueudu	41565
82	1	90	85	-1	291	237	17.0	13	Nuc4eweudtu	12192
83	1	72	72	-1	312	323	17.0	15	Nuc2tuwdte	48830
84	1	86	89	-1	341	245	17.0	11	Nuc4eedeue	8191
85	1	87	90	-1	343	200	17.0	15	Nuc3ttbuet	33120
86	1	88	91	-1	365	232	17.0	13	Nuc3tbdttu	26795
87	1	78	92	-1	214	316	18.0	15	Nuc2buwudd	42717
88	1	91	86	-1	292	259	18.0	11	Nuc4eweudtd	9255
89	1	92	87	-1	298	193	18.0	15	Nuc3ttbddu	44146
90	1	93	88	-1	315	188	18.0	13	Nuc3ttbuww	29895
91	1	94	98	-1	318	291	18.0	13	Nuc4eedwde	13838
92	1	95	103	-1	329	256	18.0	13	Nuc4eedeuw	14327
93	1	97	100	-1	243	241	19.0	15	Nuc2bduudd	36321
94	1	107	108	-1	246	292	19.0	13	Nuc1euwtu	11122
95	1	98	110	-1	263	308	19.0	15	Nuc1edw	16223
96	1	89	93	-1	268	214	19.0	13	Nuc2bueuuw	30212
97	1	112	102	-1	274	326	19.0	15	Nuc1euetw	17022
98	1	115	94	-1	283	291	19.0	15	Nuc1ede	17954
99	1	100	95	-1	290	310	19.0	13	Nuc1euete	11714
100	1	101	96	-1	308	210	19.0	15	Nuc4eweuuu	21587
101	1	119	97	-1	311	259	19.0	15	Nuc4eeuduu	24330
102	1	102	99	-1	322	310	19.0	15	Nuc2tdwwewe	33128
103	1	120	122	-1	323	271	19.0	15	Nuc4eedwuu	18239
104	1	103	125	-1	349	233	19.0	15	Nuc3tbuutd	52022
105	1	124	104	-1	349	279	19.0	15	Nuc2tdwetted	40570
106	1	104	105	-1	362	246	19.0	13	Nuc3tbdttd	34429
107	1	105	106	-1	229	277	20.0	15	Nuc2bddwdu	35735
108	1	106	107	-1	231	333	20.0	15	Nuc1wwdbt	28914
109	1	96	131	-1	242	320	20.0	13	Nuc1euwtd	11630
110	1	108	109	-1	250	264	20.0	13	Nuc4ewwddb	14975
111	1	109	101	-1	259	228	20.0	15	Nuc2bduudu	36398
112	1	110	111	-1	265	358	20.0	15	Nuc1weudb	21055
113	1	111	112	-1	269	269	20.0	13	Nuc4ewwdud	13515
114	1	113	113	-1	276	251	20.0	13	Nuc4ewwduu	13266
115	1	99	114	-1	277	204	20.0	13	Nuc2bueuue	25792
116	1	114	115	-1	278	233	20.0	11	Nuc4ewwuud	9410
117	1	129	116	-1	287	352	20.0	15	Nuc2tuwdbw	41910
118	1	116	117	-1	296	337	20.0	15	Nuc2tuwdbe	53493
119	1	117	118	-1	300	298	20.0	13	Nuc1euebt	14288
120	1	118	119	-1	309	288	20.0	15	Nuc4eedwud	19627
121	1	130	120	-1	310	325	20.0	13	Nuc2tdwweww	32360
122	1	121	121	-1	323	235	20.0	15	Nuc3buebub	41661
123	1	131	123	-1	328	213	20.0	13	Nuc3buetbb	28092
124	1	122	124	-1	336	290	20.0	13	Nuc2tdwweeu	31369
125	1	123	135	-1	342	190	20.0	17	Nuc3ttbuwee	51306
126	1	126	128	-1	211	302	21.0	13	Nuc2buwddu	37942
127	1	127	129	-1	225	295	21.0	15	Nuc2bddwdd	36279
128	1	128	132	-1	257	278	21.0	11	Nuc1euwbt	9239
129	1	138	134	-1	303	238	21.0	15	Nuc3buebdd	40366
130	1	132	126	147	349	211	21.0	15	Nuc3tbuutu	46978
131	1	125	127	-1	358	260	21.0	15	Nuc2tdwetteu	44598
132	1	144	149	-1	231	266	22.0	15	Nuc2bddwud	35171
133	1	145	130	-1	234	252	22.0	13	Nuc2bddwuu	27992
134	1	1	136	-1	266	240	22.0	15	Nuc3buwddd	32148
135	1	134	139	-1	288	215	22.0	13	Nuc4ewwuuu	17153
136	1	135	140	-1	293	259	22.0	15	Nuc4eweudbu	22244
137	1	137	133	-1	297	278	22.0	15	Nuc4eeudud	23709
138	1	139	142	-1	306	219	22.0	15	Nuc3buebdu	43332
139	1	140	143	-1	312	191	22.0	15	Nuc3ttbdue	54447
140	1	141	144	-1	318	315	22.0	15	Nuc2tdwwwee	41712
141	1	142	145	-1	328	301	22.0	15	Nuc2tdwweed	37376
142	1	143	146	-1	342	268	22.0	15	Nuc3tbdtbd	46785
143	1	133	148	-1	218	322	23.0	15	Nuc2buwddd	35299
144	1	146	150	-1	244	339	23.0	15	Nuc1wwdbb	32287
145	1	147	151	-1	246	355	23.0	15	Nuc1wwudb	36119
146	1	148	152	-1	247	234	23.0	15	Nuc2bduuud	39656
147	1	155	138	-1	278	278	23.0	15	Nuc4eweudbd	18665
148	1	156	156	-1	286	310	23.0	11	Nuc1euebb	7920
149	1	136	141	-1	298	197	23.0	15	Nuc3ttbduw	52436
150	1	163	158	-1	233	285	24.0	15	Nuc2bddeeu	31261
151	1	149	153	-1	252	291	24.0	13	Nuc1euwbb	11263
152	1	165	159	-1	259	254	24.0	13	Nuc2bduduu	23136
153	1	150	154	-1	261	343	24.0	13	Nuc1wedwb	19433
154	1	151	155	-1	271	221	24.0	17	Nuc2bduuuu	44957
155	1	166	160	-1	276	320	24.0	15	Nuc1wedet	25055
156	1	152	137	-1	277	342	24.0	13	Nuc1wedwt	17795
157	1	167	161	-1	300	284	24.0	15	Nuc4eeudde	23155
158	1	158	162	-1	315	253	24.0	13	Nuc3tbuddd	33012
159	1	159	164	-1	334	222	24.0	13	Nuc3buebut	27036
160	1	161	165	-1	337	198	24.0	15	Nuc3buetbt	41903
161	1	160	1	-1	337	247	24.0	15	Nuc3tbudud	49356
162	1	153	166	-1	351	253	24.0	13	Nuc3tbdtbu	32991
163	1	162	176	-1	218	308	25.0	15	Nuc2bddewd	33102
164	1	154	157	-1	218	291	25.0	15	Nuc2bddewu	36720
165	1	174	178	-1	249	323	25.0	13	Nuc1wwdtt	15568
166	1	178	180	181	277	261	25.0	13	Nuc3buwudd	23421
167	1	181	169	-1	286	293	25.0	13	Nuc4eeuddw	11926
168	1	168	170	-1	304	314	25.0	15	Nuc2tdwwwwe	32920
169	1	169	163	171	320	207	25.0	15	Nuc3buette	44684
170	1	170	173	-1	328	292	25.0	15	Nuc2tdwebed	38364
171	1	171	174	-1	338	274	25.0	15	Nuc2tdwebeu	43845
172	1	172	175	-1	353	226	25.0	15	Nuc3tbuubb	37349
173	1	173	177	-1	243	257	26.0	15	Nuc2bdudud	34901
174	1	164	187	-1	252	305	26.0	15	Nuc1wwdtb	20233
175	1	175	167	-1	258	272	26.0	13	Nuc2bduddu	19935
176	1	176	168	-1	263	331	26.0	13	Nuc1wedeb	16358
177	1	177	188	-1	271	300	26.0	13	Nuc4eweddd	10823
178	1	179	182	-1	282	222	26.0	15	Nuc3buwddu	37855
179	1	182	183	-1	303	236	26.0	13	Nuc3buwuud	23712
180	1	183	172	184	315	276	26.0	15	Nuc2tdwebwe	33112
181	1	184	185	-1	232	306	27.0	13	Nuc2bddeed	15852
182	1	186	179	-1	270	241	27.0	15	Nuc3buwdud	31624
183	1	187	189	-1	273	281	27.0	13	Nuc4eweddu	11529
184	1	180	190	-1	287	236	27.0	11	Nuc3buwduu	12426
185	1	189	191	-1	295	253	27.0	15	Nuc3buwudu	29985
186	1	191	193	-1	305	293	27.0	15	Nuc2tdwebww	28389
187	1	192	194	-1	317	226	27.0	13	Nuc3buwuuu	23411
188	1	193	195	-1	327	241	27.0	13	Nuc3tbuddu	28282
189	1	194	196	-1	345	213	27.0	15	Nuc3tbuubt	41636
190	1	185	186	-1	243	286	28.0	17	Nuc2bduddd	33519
191	1	188	198	-1	292	326	28.0	15	Nuc2tdwwwww	24709
192	1	190	192	-1	300	213	28.0	15	Nuc3buettw	36112
193	1	195	197	-1	348	238	28.0	15	Nuc3tbuduu	40188
194	1	157	199	-1	299	338	25.0	15	Nuc2tdwwwew	34772
195	1	50	49	-1	320	224	13.0	15	Nuc4eeuuut	22511
