# Supplementary material for: A hybrid blob-slice model for accurate and efficient detection of fluorescence labeled nuclei in 3D
Source: BMC Bioinformatics. 2010 Nov 29;11:580. doi: 10.1186/1471-2105-11-580 (PMC3008706; doi:10.1186/1471-2105-11-580)
Supplement: Additional file 3 — Additional Data and Ground Truth. Computed nuclear positions and corrected ground truths for all example data contributing to Figure 4. Zip file contains data in Acetree format comma separated value text files. An explanation of the Acetree file format is included in readme.txt. [file 1471-2105-11-580-S3.ZIP › Data_And_Ground_Truth/celegans/unedited_stats/t193-nuclei]

1	1	161	174	-1	339	250	25.0	15	Nuc3tbudud	48405
2	1	9	2	-1	264	297	7.0	17	Nuc1wwuuu	39646
3	1	11	13	-1	270	263	7.0	15	Nuc3bdwdut	29329
4	1	3	4	-1	287	232	7.0	15	Nuc3bdebud	29986
5	1	15	15	-1	290	283	7.0	15	Nuc3bdwuud	30131
6	1	16	7	-1	307	222	7.0	13	Nuc3bdetbt	23394
7	1	5	8	-1	316	211	7.0	15	Nuc3bdetbb	30402
8	1	6	9	-1	323	242	7.0	15	Nuc2tueued	36900
9	1	7	10	-1	342	234	7.0	15	Nuc2tueueu	35536
10	1	8	19	-1	343	256	7.0	15	Nuc2tuedeu	37828
11	1	10	12	-1	266	327	8.0	15	Nuc1weuuu	26065
12	1	12	3	-1	272	238	8.0	13	Nuc3bdebdu	24549
13	1	14	5	-1	287	214	8.0	15	Nuc3bdebuu	32342
14	1	13	14	-1	287	260	8.0	15	Nuc3bdettd	36312
15	1	4	6	-1	301	260	8.0	13	Nuc3bdwuuu	22302
16	1	17	17	-1	317	258	8.0	13	Nuc2tueuwt	29237
17	1	18	18	-1	327	268	8.0	15	Nuc2tueded	41824
18	1	19	20	-1	235	307	9.0	15	Nuc3bdwddd	33652
19	1	20	11	-1	242	286	9.0	15	Nuc3bdwddu	29696
20	1	21	22	-1	257	275	9.0	15	Nuc3bdwdub	31178
21	1	22	31	-1	262	252	9.0	15	Nuc3bdebdd	32525
22	1	31	24	-1	294	299	9.0	15	Nuc3bdwudt	35135
23	1	24	26	-1	306	236	9.0	15	Nuc3bdettu	37810
24	1	23	25	-1	305	308	9.0	15	Nuc2tuwuew	42494
25	1	25	16	-1	309	277	9.0	15	Nuc2tueuwb	42709
26	1	26	27	-1	319	295	9.0	15	Nuc2tuwuee	40042
27	1	27	28	-1	335	282	9.0	15	Nuc2tuedwu	44946
28	1	28	29	-1	243	336	10.0	17	Nuc1wwuud	45988
29	1	29	21	-1	246	260	10.0	15	Nuc2buwuub	33733
30	1	30	23	-1	284	319	10.0	15	Nuc3bdwudb	34183
31	1	38	34	-1	335	201	10.0	15	Nuc3tttuub	33315
32	1	33	35	-1	232	273	11.0	15	Nuc2buwuut	38538
33	1	34	30	-1	258	236	11.0	15	Nuc2buedbb	34971
34	1	35	36	-1	269	218	11.0	15	Nuc2buedbt	34180
35	1	36	32	-1	297	326	11.0	15	Nuc2tuwuwe	44578
36	1	37	38	-1	301	207	11.0	15	Nuc3tttddu	40220
37	1	32	33	-1	334	226	11.0	15	Nuc3tttudu	30579
38	1	40	45	-1	344	213	11.0	15	Nuc3tttuut	34265
39	1	41	46	-1	345	268	11.0	15	Nuc2tdwetbdd	38562
40	1	43	40	-1	220	299	12.0	17	Nuc2buwudu	47899
41	1	46	48	-1	277	298	12.0	17	Nuc4wwtu	29525
42	1	44	37	-1	290	228	12.0	15	Nuc3tttddd	37156
43	1	47	41	-1	311	195	12.0	15	Nuc3tttdud	27895
44	1	45	44	-1	333	293	12.0	15	Nuc2tuedwdu	36931
45	1	39	43	-1	334	246	12.0	15	Nuc3tttudd	36080
46	1	42	39	-1	354	252	12.0	15	Nuc2tdwetbdu	41808
47	1	51	47	-1	246	243	13.0	15	Nuc2buedtu	41520
48	1	48	50	-1	320	311	13.0	13	Nuc2tuedwdd	27396
49	1	195	51	-1	322	223	13.0	15	Nuc4eeuuut	21560
50	1	49	42	-1	323	195	13.0	13	Nuc3tttduu	25502
51	1	50	61	-1	242	319	14.0	17	Nuc4wwbd	28673
52	1	52	54	-1	249	293	14.0	17	Nuc4wwbu	29623
53	1	53	62	-1	260	324	14.0	17	Nuc4wwtd	30742
54	1	54	55	-1	260	350	14.0	17	Nuc1weuud	34130
55	1	55	56	-1	283	251	14.0	17	Nuc4wewu	35938
56	1	61	57	-1	291	199	14.0	15	Nuc3ttbddd	39057
57	1	1	49	-1	310	258	14.0	17	Nuc4weeu	35217
58	1	64	58	-1	321	279	14.0	13	Nuc4eededw	12591
59	1	57	52	-1	354	236	14.0	15	Nuc2tdwetbuu	38812
60	1	67	53	60	238	257	15.0	15	Nuc2buedtd	44375
61	1	59	63	-1	261	225	15.0	15	Nuc2bueudd	45006
62	1	60	64	-1	265	272	15.0	17	Nuc4wewd	36290
63	1	56	65	-1	285	342	15.0	15	Nuc2tuwuww	41069
64	1	62	72	-1	300	283	15.0	17	Nuc4weed	37625
65	1	63	66	-1	305	299	15.0	13	Nuc4eedwdw	12511
66	1	65	67	-1	343	289	15.0	15	Nuc2tdwettwb	36941
67	1	66	68	-1	360	251	15.0	15	Nuc2tdwetbud	43957
68	1	58	59	-1	223	277	16.0	15	Nuc2buwduu	41306
69	1	70	71	-1	297	225	16.0	13	Nuc4eweuud	13502
70	1	71	73	-1	303	337	16.0	15	Nuc2tuwdtw	49044
71	1	72	74	-1	307	246	16.0	13	Nuc4eeuudb	18470
72	1	83	75	-1	315	324	16.0	15	Nuc2tuwdte	48532
73	1	2	76	-1	320	230	16.0	15	Nuc4eeuudt	24468
74	1	73	77	-1	331	209	16.0	15	Nuc4eeuuub	24701
75	1	75	78	-1	331	263	16.0	15	Nuc4eedede	17802
76	1	74	79	-1	333	187	16.0	15	Nuc3ttbuwew	37377
77	1	76	80	-1	354	269	16.0	15	Nuc2tdwettwt	35079
78	1	77	82	-1	216	294	17.0	15	Nuc2buwdud	45901
79	1	68	83	-1	238	350	17.0	15	Nuc1wwudt	31792
80	1	78	69	-1	245	282	17.0	13	Nuc4ewwddt	12108
81	1	69	84	-1	256	361	17.0	13	Nuc1weudt	18884
82	1	79	70	-1	258	253	17.0	13	Nuc4ewwudt	12428
83	1	80	86	-1	272	240	17.0	13	Nuc4ewwudb	13029
84	1	81	87	-1	285	214	17.0	15	Nuc2bueudu	41508
85	1	82	95	-1	291	237	17.0	13	Nuc4eweudtu	12782
86	1	88	96	-1	291	259	17.0	13	Nuc4eweudtd	13924
87	1	89	88	-1	299	194	17.0	15	Nuc3ttbddu	40622
88	1	90	89	-1	316	188	17.0	15	Nuc3ttbuww	40943
89	1	84	91	-1	341	243	17.0	11	Nuc4eedeue	9144
90	1	85	92	-1	345	201	17.0	15	Nuc3ttbuet	34846
91	1	86	81	-1	365	231	17.0	13	Nuc3tbdttu	28198
92	1	87	98	201	215	317	18.0	15	Nuc2buwudd	37597
93	1	96	85	-1	267	213	18.0	13	Nuc2bueuuw	30760
94	1	98	102	-1	282	291	18.0	15	Nuc1ede	16947
95	1	99	103	-1	290	310	18.0	13	Nuc1euete	12024
96	1	100	104	-1	308	209	18.0	13	Nuc4eweuuu	14527
97	1	101	105	-1	310	260	18.0	15	Nuc4eeuduu	23944
98	1	91	90	-1	318	290	18.0	13	Nuc4eedwde	13920
99	1	102	97	-1	325	309	18.0	15	Nuc2tdwwewe	35091
100	1	93	99	-1	243	241	19.0	13	Nuc2bduudd	27064
101	1	111	113	-1	258	228	19.0	15	Nuc2bduudu	35705
102	1	97	94	-1	276	324	19.0	15	Nuc1euetw	16502
103	1	92	106	-1	330	255	19.0	13	Nuc4eedeuw	13284
104	1	105	107	-1	347	279	19.0	15	Nuc2tdwetted	43719
105	1	106	108	-1	363	244	19.0	13	Nuc3tbdttd	34470
106	1	107	109	-1	229	276	20.0	15	Nuc2bddwdu	38059
107	1	108	110	-1	231	333	20.0	15	Nuc1wwdbt	27287
108	1	94	100	-1	247	291	20.0	13	Nuc1euwtu	11351
109	1	110	112	-1	251	263	20.0	15	Nuc4ewwddb	22180
110	1	95	93	-1	262	306	20.0	17	Nuc1edw	21629
111	1	112	127	-1	264	358	20.0	15	Nuc1weudb	21084
112	1	113	128	-1	268	269	20.0	13	Nuc4ewwdud	13403
113	1	114	116	-1	276	251	20.0	13	Nuc4ewwduu	13578
114	1	115	115	-1	277	204	20.0	13	Nuc2bueuue	27833
115	1	116	101	-1	278	233	20.0	13	Nuc4ewwuud	13589
116	1	117	130	-1	289	351	20.0	15	Nuc2tuwdbw	44962
117	1	118	117	-1	297	337	20.0	13	Nuc2tuwdbe	37739
118	1	119	118	-1	300	299	20.0	13	Nuc1euebt	13260
119	1	120	119	-1	309	288	20.0	13	Nuc4eedwud	14648
120	1	121	120	-1	312	325	20.0	15	Nuc2tdwweww	42687
121	1	122	121	-1	323	235	20.0	15	Nuc3buebub	42432
122	1	103	122	-1	324	270	20.0	13	Nuc4eedwuu	14137
123	1	123	123	-1	328	214	20.0	15	Nuc3buetbb	39335
124	1	124	124	-1	337	291	20.0	13	Nuc2tdwweeu	30265
125	1	104	133	-1	349	235	20.0	15	Nuc3tbuutd	57133
126	1	130	126	-1	350	218	20.0	13	Nuc3tbuutud	28934
127	1	131	134	-1	356	259	20.0	15	Nuc2tdwetteu	42881
128	1	126	135	-1	212	302	21.0	15	Nuc2buwddu	49066
129	1	127	136	-1	225	292	21.0	15	Nuc2bddwdd	39072
130	1	133	138	-1	235	252	21.0	13	Nuc2bddwuu	26967
131	1	109	111	-1	240	319	21.0	13	Nuc1euwtd	10902
132	1	128	114	-1	256	278	21.0	15	Nuc1euwbt	17653
133	1	137	131	-1	298	278	21.0	15	Nuc4eeudud	21894
134	1	129	132	-1	303	239	21.0	15	Nuc3buebdd	41087
135	1	125	125	-1	341	189	21.0	15	Nuc3ttbuwee	41733
136	1	134	140	-1	265	240	22.0	15	Nuc3buwddd	37069
137	1	156	141	-1	277	345	22.0	13	Nuc1wedwt	19483
138	1	147	142	-1	278	283	22.0	15	Nuc4eweudbd	19416
139	1	135	129	-1	288	217	22.0	13	Nuc4ewwuuu	17597
140	1	136	144	-1	292	258	22.0	15	Nuc4eweudbu	23379
141	1	149	145	-1	299	197	22.0	15	Nuc3ttbduw	51225
142	1	138	146	-1	305	222	22.0	15	Nuc3buebdu	42851
143	1	139	147	-1	312	191	22.0	15	Nuc3ttbdue	50426
144	1	140	153	-1	317	317	22.0	15	Nuc2tdwwwee	41562
145	1	141	148	-1	328	301	22.0	15	Nuc2tdwweed	39581
146	1	142	149	-1	344	269	22.0	15	Nuc3tbdtbd	46393
147	1	130	155	-1	347	207	22.0	11	Nuc3tbuutuu	24508
148	1	143	156	-1	217	322	23.0	13	Nuc2buwddd	25707
149	1	132	137	-1	231	266	23.0	13	Nuc2bddwud	26127
150	1	144	166	-1	244	338	23.0	15	Nuc1wwdbb	27878
151	1	145	150	-1	244	354	23.0	15	Nuc1wwudb	33165
152	1	146	151	-1	247	235	23.0	15	Nuc2bduuud	41230
153	1	151	152	-1	249	293	23.0	11	Nuc1euwbb	7509
154	1	153	139	-1	260	341	23.0	15	Nuc1wedwb	29616
155	1	154	1	-1	271	223	23.0	15	Nuc2bduuuu	33300
156	1	148	143	-1	287	313	23.0	11	Nuc1euebb	9223
157	1	164	164	-1	219	293	24.0	15	Nuc2bddewu	40360
158	1	150	165	-1	234	282	24.0	15	Nuc2bddeeu	33010
159	1	152	157	-1	260	254	24.0	15	Nuc2bduduu	33400
160	1	155	170	-1	279	322	24.0	15	Nuc1wedet	26439
161	1	157	158	-1	299	285	24.0	15	Nuc4eeudde	23794
162	1	158	159	160	314	254	24.0	13	Nuc3tbuddd	35333
163	1	169	154	-1	323	206	24.0	11	Nuc3buettet	21149
164	1	159	161	-1	333	222	24.0	13	Nuc3buebut	28140
165	1	160	162	-1	335	198	24.0	15	Nuc3buetbt	43466
166	1	162	163	-1	350	252	24.0	15	Nuc3tbdtbu	47963
167	1	175	179	-1	259	273	25.0	13	Nuc2bduddu	22423
168	1	176	168	-1	265	332	25.0	13	Nuc1wedeb	16857
169	1	167	171	-1	288	295	25.0	13	Nuc4eeuddw	13751
170	1	168	172	-1	304	314	25.0	15	Nuc2tdwwwwe	33095
171	1	169	187	-1	314	210	25.0	11	Nuc3buetteb	19682
172	1	180	189	-1	320	272	25.0	13	Nuc2tdwebwee	21416
173	1	170	188	-1	326	295	25.0	17	Nuc2tdwebed	47063
174	1	171	173	-1	337	278	25.0	15	Nuc2tdwebeu	42490
175	1	172	175	-1	351	225	25.0	15	Nuc3tbuubb	42122
176	1	163	176	-1	218	308	26.0	15	Nuc2bddewd	30290
177	1	173	177	-1	242	258	26.0	15	Nuc2bdudud	37432
178	1	165	167	-1	250	323	26.0	13	Nuc1wwdtt	16109
179	1	182	197	-1	270	241	26.0	15	Nuc3buwdud	31564
180	1	166	169	-1	276	255	26.0	11	Nuc3buwuddu	15122
181	1	166	182	-1	278	271	26.0	11	Nuc3buwuddd	13330
182	1	178	183	-1	283	223	26.0	13	Nuc3buwddu	28588
183	1	179	185	-1	302	237	26.0	13	Nuc3buwuud	24088
184	1	180	186	-1	309	280	26.0	13	Nuc2tdwebwew	20917
185	1	181	195	-1	234	305	27.0	15	Nuc2bddeed	22011
186	1	190	196	-1	240	285	27.0	19	Nuc2bduddd	55244
187	1	174	178	-1	254	306	27.0	15	Nuc1wwdtb	20018
188	1	177	180	-1	272	301	27.0	13	Nuc4eweddd	9958
189	1	183	181	-1	274	285	27.0	11	Nuc4eweddu	7895
190	1	184	190	-1	287	238	27.0	13	Nuc3buwduu	19272
191	1	185	184	-1	295	256	27.0	15	Nuc3buwudu	30237
192	1	192	191	-1	298	213	27.0	15	Nuc3buettw	38629
193	1	186	192	-1	304	293	27.0	15	Nuc2tdwebww	30003
194	1	187	199	-1	317	226	27.0	15	Nuc3buwuuu	34759
195	1	188	193	-1	326	241	27.0	15	Nuc3tbuddu	41162
196	1	189	200	-1	342	212	27.0	15	Nuc3tbuubt	46301
197	1	193	194	-1	348	236	27.0	15	Nuc3tbuduu	45673
198	1	191	198	-1	293	327	28.0	15	Nuc2tdwwwww	23968
199	1	194	202	-1	298	339	25.0	13	Nuc2tdwwwew	24784
