# Supplementary material for: A hybrid blob-slice model for accurate and efficient detection of fluorescence labeled nuclei in 3D
Source: BMC Bioinformatics. 2010 Nov 29;11:580. doi: 10.1186/1471-2105-11-580 (PMC3008706; doi:10.1186/1471-2105-11-580)
Supplement: Additional file 3 — Additional Data and Ground Truth. Computed nuclear positions and corrected ground truths for all example data contributing to Figure 4. Zip file contains data in Acetree format comma separated value text files. An explanation of the Acetree file format is included in readme.txt. [file 1471-2105-11-580-S3.ZIP › Data_And_Ground_Truth/celegans/unedited_stats/t194-nuclei]

1	1	155	154	-1	269	223	24.0	15	Nuc2bduuuu	31629
2	1	2	1	-1	265	297	7.0	17	Nuc1wwuuu	39120
3	1	12	3	-1	274	240	7.0	13	Nuc3bdebdu	23613
4	1	4	4	-1	288	233	7.0	15	Nuc3bdebud	27585
5	1	13	5	-1	289	214	7.0	15	Nuc3bdebuu	28990
6	1	15	6	-1	300	261	7.0	15	Nuc3bdwuuu	29413
7	1	6	7	-1	308	223	7.0	15	Nuc3bdetbt	30653
8	1	7	8	-1	317	214	7.0	17	Nuc3bdetbb	37932
9	1	8	9	-1	323	244	7.0	15	Nuc2tueued	35196
10	1	9	10	-1	341	234	7.0	15	Nuc2tueueu	34119
11	1	19	11	-1	242	286	8.0	15	Nuc3bdwddu	30818
12	1	11	12	-1	267	327	8.0	17	Nuc1weuuu	29683
13	1	3	2	-1	267	264	8.0	15	Nuc3bdwdut	32404
14	1	14	13	-1	286	262	8.0	17	Nuc3bdettd	43983
15	1	5	14	-1	289	284	8.0	15	Nuc3bdwuud	27905
16	1	25	23	-1	310	278	8.0	15	Nuc2tueuwb	37331
17	1	16	15	-1	316	259	8.0	13	Nuc2tueuwt	27990
18	1	17	24	-1	329	269	8.0	13	Nuc2tueded	29168
19	1	10	17	-1	342	255	8.0	15	Nuc2tuedeu	38838
20	1	18	18	-1	235	308	9.0	15	Nuc3bdwddd	33691
21	1	29	27	-1	244	260	9.0	15	Nuc2buwuub	33230
22	1	20	19	-1	256	275	9.0	15	Nuc3bdwdub	30723
23	1	30	20	-1	284	318	9.0	15	Nuc3bdwudb	32970
24	1	22	31	-1	296	299	9.0	15	Nuc3bdwudt	33697
25	1	24	33	-1	306	309	9.0	15	Nuc2tuwuew	40770
26	1	23	21	22	309	239	9.0	13	Nuc3bdettu	27166
27	1	26	16	-1	318	296	9.0	15	Nuc2tuwuee	41030
28	1	27	25	-1	335	282	9.0	15	Nuc2tuedwu	44976
29	1	28	28	-1	243	334	10.0	17	Nuc1wwuud	45675
30	1	33	29	-1	260	237	10.0	15	Nuc2buedbb	32707
31	1	21	30	-1	262	252	10.0	13	Nuc3bdebdd	24163
32	1	35	36	-1	296	329	10.0	15	Nuc2tuwuwe	45284
33	1	37	34	-1	333	224	10.0	15	Nuc3tttudu	33289
34	1	31	37	-1	336	201	10.0	13	Nuc3tttuub	24748
35	1	32	26	-1	232	276	11.0	15	Nuc2buwuut	33693
36	1	34	35	-1	270	218	11.0	15	Nuc2buedbt	32091
37	1	42	41	-1	290	227	11.0	15	Nuc3tttddd	35208
38	1	36	32	-1	302	207	11.0	15	Nuc3tttddu	36715
39	1	46	38	-1	353	250	11.0	15	Nuc2tdwetbdu	39530
40	1	40	39	-1	218	300	12.0	15	Nuc2buwudu	37729
41	1	43	42	-1	310	193	12.0	15	Nuc3tttdud	32956
42	1	50	50	-1	324	196	12.0	13	Nuc3tttduu	26089
43	1	45	43	-1	334	246	12.0	13	Nuc3tttudd	27863
44	1	44	51	-1	333	293	12.0	15	Nuc2tuedwdu	37614
45	1	38	45	-1	346	214	12.0	15	Nuc3tttuut	35409
46	1	39	44	-1	346	268	12.0	15	Nuc2tdwetbdd	38941
47	1	47	46	-1	246	240	13.0	13	Nuc2buedtu	31033
48	1	41	40	-1	278	297	13.0	19	Nuc4wwtu	48165
49	1	57	57	-1	309	258	13.0	17	Nuc4weeu	34409
50	1	48	49	-1	319	313	13.0	13	Nuc2tuedwdd	28665
51	1	49	48	-1	322	224	13.0	15	Nuc4eeuuut	21248
52	1	59	52	-1	354	236	13.0	15	Nuc2tdwetbuu	38091
53	1	60	59	-1	240	253	14.0	11	Nuc2buedtdu	20549
54	1	52	53	-1	249	293	14.0	17	Nuc4wwbu	29402
55	1	54	60	-1	258	352	14.0	15	Nuc1weuud	27230
56	1	55	55	-1	283	250	14.0	17	Nuc4wewu	36248
57	1	56	47	-1	290	199	14.0	15	Nuc3ttbddd	40060
58	1	58	58	-1	322	279	14.0	13	Nuc4eededw	11879
59	1	68	65	-1	222	277	15.0	15	Nuc2buwduu	39373
60	1	60	66	-1	235	264	15.0	13	Nuc2buedtdd	25665
61	1	51	67	-1	242	317	15.0	17	Nuc4wwbd	30528
62	1	53	54	-1	260	324	15.0	17	Nuc4wwtd	30920
63	1	61	61	-1	261	226	15.0	15	Nuc2bueudd	44419
64	1	62	70	-1	265	272	15.0	17	Nuc4wewd	36857
65	1	63	71	56	281	345	15.0	15	Nuc2tuwuww	43035
66	1	65	63	-1	306	301	15.0	13	Nuc4eedwdw	12510
67	1	66	80	-1	342	287	15.0	15	Nuc2tdwettwb	37120
68	1	67	64	-1	362	250	15.0	15	Nuc2tdwetbud	45769
69	1	80	68	-1	243	280	16.0	13	Nuc4ewwddt	12247
70	1	82	69	-1	257	252	16.0	13	Nuc4ewwudt	13020
71	1	69	72	-1	296	223	16.0	13	Nuc4eweuud	14031
72	1	64	62	-1	300	283	16.0	15	Nuc4weed	27972
73	1	70	74	-1	303	338	16.0	15	Nuc2tuwdtw	48475
74	1	71	75	-1	307	245	16.0	13	Nuc4eeuudb	18353
75	1	72	91	-1	315	325	16.0	15	Nuc2tuwdte	49517
76	1	73	76	-1	320	229	16.0	15	Nuc4eeuudt	26484
77	1	74	77	-1	328	208	16.0	15	Nuc4eeuuub	26706
78	1	75	78	-1	332	264	16.0	15	Nuc4eedede	17861
79	1	76	79	-1	333	188	16.0	15	Nuc3ttbuwew	37045
80	1	77	81	-1	355	267	16.0	15	Nuc2tdwettwt	35204
81	1	91	82	-1	362	229	16.0	13	Nuc3tbdttu	26340
82	1	78	83	-1	215	295	17.0	15	Nuc2buwdud	43652
83	1	79	84	-1	235	348	17.0	15	Nuc1wwudt	31914
84	1	81	94	-1	254	361	17.0	13	Nuc1weudt	19579
85	1	93	85	-1	268	213	17.0	13	Nuc2bueuuw	28813
86	1	83	86	-1	272	241	17.0	13	Nuc4ewwudb	12867
87	1	84	87	-1	284	214	17.0	15	Nuc2bueudu	43010
88	1	87	73	-1	300	193	17.0	15	Nuc3ttbddu	41408
89	1	88	90	-1	316	190	17.0	15	Nuc3ttbuww	40560
90	1	98	98	-1	319	291	17.0	13	Nuc4eedwde	11968
91	1	89	92	-1	341	243	17.0	11	Nuc4eedeue	9618
92	1	90	100	-1	349	204	17.0	15	Nuc3ttbuet	35906
93	1	110	95	-1	265	306	18.0	15	Nuc1edw	14914
94	1	102	96	-1	275	325	18.0	13	Nuc1euetw	10817
95	1	85	88	-1	292	236	18.0	13	Nuc4eweudtu	12753
96	1	86	89	-1	291	259	18.0	13	Nuc4eweudtd	13659
97	1	99	99	-1	326	311	18.0	15	Nuc2tdwwewe	35044
98	1	92	93	-1	215	318	19.0	13	Nuc2buwuddb	29320
99	1	100	102	-1	244	242	19.0	15	Nuc2bduudd	35601
100	1	108	103	-1	247	288	19.0	13	Nuc1euwtu	11321
101	1	115	107	-1	278	232	19.0	11	Nuc4ewwuud	9058
102	1	94	108	-1	284	292	19.0	15	Nuc1ede	17964
103	1	95	109	-1	291	309	19.0	13	Nuc1euete	12594
104	1	96	97	-1	307	209	19.0	13	Nuc4eweuuu	15057
105	1	97	119	-1	312	260	19.0	15	Nuc4eeuduu	24110
106	1	103	113	-1	331	255	19.0	11	Nuc4eedeuw	9738
107	1	104	123	-1	347	281	19.0	15	Nuc2tdwetted	44154
108	1	105	114	-1	364	244	19.0	15	Nuc3tbdttd	44978
109	1	106	126	-1	227	275	20.0	15	Nuc2bddwdu	37313
110	1	107	115	-1	230	332	20.0	15	Nuc1wwdbt	28205
111	1	131	101	-1	239	316	20.0	13	Nuc1euwtd	10940
112	1	109	104	-1	250	263	20.0	13	Nuc4ewwddb	15662
113	1	101	105	-1	256	227	20.0	15	Nuc2bduudu	35830
114	1	132	127	-1	256	277	20.0	13	Nuc1euwbt	12155
115	1	114	106	-1	276	205	20.0	13	Nuc2bueuue	29099
116	1	113	117	-1	277	251	20.0	11	Nuc4ewwduu	9251
117	1	117	118	-1	296	337	20.0	15	Nuc2tuwdbe	51102
118	1	118	110	-1	302	300	20.0	13	Nuc1euebt	12719
119	1	119	133	-1	312	289	20.0	15	Nuc4eedwud	19709
120	1	120	132	-1	312	325	20.0	15	Nuc2tdwweww	42636
121	1	121	111	-1	323	235	20.0	15	Nuc3buebub	43145
122	1	122	112	-1	325	271	20.0	13	Nuc4eedwuu	12936
123	1	123	120	-1	328	211	20.0	15	Nuc3buetbb	41055
124	1	124	121	-1	337	293	20.0	15	Nuc2tdwweeu	39819
125	1	135	122	-1	340	189	20.0	15	Nuc3ttbuwee	38180
126	1	126	124	-1	350	221	20.0	13	Nuc3tbuutud	30288
127	1	111	116	-1	264	359	21.0	15	Nuc1weudb	20914
128	1	112	140	-1	267	269	21.0	13	Nuc4ewwdud	13769
129	1	139	143	-1	288	216	21.0	11	Nuc4ewwuuu	11249
130	1	116	128	-1	289	352	21.0	13	Nuc2tuwdbw	30015
131	1	133	144	-1	298	277	21.0	13	Nuc4eeudud	16051
132	1	134	131	-1	304	239	21.0	15	Nuc3buebdd	38687
133	1	125	134	-1	350	238	21.0	15	Nuc3tbuutd	57115
134	1	127	135	-1	356	259	21.0	17	Nuc2tdwetteu	56735
135	1	128	136	-1	213	303	22.0	15	Nuc2buwddu	44337
136	1	129	125	-1	223	290	22.0	15	Nuc2bddwdd	38506
137	1	149	149	-1	229	264	22.0	13	Nuc2bddwud	25882
138	1	130	137	-1	236	252	22.0	13	Nuc2bddwuu	26845
139	1	154	139	-1	259	340	22.0	13	Nuc1wedwb	19553
140	1	136	153	-1	267	241	22.0	15	Nuc3buwddd	35785
141	1	137	141	-1	274	344	22.0	15	Nuc1wedwt	26582
142	1	138	142	-1	279	282	22.0	13	Nuc4eweudbd	13139
143	1	156	155	-1	289	315	22.0	13	Nuc1euebb	12797
144	1	140	129	-1	291	258	22.0	13	Nuc4eweudbu	15880
145	1	141	130	-1	296	196	22.0	15	Nuc3ttbduw	54978
146	1	142	145	-1	305	221	22.0	17	Nuc3buebdu	49480
147	1	143	146	-1	312	192	22.0	15	Nuc3ttbdue	47377
148	1	145	147	-1	329	301	22.0	15	Nuc2tdwweed	38393
149	1	146	162	-1	344	270	22.0	15	Nuc3tbdtbd	45528
150	1	151	151	-1	244	353	23.0	15	Nuc1wwudb	29870
151	1	152	152	-1	246	237	23.0	15	Nuc2bduuud	37920
152	1	153	138	-1	251	295	23.0	13	Nuc1euwbb	10807
153	1	144	157	-1	319	317	23.0	15	Nuc2tdwwwee	43156
154	1	163	171	-1	326	205	23.0	13	Nuc3buettet	31056
155	1	147	161	-1	345	203	23.0	13	Nuc3tbuutuu	32845
156	1	148	148	-1	218	323	24.0	15	Nuc2buwddd	33190
157	1	159	166	-1	260	255	24.0	15	Nuc2bduduu	32968
158	1	161	170	-1	302	287	24.0	15	Nuc4eeudde	22901
159	1	162	179	-1	309	259	24.0	11	Nuc3tbudddd	15186
160	1	162	156	-1	316	245	24.0	11	Nuc3tbudddu	20685
161	1	164	158	-1	332	221	24.0	13	Nuc3buebut	27289
162	1	165	159	-1	334	196	24.0	15	Nuc3buetbt	41934
163	1	166	180	-1	350	251	24.0	13	Nuc3tbdtbu	33504
164	1	157	163	-1	218	291	25.0	15	Nuc2bddewu	37591
165	1	158	164	-1	234	282	25.0	15	Nuc2bddeeu	31875
166	1	150	150	-1	243	337	25.0	15	Nuc1wwdbb	26362
167	1	178	165	-1	249	321	25.0	13	Nuc1wwdtt	15635
168	1	168	167	-1	265	332	25.0	15	Nuc1wedeb	23253
169	1	180	176	-1	277	253	25.0	11	Nuc3buwuddu	14828
170	1	160	175	-1	278	322	25.0	13	Nuc1wedet	18078
171	1	169	168	-1	288	296	25.0	13	Nuc4eeuddw	12913
172	1	170	178	-1	305	315	25.0	15	Nuc2tdwwwwe	32922
173	1	174	172	-1	336	282	25.0	15	Nuc2tdwebeu	39481
174	1	1	160	-1	338	250	25.0	15	Nuc3tbudud	48615
175	1	175	189	-1	351	223	25.0	15	Nuc3tbuubb	42426
176	1	176	204	-1	219	308	26.0	15	Nuc2bddewd	29329
177	1	177	181	-1	242	259	26.0	15	Nuc2bdudud	37339
178	1	187	173	-1	256	306	26.0	15	Nuc1wwdtb	21638
179	1	167	174	190	260	274	26.0	13	Nuc2bduddu	22974
180	1	188	191	-1	273	301	26.0	13	Nuc4eweddd	9661
181	1	189	192	-1	278	286	26.0	13	Nuc4eweddu	11769
182	1	181	183	-1	280	272	26.0	11	Nuc3buwuddd	12638
183	1	182	182	-1	281	225	26.0	15	Nuc3buwddu	37730
184	1	191	194	-1	293	255	26.0	15	Nuc3buwudu	28600
185	1	183	177	-1	303	236	26.0	13	Nuc3buwuud	24780
186	1	184	185	-1	309	281	26.0	11	Nuc2tdwebwew	16293
187	1	171	186	-1	311	210	26.0	11	Nuc3buetteb	19630
188	1	173	187	-1	321	295	26.0	15	Nuc2tdwebed	33821
189	1	172	188	-1	324	271	26.0	13	Nuc2tdwebwee	18085
190	1	190	184	-1	286	239	27.0	11	Nuc3buwduu	12280
191	1	192	195	-1	294	214	27.0	15	Nuc3buettw	41216
192	1	193	201	-1	303	295	27.0	15	Nuc2tdwebww	27367
193	1	195	196	-1	325	240	27.0	13	Nuc3tbuddu	31387
194	1	197	197	-1	346	235	27.0	13	Nuc3tbuduu	34095
195	1	185	198	-1	233	304	28.0	15	Nuc2bddeed	22671
196	1	186	199	-1	243	285	28.0	17	Nuc2bduddd	33080
197	1	179	200	-1	269	244	28.0	15	Nuc3buwdud	29635
198	1	198	193	-1	291	328	28.0	17	Nuc2tdwwwww	34414
199	1	194	202	-1	317	224	28.0	13	Nuc3buwuuu	22706
200	1	196	203	-1	340	212	28.0	15	Nuc3tbuubt	47317
201	1	92	205	-1	215	318	15.0	11	Nuc2buwuddt	7272
202	1	199	169	-1	299	339	25.0	15	Nuc2tdwwwew	33055
