# Supplementary material for: A hybrid blob-slice model for accurate and efficient detection of fluorescence labeled nuclei in 3D
Source: BMC Bioinformatics. 2010 Nov 29;11:580. doi: 10.1186/1471-2105-11-580 (PMC3008706; doi:10.1186/1471-2105-11-580)
Supplement: Additional file 3 — Additional Data and Ground Truth. Computed nuclear positions and corrected ground truths for all example data contributing to Figure 4. Zip file contains data in Acetree format comma separated value text files. An explanation of the Acetree file format is included in readme.txt. [file 1471-2105-11-580-S3.ZIP › Data_And_Ground_Truth/celegans/unedited_stats/t195-nuclei]

1	1	2	3	-1	263	298	7.0	15	Nuc1wwuuu	29903
2	1	13	4	-1	264	265	7.0	15	Nuc3bdwdut	29793
3	1	3	5	-1	273	242	7.0	15	Nuc3bdebdu	29008
4	1	4	6	-1	287	235	7.0	15	Nuc3bdebud	27832
5	1	5	16	-1	289	215	7.0	15	Nuc3bdebuu	27869
6	1	6	17	-1	298	264	7.0	13	Nuc3bdwuuu	20188
7	1	7	7	-1	307	225	7.0	15	Nuc3bdetbt	29583
8	1	8	9	-1	317	217	7.0	15	Nuc3bdetbb	28408
9	1	9	10	-1	322	245	7.0	15	Nuc2tueued	34512
10	1	10	11	-1	338	234	7.0	15	Nuc2tueueu	32975
11	1	11	12	-1	241	287	8.0	15	Nuc3bdwddu	27110
12	1	12	13	-1	268	327	8.0	15	Nuc1weuuu	23738
13	1	14	14	-1	284	266	8.0	15	Nuc3bdettd	32468
14	1	15	15	-1	289	285	8.0	15	Nuc3bdwuud	28370
15	1	17	8	-1	315	260	8.0	13	Nuc2tueuwt	27259
16	1	27	18	-1	319	295	8.0	15	Nuc2tuwuee	36040
17	1	19	20	-1	343	256	8.0	15	Nuc2tuedeu	37544
18	1	20	21	-1	235	310	9.0	15	Nuc3bdwddd	32641
19	1	22	22	-1	254	275	9.0	15	Nuc3bdwdub	32274
20	1	23	23	-1	285	316	9.0	15	Nuc3bdwudb	31291
21	1	26	25	-1	302	245	9.0	11	Nuc3bdettub	17194
22	1	26	31	-1	310	236	9.0	11	Nuc3bdettut	16869
23	1	16	1	-1	310	276	9.0	13	Nuc2tueuwb	27752
24	1	18	19	-1	328	269	9.0	13	Nuc2tueded	26842
25	1	28	27	-1	336	282	9.0	15	Nuc2tuedwu	42244
26	1	35	32	-1	232	275	10.0	15	Nuc2buwuut	35304
27	1	21	33	-1	243	259	10.0	15	Nuc2buwuub	32483
28	1	29	28	-1	243	334	10.0	15	Nuc1wwuud	34786
29	1	30	29	-1	261	237	10.0	15	Nuc2buedbb	34320
30	1	31	30	-1	262	253	10.0	15	Nuc3bdebdd	34887
31	1	24	24	-1	296	300	10.0	15	Nuc3bdwudt	33006
32	1	38	37	-1	303	210	10.0	15	Nuc3tttddu	37442
33	1	25	26	-1	307	310	10.0	15	Nuc2tuwuew	40604
34	1	33	39	-1	333	222	10.0	15	Nuc3tttudu	31994
35	1	36	34	-1	273	217	11.0	15	Nuc2buedbt	32285
36	1	32	36	-1	297	328	11.0	15	Nuc2tuwuwe	43877
37	1	34	41	-1	337	201	11.0	13	Nuc3tttuub	25627
38	1	39	43	-1	353	251	11.0	15	Nuc2tdwetbdu	36995
39	1	40	50	-1	218	301	12.0	15	Nuc2buwudu	38284
40	1	48	44	-1	277	298	12.0	17	Nuc4wwtu	28240
41	1	37	35	-1	290	229	12.0	15	Nuc3tttddd	34000
42	1	41	38	-1	308	193	12.0	13	Nuc3tttdud	23776
43	1	43	40	42	336	244	12.0	15	Nuc3tttudd	33210
44	1	46	47	49	345	270	12.0	15	Nuc2tdwetbdd	38071
45	1	45	48	-1	348	215	12.0	15	Nuc3tttuut	35400
46	1	47	51	-1	247	238	13.0	15	Nuc2buedtu	37080
47	1	57	53	-1	289	202	13.0	15	Nuc3ttbddd	36215
48	1	51	59	-1	318	224	13.0	13	Nuc4eeuuut	14822
49	1	50	54	-1	320	313	13.0	13	Nuc2tuedwdd	26064
50	1	42	45	-1	323	197	13.0	13	Nuc3tttduu	23367
51	1	44	46	-1	333	293	13.0	13	Nuc2tuedwdu	26492
52	1	52	55	-1	356	233	13.0	15	Nuc2tdwetbuu	33848
53	1	54	56	-1	248	293	14.0	17	Nuc4wwbu	28950
54	1	62	64	-1	262	324	14.0	15	Nuc4wwtd	20931
55	1	56	58	-1	283	251	14.0	17	Nuc4wewu	33976
56	1	65	52	-1	287	340	14.0	13	Nuc2tuwuwwt	23264
57	1	49	66	-1	311	260	14.0	17	Nuc4weeu	33403
58	1	58	60	-1	323	278	14.0	13	Nuc4eededw	12388
59	1	53	61	-1	239	250	15.0	13	Nuc2buedtdu	27440
60	1	55	57	-1	258	352	15.0	15	Nuc1weuud	24873
61	1	63	63	-1	263	225	15.0	15	Nuc2bueudd	38954
62	1	72	75	-1	301	282	15.0	19	Nuc4weed	54583
63	1	66	65	-1	307	299	15.0	13	Nuc4eedwdw	11361
64	1	68	68	-1	362	247	15.0	15	Nuc2tdwetbud	43427
65	1	59	69	-1	219	280	16.0	15	Nuc2buwduu	41560
66	1	60	70	-1	231	269	16.0	13	Nuc2buedtdd	26454
67	1	61	62	-1	243	318	16.0	15	Nuc4wwbd	20526
68	1	69	85	-1	244	279	16.0	13	Nuc4ewwddt	11835
69	1	70	71	-1	258	252	16.0	13	Nuc4ewwudt	12353
70	1	64	86	-1	265	273	16.0	17	Nuc4wewd	35021
71	1	65	72	-1	278	349	16.0	11	Nuc2tuwuwwb	17264
72	1	71	73	-1	297	224	16.0	13	Nuc4eweuud	12186
73	1	88	74	-1	299	192	16.0	15	Nuc3ttbddu	40454
74	1	73	76	-1	304	338	16.0	15	Nuc2tuwdtw	45457
75	1	74	77	-1	307	245	16.0	13	Nuc4eeuudb	17028
76	1	76	204	-1	320	230	16.0	15	Nuc4eeuudt	26564
77	1	77	79	-1	328	209	16.0	15	Nuc4eeuuub	24665
78	1	78	67	-1	333	262	16.0	13	Nuc4eedede	13033
79	1	79	80	-1	333	190	16.0	15	Nuc3ttbuwew	36100
80	1	67	81	-1	343	287	16.0	15	Nuc2tdwettwb	37178
81	1	80	82	-1	355	265	16.0	15	Nuc2tdwettwt	33268
82	1	81	92	-1	360	227	16.0	13	Nuc3tbdttu	26827
83	1	82	93	-1	216	297	17.0	15	Nuc2buwdud	40593
84	1	83	84	-1	234	348	17.0	15	Nuc1wwudt	32133
85	1	85	95	-1	267	213	17.0	13	Nuc2bueuuw	27317
86	1	86	87	-1	273	241	17.0	13	Nuc4ewwudb	12209
87	1	87	88	-1	284	214	17.0	15	Nuc2bueudu	41685
88	1	95	89	-1	291	238	17.0	13	Nuc4eweudtu	13039
89	1	96	97	-1	291	258	17.0	13	Nuc4eweudtd	12515
90	1	89	90	-1	315	191	17.0	15	Nuc3ttbuww	39931
91	1	75	78	-1	316	324	17.0	15	Nuc2tuwdte	46180
92	1	91	99	-1	342	242	17.0	13	Nuc4eedeue	12172
93	1	98	101	-1	218	317	18.0	13	Nuc2buwuddb	26882
94	1	84	105	-1	253	361	18.0	13	Nuc1weudt	18887
95	1	93	94	-1	265	308	18.0	15	Nuc1edw	14926
96	1	94	96	-1	278	325	18.0	13	Nuc1euetw	11662
97	1	104	110	-1	306	209	18.0	13	Nuc4eweuuu	14226
98	1	90	91	-1	320	292	18.0	13	Nuc4eedwde	11746
99	1	97	98	-1	328	310	18.0	15	Nuc2tdwwewe	32409
100	1	92	115	-1	349	204	18.0	15	Nuc3ttbuet	34466
101	1	111	102	-1	239	317	19.0	13	Nuc1euwtd	10787
102	1	99	103	-1	244	242	19.0	15	Nuc2bduudd	36896
103	1	100	104	-1	248	291	19.0	13	Nuc1euwtu	10416
104	1	112	116	-1	249	263	19.0	13	Nuc4ewwddb	13363
105	1	113	117	-1	256	228	19.0	15	Nuc2bduudu	33231
106	1	115	106	-1	277	204	19.0	13	Nuc2bueuue	29090
107	1	101	119	-1	279	232	19.0	11	Nuc4ewwuud	8868
108	1	102	107	-1	283	292	19.0	15	Nuc1ede	18096
109	1	103	108	-1	292	310	19.0	13	Nuc1euete	12081
110	1	118	109	-1	302	300	19.0	13	Nuc1euebt	12920
111	1	121	111	-1	324	235	19.0	15	Nuc3buebub	43111
112	1	122	112	-1	326	271	19.0	13	Nuc4eedwuu	12293
113	1	106	113	-1	332	255	19.0	13	Nuc4eedeuw	14086
114	1	108	100	-1	365	243	19.0	15	Nuc3tbdttd	45441
115	1	110	128	-1	231	332	20.0	15	Nuc1wwdbt	25784
116	1	127	139	-1	267	360	20.0	13	Nuc1weudb	13296
117	1	116	118	-1	275	253	20.0	13	Nuc4ewwduu	13305
118	1	117	120	-1	295	339	20.0	13	Nuc2tuwdbe	36620
119	1	105	122	-1	312	260	20.0	15	Nuc4eeuduu	22722
120	1	123	124	-1	328	211	20.0	15	Nuc3buetbb	38443
121	1	124	125	-1	337	293	20.0	13	Nuc2tdwweeu	30543
122	1	125	134	-1	339	189	20.0	15	Nuc3ttbuwee	37900
123	1	107	114	-1	348	280	20.0	13	Nuc2tdwetted	28925
124	1	126	126	-1	350	221	20.0	13	Nuc3tbuutud	29478
125	1	136	137	-1	222	289	21.0	15	Nuc2bddwdd	37425
126	1	109	127	-1	228	274	21.0	15	Nuc2bddwdu	34177
127	1	114	129	-1	253	277	21.0	11	Nuc1euwbt	8705
128	1	130	131	-1	288	352	21.0	13	Nuc2tuwdbw	30078
129	1	144	144	-1	291	258	21.0	15	Nuc4eweudbu	19878
130	1	145	132	-1	295	195	21.0	15	Nuc3ttbduw	52626
131	1	132	121	-1	303	239	21.0	13	Nuc3buebdd	29238
132	1	120	133	-1	310	327	21.0	15	Nuc2tdwweww	38171
133	1	119	123	-1	311	287	21.0	13	Nuc4eedwud	15687
134	1	133	149	-1	351	237	21.0	15	Nuc3tbuutd	54817
135	1	134	135	-1	355	257	21.0	15	Nuc2tdwetteu	42643
136	1	135	136	-1	214	305	22.0	15	Nuc2buwddu	42472
137	1	138	138	-1	236	253	22.0	13	Nuc2bddwuu	26932
138	1	152	205	-1	251	295	22.0	13	Nuc1euwbb	10635
139	1	139	154	-1	260	342	22.0	13	Nuc1wedwb	17123
140	1	128	130	-1	264	269	22.0	11	Nuc4ewwdud	10034
141	1	141	141	-1	274	344	22.0	13	Nuc1wedwt	19310
142	1	142	140	-1	277	281	22.0	15	Nuc4eweudbd	17934
143	1	129	143	-1	288	216	22.0	13	Nuc4ewwuuu	15560
144	1	131	145	-1	298	278	22.0	15	Nuc4eeudud	23444
145	1	146	146	-1	307	220	22.0	15	Nuc3buebdu	40086
146	1	147	147	-1	312	193	22.0	15	Nuc3ttbdue	48104
147	1	148	148	-1	327	300	22.0	15	Nuc2tdwweed	39052
148	1	156	150	-1	217	324	23.0	15	Nuc2buwddd	32779
149	1	137	151	-1	228	264	23.0	15	Nuc2bddwud	31659
150	1	166	165	-1	244	338	23.0	15	Nuc1wwdbb	26623
151	1	150	152	-1	245	354	23.0	15	Nuc1wwudb	30855
152	1	151	153	-1	246	238	23.0	13	Nuc2bduuud	26880
153	1	140	155	-1	266	240	23.0	15	Nuc3buwddd	38209
154	1	1	156	-1	269	223	23.0	15	Nuc2bduuuu	35867
155	1	143	158	-1	287	316	23.0	13	Nuc1euebb	13056
156	1	160	159	-1	314	243	23.0	13	Nuc3tbudddu	30766
157	1	153	160	-1	319	316	23.0	15	Nuc2tdwwwee	41952
158	1	161	161	-1	330	219	23.0	15	Nuc3buebut	39091
159	1	162	173	-1	333	193	23.0	15	Nuc3buetbt	41597
160	1	174	163	-1	334	250	23.0	15	Nuc3tbudud	53424
161	1	155	174	-1	344	202	23.0	13	Nuc3tbuutuu	33182
162	1	149	164	-1	344	270	23.0	15	Nuc3tbdtbd	45195
163	1	164	175	-1	219	291	24.0	13	Nuc2bddewu	27684
164	1	165	176	-1	235	282	24.0	17	Nuc2bddeeu	41218
165	1	167	166	-1	250	322	24.0	13	Nuc1wwdtt	16118
166	1	157	168	-1	260	253	24.0	13	Nuc2bduduu	23139
167	1	168	169	-1	265	332	24.0	13	Nuc1wedeb	16003
168	1	171	142	-1	285	295	24.0	13	Nuc4eeuddw	11829
169	1	202	206	-1	297	338	24.0	15	Nuc2tdwwwew	38253
170	1	158	-1	-1	300	287	24.0	13	Nuc4eeudde	17239
171	1	154	172	-1	326	202	24.0	13	Nuc3buettet	30083
172	1	173	162	-1	335	283	24.0	15	Nuc2tdwebeu	39743
173	1	178	167	-1	255	307	25.0	15	Nuc1wwdtb	20550
174	1	179	184	-1	261	268	25.0	11	Nuc2bdudduu	12475
175	1	170	157	-1	276	322	25.0	15	Nuc1wedet	23316
176	1	169	170	-1	278	253	25.0	11	Nuc3buwuddu	13234
177	1	185	178	-1	303	234	25.0	13	Nuc3buwuud	26575
178	1	172	171	-1	303	316	25.0	15	Nuc2tdwwwwe	30324
179	1	159	179	-1	306	261	25.0	11	Nuc3tbudddd	14541
180	1	163	181	-1	351	250	25.0	13	Nuc3tbdtbu	29533
181	1	177	183	-1	244	259	26.0	13	Nuc2bdudud	26649
182	1	183	177	-1	281	224	26.0	15	Nuc3buwddu	38344
183	1	182	186	-1	281	272	26.0	13	Nuc3buwuddd	15614
184	1	190	195	-1	287	238	26.0	11	Nuc3buwduu	12458
185	1	186	188	-1	307	283	26.0	11	Nuc2tdwebwew	16125
186	1	187	189	-1	309	211	26.0	13	Nuc3buetteb	24073
187	1	188	191	-1	321	292	26.0	15	Nuc2tdwebed	33223
188	1	189	190	-1	322	270	26.0	13	Nuc2tdwebwee	17311
189	1	175	180	-1	347	224	26.0	15	Nuc3tbuubb	43344
190	1	179	185	-1	260	285	27.0	11	Nuc2bduddud	9677
191	1	180	194	-1	271	302	27.0	13	Nuc4eweddd	9996
192	1	181	199	-1	276	285	27.0	11	Nuc4eweddu	7715
193	1	198	200	-1	290	329	27.0	15	Nuc2tdwwwww	26439
194	1	184	187	-1	293	252	27.0	13	Nuc3buwudu	22331
195	1	191	196	-1	294	213	27.0	15	Nuc3buettw	39088
196	1	193	192	-1	326	240	27.0	13	Nuc3tbuddu	29449
197	1	194	197	-1	344	236	27.0	15	Nuc3tbuduu	51007
198	1	195	193	-1	232	306	28.0	13	Nuc2bddeed	13893
199	1	196	2	-1	243	288	28.0	17	Nuc2bduddd	32214
200	1	197	198	-1	270	244	28.0	17	Nuc3buwdud	37859
201	1	192	201	-1	301	297	28.0	15	Nuc2tdwebww	24433
202	1	199	202	-1	318	224	28.0	15	Nuc3buwuuu	30677
203	1	200	203	-1	337	212	28.0	15	Nuc3tbuubt	45645
204	1	176	182	-1	218	309	26.0	15	Nuc2bddewd	26559
205	1	201	83	-1	215	318	15.0	11	Nuc2buwuddt	7272
