# Supplementary material for: A hybrid blob-slice model for accurate and efficient detection of fluorescence labeled nuclei in 3D
Source: BMC Bioinformatics. 2010 Nov 29;11:580. doi: 10.1186/1471-2105-11-580 (PMC3008706; doi:10.1186/1471-2105-11-580)
Supplement: Additional file 3 — Additional Data and Ground Truth. Computed nuclear positions and corrected ground truths for all example data contributing to Figure 4. Zip file contains data in Acetree format comma separated value text files. An explanation of the Acetree file format is included in readme.txt. [file 1471-2105-11-580-S3.ZIP › Data_And_Ground_Truth/celegans/unedited_stats/t196-nuclei]

1	1	23	16	17	310	278	9.0	17	Nuc2tueuwb	45076
2	1	199	202	-1	249	290	27.0	15	Nuc2bduddd	22443
3	1	1	11	-1	260	300	7.0	17	Nuc1wwuuu	36244
4	1	2	1	-1	261	266	7.0	15	Nuc3bdwdut	32175
5	1	3	2	-1	275	242	7.0	15	Nuc3bdebdu	28844
6	1	4	4	-1	288	233	7.0	15	Nuc3bdebud	28464
7	1	7	5	-1	307	225	7.0	15	Nuc3bdetbt	29215
8	1	15	6	-1	315	260	7.0	13	Nuc2tueuwt	24941
9	1	8	7	-1	318	215	7.0	15	Nuc3bdetbb	27271
10	1	9	18	-1	319	243	7.0	15	Nuc2tueued	34747
11	1	10	8	-1	335	232	7.0	15	Nuc2tueueu	33710
12	1	11	10	-1	238	287	8.0	15	Nuc3bdwddu	28678
13	1	12	12	-1	267	329	8.0	15	Nuc1weuuu	24216
14	1	13	13	-1	282	266	8.0	15	Nuc3bdettd	31632
15	1	14	14	-1	286	288	8.0	15	Nuc3bdwuud	30682
16	1	5	3	-1	288	214	8.0	15	Nuc3bdebuu	29416
17	1	6	15	-1	296	267	8.0	15	Nuc3bdwuuu	29708
18	1	16	19	-1	318	294	8.0	15	Nuc2tuwuee	37862
19	1	24	20	-1	329	267	8.0	15	Nuc2tueded	38497
20	1	17	9	-1	343	253	8.0	15	Nuc2tuedeu	41468
21	1	18	25	-1	233	310	9.0	15	Nuc3bdwddd	33419
22	1	19	21	-1	252	277	9.0	15	Nuc3bdwdub	31550
23	1	20	22	-1	283	315	9.0	15	Nuc3bdwudb	30526
24	1	31	28	-1	297	299	9.0	15	Nuc3bdwudt	32522
25	1	21	23	-1	298	249	9.0	13	Nuc3bdettub	21343
26	1	33	32	-1	307	310	9.0	15	Nuc2tuwuew	37827
27	1	25	24	-1	335	282	9.0	15	Nuc2tuedwu	44120
28	1	28	34	-1	242	334	10.0	17	Nuc1wwuud	45742
29	1	29	26	-1	262	236	10.0	15	Nuc2buedbb	32492
30	1	30	27	-1	263	253	10.0	15	Nuc3bdebdd	34120
31	1	22	31	-1	309	236	10.0	11	Nuc3bdettut	16805
32	1	26	45	-1	233	273	11.0	15	Nuc2buwuut	35399
33	1	27	33	-1	243	259	11.0	15	Nuc2buwuub	34333
34	1	35	35	-1	272	217	11.0	15	Nuc2buedbt	32970
35	1	41	36	46	292	229	11.0	15	Nuc3tttddd	35776
36	1	36	29	47	296	327	11.0	15	Nuc2tuwuwe	45037
37	1	32	30	-1	304	209	11.0	15	Nuc3tttddu	34448
38	1	42	37	-1	309	193	11.0	15	Nuc3tttdud	29003
39	1	34	39	-1	331	221	11.0	15	Nuc3tttudu	32921
40	1	43	38	-1	331	247	11.0	11	Nuc3tttuddb	15248
41	1	37	40	-1	338	200	11.0	15	Nuc3tttuub	35684
42	1	43	41	-1	338	238	11.0	11	Nuc3tttuddt	15181
43	1	38	44	-1	355	247	11.0	15	Nuc2tdwetbdu	40003
44	1	40	60	-1	279	297	12.0	17	Nuc4wwtu	31882
45	1	50	48	-1	324	196	12.0	13	Nuc3tttduu	22518
46	1	51	55	-1	332	295	12.0	13	Nuc2tuedwdu	28991
47	1	44	56	-1	344	274	12.0	11	Nuc2tdwetbddd	18139
48	1	45	42	-1	348	215	12.0	17	Nuc3tttuut	39282
49	1	44	43	-1	350	263	12.0	11	Nuc2tdwetbddu	16792
50	1	39	49	-1	218	300	13.0	15	Nuc2buwudu	39698
51	1	46	50	-1	247	238	13.0	15	Nuc2buedtu	39096
52	1	56	61	-1	288	339	13.0	11	Nuc2tuwuwwt	18127
53	1	47	52	-1	290	202	13.0	15	Nuc3ttbddd	36945
54	1	49	53	-1	319	311	13.0	13	Nuc2tuedwdd	26755
55	1	52	57	-1	356	231	13.0	13	Nuc2tdwetbuu	26393
56	1	53	58	-1	248	291	14.0	17	Nuc4wwbu	28200
57	1	60	51	88	258	349	14.0	17	Nuc1weuud	27854
58	1	55	68	-1	283	251	14.0	17	Nuc4wewu	34283
59	1	48	63	-1	319	223	14.0	15	Nuc4eeuuut	21775
60	1	58	54	-1	324	277	14.0	13	Nuc4eededw	11742
61	1	59	64	-1	240	249	15.0	13	Nuc2buedtdu	26124
62	1	67	65	-1	243	316	15.0	17	Nuc4wwbd	29209
63	1	61	59	67	263	226	15.0	15	Nuc2bueudd	41237
64	1	54	66	-1	262	325	15.0	17	Nuc4wwtd	29155
65	1	63	70	-1	307	298	15.0	13	Nuc4eedwdw	12434
66	1	57	62	-1	312	258	15.0	15	Nuc4weeu	25871
67	1	78	71	-1	333	263	15.0	13	Nuc4eedede	12335
68	1	64	72	-1	360	247	15.0	17	Nuc2tdwetbud	56675
69	1	65	84	-1	218	279	16.0	15	Nuc2buwduu	40129
70	1	66	73	-1	231	268	16.0	13	Nuc2buedtdd	26623
71	1	69	87	-1	259	252	16.0	13	Nuc4ewwudt	11726
72	1	71	93	-1	277	351	16.0	13	Nuc2tuwuwwb	22484
73	1	72	74	-1	297	224	16.0	13	Nuc4eweuud	13491
74	1	73	75	-1	300	192	16.0	15	Nuc3ttbddu	41136
75	1	62	69	-1	301	281	16.0	17	Nuc4weed	36747
76	1	74	96	-1	304	338	16.0	15	Nuc2tuwdtw	44388
77	1	75	76	-1	306	245	16.0	13	Nuc4eeuudb	17515
78	1	91	77	-1	317	324	16.0	15	Nuc2tuwdte	46109
79	1	77	79	-1	329	209	16.0	13	Nuc4eeuuub	17277
80	1	79	80	-1	335	192	16.0	13	Nuc3ttbuwew	28433
81	1	80	81	-1	343	287	16.0	15	Nuc2tdwettwb	37821
82	1	81	82	-1	356	263	16.0	15	Nuc2tdwettwt	33007
83	1	205	83	-1	215	312	17.0	11	Nuc2buwuddt	19555
84	1	84	85	-1	234	348	17.0	15	Nuc1wwudt	28587
85	1	68	86	-1	244	279	17.0	13	Nuc4ewwddt	12324
86	1	70	89	-1	265	273	17.0	17	Nuc4wewd	35890
87	1	86	91	-1	273	240	17.0	11	Nuc4ewwudb	8073
88	1	87	94	-1	286	212	17.0	15	Nuc2bueudu	41743
89	1	88	95	-1	291	238	17.0	13	Nuc4eweudtu	12513
90	1	90	98	-1	316	190	17.0	15	Nuc3ttbuww	44374
91	1	98	99	-1	320	290	17.0	11	Nuc4eedwde	9250
92	1	82	101	-1	363	226	17.0	13	Nuc3tbdttu	28507
93	1	83	102	-1	215	295	18.0	15	Nuc2buwdud	43962
94	1	95	90	-1	265	309	18.0	15	Nuc1edw	16294
95	1	85	103	-1	269	213	18.0	13	Nuc2bueuuw	30073
96	1	96	92	-1	279	323	18.0	15	Nuc1euetw	16581
97	1	89	105	-1	291	257	18.0	11	Nuc4eweudtd	9461
98	1	99	117	-1	328	309	18.0	15	Nuc2tdwwewe	36471
99	1	92	100	-1	341	243	18.0	11	Nuc4eedeue	8930
100	1	114	120	-1	365	241	18.0	15	Nuc3tbdttd	45776
101	1	93	108	-1	219	323	19.0	11	Nuc2buwuddb	15342
102	1	101	121	-1	238	317	19.0	13	Nuc1euwtd	11332
103	1	102	109	110	245	242	19.0	15	Nuc2bduudd	35236
104	1	103	111	-1	249	290	19.0	13	Nuc1euwtu	11425
105	1	94	112	-1	253	362	19.0	15	Nuc1weudt	24946
106	1	106	104	-1	278	202	19.0	13	Nuc2bueuue	28984
107	1	108	114	-1	285	291	19.0	15	Nuc1ede	18539
108	1	109	106	-1	292	310	19.0	13	Nuc1euete	12408
109	1	110	115	-1	303	299	19.0	13	Nuc1euebt	13642
110	1	97	97	-1	307	208	19.0	13	Nuc4eweuuu	14590
111	1	111	129	-1	323	237	19.0	13	Nuc3buebub	33031
112	1	112	118	-1	327	270	19.0	13	Nuc4eedwuu	11778
113	1	113	107	-1	332	256	19.0	13	Nuc4eedeuw	14371
114	1	123	133	-1	348	278	19.0	15	Nuc2tdwetted	38709
115	1	100	119	-1	350	205	19.0	15	Nuc3ttbuet	36427
116	1	104	122	-1	250	261	20.0	13	Nuc4ewwddb	14435
117	1	105	123	-1	256	226	20.0	15	Nuc2bduudu	33258
118	1	117	125	-1	274	253	20.0	13	Nuc4ewwduu	13986
119	1	107	113	-1	280	231	20.0	11	Nuc4ewwuud	9227
120	1	118	126	-1	297	339	20.0	13	Nuc2tuwdbe	35012
121	1	131	127	-1	302	239	20.0	13	Nuc3buebdd	29838
122	1	119	116	-1	311	260	20.0	15	Nuc4eeuduu	23019
123	1	133	128	-1	313	287	20.0	13	Nuc4eedwud	14622
124	1	120	130	-1	327	212	20.0	15	Nuc3buetbb	37597
125	1	121	131	-1	337	291	20.0	15	Nuc2tdwweeu	40292
126	1	124	145	-1	349	221	20.0	13	Nuc3tbuutud	29198
127	1	126	135	-1	229	274	21.0	15	Nuc2bddwdu	35904
128	1	115	136	-1	232	331	21.0	15	Nuc1wwdbt	25674
129	1	127	137	-1	252	276	21.0	13	Nuc1euwbt	13434
130	1	140	149	-1	266	269	21.0	13	Nuc4ewwdud	13843
131	1	128	139	-1	289	350	21.0	15	Nuc2tuwdbw	41980
132	1	130	141	-1	296	194	21.0	15	Nuc3ttbduw	52959
133	1	132	143	-1	310	326	21.0	15	Nuc2tdwweww	38618
134	1	122	132	-1	341	190	21.0	15	Nuc3ttbuwee	42150
135	1	135	134	-1	355	256	21.0	15	Nuc2tdwetteu	43412
136	1	136	146	-1	214	304	22.0	15	Nuc2buwddu	41507
137	1	125	147	-1	221	289	22.0	15	Nuc2bddwdd	39936
138	1	137	159	-1	237	252	22.0	13	Nuc2bddwuu	25982
139	1	116	150	-1	267	359	22.0	13	Nuc1weudb	14251
140	1	142	164	-1	277	280	22.0	13	Nuc4eweudbd	13186
141	1	141	151	-1	277	344	22.0	13	Nuc1wedwt	20002
142	1	168	176	-1	284	294	22.0	13	Nuc4eeuddw	12684
143	1	143	138	-1	290	214	22.0	13	Nuc4ewwuuu	16724
144	1	129	140	-1	292	260	22.0	15	Nuc4eweudbu	21457
145	1	144	142	-1	301	280	22.0	15	Nuc4eeudud	25345
146	1	145	153	-1	309	219	22.0	15	Nuc3buebdu	41328
147	1	146	154	-1	311	194	22.0	15	Nuc3ttbdue	47548
148	1	147	156	-1	328	300	22.0	15	Nuc2tdwweed	41381
149	1	134	144	-1	352	236	22.0	15	Nuc3tbuutd	55980
150	1	148	157	-1	217	324	23.0	15	Nuc2buwddd	31273
151	1	149	158	-1	229	264	23.0	15	Nuc2bddwud	32759
152	1	151	169	-1	246	353	23.0	15	Nuc1wwudb	25332
153	1	152	161	-1	248	237	23.0	15	Nuc2bduuud	36123
154	1	139	162	-1	261	343	23.0	13	Nuc1wedwb	18399
155	1	153	163	-1	266	238	23.0	15	Nuc3buwddd	38146
156	1	154	173	-1	271	222	23.0	15	Nuc2bduuuu	37488
157	1	175	174	-1	279	322	23.0	13	Nuc1wedet	17296
158	1	155	152	-1	289	315	23.0	11	Nuc1euebb	9491
159	1	156	165	-1	315	245	23.0	13	Nuc3tbudddu	29600
160	1	157	155	-1	319	317	23.0	15	Nuc2tdwwwee	40519
161	1	158	166	-1	330	219	23.0	15	Nuc3buebut	41206
162	1	172	168	-1	334	280	23.0	15	Nuc2tdwebeu	42986
163	1	160	167	-1	334	250	23.0	15	Nuc3tbudud	52737
164	1	162	181	-1	345	269	23.0	15	Nuc3tbdtbd	44095
165	1	150	160	-1	245	336	24.0	13	Nuc1wwdbb	19779
166	1	165	184	-1	250	321	24.0	15	Nuc1wwdtt	24228
167	1	173	170	-1	257	307	24.0	15	Nuc1wwdtb	21085
168	1	166	171	-1	261	253	24.0	15	Nuc2bduduu	32272
169	1	167	172	-1	267	331	24.0	13	Nuc1wedeb	16267
170	1	176	175	-1	278	252	24.0	11	Nuc3buwuddu	13703
171	1	178	177	-1	304	311	24.0	13	Nuc2tdwwwwe	20373
172	1	171	179	-1	324	202	24.0	11	Nuc3buettet	20497
173	1	159	180	-1	330	193	24.0	15	Nuc3buetbt	40787
174	1	161	188	-1	343	201	24.0	11	Nuc3tbuutuu	23207
175	1	163	182	-1	220	292	25.0	15	Nuc2bddewu	35572
176	1	164	183	-1	236	283	25.0	15	Nuc2bddeeu	28696
177	1	182	185	-1	282	225	25.0	13	Nuc3buwddu	26455
178	1	177	187	-1	302	236	25.0	11	Nuc3buwuud	20544
179	1	179	178	-1	305	262	25.0	13	Nuc3tbudddd	20079
180	1	189	197	-1	347	222	25.0	13	Nuc3tbuubb	32032
181	1	180	199	-1	353	249	25.0	13	Nuc3tbdtbu	30065
182	1	204	200	-1	220	309	26.0	15	Nuc2bddewd	28457
183	1	181	189	201	244	262	26.0	13	Nuc2bdudud	26191
184	1	174	190	-1	261	267	26.0	11	Nuc2bdudduu	11369
185	1	190	203	-1	262	288	26.0	11	Nuc2bduddud	8919
186	1	183	192	-1	281	271	26.0	13	Nuc3buwuddd	14951
187	1	194	193	-1	294	252	26.0	13	Nuc3buwudu	24216
188	1	185	194	-1	305	283	26.0	11	Nuc2tdwebwew	14299
189	1	186	206	-1	310	212	26.0	13	Nuc3buetteb	21983
190	1	188	195	-1	322	270	26.0	13	Nuc2tdwebwee	17006
191	1	187	196	-1	322	291	26.0	15	Nuc2tdwebed	33965
192	1	196	207	208	325	240	26.0	13	Nuc3tbuddu	31553
193	1	198	209	-1	236	308	27.0	13	Nuc2bddeed	14410
194	1	191	191	-1	272	302	27.0	11	Nuc4eweddd	6360
195	1	184	211	-1	286	236	27.0	13	Nuc3buwduu	19177
196	1	195	205	-1	294	214	27.0	15	Nuc3buettw	37485
197	1	197	198	-1	343	237	27.0	15	Nuc3tbuduu	51809
198	1	200	210	-1	271	242	28.0	15	Nuc3buwdud	28912
199	1	192	204	-1	277	285	28.0	11	Nuc4eweddu	7569
200	1	193	212	-1	290	326	28.0	17	Nuc2tdwwwww	32221
201	1	201	213	-1	302	297	28.0	15	Nuc2tdwebww	26014
202	1	202	214	-1	316	224	28.0	15	Nuc3buwuuu	32505
203	1	203	215	-1	335	213	28.0	15	Nuc3tbuubt	44707
204	1	76	78	-1	322	231	16.0	17	Nuc4eeuudt	34757
205	1	138	148	-1	251	295	22.0	15	Nuc1euwbb	16359
206	1	169	186	-1	299	336	25.0	15	Nuc2tdwwwew	32185
207	0	170	-1	-1	300	287	24.0	13	nill	17239
