# Supplementary material for: A hybrid blob-slice model for accurate and efficient detection of fluorescence labeled nuclei in 3D
Source: BMC Bioinformatics. 2010 Nov 29;11:580. doi: 10.1186/1471-2105-11-580 (PMC3008706; doi:10.1186/1471-2105-11-580)
Supplement: Additional file 3 — Additional Data and Ground Truth. Computed nuclear positions and corrected ground truths for all example data contributing to Figure 4. Zip file contains data in Acetree format comma separated value text files. An explanation of the Acetree file format is included in readme.txt. [file 1471-2105-11-580-S3.ZIP › Data_And_Ground_Truth/celegans/unedited_stats/t197-nuclei]

1	1	4	5	-1	258	266	7.0	15	Nuc3bdwdut	31459
2	1	5	6	-1	276	245	7.0	15	Nuc3bdebdu	30083
3	1	16	7	-1	289	217	7.0	15	Nuc3bdebuu	28787
4	1	6	8	-1	289	236	7.0	15	Nuc3bdebud	27745
5	1	7	18	-1	306	227	7.0	13	Nuc3bdetbt	22274
6	1	8	10	-1	313	258	7.0	13	Nuc2tueuwt	26656
7	1	9	11	-1	318	216	7.0	15	Nuc3bdetbb	26653
8	1	11	12	-1	333	232	7.0	15	Nuc2tueueu	35102
9	1	20	22	-1	343	254	7.0	15	Nuc2tuedeu	35888
10	1	12	23	-1	237	286	8.0	15	Nuc3bdwddu	27733
11	1	3	13	-1	259	298	8.0	15	Nuc1wwuuu	28698
12	1	13	25	-1	268	328	8.0	15	Nuc1weuuu	24263
13	1	14	14	15	280	267	8.0	13	Nuc3bdettd	28419
14	1	15	27	-1	285	289	8.0	15	Nuc3bdwuud	29077
15	1	17	9	-1	297	269	8.0	15	Nuc3bdwuuu	27754
16	1	1	17	-1	304	287	8.0	11	Nuc2tueuwbd	18809
17	1	1	29	-1	314	272	8.0	11	Nuc2tueuwbu	15877
18	1	10	19	-1	316	243	8.0	13	Nuc2tueued	26882
19	1	18	20	-1	319	294	8.0	15	Nuc2tuwuee	37186
20	1	19	21	-1	329	267	8.0	13	Nuc2tueded	31332
21	1	22	24	-1	251	277	9.0	15	Nuc3bdwdub	30071
22	1	23	26	-1	282	315	9.0	15	Nuc3bdwudb	33111
23	1	25	16	-1	296	251	9.0	11	Nuc3bdettub	16623
24	1	27	30	-1	335	282	9.0	15	Nuc2tuedwu	44809
25	1	21	31	-1	234	312	10.0	15	Nuc3bdwddd	30513
26	1	29	33	-1	262	235	10.0	15	Nuc2buedbb	32631
27	1	30	32	-1	263	252	10.0	15	Nuc3bdebdd	32940
28	1	24	34	-1	295	302	10.0	13	Nuc3bdwudt	21147
29	1	36	35	-1	297	323	10.0	11	Nuc2tuwuwet	17205
30	1	37	28	36	303	210	10.0	13	Nuc3tttddu	30738
31	1	31	42	-1	307	236	10.0	13	Nuc3bdettut	21661
32	1	26	37	-1	308	311	10.0	13	Nuc2tuwuew	28667
33	1	33	49	-1	243	258	11.0	15	Nuc2buwuub	33932
34	1	28	39	-1	243	334	11.0	15	Nuc1wwuud	35820
35	1	34	40	-1	274	216	11.0	15	Nuc2buedbt	32369
36	1	35	51	-1	286	238	11.0	11	Nuc3tttdddd	15880
37	1	38	52	-1	308	193	11.0	13	Nuc3tttdud	23940
38	1	40	53	-1	328	249	11.0	11	Nuc3tttuddb	14870
39	1	39	38	-1	329	219	11.0	15	Nuc3tttudu	35916
40	1	41	44	-1	338	199	11.0	15	Nuc3tttuub	33345
41	1	42	45	-1	341	235	11.0	11	Nuc3tttuddt	16008
42	1	48	55	-1	345	215	11.0	15	Nuc3tttuut	33016
43	1	49	47	-1	352	262	11.0	11	Nuc2tdwetbddu	17553
44	1	43	46	-1	354	247	11.0	15	Nuc2tdwetbdu	41504
45	1	32	48	-1	232	274	12.0	15	Nuc2buwuut	39304
46	1	35	41	-1	294	222	12.0	13	Nuc3tttdddu	20674
47	1	36	58	-1	295	333	12.0	13	Nuc2tuwuweb	26490
48	1	45	43	-1	324	194	12.0	15	Nuc3tttduu	32543
49	1	50	56	-1	220	300	13.0	15	Nuc2buwudu	38978
50	1	51	64	-1	246	239	13.0	15	Nuc2buedtu	38405
51	1	57	50	-1	262	347	13.0	13	Nuc1weuudt	14152
52	1	53	59	-1	291	199	13.0	15	Nuc3ttbddd	34272
53	1	54	62	-1	320	311	13.0	15	Nuc2tuedwdd	35091
54	1	60	66	-1	323	277	13.0	13	Nuc4eededw	11295
55	1	46	54	-1	333	296	13.0	13	Nuc2tuedwdu	26971
56	1	47	63	-1	341	275	13.0	13	Nuc2tdwetbddd	26405
57	1	55	67	-1	358	229	13.0	15	Nuc2tdwetbuu	34964
58	1	56	1	-1	250	289	14.0	17	Nuc4wwbu	28801
59	1	63	65	-1	259	231	14.0	11	Nuc2bueuddt	17826
60	1	44	57	-1	278	298	14.0	15	Nuc4wwtu	22332
61	1	52	71	-1	289	341	14.0	11	Nuc2tuwuwwt	18677
62	1	66	60	-1	312	258	14.0	17	Nuc4weeu	34734
63	1	59	61	-1	318	224	14.0	15	Nuc4eeuuut	21337
64	1	61	76	-1	238	252	15.0	13	Nuc2buedtdu	26845
65	1	62	68	-1	242	318	15.0	15	Nuc4wwbd	23265
66	1	64	69	-1	262	324	15.0	15	Nuc4wwtd	22284
67	1	63	70	-1	267	221	15.0	13	Nuc2bueuddb	23268
68	1	58	2	-1	281	252	15.0	17	Nuc4wewu	34029
69	1	75	72	-1	303	281	15.0	17	Nuc4weed	35121
70	1	65	73	-1	307	297	15.0	13	Nuc4eedwdw	12235
71	1	67	83	-1	335	260	15.0	13	Nuc4eedede	12657
72	1	68	86	-1	360	246	15.0	15	Nuc2tdwetbud	44715
73	1	70	75	-1	228	269	16.0	13	Nuc2buedtdd	26721
74	1	73	78	-1	299	224	16.0	13	Nuc4eweuud	12450
75	1	74	99	-1	301	192	16.0	15	Nuc3ttbddu	42002
76	1	77	79	-1	307	244	16.0	13	Nuc4eeuudb	16841
77	1	78	80	-1	317	323	16.0	15	Nuc2tuwdte	47777
78	1	204	74	-1	324	231	16.0	15	Nuc4eeuudt	25108
79	1	79	81	-1	329	209	16.0	13	Nuc4eeuuub	18119
80	1	80	82	-1	335	192	16.0	13	Nuc3ttbuwew	31832
81	1	81	84	-1	344	288	16.0	15	Nuc2tdwettwb	37123
82	1	82	85	-1	357	264	16.0	15	Nuc2tdwettwt	33162
83	1	83	87	-1	213	312	17.0	11	Nuc2buwuddt	17494
84	1	69	88	-1	217	280	17.0	15	Nuc2buwduu	43131
85	1	84	89	-1	237	349	17.0	15	Nuc1wwudt	26236
86	1	85	90	-1	244	276	17.0	13	Nuc4ewwddt	12449
87	1	71	91	-1	258	250	17.0	13	Nuc4ewwudt	11628
88	1	57	104	-1	260	349	17.0	13	Nuc1weuudb	12385
89	1	86	3	-1	264	272	17.0	17	Nuc4wewd	37651
90	1	94	4	-1	266	308	17.0	13	Nuc1edw	10353
91	1	87	92	-1	273	238	17.0	13	Nuc4ewwudb	11848
92	1	96	94	-1	279	321	17.0	13	Nuc1euetw	9471
93	1	72	93	-1	278	351	17.0	13	Nuc2tuwuwwb	21397
94	1	88	77	-1	286	213	17.0	15	Nuc2bueudu	38976
95	1	89	95	-1	290	238	17.0	13	Nuc4eweudtu	12185
96	1	76	98	-1	303	337	17.0	15	Nuc2tuwdtw	46302
97	1	110	107	-1	308	209	17.0	13	Nuc4eweuuu	11471
98	1	90	101	-1	318	190	17.0	15	Nuc3ttbuww	39373
99	1	91	100	-1	321	288	17.0	13	Nuc4eedwde	12522
100	1	99	102	-1	341	241	17.0	11	Nuc4eedeue	8669
101	1	92	108	-1	363	227	17.0	15	Nuc3tbdttu	34166
102	1	93	103	-1	215	296	18.0	15	Nuc2buwdud	43492
103	1	95	115	-1	270	212	18.0	13	Nuc2bueuuw	28079
104	1	106	106	-1	279	201	18.0	13	Nuc2bueuue	29182
105	1	97	96	-1	292	256	18.0	13	Nuc4eweudtd	13721
106	1	108	97	-1	295	309	18.0	13	Nuc1euete	12793
107	1	113	119	-1	333	255	18.0	13	Nuc4eedeuw	13937
108	1	101	109	-1	219	326	19.0	11	Nuc2buwuddb	16286
109	1	103	122	-1	242	246	19.0	13	Nuc2bduuddb	21353
110	1	103	112	-1	248	239	19.0	11	Nuc2bduuddt	13564
111	1	104	111	-1	248	288	19.0	13	Nuc1euwtu	11785
112	1	105	113	-1	255	362	19.0	13	Nuc1weudt	16165
113	1	119	125	-1	279	229	19.0	11	Nuc4ewwuud	9271
114	1	107	105	-1	283	292	19.0	15	Nuc1ede	18129
115	1	109	116	-1	304	298	19.0	13	Nuc1euebt	14920
116	1	122	130	-1	311	259	19.0	15	Nuc4eeuduu	22081
117	1	98	118	-1	326	308	19.0	15	Nuc2tdwwewe	39209
118	1	112	132	-1	327	269	19.0	13	Nuc4eedwuu	12209
119	1	115	120	-1	352	205	19.0	15	Nuc3ttbuet	36099
120	1	100	121	-1	365	241	19.0	13	Nuc3tbdttd	29732
121	1	102	110	-1	236	314	20.0	13	Nuc1euwtd	12451
122	1	116	123	-1	249	261	20.0	11	Nuc4ewwddb	10165
123	1	117	114	-1	257	225	20.0	13	Nuc2bduudu	23238
124	0	94	0	-1	265	310	20.0	15	nill	15829
125	1	118	124	-1	276	250	20.0	13	Nuc4ewwduu	13160
126	1	120	127	-1	296	337	20.0	13	Nuc2tuwdbe	36046
127	1	121	128	143	303	239	20.0	15	Nuc3buebdd	38757
128	1	123	131	-1	314	284	20.0	13	Nuc4eedwud	13844
129	1	111	117	-1	324	238	20.0	13	Nuc3buebub	32308
130	1	124	133	-1	326	211	20.0	15	Nuc3buetbb	39970
131	1	125	144	-1	338	291	20.0	15	Nuc2tdwweeu	41620
132	1	134	145	-1	341	190	20.0	15	Nuc3ttbuwee	40043
133	1	114	134	-1	348	277	20.0	13	Nuc2tdwetted	25839
134	1	135	148	-1	356	254	20.0	15	Nuc2tdwetteu	41850
135	1	127	150	-1	228	273	21.0	15	Nuc2bddwdu	34800
136	1	128	136	-1	232	330	21.0	15	Nuc1wwdbt	24767
137	1	129	137	-1	253	275	21.0	13	Nuc1euwbt	13421
138	1	143	126	-1	290	215	21.0	13	Nuc4ewwuuu	15703
139	1	131	154	-1	290	349	21.0	13	Nuc2tuwdbw	32158
140	1	144	140	-1	291	259	21.0	13	Nuc4eweudbu	14631
141	1	132	141	-1	295	194	21.0	15	Nuc3ttbduw	51322
142	1	145	165	142	301	279	21.0	15	Nuc4eeudud	23654
143	1	133	129	-1	311	327	21.0	15	Nuc2tdwweww	39549
144	1	149	146	-1	351	234	21.0	15	Nuc3tbuutd	55299
145	1	126	147	-1	352	219	21.0	15	Nuc3tbuutud	35755
146	1	136	149	-1	215	305	22.0	15	Nuc2buwddu	38568
147	1	137	135	-1	221	289	22.0	15	Nuc2bddwdd	38384
148	1	205	151	-1	251	294	22.0	13	Nuc1euwbb	11780
149	1	130	138	-1	265	268	22.0	11	Nuc4ewwdud	9842
150	1	139	162	-1	269	358	22.0	13	Nuc1weudb	12868
151	1	141	152	-1	278	343	22.0	13	Nuc1wedwt	19618
152	1	158	139	-1	289	314	22.0	13	Nuc1euebb	13017
153	1	146	155	-1	309	218	22.0	15	Nuc3buebdu	38456
154	1	147	166	-1	309	192	22.0	15	Nuc3ttbdue	53038
155	1	160	156	-1	319	315	22.0	15	Nuc2tdwwwee	41018
156	1	148	157	-1	329	299	22.0	15	Nuc2tdwweed	40366
157	1	150	159	-1	216	323	23.0	15	Nuc2buwddd	29291
158	1	151	168	-1	229	262	23.0	15	Nuc2bddwud	30646
159	1	138	160	-1	240	250	23.0	15	Nuc2bddwuu	34754
160	1	165	170	-1	247	336	23.0	13	Nuc1wwdbb	19352
161	1	153	171	-1	249	234	23.0	13	Nuc2bduuud	24699
162	1	154	173	-1	262	343	23.0	13	Nuc1wedwb	16970
163	1	155	163	-1	268	238	23.0	13	Nuc3buwddd	28468
164	1	140	153	-1	277	278	23.0	15	Nuc4eweudbd	19496
165	1	159	167	-1	317	244	23.0	15	Nuc3tbudddu	41192
166	1	161	158	-1	330	219	23.0	15	Nuc3buebut	39420
167	1	163	183	-1	334	249	23.0	13	Nuc3tbudud	36309
168	1	162	185	-1	336	279	23.0	15	Nuc2tdwebeu	39634
169	1	152	169	-1	245	353	24.0	15	Nuc1wwudb	25501
170	1	167	161	-1	259	306	24.0	15	Nuc1wwdtb	21444
171	1	168	174	-1	261	253	24.0	15	Nuc2bduduu	33437
172	1	169	196	-1	268	332	24.0	13	Nuc1wedeb	15415
173	1	156	175	-1	269	219	24.0	15	Nuc2bduuuu	32615
174	1	157	164	-1	277	319	24.0	13	Nuc1wedet	17207
175	1	170	176	-1	278	252	24.0	11	Nuc3buwuddu	12934
176	1	142	177	-1	286	293	24.0	13	Nuc4eeuddw	12369
177	1	171	180	-1	306	307	24.0	15	Nuc2tdwwwwe	31579
178	1	179	179	-1	306	263	24.0	13	Nuc3tbudddd	20094
179	1	172	182	-1	322	201	24.0	11	Nuc3buettet	19936
180	1	173	184	-1	331	192	24.0	15	Nuc3buetbt	41608
181	1	164	186	-1	346	266	24.0	15	Nuc3tbdtbd	41954
182	1	175	187	-1	220	293	25.0	15	Nuc2bddewu	36347
183	1	176	188	-1	235	284	25.0	13	Nuc2bddeeu	22052
184	1	166	172	-1	250	321	25.0	13	Nuc1wwdtt	15650
185	1	177	190	-1	283	226	25.0	13	Nuc3buwddu	29199
186	1	206	178	-1	301	334	25.0	15	Nuc2tdwwwew	34635
187	1	178	191	205	303	235	25.0	13	Nuc3buwuud	29946
188	1	174	192	-1	342	201	25.0	13	Nuc3tbuutuu	33426
189	1	183	195	-1	247	258	26.0	13	Nuc2bdududu	18735
190	1	184	189	-1	263	267	26.0	11	Nuc2bdudduu	11317
191	1	194	197	-1	273	299	26.0	11	Nuc4eweddd	7158
192	1	186	198	-1	282	270	26.0	13	Nuc3buwuddd	16630
193	1	187	200	203	294	252	26.0	13	Nuc3buwudu	25482
194	1	188	204	-1	304	283	26.0	13	Nuc2tdwebwew	20847
195	1	190	206	-1	322	270	26.0	13	Nuc2tdwebwee	17224
196	1	191	181	-1	323	288	26.0	15	Nuc2tdwebed	36846
197	1	180	207	-1	344	221	26.0	15	Nuc3tbuubb	43700
198	1	197	193	-1	345	235	26.0	13	Nuc3tbuduu	36807
199	1	181	194	-1	353	249	26.0	13	Nuc3tbdtbu	28583
200	1	182	208	-1	222	311	27.0	15	Nuc2bddewd	27261
201	1	183	210	-1	243	269	27.0	11	Nuc2bdududd	14132
202	1	2	211	-1	250	290	27.0	13	Nuc2bduddd	17281
203	1	185	212	-1	265	288	27.0	11	Nuc2bduddud	8856
204	1	199	199	-1	279	284	27.0	13	Nuc4eweddu	11777
205	1	196	202	-1	295	213	27.0	13	Nuc3buettw	32570
206	1	189	219	-1	309	209	27.0	13	Nuc3buetteb	22438
207	1	192	215	-1	319	249	27.0	11	Nuc3tbudduw	18022
208	1	192	217	-1	330	236	27.0	11	Nuc3tbuddue	16344
209	1	193	209	-1	238	308	28.0	13	Nuc2bddeed	14663
210	1	198	218	-1	270	241	28.0	15	Nuc3buwdud	27638
211	1	195	213	-1	286	236	28.0	11	Nuc3buwduu	12090
212	1	200	201	-1	292	323	28.0	17	Nuc2tdwwwww	29044
213	1	201	214	-1	302	298	28.0	15	Nuc2tdwebww	26757
214	1	202	216	-1	317	225	28.0	13	Nuc3buwuuu	25109
215	1	203	220	-1	332	211	28.0	15	Nuc3tbuubt	45811
