# Supplementary material for: A hybrid blob-slice model for accurate and efficient detection of fluorescence labeled nuclei in 3D
Source: BMC Bioinformatics. 2010 Nov 29;11:580. doi: 10.1186/1471-2105-11-580 (PMC3008706; doi:10.1186/1471-2105-11-580)
Supplement: Additional file 3 — Additional Data and Ground Truth. Computed nuclear positions and corrected ground truths for all example data contributing to Figure 4. Zip file contains data in Acetree format comma separated value text files. An explanation of the Acetree file format is included in readme.txt. [file 1471-2105-11-580-S3.ZIP › Data_And_Ground_Truth/celegans/unedited_stats/t198-nuclei]

1	1	58	63	-1	250	287	15.0	17	Nuc4wwbu	27420
2	1	68	65	-1	281	253	15.0	17	Nuc4wewu	32671
3	1	89	81	-1	264	271	17.0	17	Nuc4wewd	33318
4	1	90	97	-1	265	309	18.0	15	Nuc1edw	15258
5	1	1	1	-1	257	264	7.0	15	Nuc3bdwdut	30641
6	1	2	2	-1	274	244	7.0	15	Nuc3bdebdu	27705
7	1	3	3	-1	288	218	7.0	15	Nuc3bdebuu	28800
8	1	4	4	-1	289	236	7.0	15	Nuc3bdebud	28224
9	1	15	5	-1	295	272	7.0	15	Nuc3bdwuuu	27268
10	1	6	15	-1	314	259	7.0	13	Nuc2tueuwt	24281
11	1	7	6	-1	316	216	7.0	15	Nuc3bdetbb	27013
12	1	8	19	-1	332	235	7.0	15	Nuc2tueueu	33372
13	1	11	8	-1	259	302	8.0	15	Nuc1wwuuu	27242
14	1	13	10	-1	273	277	8.0	11	Nuc3bdettdd	15451
15	1	13	11	-1	281	262	8.0	11	Nuc3bdettdu	15210
16	1	23	23	-1	297	252	8.0	13	Nuc3bdettub	19796
17	1	16	13	-1	303	288	8.0	11	Nuc2tueuwbd	16351
18	1	5	14	-1	307	229	8.0	13	Nuc3bdetbt	19883
19	1	18	16	-1	317	244	8.0	13	Nuc2tueued	25453
20	1	19	17	-1	320	292	8.0	15	Nuc2tuwuee	35725
21	1	20	18	-1	328	267	8.0	13	Nuc2tueded	28267
22	1	9	28	-1	343	256	8.0	13	Nuc2tuedeu	22494
23	1	10	7	-1	236	285	9.0	15	Nuc3bdwddu	26408
24	1	21	20	-1	251	277	9.0	15	Nuc3bdwdub	28613
25	1	12	9	32	268	330	9.0	15	Nuc1weuuu	21518
26	1	22	21	-1	282	314	9.0	15	Nuc3bdwudb	30600
27	1	14	12	-1	285	291	9.0	15	Nuc3bdwuud	27611
28	1	30	34	-1	301	216	9.0	11	Nuc3tttddud	14310
29	1	17	24	-1	313	272	9.0	11	Nuc2tueuwbu	16418
30	1	24	27	-1	338	282	9.0	15	Nuc2tuedwu	40168
31	1	25	29	-1	235	312	10.0	15	Nuc3bdwddd	29636
32	1	27	30	-1	262	252	10.0	15	Nuc3bdebdd	34474
33	1	26	31	-1	263	234	10.0	15	Nuc2buedbb	31344
34	1	28	22	-1	296	302	10.0	13	Nuc3bdwudt	21865
35	1	29	33	-1	296	321	10.0	11	Nuc2tuwuwet	17252
36	1	30	25	-1	308	200	10.0	11	Nuc3tttdduu	13979
37	1	32	35	-1	309	311	10.0	15	Nuc2tuwuew	38192
38	1	39	26	-1	330	219	10.0	15	Nuc3tttudu	30308
39	1	34	36	-1	243	335	11.0	15	Nuc1wwuud	32212
40	1	35	37	-1	275	215	11.0	15	Nuc2buedbt	30630
41	1	46	50	-1	292	222	11.0	11	Nuc3tttdddu	16235
42	1	31	38	-1	304	237	11.0	13	Nuc3bdettut	21213
43	1	48	39	-1	328	196	11.0	15	Nuc3tttduu	29692
44	1	40	54	-1	341	202	11.0	13	Nuc3tttuub	25723
45	1	41	40	-1	342	235	11.0	11	Nuc3tttuddt	14707
46	1	44	55	-1	352	247	11.0	13	Nuc2tdwetbdu	27423
47	1	43	42	-1	353	263	11.0	13	Nuc2tdwetbddu	22527
48	1	45	44	-1	230	274	12.0	15	Nuc2buwuut	34202
49	1	33	45	-1	244	259	12.0	15	Nuc2buwuub	31115
50	1	51	46	-1	264	350	12.0	13	Nuc1weuudt	14155
51	1	36	48	-1	282	240	12.0	11	Nuc3tttdddd	14732
52	1	37	52	-1	314	191	12.0	15	Nuc3tttdud	32338
53	1	38	53	-1	328	250	12.0	11	Nuc3tttuddb	15832
54	1	55	60	-1	333	296	12.0	15	Nuc2tuedwdu	34069
55	1	42	41	56	348	218	12.0	15	Nuc3tttuut	31921
56	1	49	43	57	222	301	13.0	15	Nuc2buwudu	33140
57	1	60	47	-1	278	297	13.0	17	Nuc4wwtu	31456
58	1	47	49	-1	293	337	13.0	13	Nuc2tuwuweb	25031
59	1	52	51	-1	294	197	13.0	15	Nuc3ttbddd	33792
60	1	62	66	-1	310	258	13.0	17	Nuc4weeu	31458
61	1	63	58	-1	316	221	13.0	15	Nuc4eeuuut	20191
62	1	53	59	-1	320	310	13.0	13	Nuc2tuedwdd	25030
63	1	56	61	-1	341	276	13.0	11	Nuc2tdwetbddd	17939
64	1	50	62	-1	245	238	14.0	13	Nuc2buedtu	27337
65	1	59	64	-1	258	229	14.0	13	Nuc2bueuddt	22044
66	1	54	67	-1	324	278	14.0	13	Nuc4eededw	10585
67	1	57	68	-1	358	231	14.0	13	Nuc2tdwetbuu	28425
68	1	65	69	-1	244	317	15.0	17	Nuc4wwbd	26402
69	1	66	70	-1	262	326	15.0	17	Nuc4wwtd	30589
70	1	67	71	-1	271	215	15.0	11	Nuc2bueuddb	18412
71	1	61	72	-1	287	347	15.0	13	Nuc2tuwuwwt	23094
72	1	69	73	-1	302	280	15.0	17	Nuc4weed	32604
73	1	70	74	-1	309	297	15.0	13	Nuc4eedwdw	11167
74	1	78	76	-1	324	231	15.0	15	Nuc4eeuudt	22354
75	1	73	79	-1	229	268	16.0	13	Nuc2buedtdd	24205
76	1	64	80	-1	239	251	16.0	13	Nuc2buedtdu	24427
77	1	94	83	-1	288	211	16.0	15	Nuc2bueudu	37741
78	1	74	84	-1	301	225	16.0	15	Nuc4eweuud	17045
79	1	76	87	-1	308	244	16.0	13	Nuc4eeuudb	15707
80	1	77	75	-1	316	324	16.0	15	Nuc2tuwdte	44038
81	1	79	88	-1	331	211	16.0	13	Nuc4eeuuub	17013
82	1	80	77	107	336	195	16.0	15	Nuc3ttbuwew	34967
83	1	71	89	-1	336	261	16.0	13	Nuc4eedede	11728
84	1	81	90	-1	343	288	16.0	13	Nuc2tdwettwb	27288
85	1	82	91	-1	355	267	16.0	15	Nuc2tdwettwt	30436
86	1	72	92	-1	358	249	16.0	15	Nuc2tdwetbud	41556
87	1	83	78	-1	213	313	17.0	11	Nuc2buwuddt	15436
88	1	84	93	-1	217	280	17.0	15	Nuc2buwduu	39004
89	1	85	94	-1	235	348	17.0	15	Nuc1wwudt	23827
90	1	86	95	-1	244	272	17.0	11	Nuc4ewwddt	8319
91	1	87	96	-1	258	247	17.0	11	Nuc4ewwudt	7464
92	1	91	82	-1	274	234	17.0	13	Nuc4ewwudb	10431
93	1	93	111	-1	275	353	17.0	13	Nuc2tuwuwwb	17757
94	1	92	98	-1	280	321	17.0	13	Nuc1euetw	10527
95	1	95	100	-1	291	238	17.0	13	Nuc4eweudtu	11356
96	1	105	101	-1	293	255	17.0	11	Nuc4eweudtd	9248
97	1	106	102	-1	295	308	17.0	13	Nuc1euete	11076
98	1	96	85	-1	303	337	17.0	15	Nuc2tuwdtw	41652
99	1	75	86	-1	304	191	17.0	15	Nuc3ttbddu	38831
100	1	99	105	-1	321	287	17.0	13	Nuc4eedwde	12018
101	1	98	104	106	322	190	17.0	13	Nuc3ttbuww	28594
102	1	100	108	-1	341	241	17.0	13	Nuc4eedeue	12301
103	1	102	109	-1	215	298	18.0	15	Nuc2buwdud	42981
104	1	88	110	-1	257	348	18.0	11	Nuc1weuudb	8563
105	1	114	99	-1	283	291	18.0	15	Nuc1ede	16620
106	1	104	112	-1	283	199	18.0	13	Nuc2bueuue	27429
107	1	97	103	-1	311	209	18.0	13	Nuc4eweuuu	12514
108	1	101	127	-1	365	228	18.0	13	Nuc3tbdttu	26260
109	1	108	113	-1	219	327	19.0	11	Nuc2buwuddb	14408
110	1	121	129	-1	236	315	19.0	13	Nuc1euwtd	11350
111	1	111	114	-1	248	287	19.0	13	Nuc1euwtu	11402
112	1	110	116	-1	250	232	19.0	13	Nuc2bduuddt	20925
113	1	112	115	-1	251	363	19.0	13	Nuc1weudt	12583
114	1	123	117	-1	261	223	19.0	13	Nuc2bduudu	21274
115	1	103	119	-1	274	209	19.0	15	Nuc2bueuuw	38626
116	1	115	120	-1	306	298	19.0	13	Nuc1euebt	13027
117	1	129	123	135	324	237	19.0	13	Nuc3buebub	32263
118	1	117	124	-1	326	309	19.0	15	Nuc2tdwwewe	35263
119	1	107	125	-1	334	255	19.0	13	Nuc4eedeuw	13493
120	1	119	126	-1	353	206	19.0	15	Nuc3ttbuet	36452
121	1	120	128	-1	367	241	19.0	15	Nuc3tbdttd	36586
122	1	109	140	-1	239	246	20.0	13	Nuc2bduuddb	23069
123	1	122	130	-1	249	259	20.0	11	Nuc4ewwddb	8952
124	1	125	233	-1	277	250	20.0	13	Nuc4ewwduu	12962
125	1	113	131	-1	282	227	20.0	11	Nuc4ewwuud	8979
126	1	138	142	-1	292	215	20.0	13	Nuc4ewwuuu	13581
127	1	126	132	-1	295	340	20.0	15	Nuc2tuwdbe	42945
128	1	127	133	-1	301	247	20.0	11	Nuc3buebddd	16690
129	1	143	122	-1	312	328	20.0	15	Nuc2tdwweww	40128
130	1	116	121	-1	314	257	20.0	15	Nuc4eeuduu	21878
131	1	128	145	-1	315	285	20.0	13	Nuc4eedwud	15112
132	1	118	134	-1	328	267	20.0	13	Nuc4eedwuu	12371
133	1	130	136	-1	329	211	20.0	15	Nuc3buetbb	39578
134	1	133	137	-1	347	276	20.0	13	Nuc2tdwetted	30544
135	1	147	139	-1	222	286	21.0	15	Nuc2bddwdd	36668
136	1	136	152	-1	233	329	21.0	15	Nuc1wwdbt	25606
137	1	137	141	-1	249	273	21.0	11	Nuc1euwbt	8581
138	1	149	118	-1	265	267	21.0	13	Nuc4ewwdud	14364
139	1	152	159	-1	291	315	21.0	11	Nuc1euebb	7410
140	1	140	158	-1	291	259	21.0	13	Nuc4eweudbu	14313
141	1	141	143	-1	300	193	21.0	17	Nuc3ttbduw	60423
142	1	142	160	-1	301	278	21.0	15	Nuc4eeududt	22964
143	1	127	144	-1	305	231	21.0	11	Nuc3buebddu	16519
144	1	131	146	-1	338	291	21.0	13	Nuc2tdwweeu	30864
145	1	132	147	-1	343	193	21.0	15	Nuc3ttbuwee	40676
146	1	144	148	-1	347	235	21.0	15	Nuc3tbuutd	58843
147	1	145	138	-1	354	220	21.0	13	Nuc3tbuutud	25472
148	1	134	149	-1	356	256	21.0	15	Nuc2tdwetteu	41998
149	1	146	164	-1	215	304	22.0	15	Nuc2buwddu	41376
150	1	135	151	-1	227	271	22.0	17	Nuc2bddwdu	41345
151	1	148	153	-1	253	293	22.0	13	Nuc1euwbb	11413
152	1	151	170	-1	276	343	22.0	13	Nuc1wedwt	20665
153	1	164	155	-1	278	278	22.0	15	Nuc4eweudbd	19132
154	1	139	157	-1	289	350	22.0	13	Nuc2tuwdbw	32724
155	1	153	162	-1	311	217	22.0	13	Nuc3buebdu	30313
156	1	155	163	-1	317	317	22.0	15	Nuc2tdwwwee	42386
157	1	156	174	-1	328	300	22.0	15	Nuc2tdwweed	39899
158	1	166	175	-1	330	218	22.0	17	Nuc3buebut	55056
159	1	157	150	-1	215	321	23.0	13	Nuc2buwddd	22085
160	1	159	178	-1	240	249	23.0	13	Nuc2bddwuu	24189
161	1	170	167	-1	262	305	23.0	13	Nuc1wwdtb	15314
162	1	150	169	-1	267	358	23.0	13	Nuc1weudb	11646
163	1	163	154	181	270	237	23.0	13	Nuc3buwddd	28799
164	1	174	182	-1	278	318	23.0	15	Nuc1wedet	22297
165	1	142	183	-1	300	286	23.0	13	Nuc4eeududb	18122
166	1	154	161	-1	311	192	23.0	15	Nuc3ttbdue	49301
167	1	165	172	-1	316	241	23.0	11	Nuc3tbudddu	21993
168	1	158	176	-1	231	262	24.0	15	Nuc2bddwud	29911
169	1	169	177	-1	243	350	24.0	15	Nuc1wwudb	24295
170	1	160	165	-1	246	334	24.0	13	Nuc1wwdbb	18320
171	1	161	166	-1	251	233	24.0	13	Nuc2bduuud	26155
172	1	184	179	-1	251	319	24.0	13	Nuc1wwdtt	17360
173	1	162	192	-1	261	342	24.0	13	Nuc1wedwb	16263
174	1	171	168	191	262	252	24.0	15	Nuc2bduduu	30880
175	1	173	171	180	273	219	24.0	15	Nuc2bduuuu	32662
176	1	175	194	-1	279	252	24.0	11	Nuc3buwuddu	13895
177	1	176	156	-1	287	293	24.0	13	Nuc4eeuddw	13571
178	1	186	184	-1	302	336	24.0	15	Nuc2tdwwwew	34916
179	1	178	185	-1	304	265	24.0	13	Nuc3tbudddd	21198
180	1	177	210	-1	306	309	24.0	13	Nuc2tdwwwwe	23558
181	1	196	197	211	320	290	24.0	13	Nuc2tdwebed	24960
182	1	179	173	-1	322	199	24.0	13	Nuc3buettet	30109
183	1	167	186	-1	333	249	24.0	15	Nuc3tbudud	53309
184	1	180	187	-1	334	194	24.0	15	Nuc3buetbt	40817
185	1	168	188	-1	334	280	24.0	15	Nuc2tdwebeu	40480
186	1	181	189	-1	344	266	24.0	15	Nuc3tbdtbd	37314
187	1	182	190	-1	221	295	25.0	15	Nuc2bddewu	34404
188	1	183	199	-1	235	285	25.0	15	Nuc2bddeeu	26456
189	1	190	193	-1	262	267	25.0	11	Nuc2bdudduu	10800
190	1	185	206	-1	287	227	25.0	13	Nuc3buwddu	24787
191	1	187	195	-1	302	241	25.0	11	Nuc3buwuudd	16339
192	1	188	213	-1	346	202	25.0	13	Nuc3tbuutuu	31536
193	1	198	198	-1	346	236	25.0	13	Nuc3tbuduu	36974
194	1	199	214	-1	352	251	25.0	15	Nuc3tbdtbu	40206
195	1	189	200	-1	248	254	26.0	13	Nuc2bdududu	19275
196	1	172	202	-1	268	330	26.0	13	Nuc1wedeb	14155
197	1	191	203	-1	276	300	26.0	13	Nuc4eweddd	9063
198	1	192	204	-1	281	273	26.0	13	Nuc3buwuddd	13414
199	1	204	205	-1	281	284	26.0	11	Nuc4eweddu	7578
200	1	193	207	-1	289	260	26.0	11	Nuc3buwuduw	11470
201	1	212	220	196	293	324	26.0	13	Nuc2tdwwwww	15962
202	1	205	208	222	298	213	26.0	13	Nuc3buettw	28765
203	1	193	223	-1	300	250	26.0	11	Nuc3buwudue	14559
204	1	194	224	-1	304	284	26.0	11	Nuc2tdwebwew	13886
205	1	187	209	-1	307	225	26.0	11	Nuc3buwuudu	14549
206	1	195	227	-1	321	270	26.0	13	Nuc2tdwebwee	16259
207	1	197	212	-1	344	222	26.0	13	Nuc3tbuubb	30598
208	1	200	215	-1	224	311	27.0	13	Nuc2bddewd	17793
209	1	209	217	228	241	307	27.0	13	Nuc2bddeed	14910
210	1	201	216	-1	242	273	27.0	11	Nuc2bdududd	13637
211	1	202	218	-1	251	290	27.0	13	Nuc2bduddd	17413
212	1	203	201	-1	267	286	27.0	11	Nuc2bduddud	9429
213	1	211	219	-1	289	239	27.0	11	Nuc3buwduu	11415
214	1	213	221	-1	300	300	27.0	13	Nuc2tdwebww	17880
215	1	207	225	-1	318	251	27.0	13	Nuc3tbudduw	23237
216	1	214	226	-1	319	225	27.0	13	Nuc3buwuuu	24047
217	1	208	231	-1	330	236	27.0	11	Nuc3tbuddue	16532
218	1	210	229	-1	272	241	28.0	15	Nuc3buwdud	25761
219	1	206	230	-1	312	207	28.0	13	Nuc3buetteb	22197
220	1	215	232	-1	334	212	28.0	15	Nuc3tbuubt	42480
221	0	183	0	-1	240	287	23.0	11	nill	8367
222	0	124	-1	-1	265	310	20.0	15	nill	15829
