# Supplementary material for: A hybrid blob-slice model for accurate and efficient detection of fluorescence labeled nuclei in 3D
Source: BMC Bioinformatics. 2010 Nov 29;11:580. doi: 10.1186/1471-2105-11-580 (PMC3008706; doi:10.1186/1471-2105-11-580)
Supplement: Additional file 3 — Additional Data and Ground Truth. Computed nuclear positions and corrected ground truths for all example data contributing to Figure 4. Zip file contains data in Acetree format comma separated value text files. An explanation of the Acetree file format is included in readme.txt. [file 1471-2105-11-580-S3.ZIP › Data_And_Ground_Truth/celegans/unedited_stats/t199-nuclei]

1	1	5	6	-1	260	265	7.0	15	Nuc3bdwdut	28447
2	1	6	7	-1	274	243	7.0	15	Nuc3bdebdu	28522
3	1	7	8	-1	287	216	7.0	15	Nuc3bdebuu	28996
4	1	8	18	-1	290	237	7.0	13	Nuc3bdebud	19526
5	1	9	9	-1	295	271	7.0	15	Nuc3bdwuuu	27614
6	1	11	5	-1	317	216	7.0	15	Nuc3bdetbb	28294
7	1	23	27	-1	236	284	8.0	15	Nuc3bdwddu	26423
8	1	13	13	14	257	304	8.0	13	Nuc1wwuuu	28796
9	1	25	15	-1	269	324	8.0	13	Nuc1weuuuu	13917
10	1	14	16	-1	272	280	8.0	11	Nuc3bdettdd	16750
11	1	15	17	-1	279	262	8.0	11	Nuc3bdettdu	16053
12	1	27	30	-1	284	290	8.0	13	Nuc3bdwuud	22970
13	1	17	19	-1	302	289	8.0	13	Nuc2tueuwbd	21008
14	1	18	10	-1	308	229	8.0	13	Nuc3bdetbt	20346
15	1	10	11	-1	314	258	8.0	13	Nuc2tueuwt	27643
16	1	19	21	20	315	244	8.0	13	Nuc2tueued	30479
17	1	20	35	-1	320	290	8.0	15	Nuc2tuwuee	35838
18	1	21	23	22	328	267	8.0	11	Nuc2tueded	24871
19	1	12	12	24	331	237	8.0	15	Nuc2tueueu	31572
20	1	24	29	-1	252	276	9.0	15	Nuc3bdwdub	30038
21	1	26	41	-1	284	314	9.0	15	Nuc3bdwudb	30828
22	1	34	32	-1	296	302	9.0	13	Nuc3bdwudt	22624
23	1	16	31	-1	297	253	9.0	13	Nuc3bdettub	17912
24	1	29	33	-1	311	272	9.0	13	Nuc2tueuwbu	20282
25	1	36	34	-1	313	199	9.0	11	Nuc3tttdduu	14594
26	1	38	36	45	332	218	9.0	15	Nuc3tttudu	30283
27	1	30	37	-1	337	281	9.0	13	Nuc2tuedwu	28083
28	1	22	25	26	340	254	9.0	15	Nuc2tuedeu	34923
29	1	31	38	-1	235	313	10.0	15	Nuc3bdwddd	29357
30	1	32	47	-1	263	251	10.0	13	Nuc3bdebdd	25582
31	1	33	39	-1	264	234	10.0	13	Nuc2buedbb	25228
32	1	25	40	-1	266	336	10.0	13	Nuc1weuuud	13793
33	1	35	42	-1	298	322	10.0	11	Nuc2tuwuwet	17510
34	1	28	43	-1	301	216	10.0	11	Nuc3tttddud	14980
35	1	37	44	-1	309	309	10.0	15	Nuc2tuwuew	35881
36	1	39	28	51	244	335	11.0	17	Nuc1wwuud	40543
37	1	40	48	-1	277	215	11.0	17	Nuc2buedbt	37691
38	1	42	57	-1	304	237	11.0	13	Nuc3bdettut	19975
39	1	43	58	-1	332	199	11.0	13	Nuc3tttduu	22259
40	1	45	60	-1	342	236	11.0	11	Nuc3tttuddt	12900
41	1	55	63	-1	348	226	11.0	11	Nuc3tttuutd	13595
42	1	47	46	-1	353	264	11.0	13	Nuc2tdwetbddu	20476
43	1	56	50	-1	224	297	12.0	13	Nuc2buwudut	19033
44	1	48	64	-1	230	274	12.0	15	Nuc2buwuut	33960
45	1	49	65	-1	245	256	12.0	15	Nuc2buwuub	31606
46	1	50	52	-1	264	352	12.0	13	Nuc1weuudt	15072
47	1	57	67	-1	278	295	12.0	17	Nuc4wwtu	29807
48	1	51	53	-1	282	241	12.0	13	Nuc3tttdddd	19241
49	1	58	54	-1	290	339	12.0	11	Nuc2tuwuweb	20349
50	1	41	55	-1	294	224	12.0	13	Nuc3tttdddu	18445
51	1	59	56	-1	297	196	12.0	15	Nuc3ttbddd	30143
52	1	52	68	-1	317	191	12.0	15	Nuc3tttdud	31105
53	1	53	49	-1	328	252	12.0	13	Nuc3tttuddb	18978
54	1	44	62	-1	346	206	12.0	15	Nuc3tttuub	33241
55	1	46	61	-1	350	247	12.0	15	Nuc2tdwetbdu	38940
56	1	55	70	-1	354	215	12.0	11	Nuc3tttuutu	15130
57	1	56	71	-1	221	305	13.0	11	Nuc2buwudub	14904
58	1	61	69	-1	317	221	13.0	15	Nuc4eeuuut	19410
59	1	62	74	-1	320	309	13.0	15	Nuc2tuedwdd	34585
60	1	54	59	-1	334	297	13.0	13	Nuc2tuedwdu	26817
61	1	63	240	-1	340	278	13.0	15	Nuc2tdwetbddd	29141
62	1	64	66	-1	247	237	14.0	13	Nuc2buedtu	27251
63	1	1	76	-1	250	286	14.0	19	Nuc4wwbu	40692
64	1	65	77	-1	259	227	14.0	13	Nuc2bueuddt	20837
65	1	2	72	-1	283	254	14.0	17	Nuc4wewu	30463
66	1	60	73	-1	311	257	14.0	17	Nuc4weeu	31024
67	1	66	75	-1	322	278	14.0	13	Nuc4eededw	11187
68	1	67	87	-1	362	233	14.0	15	Nuc2tdwetbuu	35642
69	1	68	1	-1	245	317	15.0	17	Nuc4wwbd	28590
70	1	69	78	-1	263	327	15.0	19	Nuc4wwtd	44712
71	1	70	79	-1	273	215	15.0	11	Nuc2bueuddb	18533
72	1	71	80	-1	286	347	15.0	13	Nuc2tuwuwwt	25586
73	1	72	2	-1	302	281	15.0	17	Nuc4weed	30978
74	1	73	84	-1	309	296	15.0	13	Nuc4eedwdw	10832
75	1	80	92	-1	315	325	15.0	15	Nuc2tuwdte	40848
76	1	74	85	-1	324	231	15.0	17	Nuc4eeuudt	27542
77	1	82	94	-1	343	199	15.0	11	Nuc3ttbuwewt	15215
78	1	87	97	-1	214	315	16.0	13	Nuc2buwuddt	19879
79	1	75	98	-1	228	266	16.0	13	Nuc2buedtdd	23419
80	1	76	88	-1	240	250	16.0	13	Nuc2buedtdu	23156
81	1	3	102	-1	264	269	16.0	17	Nuc4wewd	32514
82	1	92	89	-1	276	232	16.0	13	Nuc4ewwudb	9863
83	1	77	90	-1	291	211	16.0	15	Nuc2bueudu	36370
84	1	78	82	-1	301	226	16.0	13	Nuc4eweuud	12350
85	1	98	81	-1	302	339	16.0	15	Nuc2tuwdtw	41409
86	1	99	83	-1	304	193	16.0	13	Nuc3ttbddu	27959
87	1	79	91	-1	308	244	16.0	13	Nuc4eeuudb	16572
88	1	81	241	-1	332	211	16.0	13	Nuc4eeuuub	15235
89	1	83	86	-1	335	260	16.0	13	Nuc4eedede	12327
90	1	84	93	-1	341	289	16.0	13	Nuc2tdwettwb	27790
91	1	85	95	-1	354	268	16.0	15	Nuc2tdwettwt	33193
92	1	86	96	-1	358	250	16.0	15	Nuc2tdwetbud	41792
93	1	88	114	-1	217	280	17.0	15	Nuc2buwduu	37996
94	1	89	99	-1	232	346	17.0	15	Nuc1wwudt	25402
95	1	90	100	-1	244	272	17.0	13	Nuc4ewwddt	11650
96	1	91	101	-1	259	246	17.0	13	Nuc4ewwudt	10728
97	1	4	116	-1	265	307	17.0	15	Nuc1edw	14786
98	1	94	103	-1	279	320	17.0	13	Nuc1euetw	9817
99	1	105	125	-1	282	290	17.0	15	Nuc1ede	15191
100	1	95	105	-1	292	236	17.0	13	Nuc4eweudtu	10455
101	1	96	106	-1	293	254	17.0	11	Nuc4eweudtd	8743
102	1	97	107	-1	294	309	17.0	13	Nuc1euete	11226
103	1	107	109	-1	311	209	17.0	13	Nuc4eweuuu	12060
104	1	101	108	-1	317	192	17.0	11	Nuc3ttbuwwb	18097
105	1	100	110	-1	321	288	17.0	13	Nuc4eedwde	11979
106	1	101	118	-1	326	190	17.0	11	Nuc3ttbuwwt	18292
107	1	82	111	-1	336	193	17.0	11	Nuc3ttbuwewb	15860
108	1	102	112	-1	341	242	17.0	13	Nuc4eedeue	11884
109	1	103	113	-1	214	298	18.0	15	Nuc2buwdud	41914
110	1	104	115	-1	256	348	18.0	13	Nuc1weuudb	12181
111	1	93	117	-1	274	355	18.0	13	Nuc2tuwuwwb	20388
112	1	106	104	-1	284	198	18.0	13	Nuc2bueuue	25424
113	1	109	119	-1	221	328	19.0	13	Nuc2buwuddb	16294
114	1	111	121	-1	247	286	19.0	13	Nuc1euwtu	11132
115	1	113	122	-1	248	361	19.0	13	Nuc1weudt	15153
116	1	112	123	-1	251	230	19.0	13	Nuc2bduuddt	20215
117	1	114	137	-1	264	222	19.0	13	Nuc2bduudu	19059
118	1	138	138	-1	264	269	19.0	13	Nuc4ewwdud	14864
119	1	115	124	-1	275	208	19.0	15	Nuc2bueuuw	38677
120	1	116	142	-1	305	299	19.0	13	Nuc1euebt	13390
121	1	130	127	-1	312	260	19.0	15	Nuc4eeuduu	20949
122	1	129	144	-1	312	328	19.0	15	Nuc2tdwweww	38484
123	1	117	128	-1	320	244	19.0	11	Nuc3buebubd	17181
124	1	118	129	-1	325	309	19.0	15	Nuc2tdwwewe	35545
125	1	119	132	-1	333	256	19.0	13	Nuc4eedeuw	14210
126	1	120	147	-1	355	206	19.0	15	Nuc3ttbuet	36630
127	1	108	134	-1	366	229	19.0	13	Nuc3tbdttu	26501
128	1	121	135	-1	367	242	19.0	15	Nuc3tbdttd	39171
129	1	110	120	-1	235	312	20.0	13	Nuc1euwtd	11394
130	1	123	136	-1	250	259	20.0	11	Nuc4ewwddb	8671
131	1	125	140	-1	283	227	20.0	11	Nuc4ewwuud	8835
132	1	127	126	-1	294	339	20.0	13	Nuc2tuwdbe	34467
133	1	128	141	-1	300	248	20.0	11	Nuc3buebddd	16421
134	1	132	130	-1	327	268	20.0	11	Nuc4eedwuu	8186
135	1	117	145	-1	328	229	20.0	11	Nuc3buebubu	17854
136	1	133	131	-1	332	210	20.0	15	Nuc3buetbb	35764
137	1	134	133	-1	348	278	20.0	15	Nuc2tdwetted	37261
138	1	147	158	-1	354	220	20.0	13	Nuc3tbuutud	24932
139	1	135	161	-1	222	284	21.0	15	Nuc2bddwdd	35025
140	1	122	149	-1	240	245	21.0	13	Nuc2bduuddb	21943
141	1	137	163	-1	249	274	21.0	13	Nuc1euwbt	12518
142	1	126	151	-1	294	215	21.0	13	Nuc4ewwuuu	14331
143	1	141	152	-1	299	193	21.0	15	Nuc3ttbduw	46104
144	1	143	143	-1	308	231	21.0	11	Nuc3buebddu	16378
145	1	131	155	-1	314	286	21.0	13	Nuc4eedwud	13928
146	1	144	156	-1	338	293	21.0	13	Nuc2tdwweeu	28679
147	1	145	157	-1	342	192	21.0	17	Nuc3ttbuwee	51384
148	1	146	146	-1	348	236	21.0	13	Nuc3tbuutd	40254
149	1	148	159	160	356	259	21.0	15	Nuc2tdwetteu	40496
150	1	159	176	-1	214	322	22.0	13	Nuc2buwddd	23602
151	1	150	162	-1	226	268	22.0	15	Nuc2bddwdu	34319
152	1	136	148	-1	233	327	22.0	15	Nuc1wwdbt	24796
153	1	151	164	-1	253	292	22.0	13	Nuc1euwbb	10780
154	1	163	3	-1	267	240	22.0	11	Nuc3buwdddt	17101
155	1	153	168	-1	278	277	22.0	15	Nuc4eweudbd	17979
156	1	177	182	-1	286	295	22.0	13	Nuc4eeuddw	11949
157	1	154	170	-1	289	351	22.0	13	Nuc2tuwdbw	31099
158	1	140	169	-1	290	259	22.0	15	Nuc4eweudbu	20185
159	1	139	150	-1	290	317	22.0	13	Nuc1euebb	11756
160	1	142	153	-1	301	278	22.0	13	Nuc4eeududt	15326
161	1	166	171	-1	312	190	22.0	15	Nuc3ttbdue	48890
162	1	155	172	154	313	217	22.0	13	Nuc3buebdu	31084
163	1	156	173	-1	317	320	22.0	17	Nuc2tdwwwee	50741
164	1	149	175	-1	212	305	23.0	15	Nuc2buwddu	40630
165	1	170	177	-1	246	334	23.0	13	Nuc1wwdbb	17013
166	1	171	178	-1	254	230	23.0	13	Nuc2bduuud	27879
167	1	161	179	-1	260	306	23.0	15	Nuc1wwdtb	22650
168	1	174	243	-1	262	251	23.0	14	Nuc2bduduut	26577
169	1	162	180	-1	263	359	23.0	13	Nuc1weudb	13147
170	1	152	166	-1	275	345	23.0	13	Nuc1wedwt	18955
171	1	175	181	-1	278	211	23.0	11	Nuc2bduuuuu	16562
172	1	167	183	-1	316	241	23.0	11	Nuc3tbudddu	21601
173	1	182	184	-1	323	201	23.0	13	Nuc3buettet	30204
174	1	157	197	-1	326	301	23.0	15	Nuc2tdwweed	37021
175	1	158	174	-1	332	219	23.0	13	Nuc3buebut	30916
176	1	168	186	-1	232	261	24.0	15	Nuc2bddwud	32468
177	1	169	187	-1	240	350	24.0	17	Nuc1wwudb	30139
178	1	160	188	-1	242	248	24.0	13	Nuc2bddwuu	22975
179	1	172	165	-1	252	319	24.0	13	Nuc1wwdtt	16583
180	1	175	190	-1	270	222	24.0	11	Nuc2bduuuud	13468
181	1	163	191	-1	274	233	24.0	11	Nuc3buwdddb	15627
182	1	164	167	-1	277	318	24.0	13	Nuc1wedet	16072
183	1	165	242	-1	300	287	24.0	11	Nuc4eeududb	12307
184	1	178	193	-1	300	336	24.0	15	Nuc2tdwwwew	33504
185	1	179	195	-1	303	267	24.0	13	Nuc3tbudddd	21082
186	1	183	198	-1	331	250	24.0	13	Nuc3tbudud	39662
187	1	184	200	-1	334	195	24.0	15	Nuc3buetbt	40239
188	1	185	199	201	334	280	24.0	15	Nuc2tdwebeu	41596
189	1	186	216	-1	343	266	24.0	15	Nuc3tbdtbd	38916
190	1	187	185	-1	220	295	25.0	13	Nuc2bddewu	23846
191	1	174	202	-1	260	257	25.0	13	Nuc2bduduub	19880
192	1	173	203	-1	260	342	25.0	13	Nuc1wedwb	18470
193	1	189	4	-1	263	269	25.0	11	Nuc2bdudduu	9558
194	1	176	192	-1	278	251	25.0	11	Nuc3buwuddu	12252
195	1	191	194	-1	302	243	25.0	11	Nuc3buwuudd	14930
196	1	201	205	-1	305	311	25.0	13	Nuc2tdwwwwwe	22186
197	1	181	196	-1	322	286	25.0	11	Nuc2tdwebedu	12677
198	1	193	215	-1	345	237	25.0	15	Nuc3tbuduu	47400
199	1	188	210	211	234	286	26.0	15	Nuc2bddeeu	27125
200	1	195	220	-1	249	257	26.0	11	Nuc2bdududu	13758
201	1	212	222	-1	268	288	26.0	11	Nuc2bduddud	9151
202	1	196	189	-1	268	331	26.0	15	Nuc1wedeb	19715
203	1	197	223	-1	273	301	26.0	11	Nuc4eweddd	6546
204	1	198	213	-1	282	272	26.0	13	Nuc3buwuddd	14655
205	1	199	224	-1	282	288	26.0	11	Nuc4eweddu	7011
206	1	190	204	-1	285	226	26.0	14	Nuc3buwddu	31930
207	1	200	225	-1	286	261	26.0	11	Nuc3buwuduw	10104
208	1	202	214	-1	302	207	26.0	11	Nuc3buettwt	17987
209	1	205	206	-1	309	225	26.0	11	Nuc3buwuudu	14540
210	1	180	-1	-1	311	314	26.0	11	Nuc2tdwwwwe	11291
211	1	181	231	-1	312	297	26.0	11	Nuc2tdwebedd	13229
212	1	207	207	-1	345	222	26.0	13	Nuc3tbuubb	32976
213	1	192	217	-1	346	203	26.0	13	Nuc3tbuutuu	31720
214	1	194	208	-1	351	251	26.0	15	Nuc3tbdtbu	36425
215	1	208	209	-1	223	313	27.0	13	Nuc2bddewd	18961
216	1	210	219	-1	240	274	27.0	11	Nuc2bdududd	13776
217	1	209	212	-1	248	300	27.0	11	Nuc2bddeedt	9459
218	1	211	221	-1	254	284	27.0	11	Nuc2bduddd	10273
219	1	213	236	-1	289	240	27.0	13	Nuc3buwduu	16187
220	1	201	226	-1	290	326	27.0	15	Nuc2tdwwwwww	22979
221	1	214	227	-1	295	302	27.0	13	Nuc2tdwebww	18261
222	1	202	228	-1	296	217	27.0	11	Nuc3buettwb	14762
223	1	203	229	-1	299	251	27.0	11	Nuc3buwudue	12955
224	1	204	230	-1	301	286	27.0	11	Nuc2tdwebwew	13001
225	1	215	233	-1	317	253	27.0	13	Nuc3tbudduw	20281
226	1	216	232	-1	318	226	27.0	15	Nuc3buwuuu	32442
227	1	206	234	-1	319	270	27.0	13	Nuc2tdwebwee	14891
228	1	209	218	-1	239	310	28.0	13	Nuc2bddeedb	14753
229	1	218	235	-1	269	242	28.0	15	Nuc3buwdud	26763
230	1	219	237	-1	315	207	28.0	13	Nuc3buetteb	22217
231	1	217	238	-1	330	239	28.0	11	Nuc3tbuddue	15675
232	1	220	239	-1	333	211	28.0	15	Nuc3tbuubt	40338
233	1	124	139	-1	277	251	21.0	11	Nuc4ewwduu	8986
234	0	221	-1	-1	240	287	23.0	11	nill	8367
