# Supplementary material for: A hybrid blob-slice model for accurate and efficient detection of fluorescence labeled nuclei in 3D
Source: BMC Bioinformatics. 2010 Nov 29;11:580. doi: 10.1186/1471-2105-11-580 (PMC3008706; doi:10.1186/1471-2105-11-580)
Supplement: Additional file 3 — Additional Data and Ground Truth. Computed nuclear positions and corrected ground truths for all example data contributing to Figure 4. Zip file contains data in Acetree format comma separated value text files. An explanation of the Acetree file format is included in readme.txt. [file 1471-2105-11-580-S3.ZIP › Data_And_Ground_Truth/celegans/unedited_stats/t200-nuclei]

1	1	69	83	-1	245	315	15.0	17	Nuc4wwbd	25879
2	1	73	3	-1	302	280	16.0	17	Nuc4weed	30132
3	1	154	141	-1	264	244	22.0	11	Nuc3buwdddt	17605
4	1	193	249	-1	263	270	26.0	13	Nuc2bdudduu	13352
5	1	6	19	-1	315	215	6.0	13	Nuc3bdetbb	14065
6	1	1	12	-1	260	264	7.0	15	Nuc3bdwdut	23607
7	1	2	14	-1	273	243	7.0	13	Nuc3bdebdu	16905
8	1	3	15	-1	288	216	7.0	15	Nuc3bdebuu	22223
9	1	5	16	-1	292	273	7.0	15	Nuc3bdwuuu	21856
10	1	14	18	-1	307	229	7.0	13	Nuc3bdetbt	15266
11	1	15	20	-1	314	260	7.0	13	Nuc2tueuwt	19713
12	1	19	11	-1	335	231	7.0	11	Nuc2tueueut	11785
13	1	8	21	-1	249	311	8.0	11	Nuc1wwuuuw	11897
14	1	8	22	-1	262	295	8.0	13	Nuc1wwuuue	13791
15	1	9	13	-1	268	320	8.0	13	Nuc1weuuuu	11677
16	1	10	36	-1	271	279	8.0	11	Nuc3bdettdd	11508
17	1	11	23	-1	281	261	8.0	11	Nuc3bdettdu	10959
18	1	4	24	-1	290	237	8.0	13	Nuc3bdebud	17616
19	1	13	25	-1	300	291	8.0	13	Nuc2tueuwbd	16030
20	1	16	17	-1	309	251	8.0	11	Nuc2tueuedd	13383
21	1	16	27	-1	319	238	8.0	11	Nuc2tueuedu	13454
22	1	18	26	-1	320	275	8.0	11	Nuc2tuededd	14359
23	1	18	29	-1	330	262	8.0	11	Nuc2tuededu	13251
24	1	19	28	-1	330	238	8.0	11	Nuc2tueueub	11936
25	1	28	31	-1	337	257	8.0	11	Nuc2tuedeud	13115
26	1	28	32	-1	346	245	8.0	11	Nuc2tuedeuu	12942
27	1	7	33	-1	235	284	9.0	15	Nuc3bdwddu	22456
28	1	36	34	-1	245	329	9.0	13	Nuc1wwuudt	15896
29	1	20	35	-1	251	277	9.0	15	Nuc3bdwdub	23426
30	1	12	37	-1	283	290	9.0	15	Nuc3bdwuud	23706
31	1	23	38	-1	295	254	9.0	11	Nuc3bdettub	11272
32	1	22	45	-1	296	305	9.0	13	Nuc3bdwudt	17327
33	1	24	48	-1	307	272	9.0	11	Nuc2tueuwbu	12739
34	1	25	39	-1	315	199	9.0	13	Nuc3tttdduu	14562
35	1	17	1	-1	318	293	9.0	15	Nuc2tuwuee	29186
36	1	26	30	-1	332	220	9.0	11	Nuc3tttudut	11053
37	1	27	40	41	337	280	9.0	13	Nuc2tuedwu	29507
38	1	29	50	-1	231	309	10.0	15	Nuc3bdwddd	25727
39	1	31	42	-1	262	232	10.0	13	Nuc2buedbb	20813
40	1	32	43	-1	264	338	10.0	13	Nuc1weuuud	12523
41	1	21	44	-1	284	316	10.0	15	Nuc3bdwudb	26288
42	1	33	46	-1	297	325	10.0	13	Nuc2tuwuwet	18204
43	1	34	47	-1	302	216	10.0	13	Nuc3tttddud	16938
44	1	35	49	-1	307	312	10.0	15	Nuc2tuwuew	31516
45	1	26	57	-1	336	210	10.0	11	Nuc3tttudub	13126
46	1	42	59	-1	352	264	10.0	13	Nuc2tdwetbddu	17424
47	1	30	51	52	262	252	11.0	13	Nuc3bdebdd	24753
48	1	37	53	-1	277	216	11.0	13	Nuc2buedbt	23132
49	1	53	56	-1	325	252	11.0	11	Nuc3tttuddb	11600
50	1	43	60	-1	222	293	12.0	11	Nuc2buwudut	14162
51	1	36	74	-1	237	336	12.0	11	Nuc1wwuudb	13857
52	1	46	61	-1	262	355	12.0	13	Nuc1weuudt	13558
53	1	48	62	-1	280	243	12.0	13	Nuc3tttdddd	17410
54	1	49	63	-1	285	339	12.0	13	Nuc2tuwuweb	21714
55	1	50	54	-1	293	224	12.0	13	Nuc3tttdddu	16799
56	1	51	55	-1	296	198	12.0	15	Nuc3ttbddd	30920
57	1	38	64	-1	303	238	12.0	13	Nuc3bdettut	17899
58	1	39	68	-1	333	196	12.0	13	Nuc3tttduu	20488
59	1	60	67	-1	332	298	12.0	13	Nuc2tuedwdu	21912
60	1	40	58	-1	339	236	12.0	13	Nuc3tttuddt	16818
61	1	55	72	-1	347	246	12.0	13	Nuc2tdwetbdu	29123
62	1	54	70	-1	348	207	12.0	13	Nuc3tttuub	23319
63	1	41	71	-1	348	226	12.0	11	Nuc3tttuutd	13229
64	1	44	73	-1	230	273	13.0	15	Nuc2buwuut	30525
65	1	45	79	-1	244	257	13.0	13	Nuc2buwuub	22382
66	1	62	80	-1	246	237	13.0	13	Nuc2buedtu	24429
67	1	47	75	-1	278	294	13.0	17	Nuc4wwtu	29464
68	1	52	65	-1	317	190	13.0	13	Nuc3tttdud	21935
69	1	58	66	-1	320	221	13.0	13	Nuc4eeuuut	12542
70	1	56	77	-1	360	215	13.0	11	Nuc3tttuutu	13403
71	1	57	78	-1	220	310	14.0	11	Nuc2buwudub	15262
72	1	65	2	-1	283	255	14.0	19	Nuc4wewu	43944
73	1	66	81	-1	313	256	14.0	17	Nuc4weeu	30909
74	1	59	76	-1	321	309	14.0	13	Nuc2tuedwdd	22188
75	1	67	82	-1	322	279	14.0	13	Nuc4eededw	9941
76	1	63	84	-1	249	286	15.0	17	Nuc4wwbu	25569
77	1	64	85	-1	258	229	15.0	13	Nuc2bueuddt	19945
78	1	70	86	-1	262	325	15.0	17	Nuc4wwtd	26434
79	1	71	100	-1	273	215	15.0	13	Nuc2bueuddb	22571
80	1	72	87	-1	284	349	15.0	13	Nuc2tuwuwwt	23462
81	1	85	88	-1	299	339	15.0	15	Nuc2tuwdtw	40153
82	1	84	102	-1	302	227	15.0	13	Nuc4eweuud	11488
83	1	86	89	-1	302	198	15.0	15	Nuc3ttbddu	33922
84	1	74	90	-1	307	296	15.0	13	Nuc4eedwdw	9765
85	1	76	92	-1	322	231	15.0	17	Nuc4eeuudt	25164
86	1	89	93	-1	336	260	15.0	13	Nuc4eedede	10410
87	1	68	97	-1	363	232	15.0	15	Nuc2tdwetbuu	36645
88	1	80	98	-1	239	248	16.0	13	Nuc2buedtdu	22990
89	1	82	110	-1	277	231	16.0	13	Nuc4ewwudb	9809
90	1	83	101	-1	290	212	16.0	13	Nuc2bueudu	26399
91	1	87	103	-1	309	245	16.0	13	Nuc4eeuudb	17930
92	1	75	91	-1	314	324	16.0	15	Nuc2tuwdte	44379
93	1	90	94	104	340	289	16.0	13	Nuc2tdwettwb	29836
94	1	77	95	-1	347	200	16.0	13	Nuc3ttbuwewt	19186
95	1	91	105	-1	353	268	16.0	13	Nuc2tdwettwt	25333
96	1	92	96	118	359	252	16.0	15	Nuc2tdwetbud	37700
97	1	78	106	-1	212	317	17.0	11	Nuc2buwuddt	16464
98	1	79	107	-1	228	264	17.0	13	Nuc2buedtdd	23307
99	1	94	121	-1	232	345	17.0	15	Nuc1wwudt	28931
100	1	95	108	-1	244	271	17.0	13	Nuc4ewwddt	11270
101	1	96	99	-1	260	247	17.0	13	Nuc4ewwudt	11589
102	1	81	109	-1	265	268	17.0	17	Nuc4wewd	33804
103	1	98	111	-1	276	321	17.0	15	Nuc1euetw	15107
104	1	112	10	-1	285	197	17.0	11	Nuc2bueuue	18261
105	1	100	129	-1	292	237	17.0	13	Nuc4eweudtu	10591
106	1	101	112	-1	292	255	17.0	13	Nuc4eweudtd	13247
107	1	102	113	-1	294	309	17.0	13	Nuc1euete	11934
108	1	104	114	-1	310	191	17.0	11	Nuc3ttbuwwb	17537
109	1	103	115	-1	311	209	17.0	13	Nuc4eweuuu	12448
110	1	105	116	-1	320	288	17.0	13	Nuc4eedwde	12132
111	1	107	250	-1	334	189	17.0	11	Nuc3ttbuwewb	16105
112	1	108	117	-1	339	245	17.0	15	Nuc4eedeue	17115
113	1	109	119	-1	215	298	18.0	15	Nuc2buwdud	38851
114	1	93	9	-1	216	280	18.0	15	Nuc2buwduu	37314
115	1	110	126	-1	254	347	18.0	13	Nuc1weuudb	11727
116	1	97	5	-1	263	308	18.0	15	Nuc1edw	15433
117	1	111	120	-1	271	357	18.0	13	Nuc2tuwuwwb	21917
118	1	106	4	-1	327	188	18.0	11	Nuc3ttbuwwt	17632
119	1	113	139	-1	217	331	19.0	13	Nuc2buwuddb	16956
120	1	129	122	-1	235	309	19.0	15	Nuc1euwtd	15002
121	1	114	123	-1	246	285	19.0	13	Nuc1euwtu	11566
122	1	115	125	-1	248	361	19.0	13	Nuc1weudt	14256
123	1	116	124	-1	251	228	19.0	13	Nuc2bduuddt	18871
124	1	119	127	-1	275	208	19.0	15	Nuc2bueuuw	36879
125	1	99	128	-1	283	291	19.0	15	Nuc1ede	18335
126	1	132	130	-1	294	339	19.0	13	Nuc2tuwdbe	32718
127	1	121	148	-1	314	261	19.0	13	Nuc4eeuduu	14387
128	1	123	133	-1	320	248	19.0	11	Nuc3buebubd	17923
129	1	124	134	-1	324	310	19.0	15	Nuc2tdwwewe	39172
130	1	134	150	-1	329	268	19.0	13	Nuc4eedwuu	11417
131	1	136	135	-1	329	208	19.0	15	Nuc3buetbb	34070
132	1	125	152	-1	336	257	19.0	13	Nuc4eedeuw	12672
133	1	137	136	166	346	279	19.0	13	Nuc2tdwetted	30376
134	1	127	137	-1	364	228	19.0	13	Nuc3tbdttu	27200
135	1	128	138	-1	367	241	19.0	15	Nuc3tbdttd	41423
136	1	130	140	-1	251	258	20.0	11	Nuc4ewwddb	8686
137	1	117	142	-1	264	221	20.0	13	Nuc2bduudu	19081
138	1	118	143	-1	265	268	20.0	13	Nuc4ewwdud	14950
139	1	233	247	-1	277	251	20.0	13	Nuc4ewwduu	13034
140	1	131	158	-1	282	224	20.0	11	Nuc4ewwuud	10101
141	1	133	131	-1	300	250	20.0	11	Nuc3buebddd	16048
142	1	120	145	-1	306	299	20.0	13	Nuc1euebt	14447
143	1	144	146	-1	309	235	20.0	13	Nuc3buebddu	21079
144	1	122	132	-1	310	333	20.0	13	Nuc2tdwweww	26854
145	1	135	149	-1	327	229	20.0	11	Nuc3buebubu	17507
146	1	148	164	165	348	236	20.0	13	Nuc3tbuutd	35428
147	1	126	153	-1	354	205	20.0	15	Nuc3ttbuet	39115
148	1	152	154	-1	234	326	21.0	15	Nuc1wwdbt	24751
149	1	140	155	-1	240	244	21.0	13	Nuc2bduuddb	20860
150	1	159	159	-1	290	318	21.0	13	Nuc1euebb	12779
151	1	142	160	-1	295	213	21.0	13	Nuc4ewwuuu	14198
152	1	143	144	-1	297	194	21.0	15	Nuc3ttbduw	44835
153	1	160	161	-1	302	278	21.0	13	Nuc4eeududt	15568
154	1	162	162	-1	307	222	21.0	11	Nuc3buebdud	17180
155	1	145	147	-1	314	286	21.0	13	Nuc4eedwud	14251
156	1	146	151	-1	337	295	21.0	15	Nuc2tdwweeu	39116
157	1	147	163	-1	340	191	21.0	15	Nuc3ttbuwee	40363
158	1	138	167	-1	352	220	21.0	13	Nuc3tbuutud	27861
159	1	149	184	-1	353	265	21.0	13	Nuc2tdwetteud	23709
160	1	149	185	-1	360	251	21.0	13	Nuc2tdwetteuu	26638
161	1	139	169	-1	222	284	22.0	15	Nuc2bddwdd	37292
162	1	151	170	-1	226	267	22.0	15	Nuc2bddwdu	33604
163	1	141	156	-1	249	273	22.0	13	Nuc1euwbt	12612
164	1	153	171	-1	251	289	22.0	15	Nuc1euwbb	16192
165	1	179	172	-1	253	320	22.0	13	Nuc1wwdtt	18556
166	1	170	157	-1	274	345	22.0	13	Nuc1wedwt	21522
167	1	182	175	-1	276	319	22.0	15	Nuc1wedet	22222
168	1	155	191	-1	278	277	22.0	15	Nuc4eweudbd	17474
169	1	158	178	-1	290	261	22.0	13	Nuc4eweudbu	13962
170	1	157	177	-1	289	351	22.0	13	Nuc2tuwdbw	32757
171	1	161	179	-1	310	191	22.0	15	Nuc3ttbdue	47441
172	1	162	180	-1	315	211	22.0	11	Nuc3buebduu	18855
173	1	163	181	-1	316	321	22.0	13	Nuc2tdwwwee	34753
174	1	175	183	-1	330	218	22.0	13	Nuc3buebut	31824
175	1	164	168	-1	212	304	23.0	13	Nuc2buwddu	27992
176	1	150	186	-1	214	323	23.0	13	Nuc2buwddd	22974
177	1	165	206	-1	246	335	23.0	13	Nuc1wwdbb	17485
178	1	166	187	-1	254	229	23.0	13	Nuc2bduuud	29279
179	1	167	173	-1	259	304	23.0	15	Nuc1wwdtb	23771
180	1	169	174	-1	262	359	23.0	15	Nuc1weudb	20337
181	1	171	198	-1	281	209	23.0	11	Nuc2bduuuuu	15938
182	1	156	176	-1	286	295	23.0	15	Nuc4eeuddw	19940
183	1	172	201	-1	318	239	23.0	11	Nuc3tbudddu	20806
184	1	173	182	-1	324	200	23.0	13	Nuc3buettet	27622
185	1	190	204	-1	221	294	24.0	17	Nuc2bddewu	42200
186	1	176	194	-1	235	258	24.0	15	Nuc2bddwud	29411
187	1	177	6	-1	240	350	24.0	15	Nuc1wwudb	23992
188	1	178	195	-1	245	247	24.0	15	Nuc2bddwuu	30813
189	1	202	197	-1	267	330	24.0	13	Nuc1wedeb	14783
190	1	180	208	-1	269	223	24.0	11	Nuc2bduuuud	14340
191	1	181	189	-1	276	233	24.0	11	Nuc3buwdddb	14522
192	1	194	190	-1	278	250	24.0	11	Nuc3buwuddu	13079
193	1	184	199	-1	300	337	24.0	13	Nuc2tdwwwew	24009
194	1	195	200	-1	303	244	24.0	11	Nuc3buwuudd	13973
195	1	185	212	-1	304	267	24.0	13	Nuc3tbudddd	20272
196	1	197	213	-1	319	286	24.0	11	Nuc2tdwebedu	13844
197	1	174	192	-1	323	302	24.0	15	Nuc2tdwweed	33269
198	1	186	202	-1	332	249	24.0	13	Nuc3tbudud	37604
199	1	188	214	-1	333	284	24.0	13	Nuc2tdwebeub	32591
200	1	187	203	-1	334	197	24.0	15	Nuc3buetbt	39659
201	1	188	193	-1	342	276	24.0	11	Nuc2tdwebeut	18198
202	1	191	196	-1	260	262	25.0	11	Nuc2bduduub	12645
203	1	192	207	-1	260	344	25.0	15	Nuc1wedwb	24523
204	1	206	210	222	286	226	25.0	13	Nuc3buwddu	26667
205	1	196	211	-1	305	313	25.0	15	Nuc2tdwwwwwe	30379
206	1	209	237	-1	309	225	25.0	13	Nuc3buwuudu	22431
207	1	212	225	-1	341	222	25.0	13	Nuc3tbuubb	31581
208	1	214	216	-1	351	250	25.0	13	Nuc3tbdtbu	27105
209	1	215	217	-1	223	313	26.0	13	Nuc2bddewd	17676
210	1	199	205	-1	233	279	26.0	11	Nuc2bddeeuu	12044
211	1	199	227	-1	235	295	26.0	11	Nuc2bddeeud	10092
212	1	217	7	-1	252	303	26.0	11	Nuc2bddeedt	8805
213	1	204	231	-1	282	272	26.0	13	Nuc3buwuddd	14169
214	1	208	223	-1	302	206	26.0	11	Nuc3buettwt	19123
215	1	198	226	-1	342	236	26.0	15	Nuc3tbuduu	47369
216	1	189	242	-1	345	262	26.0	11	Nuc3tbdtbd	14346
217	1	213	215	-1	346	203	26.0	13	Nuc3tbuutuu	29939
218	1	228	218	-1	240	313	27.0	13	Nuc2bddeedb	13193
219	1	216	228	-1	239	271	27.0	13	Nuc2bdududd	17749
220	1	200	219	-1	250	255	27.0	11	Nuc2bdududu	12915
221	1	218	229	-1	253	284	27.0	11	Nuc2bduddd	9935
222	1	201	230	-1	267	288	27.0	11	Nuc2bduddud	7903
223	1	203	209	-1	271	302	27.0	11	Nuc4eweddd	6408
224	1	205	220	-1	282	287	27.0	11	Nuc4eweddu	6657
225	1	207	233	-1	285	259	27.0	11	Nuc3buwuduw	9854
226	1	220	221	-1	288	327	27.0	15	Nuc2tdwwwwww	21740
227	1	221	232	235	290	303	27.0	13	Nuc2tdwebww	18231
228	1	222	-1	-1	296	220	27.0	11	Nuc3buettwb	15022
229	1	223	238	-1	300	250	27.0	15	Nuc3buwudue	24544
230	1	224	236	-1	299	286	27.0	11	Nuc2tdwebwew	12572
231	1	211	224	-1	306	298	27.0	11	Nuc2tdwebedd	13202
232	1	226	239	-1	316	225	27.0	15	Nuc3buwuuu	30869
233	1	225	240	-1	316	254	27.0	13	Nuc3tbudduw	18332
234	1	227	8	-1	320	270	27.0	13	Nuc2tdwebwee	14587
235	1	229	243	-1	270	243	28.0	15	Nuc3buwdud	25764
236	1	219	234	-1	289	240	28.0	13	Nuc3buwduu	16418
237	1	230	241	-1	315	207	28.0	13	Nuc3buetteb	20169
238	1	231	244	-1	328	238	28.0	11	Nuc3tbuddue	17784
239	1	232	245	-1	334	212	28.0	15	Nuc3tbuubt	38729
240	1	61	69	-1	340	276	12.0	15	Nuc2tdwetbddd	26267
241	1	88	246	-1	332	209	15.0	13	Nuc4eeuuub	14942
242	1	183	248	-1	300	287	24.0	13	Nuc4eeududb	17198
243	1	168	188	-1	262	251	23.0	14	Nuc2bduduut	26577
244	0	210	-1	-1	311	314	26.0	11	nill	11291
