# Supplementary material for: A hybrid blob-slice model for accurate and efficient detection of fluorescence labeled nuclei in 3D
Source: BMC Bioinformatics. 2010 Nov 29;11:580. doi: 10.1186/1471-2105-11-580 (PMC3008706; doi:10.1186/1471-2105-11-580)
Supplement: Additional file 3 — Additional Data and Ground Truth. Computed nuclear positions and corrected ground truths for all example data contributing to Figure 4. Zip file contains data in Acetree format comma separated value text files. An explanation of the Acetree file format is included in readme.txt. [file 1471-2105-11-580-S3.ZIP › Data_And_Ground_Truth/celegans/unedited_stats/t201-nuclei]

1	1	35	40	-1	319	293	9.0	15	Nuc2tuwuee	29003
2	1	72	3	-1	286	254	14.0	19	Nuc4wewu	45424
3	1	2	102	-1	303	280	16.0	17	Nuc4weed	33158
4	1	118	115	-1	327	187	17.0	17	Nuc3ttbuwwt	44993
5	1	116	109	-1	262	306	18.0	15	Nuc1edw	15590
6	1	187	216	-1	240	348	25.0	15	Nuc1wwudb	25146
7	1	212	228	-1	254	305	27.0	13	Nuc2bddeedt	12549
8	1	234	254	-1	319	272	28.0	13	Nuc2tdwebwee	13708
9	1	114	130	-1	216	281	17.0	13	Nuc2buwduu	23260
10	1	104	137	-1	285	198	18.0	11	Nuc2bueuue	18277
11	1	12	19	-1	340	230	6.0	13	Nuc2tueueut	14163
12	1	6	7	-1	262	264	7.0	15	Nuc3bdwdut	23765
13	1	15	8	-1	267	321	7.0	13	Nuc1weuuuu	10454
14	1	7	9	-1	274	239	7.0	15	Nuc3bdebdu	23617
15	1	8	12	-1	290	217	7.0	15	Nuc3bdebuu	23520
16	1	9	11	-1	291	273	7.0	15	Nuc3bdwuuu	23262
17	1	20	14	-1	307	250	7.0	11	Nuc2tueuedd	13984
18	1	10	39	-1	309	229	7.0	13	Nuc3bdetbt	14691
19	1	5	26	-1	316	217	7.0	15	Nuc3bdetbb	22829
20	1	11	15	-1	316	260	7.0	13	Nuc2tueuwt	20763
21	1	13	21	-1	248	311	8.0	11	Nuc1wwuuuw	13762
22	1	14	22	-1	264	294	8.0	11	Nuc1wwuuue	10741
23	1	17	10	-1	281	259	8.0	13	Nuc3bdettdu	16708
24	1	18	24	-1	291	238	8.0	13	Nuc3bdebud	18241
25	1	19	13	-1	300	291	8.0	13	Nuc2tueuwbd	16905
26	1	22	25	-1	318	276	8.0	11	Nuc2tuededd	13531
27	1	21	41	-1	319	238	8.0	11	Nuc2tueuedu	13427
28	1	24	16	-1	330	243	8.0	11	Nuc2tueueub	12924
29	1	23	17	-1	330	264	8.0	11	Nuc2tuededu	14538
30	1	36	28	-1	334	220	8.0	11	Nuc3tttudut	11363
31	1	25	18	-1	340	258	8.0	11	Nuc2tuedeud	14019
32	1	26	20	-1	349	243	8.0	11	Nuc2tuedeuu	14655
33	1	27	29	-1	234	284	9.0	15	Nuc3bdwddu	24383
34	1	28	30	-1	245	328	9.0	13	Nuc1wwuudt	16349
35	1	29	31	-1	251	278	9.0	15	Nuc3bdwdub	25615
36	1	16	33	-1	272	279	9.0	13	Nuc3bdettdd	15088
37	1	30	23	-1	285	290	9.0	15	Nuc3bdwuud	25057
38	1	31	35	-1	295	255	9.0	13	Nuc3bdettub	16101
39	1	34	27	-1	318	201	9.0	11	Nuc3tttdduu	12421
40	1	37	42	-1	332	283	9.0	11	Nuc2tuedwuw	16149
41	1	37	44	-1	344	273	9.0	11	Nuc2tuedwue	15224
42	1	39	32	47	263	233	10.0	13	Nuc2buedbb	25014
43	1	40	48	-1	263	339	10.0	13	Nuc1weuuud	10932
44	1	41	34	-1	283	318	10.0	15	Nuc3bdwudb	26038
45	1	32	36	-1	294	305	10.0	13	Nuc3bdwudt	18102
46	1	42	37	-1	296	326	10.0	13	Nuc2tuwuwet	18524
47	1	43	52	-1	304	218	10.0	13	Nuc3tttddud	17050
48	1	33	38	-1	306	272	10.0	11	Nuc2tueuwbu	12744
49	1	44	54	-1	306	310	10.0	13	Nuc2tuwuew	25276
50	1	38	46	-1	230	307	11.0	15	Nuc3bdwddd	26035
51	1	47	60	-1	255	257	11.0	11	Nuc3bdebddw	13768
52	1	47	45	-1	270	247	11.0	11	Nuc3bdebdde	12716
53	1	48	49	51	278	216	11.0	13	Nuc2buedbt	25542
54	1	55	64	-1	294	225	11.0	13	Nuc3tttdddu	15003
55	1	56	65	-1	296	200	11.0	15	Nuc3ttbddd	28614
56	1	49	55	-1	326	254	11.0	11	Nuc3tttuddb	12604
57	1	45	43	-1	336	208	11.0	11	Nuc3tttudub	12510
58	1	60	69	-1	339	234	11.0	11	Nuc3tttuddt	11257
59	1	46	58	-1	355	263	11.0	13	Nuc2tdwetbddu	18729
60	1	50	59	-1	220	294	12.0	11	Nuc2buwudut	13148
61	1	52	61	-1	260	356	12.0	13	Nuc1weuudt	13098
62	1	53	50	-1	281	242	12.0	13	Nuc3tttdddd	16749
63	1	54	63	-1	282	340	12.0	13	Nuc2tuwuweb	21195
64	1	57	53	-1	305	238	12.0	11	Nuc3bdettut	13321
65	1	68	66	-1	316	191	12.0	15	Nuc3tttdud	28104
66	1	69	67	-1	322	220	12.0	13	Nuc4eeuuut	12713
67	1	59	68	-1	332	298	12.0	15	Nuc2tuedwdu	31087
68	1	58	56	-1	334	195	12.0	13	Nuc3tttduu	20599
69	1	240	70	-1	341	275	12.0	13	Nuc2tdwetbddd	19221
70	1	62	72	-1	348	207	12.0	13	Nuc3tttuub	22886
71	1	63	71	-1	348	226	12.0	11	Nuc3tttuutd	11455
72	1	61	57	75	349	247	12.0	13	Nuc2tdwetbdu	31355
73	1	64	78	-1	230	275	13.0	15	Nuc2buwuut	30702
74	1	51	79	-1	240	341	13.0	11	Nuc1wwuudb	10420
75	1	67	62	-1	275	297	13.0	19	Nuc4wwtu	40564
76	1	74	74	-1	319	310	13.0	13	Nuc2tuedwdd	22689
77	1	70	76	-1	361	216	13.0	11	Nuc3tttuutu	13868
78	1	71	77	-1	219	312	14.0	11	Nuc2buwudub	16155
79	1	65	73	-1	243	257	14.0	15	Nuc2buwuub	33332
80	1	66	85	-1	247	238	14.0	13	Nuc2buedtu	26877
81	1	73	1	-1	313	258	14.0	17	Nuc4weeu	31103
82	1	75	82	-1	324	278	14.0	13	Nuc4eededw	9652
83	1	1	80	-1	244	314	15.0	17	Nuc4wwbd	27357
84	1	76	81	-1	249	284	15.0	17	Nuc4wwbu	26482
85	1	77	86	-1	258	229	15.0	13	Nuc2bueuddt	21172
86	1	78	2	-1	261	325	15.0	19	Nuc4wwtd	37561
87	1	80	87	-1	284	349	15.0	13	Nuc2tuwuwwt	23431
88	1	81	88	-1	298	339	15.0	15	Nuc2tuwdtw	39261
89	1	83	89	-1	302	195	15.0	15	Nuc3ttbddu	37322
90	1	84	90	-1	308	295	15.0	13	Nuc4eedwdw	11061
91	1	92	91	-1	312	326	15.0	17	Nuc2tuwdte	52397
92	1	85	92	-1	323	232	15.0	17	Nuc4eeuudt	27731
93	1	86	105	-1	337	261	15.0	13	Nuc4eedede	10746
94	1	93	106	-1	337	296	15.0	11	Nuc2tdwettwbd	18265
95	1	94	94	-1	346	198	15.0	13	Nuc3ttbuwewt	20117
96	1	96	95	-1	359	254	15.0	11	Nuc2tdwetbudt	15677
97	1	87	84	-1	363	233	15.0	15	Nuc2tdwetbuu	35245
98	1	88	108	-1	238	249	16.0	13	Nuc2buedtdu	21637
99	1	101	96	-1	260	248	16.0	13	Nuc4ewwudt	10462
100	1	79	98	-1	274	216	16.0	13	Nuc2bueuddb	22262
101	1	90	100	-1	290	212	16.0	13	Nuc2bueudu	27320
102	1	82	101	-1	301	228	16.0	15	Nuc4eweuud	18291
103	1	91	103	-1	310	245	16.0	13	Nuc4eeuudb	17610
104	1	93	93	-1	345	285	16.0	11	Nuc2tdwettwbu	17654
105	1	95	107	129	354	268	16.0	15	Nuc2tdwettwt	33805
106	1	97	118	-1	213	318	17.0	13	Nuc2buwuddt	24480
107	1	98	120	-1	227	264	17.0	13	Nuc2buedtdd	24887
108	1	100	121	-1	246	269	17.0	11	Nuc4ewwddt	8232
109	1	102	97	-1	266	269	17.0	17	Nuc4wewd	33449
110	1	89	110	-1	277	232	17.0	13	Nuc4ewwudb	10499
111	1	103	99	-1	277	318	17.0	13	Nuc1euetw	11884
112	1	106	111	-1	293	254	17.0	13	Nuc4eweudtd	14290
113	1	107	112	-1	296	309	17.0	15	Nuc1euete	18215
114	1	108	113	-1	307	190	17.0	11	Nuc3ttbuwwb	18739
115	1	109	114	-1	311	210	17.0	13	Nuc4eweuuu	12408
116	1	110	126	-1	322	288	17.0	13	Nuc4eedwde	12104
117	1	112	116	-1	342	243	17.0	15	Nuc4eedeue	17832
118	1	96	117	-1	362	245	17.0	11	Nuc2tdwetbudb	18204
119	1	113	119	-1	214	299	18.0	15	Nuc2buwdud	40112
120	1	117	123	-1	273	359	18.0	13	Nuc2tuwuwwb	20921
121	1	99	131	-1	233	345	19.0	15	Nuc1wwudt	30162
122	1	120	146	-1	239	309	19.0	13	Nuc1euwtd	11589
123	1	121	122	-1	247	286	19.0	13	Nuc1euwtu	11752
124	1	123	132	-1	250	228	19.0	13	Nuc2bduuddt	19105
125	1	122	133	-1	250	361	19.0	13	Nuc1weudt	14920
126	1	115	134	-1	256	348	19.0	13	Nuc1weuudb	14176
127	1	124	136	-1	274	208	19.0	15	Nuc2bueuuw	40433
128	1	125	124	-1	284	290	19.0	15	Nuc1ede	18280
129	1	105	125	-1	292	236	19.0	13	Nuc4eweudtu	12376
130	1	126	138	-1	294	338	19.0	13	Nuc2tuwdbe	32883
131	1	141	139	-1	301	251	19.0	11	Nuc3buebddd	16214
132	1	144	140	-1	311	333	19.0	15	Nuc2tdwweww	37376
133	1	128	127	-1	322	249	19.0	11	Nuc3buebubd	17776
134	1	129	141	-1	326	312	19.0	13	Nuc2tdwwewe	28845
135	1	131	142	-1	328	207	19.0	13	Nuc3buetbb	25051
136	1	133	144	-1	345	286	19.0	11	Nuc2tdwettedd	18199
137	1	134	4	-1	362	224	19.0	15	Nuc3tbdttu	36622
138	1	135	159	-1	368	236	19.0	15	Nuc3tbdttd	38540
139	1	119	145	-1	218	333	20.0	11	Nuc2buwuddb	11924
140	1	136	147	-1	250	259	20.0	13	Nuc4ewwddb	13401
141	1	3	148	-1	264	245	20.0	11	Nuc3buwdddt	15626
142	1	137	149	135	265	221	20.0	13	Nuc2bduudu	23145
143	1	138	179	-1	266	268	20.0	13	Nuc4ewwdud	14214
144	1	152	151	-1	298	194	20.0	13	Nuc3ttbduw	34931
145	1	142	152	-1	308	300	20.0	13	Nuc1euebt	14056
146	1	143	153	-1	311	235	20.0	13	Nuc3buebddu	21785
147	1	155	167	-1	315	285	20.0	13	Nuc4eedwud	15342
148	1	127	154	-1	317	260	20.0	13	Nuc4eeuduu	16312
149	1	145	143	-1	328	230	20.0	13	Nuc3buebubu	21784
150	1	130	155	-1	331	269	20.0	11	Nuc4eedwuu	8712
151	1	156	156	-1	336	296	20.0	13	Nuc2tdwweeu	27489
152	1	132	157	-1	339	256	20.0	11	Nuc4eedeuw	9546
153	1	147	128	-1	350	201	20.0	15	Nuc3ttbuet	42961
154	1	148	160	-1	234	324	21.0	15	Nuc1wwdbt	24383
155	1	149	161	-1	239	244	21.0	15	Nuc2bduuddb	26780
156	1	163	175	-1	250	273	21.0	11	Nuc1euwbt	9277
157	1	166	150	-1	275	346	21.0	13	Nuc1wedwt	21227
158	1	140	162	-1	284	225	21.0	11	Nuc4ewwuud	9887
159	1	150	182	-1	292	316	21.0	15	Nuc1euebb	18000
160	1	151	164	-1	295	211	21.0	13	Nuc4ewwuuu	14081
161	1	153	5	-1	303	279	21.0	15	Nuc4eeududt	22833
162	1	154	165	210	307	223	21.0	11	Nuc3buebdud	18477
163	1	157	168	-1	339	190	21.0	13	Nuc3ttbuwee	30250
164	1	146	170	-1	346	239	21.0	11	Nuc3tbuutdb	24885
165	1	146	158	-1	347	229	21.0	11	Nuc3tbuutdt	22796
166	1	133	169	-1	348	273	21.0	11	Nuc2tdwettedu	18937
167	1	158	187	-1	352	217	21.0	13	Nuc3tbuutud	29893
168	1	175	189	-1	214	303	22.0	15	Nuc2buwddu	37823
169	1	161	172	-1	223	284	22.0	15	Nuc2bddwdd	37627
170	1	162	173	-1	225	267	22.0	13	Nuc2bddwdu	26271
171	1	164	176	-1	250	287	22.0	15	Nuc1euwbb	16478
172	1	165	177	-1	255	319	22.0	13	Nuc1wwdtt	18558
173	1	179	193	-1	259	303	22.0	13	Nuc1wwdtb	15606
174	1	180	178	-1	262	360	22.0	13	Nuc1weudb	14629
175	1	167	180	-1	276	318	22.0	15	Nuc1wedet	26154
176	1	182	6	-1	289	294	22.0	13	Nuc4eeuddw	13571
177	1	170	163	-1	290	351	22.0	13	Nuc2tuwdbw	32244
178	1	169	181	-1	291	261	22.0	15	Nuc4eweudbu	20854
179	1	171	184	-1	311	190	22.0	13	Nuc3ttbdue	38440
180	1	172	166	-1	313	209	22.0	11	Nuc3buebduu	20007
181	1	173	185	200	317	322	22.0	15	Nuc2tdwwwee	40869
182	1	184	202	-1	323	199	22.0	13	Nuc3buettet	31914
183	1	174	186	204	329	218	22.0	13	Nuc3buebut	34764
184	1	159	188	-1	353	263	22.0	11	Nuc2tdwetteud	18945
185	1	160	171	-1	363	246	22.0	11	Nuc2tdwetteuu	20734
186	1	176	190	-1	215	321	23.0	15	Nuc2buwddd	37421
187	1	178	174	192	254	232	23.0	15	Nuc2bduuud	36343
188	1	243	194	-1	262	247	23.0	11	Nuc2bduduut	15461
189	1	191	196	-1	274	235	23.0	11	Nuc3buwdddb	14928
190	1	192	198	-1	280	250	23.0	11	Nuc3buwuddu	13568
191	1	168	199	-1	280	277	23.0	15	Nuc4eweudbd	19572
192	1	197	203	-1	324	301	23.0	15	Nuc2tdwweed	42197
193	1	201	205	-1	343	274	23.0	11	Nuc2tdwebeut	20362
194	1	186	215	-1	236	260	24.0	13	Nuc2bddwud	20742
195	1	188	206	-1	244	247	24.0	13	Nuc2bddwuu	21398
196	1	202	207	-1	262	265	24.0	11	Nuc2bduduub	13336
197	1	189	195	-1	269	331	24.0	13	Nuc1wedeb	16707
198	1	181	197	-1	280	210	24.0	11	Nuc2bduuuuu	15666
199	1	193	183	-1	301	337	24.0	13	Nuc2tdwwwew	26085
200	1	194	219	-1	301	243	24.0	13	Nuc3buwuudd	21901
201	1	183	201	-1	317	238	24.0	13	Nuc3tbudddu	29723
202	1	198	211	213	331	248	24.0	11	Nuc3tbudud	30057
203	1	200	212	-1	334	197	24.0	15	Nuc3buetbt	41103
204	1	185	214	-1	223	294	25.0	15	Nuc2bddewu	33970
205	1	210	226	-1	233	279	25.0	11	Nuc2bddeeuu	11683
206	1	177	191	-1	246	335	25.0	13	Nuc1wwdbb	17198
207	1	203	217	-1	262	343	25.0	13	Nuc1wedwb	18257
208	1	190	208	-1	268	224	25.0	11	Nuc2bduuuud	14414
209	1	223	218	-1	273	298	25.0	11	Nuc4eweddd	6759
210	1	204	209	-1	284	233	25.0	11	Nuc3buwddud	14092
211	1	205	237	-1	303	313	25.0	15	Nuc2tdwwwwwe	30452
212	1	195	220	-1	304	268	25.0	13	Nuc3tbudddd	20263
213	1	196	221	222	318	286	25.0	11	Nuc2tdwebedu	13894
214	1	199	223	-1	334	284	25.0	13	Nuc2tdwebeub	30390
215	1	217	240	-1	346	203	25.0	13	Nuc3tbuutuu	32318
216	1	208	224	-1	350	249	25.0	13	Nuc3tbdtbu	29349
217	1	209	225	-1	223	314	26.0	13	Nuc2bddewd	19083
218	1	218	243	245	242	315	26.0	13	Nuc2bddeedb	13876
219	1	220	227	-1	252	256	26.0	11	Nuc2bdududu	12279
220	1	224	230	-1	281	285	26.0	11	Nuc4eweddu	7930
221	1	226	232	234	288	328	26.0	13	Nuc2tdwwwwww	18859
222	1	204	233	-1	291	220	26.0	13	Nuc3buwdduu	21084
223	1	214	235	-1	303	202	26.0	11	Nuc3buettwt	19609
224	1	231	236	-1	307	299	26.0	11	Nuc2tdwebedd	11821
225	1	207	239	-1	339	221	26.0	13	Nuc3tbuubb	28782
226	1	215	241	-1	343	234	26.0	13	Nuc3tbuduu	33335
227	1	211	242	-1	237	298	27.0	11	Nuc2bddeeud	8288
228	1	219	244	-1	241	271	27.0	13	Nuc2bdududd	16935
229	1	221	256	-1	253	285	27.0	13	Nuc2bduddd	13126
230	1	222	257	-1	267	288	27.0	11	Nuc2bduddud	8400
231	1	213	246	-1	283	271	27.0	13	Nuc3buwuddd	14252
232	1	227	231	-1	283	311	27.0	11	Nuc2tdwebwww	11699
233	1	225	247	-1	285	258	27.0	11	Nuc3buwuduw	10388
234	1	236	248	-1	292	237	27.0	13	Nuc3buwduu	18218
235	1	227	249	-1	294	299	27.0	11	Nuc2tdwebwwe	11300
236	1	230	250	-1	298	287	27.0	11	Nuc2tdwebwew	12482
237	1	206	251	-1	299	218	27.0	11	Nuc3buwuudu	14728
238	1	229	262	-1	300	249	27.0	13	Nuc3buwudue	17941
239	1	232	238	-1	315	224	27.0	15	Nuc3buwuuu	34489
240	1	233	252	-1	315	254	27.0	13	Nuc3tbudduw	18754
241	1	237	253	-1	316	205	27.0	13	Nuc3buetteb	22505
242	1	216	255	-1	344	260	27.0	13	Nuc3tbdtbd	19503
243	1	235	258	-1	271	244	28.0	17	Nuc3buwdud	33429
244	1	238	260	-1	327	236	28.0	11	Nuc3tbuddue	17284
245	1	239	259	-1	335	211	28.0	17	Nuc3tbuubt	60425
246	1	241	83	-1	331	209	15.0	13	Nuc4eeuuub	14925
247	1	139	261	-1	279	250	20.0	13	Nuc4ewwduu	12437
248	1	242	263	-1	301	287	25.0	13	Nuc4eeududb	16799
249	1	4	229	-1	264	269	27.0	13	Nuc2bdudduu	14887
250	1	111	104	-1	334	189	17.0	11	Nuc3ttbuwewb	16105
251	0	228	-1	-1	296	220	27.0	11	nill	15022
