# Supplementary material for: A hybrid blob-slice model for accurate and efficient detection of fluorescence labeled nuclei in 3D
Source: BMC Bioinformatics. 2010 Nov 29;11:580. doi: 10.1186/1471-2105-11-580 (PMC3008706; doi:10.1186/1471-2105-11-580)
Supplement: Additional file 3 — Additional Data and Ground Truth. Computed nuclear positions and corrected ground truths for all example data contributing to Figure 4. Zip file contains data in Acetree format comma separated value text files. An explanation of the Acetree file format is included in readme.txt. [file 1471-2105-11-580-S3.ZIP › Data_And_Ground_Truth/celegans/unedited_stats/t202-nuclei]

1	1	81	2	-1	314	256	13.0	17	Nuc4weeu	31214
2	1	86	85	-1	262	324	14.0	17	Nuc4wwtd	28564
3	1	2	75	-1	287	254	14.0	17	Nuc4wewu	28930
4	1	137	124	-1	362	221	18.0	15	Nuc3tbdttu	38451
5	1	161	173	-1	302	283	22.0	17	Nuc4eeududt	32436
6	1	176	204	-1	289	296	23.0	13	Nuc4eeuddw	14964
7	1	12	19	-1	261	261	7.0	15	Nuc3bdwdut	26522
8	1	13	6	-1	266	320	7.0	13	Nuc1weuuuu	11002
9	1	14	7	-1	273	238	7.0	13	Nuc3bdebdu	17688
10	1	23	22	-1	280	259	7.0	13	Nuc3bdettdu	14868
11	1	16	8	-1	291	273	7.0	15	Nuc3bdwuuu	22955
12	1	15	24	-1	292	217	7.0	15	Nuc3bdebuu	23739
13	1	25	9	-1	301	291	7.0	13	Nuc2tueuwbd	16885
14	1	17	10	-1	307	251	7.0	11	Nuc2tueuedd	13475
15	1	20	11	-1	319	261	7.0	13	Nuc2tueuwt	23728
16	1	28	12	-1	330	244	7.0	11	Nuc2tueueub	12315
17	1	29	29	-1	333	268	7.0	11	Nuc2tuededu	13551
18	1	31	14	-1	341	259	7.0	13	Nuc2tuedeud	16748
19	1	11	15	-1	343	231	7.0	11	Nuc2tueueut	13389
20	1	32	16	-1	349	244	7.0	11	Nuc2tuedeuu	13300
21	1	21	17	-1	248	312	8.0	11	Nuc1wwuuuw	11242
22	1	22	20	-1	265	294	8.0	13	Nuc1wwuuue	13799
23	1	37	23	-1	285	291	8.0	13	Nuc3bdwuud	18330
24	1	24	1	-1	291	236	8.0	13	Nuc3bdebud	19163
25	1	26	26	-1	318	277	8.0	11	Nuc2tuededd	12863
26	1	19	25	-1	319	219	8.0	15	Nuc3bdetbb	22623
27	1	39	28	-1	320	202	8.0	13	Nuc3tttdduu	16241
28	1	30	13	-1	337	223	8.0	13	Nuc3tttudut	13297
29	1	33	30	-1	233	283	9.0	15	Nuc3bdwddu	24575
30	1	34	31	-1	245	327	9.0	13	Nuc1wwuudt	14315
31	1	35	18	-1	252	278	9.0	15	Nuc3bdwdub	25384
32	1	42	41	-1	266	227	9.0	11	Nuc2buedbbu	11981
33	1	36	21	-1	272	281	9.0	11	Nuc3bdettdd	12199
34	1	44	43	-1	282	318	9.0	15	Nuc3bdwudb	27119
35	1	38	33	-1	294	256	9.0	13	Nuc3bdettub	16692
36	1	45	44	-1	295	306	9.0	15	Nuc3bdwudt	27864
37	1	46	32	-1	295	326	9.0	13	Nuc2tuwuwet	18550
38	1	48	34	-1	307	270	9.0	11	Nuc2tueuwbu	13056
39	1	18	45	-1	310	231	9.0	11	Nuc3bdetbt	12877
40	1	1	35	46	318	295	9.0	13	Nuc2tuwuee	24205
41	1	27	27	-1	321	239	9.0	11	Nuc2tueuedu	13298
42	1	40	36	-1	330	284	9.0	11	Nuc2tuedwuw	17632
43	1	57	37	-1	335	208	9.0	11	Nuc3tttudub	12022
44	1	41	38	-1	346	274	9.0	11	Nuc2tuedwue	14700
45	1	52	42	-1	271	248	10.0	11	Nuc3bdebdde	13116
46	1	50	47	-1	229	307	11.0	15	Nuc3bdwddd	28307
47	1	42	48	-1	257	240	11.0	11	Nuc2buedbbd	12601
48	1	43	40	-1	262	340	11.0	13	Nuc1weuuud	11918
49	1	53	50	-1	273	222	11.0	11	Nuc2buedbtw	13853
50	1	62	63	-1	281	240	11.0	13	Nuc3tttdddd	17633
51	1	53	64	-1	284	208	11.0	11	Nuc2buedbte	13440
52	1	47	52	-1	304	219	11.0	13	Nuc3tttddud	16430
53	1	64	53	-1	305	240	11.0	13	Nuc3bdettut	17728
54	1	49	54	-1	307	310	11.0	13	Nuc2tuwuew	27555
55	1	56	55	-1	327	257	11.0	13	Nuc3tttuddb	16386
56	1	68	69	-1	334	196	11.0	13	Nuc3tttduu	22490
57	1	72	56	-1	344	253	11.0	11	Nuc2tdwetbdud	16389
58	1	59	58	-1	356	263	11.0	13	Nuc2tdwetbddu	17835
59	1	60	59	-1	220	294	12.0	11	Nuc2buwudut	14131
60	1	51	61	-1	255	258	12.0	11	Nuc3bdebddw	14200
61	1	61	49	-1	260	357	12.0	13	Nuc1weuudt	13722
62	1	75	62	-1	276	296	12.0	17	Nuc4wwtu	29031
63	1	63	51	-1	281	341	12.0	13	Nuc2tuwuweb	23514
64	1	54	65	-1	294	224	12.0	13	Nuc3tttdddu	17785
65	1	55	66	-1	298	201	12.0	13	Nuc3ttbddd	23934
66	1	65	67	-1	315	195	12.0	15	Nuc3tttdud	30138
67	1	66	68	-1	324	221	12.0	13	Nuc4eeuuut	13818
68	1	67	70	-1	335	297	12.0	13	Nuc2tuedwdu	24077
69	1	58	71	-1	338	237	12.0	11	Nuc3tttuddt	13445
70	1	69	72	-1	340	275	12.0	15	Nuc2tdwetbddd	26096
71	1	71	57	-1	347	226	12.0	11	Nuc3tttuutd	12035
72	1	70	76	39	348	209	12.0	13	Nuc3tttuub	26355
73	1	79	60	74	241	259	13.0	13	Nuc2buwuub	26862
74	1	76	88	-1	321	310	13.0	15	Nuc2tuedwdd	31281
75	1	72	77	-1	352	240	13.0	11	Nuc2tdwetbduu	16318
76	1	77	73	-1	362	217	13.0	11	Nuc3tttuutu	14477
77	1	78	78	-1	217	313	14.0	11	Nuc2buwudub	16907
78	1	73	79	-1	230	274	14.0	15	Nuc2buwuut	30901
79	1	74	80	-1	241	340	14.0	13	Nuc1wwuudb	14868
80	1	83	81	-1	245	315	14.0	15	Nuc4wwbd	19558
81	1	84	83	-1	250	285	14.0	17	Nuc4wwbu	25479
82	1	82	89	-1	324	280	14.0	13	Nuc4eededw	11096
83	1	246	90	-1	331	211	14.0	13	Nuc4eeuuub	13635
84	1	97	91	-1	363	232	14.0	15	Nuc2tdwetbuu	29338
85	1	80	82	92	245	237	15.0	13	Nuc2buedtu	33888
86	1	85	84	-1	260	229	15.0	13	Nuc2bueuddt	20461
87	1	87	86	-1	282	349	15.0	13	Nuc2tuwuwwt	24522
88	1	88	87	-1	297	339	15.0	15	Nuc2tuwdtw	38441
89	1	89	93	-1	300	192	15.0	13	Nuc3ttbddu	27917
90	1	90	94	-1	308	294	15.0	13	Nuc4eedwdw	11014
91	1	91	95	-1	311	328	15.0	15	Nuc2tuwdte	42939
92	1	92	96	-1	324	232	15.0	15	Nuc4eeuudt	21896
93	1	104	97	-1	347	284	15.0	13	Nuc2tdwettwbu	18151
94	1	95	98	-1	347	198	15.0	11	Nuc3ttbuwewt	13451
95	1	96	99	-1	359	257	15.0	11	Nuc2tdwetbudt	17200
96	1	99	100	-1	260	247	16.0	11	Nuc4ewwudt	7270
97	1	109	114	-1	266	269	16.0	17	Nuc4wewd	34698
98	1	100	101	-1	277	219	16.0	13	Nuc2bueuddb	21550
99	1	111	117	-1	278	316	16.0	13	Nuc1euetw	12270
100	1	101	102	-1	291	210	16.0	13	Nuc2bueudu	29115
101	1	102	104	-1	301	228	16.0	13	Nuc4eweuud	13442
102	1	3	3	-1	304	280	16.0	17	Nuc4weed	33112
103	1	103	105	-1	309	247	16.0	13	Nuc4eeuudb	17654
104	1	250	107	-1	332	188	16.0	13	Nuc3ttbuwewb	21869
105	1	93	108	-1	337	260	16.0	15	Nuc4eedede	17263
106	1	94	122	-1	338	299	16.0	11	Nuc2tdwettwbd	18381
107	1	105	109	-1	351	272	16.0	11	Nuc2tdwettwtt	14394
108	1	98	111	-1	236	251	17.0	13	Nuc2buedtdu	24816
109	1	5	113	-1	264	305	17.0	17	Nuc1edw	20597
110	1	110	116	-1	276	232	17.0	11	Nuc4ewwudb	7145
111	1	112	103	-1	292	256	17.0	13	Nuc4eweudtd	15318
112	1	113	119	-1	298	310	17.0	13	Nuc1euete	13339
113	1	114	120	-1	308	189	17.0	11	Nuc3ttbuwwb	19602
114	1	115	106	-1	312	210	17.0	13	Nuc4eweuuu	13445
115	1	4	121	-1	325	188	17.0	13	Nuc3ttbuwwt	24566
116	1	117	123	-1	344	244	17.0	15	Nuc4eedeue	19270
117	1	118	125	-1	363	241	17.0	11	Nuc2tdwetbudb	20781
118	1	106	126	-1	212	318	18.0	13	Nuc2buwuddt	24975
119	1	119	127	-1	216	300	18.0	15	Nuc2buwdud	37992
120	1	107	110	-1	226	264	18.0	13	Nuc2buedtdd	25113
121	1	108	112	-1	246	270	18.0	13	Nuc4ewwddt	12560
122	1	123	136	-1	247	285	18.0	13	Nuc1euwtu	11708
123	1	120	115	-1	273	359	18.0	13	Nuc2tuwuwwb	22716
124	1	128	141	-1	285	292	18.0	15	Nuc1ede	16727
125	1	129	118	-1	292	238	18.0	13	Nuc4eweudtu	12158
126	1	116	129	-1	322	289	18.0	13	Nuc4eedwde	13256
127	1	133	130	-1	323	250	18.0	11	Nuc3buebubd	16578
128	1	153	148	-1	344	201	18.0	11	Nuc3ttbuet	21717
129	1	105	131	-1	356	263	18.0	13	Nuc2tdwettwtb	22071
130	1	9	132	-1	217	282	19.0	13	Nuc2buwduu	31254
131	1	121	133	-1	234	345	19.0	15	Nuc1wwudt	28060
132	1	124	135	-1	248	230	19.0	13	Nuc2bduuddt	19381
133	1	125	152	-1	248	360	19.0	13	Nuc1weudt	16449
134	1	126	128	-1	256	348	19.0	13	Nuc1weuudb	14084
135	1	142	137	-1	258	226	19.0	11	Nuc2bduuduw	16459
136	1	127	139	-1	276	209	19.0	13	Nuc2bueuuw	28513
137	1	10	140	-1	286	198	19.0	13	Nuc2bueuue	29618
138	1	130	142	-1	295	338	19.0	15	Nuc2tuwdbe	44118
139	1	131	143	-1	302	252	19.0	11	Nuc3buebddd	15978
140	1	132	160	-1	311	333	19.0	15	Nuc2tdwweww	38254
141	1	134	144	147	322	314	19.0	13	Nuc2tdwwewe	30280
142	1	135	145	-1	327	207	19.0	15	Nuc3buetbb	38784
143	1	149	146	-1	328	232	19.0	13	Nuc3buebubu	21044
144	1	136	149	-1	345	286	19.0	11	Nuc2tdwettedd	15943
145	1	139	150	-1	218	335	20.0	11	Nuc2buwuddb	14293
146	1	122	134	-1	238	308	20.0	13	Nuc1euwtd	11077
147	1	140	153	-1	251	260	20.0	13	Nuc4ewwddb	14344
148	1	141	154	-1	264	246	20.0	13	Nuc3buwdddt	21032
149	1	142	170	-1	272	219	20.0	11	Nuc2bduudue	13645
150	1	157	138	-1	275	344	20.0	13	Nuc1wedwt	22060
151	1	144	157	-1	298	194	20.0	15	Nuc3ttbduw	51015
152	1	145	159	-1	307	299	20.0	13	Nuc1euebt	15320
153	1	146	161	-1	311	237	20.0	11	Nuc3buebddu	15441
154	1	148	162	-1	316	263	20.0	13	Nuc4eeuduu	16297
155	1	150	163	-1	329	272	20.0	13	Nuc4eedwuu	13211
156	1	151	176	-1	335	296	20.0	13	Nuc2tdwweeu	27722
157	1	152	165	-1	339	256	20.0	11	Nuc4eedeuw	9735
158	1	165	167	-1	347	225	20.0	11	Nuc3tbuutdt	19851
159	1	138	168	-1	367	233	20.0	15	Nuc3tbdttd	42169
160	1	154	151	-1	234	323	21.0	15	Nuc1wwdbt	24985
161	1	155	180	-1	240	245	21.0	13	Nuc2bduuddb	20125
162	1	158	171	-1	286	228	21.0	15	Nuc4ewwuud	20015
163	1	177	156	-1	288	353	21.0	13	Nuc2tuwdbw	31879
164	1	160	188	-1	297	212	21.0	11	Nuc4ewwuuu	10044
165	1	162	158	-1	307	226	21.0	11	Nuc3buebdudt	16887
166	1	180	174	-1	313	210	21.0	11	Nuc3buebduu	18885
167	1	147	175	-1	316	285	21.0	11	Nuc4eedwud	10624
168	1	163	164	-1	336	189	21.0	13	Nuc3ttbuwee	32132
169	1	166	166	-1	345	270	21.0	11	Nuc2tdwettedu	20292
170	1	164	177	-1	346	241	21.0	11	Nuc3tbuutdb	24849
171	1	185	178	-1	363	248	21.0	11	Nuc2tdwetteuu	16053
172	1	169	196	-1	222	284	22.0	17	Nuc2bddwdd	51224
173	1	170	179	-1	227	268	22.0	15	Nuc2bddwdu	36341
174	1	187	181	-1	251	237	22.0	11	Nuc2bduuudt	17124
175	1	156	182	-1	253	274	22.0	13	Nuc1euwbt	14034
176	1	171	198	-1	252	288	22.0	13	Nuc1euwbb	12014
177	1	172	183	-1	256	318	22.0	15	Nuc1wwdtt	29396
178	1	174	184	-1	261	360	22.0	15	Nuc1weudb	20009
179	1	143	169	-1	268	267	22.0	15	Nuc4ewwdud	20313
180	1	175	185	-1	276	317	22.0	15	Nuc1wedet	29323
181	1	178	186	-1	292	262	22.0	13	Nuc4eweudbu	14895
182	1	159	172	-1	293	317	22.0	15	Nuc1euebb	19395
183	1	199	187	-1	296	337	22.0	13	Nuc2tdwwwew	29381
184	1	179	189	-1	311	190	22.0	15	Nuc3ttbdue	53334
185	1	181	190	-1	317	319	22.0	11	Nuc2tdwwweet	19732
186	1	183	191	-1	325	225	22.0	11	Nuc3buebutd	20017
187	1	167	194	-1	354	215	22.0	13	Nuc3tbuutud	28175
188	1	184	193	-1	354	265	22.0	11	Nuc2tdwetteud	18068
189	1	168	195	-1	213	305	23.0	15	Nuc2buwddu	39295
190	1	186	210	-1	216	323	23.0	15	Nuc2buwddd	35758
191	1	206	197	-1	247	335	23.0	15	Nuc1wwdbb	26902
192	1	187	213	-1	258	228	23.0	11	Nuc2bduuudb	18606
193	1	173	199	-1	260	302	23.0	13	Nuc1wwdtb	17394
194	1	188	214	-1	263	247	23.0	11	Nuc2bduduut	14575
195	1	197	201	-1	268	330	23.0	13	Nuc1wedeb	18649
196	1	189	202	-1	273	235	23.0	11	Nuc3buwdddb	15787
197	1	198	217	-1	281	210	23.0	11	Nuc2bduuuuu	15616
198	1	190	218	-1	282	250	23.0	11	Nuc3buwuddu	13322
199	1	191	203	-1	281	278	23.0	13	Nuc4eweudbd	14106
200	1	181	221	-1	312	325	23.0	11	Nuc2tdwwweeb	20750
201	1	201	206	-1	318	241	23.0	13	Nuc3tbudddu	30103
202	1	182	207	-1	322	200	23.0	11	Nuc3buettet	24032
203	1	192	208	-1	322	303	23.0	15	Nuc2tdwweed	41176
204	1	183	209	-1	332	211	23.0	11	Nuc3buebutu	20439
205	1	193	192	-1	341	274	23.0	13	Nuc2tdwebeut	28148
206	1	195	212	-1	246	248	24.0	13	Nuc2bddwuu	22785
207	1	196	215	-1	262	264	24.0	11	Nuc2bduduub	13382
208	1	208	236	-1	269	225	24.0	11	Nuc2bduuuud	12699
209	1	210	219	-1	284	235	24.0	11	Nuc3buwddud	14288
210	1	162	271	-1	306	226	24.0	13	Nuc3buebdudb	23579
211	1	202	223	-1	327	257	24.0	11	Nuc3tbududd	22438
212	1	203	224	-1	333	196	24.0	13	Nuc3buetbt	31351
213	1	202	225	-1	334	242	24.0	11	Nuc3tbududu	23464
214	1	204	227	-1	224	295	25.0	15	Nuc2bddewu	35718
215	1	194	211	-1	237	260	25.0	13	Nuc2bddwud	20558
216	1	6	228	-1	240	348	25.0	15	Nuc1wwudb	26627
217	1	207	200	-1	261	344	25.0	15	Nuc1wedwb	25329
218	1	209	216	-1	275	299	25.0	11	Nuc4eweddd	7630
219	1	200	220	-1	302	246	25.0	13	Nuc3buwuudd	21125
220	1	212	229	-1	303	268	25.0	13	Nuc3tbudddd	21521
221	1	213	222	-1	317	286	25.0	11	Nuc2tdwebeduw	13865
222	1	213	230	-1	330	290	25.0	11	Nuc2tdwebedue	17397
223	1	214	245	-1	338	277	25.0	15	Nuc2tdwebeub	33224
224	1	216	232	233	351	250	25.0	13	Nuc3tbdtbu	32411
225	1	217	234	-1	224	315	26.0	13	Nuc2bddewd	20755
226	1	205	235	-1	233	280	26.0	11	Nuc2bddeeuu	12904
227	1	219	250	-1	253	255	26.0	13	Nuc2bdududu	18076
228	1	7	252	-1	257	306	26.0	13	Nuc2bddeedt	12644
229	1	249	253	-1	265	270	26.0	13	Nuc2bdudduu	15230
230	1	220	267	-1	281	286	26.0	13	Nuc4eweddu	11388
231	1	232	254	-1	282	314	26.0	11	Nuc2tdwebwww	12283
232	1	221	237	-1	284	330	26.0	15	Nuc2tdwwwwwww	30764
233	1	222	256	-1	289	220	26.0	13	Nuc3buwdduu	20349
234	1	221	240	-1	298	323	26.0	11	Nuc2tdwwwwwwe	12839
235	1	223	260	-1	303	203	26.0	11	Nuc3buettwt	19627
236	1	224	243	-1	307	299	26.0	11	Nuc2tdwebedd	12240
237	1	211	242	-1	307	308	26.0	11	Nuc2tdwwwwwe	13782
238	1	239	244	-1	317	225	26.0	13	Nuc3buwuuu	25593
239	1	225	231	-1	335	220	26.0	15	Nuc3tbuubb	45372
240	1	215	246	-1	346	203	26.0	13	Nuc3tbuutuu	29680
241	1	226	226	269	345	234	26.0	11	Nuc3tbuduu	27870
242	1	227	265	-1	238	299	27.0	11	Nuc2bddeeud	8198
243	1	218	247	-1	241	312	27.0	9	Nuc2bddeedbu	3484
244	1	228	248	-1	242	273	27.0	13	Nuc2bdududd	15828
245	1	218	249	-1	243	323	27.0	11	Nuc2bddeedbd	9253
246	1	231	255	-1	283	270	27.0	13	Nuc3buwuddd	14831
247	1	233	238	-1	284	259	27.0	13	Nuc3buwuduw	15425
248	1	234	239	-1	292	236	27.0	15	Nuc3buwduu	24389
249	1	235	257	-1	293	297	27.0	11	Nuc2tdwebwwe	11765
250	1	236	259	-1	298	285	27.0	11	Nuc2tdwebwew	12287
251	1	237	258	-1	300	219	27.0	11	Nuc3buwuudu	13491
252	1	240	262	-1	315	253	27.0	13	Nuc3tbudduw	20726
253	1	241	261	-1	315	209	27.0	13	Nuc3buetteb	21496
254	1	8	263	-1	321	272	27.0	13	Nuc2tdwebwee	15131
255	1	242	264	-1	342	261	27.0	13	Nuc3tbdtbd	20085
256	1	229	251	-1	253	286	28.0	13	Nuc2bduddd	12469
257	1	230	266	-1	267	290	28.0	11	Nuc2bduddud	8855
258	1	243	5	-1	272	244	28.0	15	Nuc3buwdud	25357
259	1	245	4	-1	335	212	28.0	19	Nuc3tbuubt	92368
260	1	244	270	-1	328	234	29.0	11	Nuc3tbuddue	14908
261	1	247	155	-1	279	251	21.0	13	Nuc4ewwduu	15363
262	1	238	241	268	301	249	28.0	13	Nuc3buwudue	16173
263	1	248	205	-1	301	287	25.0	13	Nuc4eeududb	16799
