# Supplementary material for: A hybrid blob-slice model for accurate and efficient detection of fluorescence labeled nuclei in 3D
Source: BMC Bioinformatics. 2010 Nov 29;11:580. doi: 10.1186/1471-2105-11-580 (PMC3008706; doi:10.1186/1471-2105-11-580)
Supplement: Additional file 3 — Additional Data and Ground Truth. Computed nuclear positions and corrected ground truths for all example data contributing to Figure 4. Zip file contains data in Acetree format comma separated value text files. An explanation of the Acetree file format is included in readme.txt. [file 1471-2105-11-580-S3.ZIP › Data_And_Ground_Truth/celegans/unedited_stats/t203-nuclei]

1	1	24	27	-1	291	234	9.0	15	Nuc3bdebud	24602
2	1	1	1	-1	313	256	13.0	17	Nuc4weeu	31820
3	1	102	5	-1	304	279	16.0	17	Nuc4weed	33732
4	1	259	271	-1	335	214	29.0	17	Nuc3tbuubt	55954
5	1	258	243	-1	273	245	27.0	13	Nuc3buwdud	20255
6	1	8	9	-1	265	317	7.0	13	Nuc1weuuuu	11101
7	1	9	24	-1	272	236	7.0	15	Nuc3bdebdu	22582
8	1	11	12	-1	291	271	7.0	15	Nuc3bdwuuu	22939
9	1	13	14	-1	302	290	7.0	13	Nuc2tueuwbd	16858
10	1	14	15	-1	308	250	7.0	13	Nuc2tueuedd	18339
11	1	15	31	-1	321	261	7.0	13	Nuc2tueuwt	23593
12	1	16	17	-1	331	245	7.0	11	Nuc2tueueub	11105
13	1	28	35	-1	335	224	7.0	13	Nuc3tttudut	12983
14	1	18	19	-1	342	259	7.0	13	Nuc2tuedeud	18203
15	1	19	20	-1	347	232	7.0	11	Nuc2tueueut	11494
16	1	20	37	-1	348	243	7.0	11	Nuc2tuedeuu	12088
17	1	21	22	-1	246	311	8.0	13	Nuc1wwuuuw	16223
18	1	31	39	-1	253	276	8.0	13	Nuc3bdwdub	20309
19	1	7	23	-1	261	258	8.0	15	Nuc3bdwdut	25481
20	1	22	10	-1	266	294	8.0	13	Nuc1wwuuue	12268
21	1	33	25	-1	273	280	8.0	11	Nuc3bdettdd	11839
22	1	10	11	-1	280	258	8.0	13	Nuc3bdettdu	16585
23	1	23	26	-1	285	290	8.0	13	Nuc3bdwuud	18944
24	1	12	13	-1	292	216	8.0	15	Nuc3bdebuu	25003
25	1	26	30	32	318	219	8.0	13	Nuc3bdetbb	21506
26	1	25	16	-1	318	278	8.0	11	Nuc2tuededd	13080
27	1	41	33	-1	321	237	8.0	11	Nuc2tueuedu	12273
28	1	27	34	-1	323	202	8.0	13	Nuc3tttdduu	15567
29	1	17	18	-1	334	269	8.0	11	Nuc2tuededu	13728
30	1	29	38	-1	234	282	9.0	15	Nuc3bdwddu	26714
31	1	30	21	-1	243	325	9.0	13	Nuc1wwuudt	14795
32	1	37	28	-1	294	325	9.0	13	Nuc2tuwuwet	18330
33	1	35	29	-1	294	255	9.0	13	Nuc3bdettub	15944
34	1	38	50	-1	307	271	9.0	13	Nuc2tueuwbu	17940
35	1	40	40	-1	316	300	9.0	11	Nuc2tuwueet	16179
36	1	42	42	-1	332	284	9.0	11	Nuc2tuedwuw	16435
37	1	43	41	-1	335	207	9.0	11	Nuc3tttudub	12635
38	1	44	43	-1	347	274	9.0	11	Nuc2tuedwue	15634
39	1	72	36	-1	349	213	9.0	11	Nuc3tttuubt	12435
40	1	48	44	-1	259	339	10.0	13	Nuc1weuuud	11882
41	1	32	45	-1	264	226	10.0	11	Nuc2buedbbu	12730
42	1	45	46	-1	271	246	10.0	11	Nuc3bdebdde	12693
43	1	34	47	-1	280	318	10.0	15	Nuc3bdwudb	27368
44	1	36	48	-1	296	305	10.0	13	Nuc3bdwudt	19454
45	1	39	49	-1	311	231	10.0	13	Nuc3bdetbt	20519
46	1	40	51	-1	319	291	10.0	11	Nuc2tuwueeb	14430
47	1	46	52	-1	231	305	11.0	15	Nuc3bdwddd	28568
48	1	47	53	-1	255	243	11.0	11	Nuc2buedbbd	12738
49	1	61	54	-1	258	354	11.0	13	Nuc1weuudt	13537
50	1	49	55	-1	274	223	11.0	11	Nuc2buedbtw	12549
51	1	63	56	-1	278	340	11.0	13	Nuc2tuwuweb	22629
52	1	52	58	-1	304	217	11.0	13	Nuc3tttddud	16409
53	1	53	72	-1	304	240	11.0	13	Nuc3bdettut	19279
54	1	54	59	-1	308	310	11.0	15	Nuc2tuwuew	38096
55	1	55	61	-1	327	257	11.0	13	Nuc3tttuddb	15494
56	1	57	62	-1	343	254	11.0	11	Nuc2tdwetbdud	16286
57	1	71	63	-1	349	227	11.0	13	Nuc3tttuutd	16526
58	1	58	64	-1	356	262	11.0	13	Nuc2tdwetbddu	19590
59	1	59	78	-1	220	295	12.0	13	Nuc2buwudut	18675
60	1	73	66	-1	237	264	12.0	11	Nuc2buwuubt	12830
61	1	60	68	-1	257	258	12.0	13	Nuc3bdebddw	17045
62	1	62	3	-1	276	296	12.0	19	Nuc4wwtu	46361
63	1	50	69	-1	279	239	12.0	13	Nuc3tttdddd	17760
64	1	51	57	-1	283	207	12.0	11	Nuc2buedbte	13711
65	1	64	70	-1	295	222	12.0	13	Nuc3tttdddu	17957
66	1	65	71	-1	299	202	12.0	13	Nuc3ttbddd	25886
67	1	66	60	-1	317	194	12.0	13	Nuc3tttdud	28042
68	1	67	73	-1	325	222	12.0	13	Nuc4eeuuut	13501
69	1	56	74	-1	334	195	12.0	13	Nuc3tttduu	24028
70	1	68	81	-1	335	295	12.0	13	Nuc2tuedwdu	25673
71	1	69	82	-1	338	238	12.0	13	Nuc3tttuddt	17676
72	1	70	75	-1	340	273	12.0	15	Nuc2tdwetbddd	28309
73	1	76	65	-1	359	213	12.0	11	Nuc3tttuutu	13248
74	1	73	67	-1	243	258	13.0	11	Nuc2buwuubb	14119
75	1	3	79	-1	287	253	13.0	17	Nuc4wewu	28607
76	1	72	76	-1	347	203	13.0	13	Nuc3tttuubb	17227
77	1	75	77	-1	353	239	13.0	11	Nuc2tdwetbduu	15888
78	1	77	97	-1	217	314	14.0	13	Nuc2buwudub	20712
79	1	78	83	84	228	276	14.0	13	Nuc2buwuut	25771
80	1	79	85	-1	238	340	14.0	13	Nuc1wwuudb	15117
81	1	80	98	-1	245	313	14.0	15	Nuc4wwbd	20045
82	1	85	87	-1	248	229	14.0	11	Nuc2buedtuu	15861
83	1	81	88	-1	251	284	14.0	17	Nuc4wwbu	26138
84	1	86	99	-1	261	228	14.0	13	Nuc2bueuddt	19623
85	1	2	2	-1	262	324	14.0	17	Nuc4wwtd	28882
86	1	87	89	-1	282	349	14.0	13	Nuc2tuwuwwt	22637
87	1	88	80	-1	295	337	14.0	15	Nuc2tuwdtw	39978
88	1	74	92	-1	322	309	14.0	13	Nuc2tuedwdd	25192
89	1	82	93	-1	324	279	14.0	13	Nuc4eededw	11111
90	1	83	94	-1	333	211	14.0	13	Nuc4eeuuub	14595
91	1	84	96	-1	362	228	14.0	15	Nuc2tdwetbuu	31382
92	1	85	86	-1	242	244	15.0	11	Nuc2buedtud	16546
93	1	89	4	-1	298	191	15.0	13	Nuc3ttbddu	29104
94	1	90	102	-1	309	293	15.0	15	Nuc4eedwdw	15706
95	1	91	90	112	311	325	15.0	13	Nuc2tuwdte	30526
96	1	92	103	-1	324	230	15.0	17	Nuc4eeuudt	28626
97	1	93	95	-1	347	283	15.0	11	Nuc2tdwettwbu	12412
98	1	94	105	-1	349	197	15.0	13	Nuc3ttbuwewt	19053
99	1	95	106	-1	359	256	15.0	11	Nuc2tdwetbudt	18294
100	1	96	108	-1	260	245	16.0	13	Nuc4ewwudt	11598
101	1	98	100	-1	278	219	16.0	11	Nuc2bueuddb	13797
102	1	100	110	-1	290	208	16.0	15	Nuc2bueudu	40216
103	1	111	111	-1	292	254	16.0	13	Nuc4eweudtd	15029
104	1	101	101	-1	301	226	16.0	15	Nuc4eweuud	19804
105	1	103	113	-1	309	246	16.0	13	Nuc4eeuudb	17279
106	1	114	114	-1	313	208	16.0	15	Nuc4eweuuu	18577
107	1	104	91	104	329	189	16.0	17	Nuc3ttbuwewb	39267
108	1	105	115	-1	339	259	16.0	13	Nuc4eedede	13165
109	1	107	116	-1	350	272	16.0	11	Nuc2tdwettwtt	16737
110	1	120	131	-1	225	264	17.0	13	Nuc2buedtdd	25880
111	1	108	117	-1	235	251	17.0	13	Nuc2buedtdu	23958
112	1	121	118	-1	247	269	17.0	13	Nuc4ewwddt	12196
113	1	109	119	-1	264	305	17.0	17	Nuc1edw	20260
114	1	97	120	-1	267	268	17.0	17	Nuc4wewd	34004
115	1	123	121	-1	271	359	17.0	13	Nuc2tuwuwwb	22406
116	1	110	122	-1	276	231	17.0	13	Nuc4ewwudb	11143
117	1	99	109	-1	281	316	17.0	15	Nuc1euetw	17078
118	1	125	123	-1	294	237	17.0	13	Nuc4eweudtu	11686
119	1	112	124	-1	298	309	17.0	13	Nuc1euete	13282
120	1	113	135	-1	308	189	17.0	13	Nuc3ttbuwwb	23309
121	1	115	126	-1	325	189	17.0	15	Nuc3ttbuwwt	31671
122	1	106	127	-1	339	298	17.0	13	Nuc2tdwettwbd	22519
123	1	116	128	-1	345	242	17.0	13	Nuc4eedeue	13107
124	1	4	129	-1	362	218	17.0	15	Nuc3tbdttu	37206
125	1	117	130	-1	365	238	17.0	11	Nuc2tdwetbudb	19766
126	1	118	142	-1	213	319	18.0	13	Nuc2buwuddt	24151
127	1	119	143	-1	215	297	18.0	13	Nuc2buwdud	30845
128	1	134	107	-1	255	347	18.0	13	Nuc1weuudb	14255
129	1	126	137	-1	321	289	18.0	13	Nuc4eedwde	13399
130	1	127	125	-1	324	251	18.0	11	Nuc3buebubd	17012
131	1	129	141	-1	359	258	18.0	11	Nuc2tdwettwtb	16729
132	1	130	144	-1	218	281	19.0	13	Nuc2buwduu	32902
133	1	131	145	-1	233	344	19.0	17	Nuc1wwudt	39150
134	1	146	154	-1	238	305	19.0	13	Nuc1euwtd	12302
135	1	132	132	-1	247	231	19.0	13	Nuc2bduuddt	18941
136	1	122	274	-1	247	283	19.0	13	Nuc1euwtu	12682
137	1	135	157	-1	258	225	19.0	11	Nuc2bduuduw	15197
138	1	150	133	-1	273	344	19.0	13	Nuc1wedwt	21747
139	1	136	146	-1	275	209	19.0	13	Nuc2bueuuw	31653
140	1	137	147	-1	285	197	19.0	13	Nuc2bueuue	31286
141	1	124	148	-1	287	290	19.0	15	Nuc1ede	18377
142	1	138	134	-1	293	339	19.0	15	Nuc2tuwdbe	44568
143	1	139	149	-1	301	250	19.0	11	Nuc3buebddd	15698
144	1	141	136	-1	317	317	19.0	11	Nuc2tdwwewew	19662
145	1	142	138	-1	327	207	19.0	15	Nuc3buetbb	39315
146	1	143	6	-1	328	233	19.0	13	Nuc3buebubu	20802
147	1	141	151	-1	329	307	19.0	11	Nuc2tdwwewee	18830
148	1	128	139	152	345	201	19.0	13	Nuc3ttbuet	31100
149	1	144	140	-1	345	285	19.0	13	Nuc2tdwettedd	22445
150	1	145	169	-1	217	334	20.0	11	Nuc2buwuddb	14173
151	1	160	184	-1	233	323	20.0	15	Nuc1wwdbt	26069
152	1	133	155	-1	248	358	20.0	13	Nuc1weudt	17309
153	1	147	156	-1	253	258	20.0	13	Nuc4ewwddb	13989
154	1	148	158	-1	263	245	20.0	13	Nuc3buwdddt	22297
155	1	261	159	-1	278	249	20.0	11	Nuc4ewwduu	8679
156	1	163	160	-1	286	354	20.0	13	Nuc2tuwdbw	30453
157	1	151	176	-1	301	194	20.0	15	Nuc3ttbduw	47815
158	1	165	161	-1	307	225	20.0	13	Nuc3buebdudt	22669
159	1	152	162	-1	307	299	20.0	15	Nuc1euebt	20635
160	1	140	164	-1	311	332	20.0	15	Nuc2tdwweww	39986
161	1	153	163	-1	312	237	20.0	13	Nuc3buebddu	23685
162	1	154	150	-1	320	260	20.0	15	Nuc4eeuduu	26884
163	1	155	165	-1	330	273	20.0	13	Nuc4eedwuu	14000
164	1	168	180	-1	336	188	20.0	13	Nuc3ttbuwee	34592
165	1	157	166	-1	338	254	20.0	11	Nuc4eedeuw	9952
166	1	169	153	-1	347	269	20.0	11	Nuc2tdwettedu	18617
167	1	158	167	-1	348	225	20.0	11	Nuc3tbuutdt	20799
168	1	159	168	-1	366	231	20.0	15	Nuc3tbdttd	42413
169	1	179	275	-1	270	265	21.0	13	Nuc4ewwdud	14873
170	1	149	192	-1	274	219	21.0	11	Nuc2bduudue	14487
171	1	162	172	-1	287	225	21.0	11	Nuc4ewwuud	10303
172	1	182	174	-1	295	316	21.0	13	Nuc1euebb	14981
173	1	5	195	-1	301	279	21.0	13	Nuc4eeududt	18456
174	1	166	177	-1	312	210	21.0	11	Nuc3buebduu	16117
175	1	167	178	-1	315	285	21.0	11	Nuc4eedwud	10848
176	1	156	179	-1	336	295	21.0	15	Nuc2tdwweeu	40874
177	1	170	181	-1	349	241	21.0	11	Nuc3tbuutdb	23368
178	1	171	182	-1	363	247	21.0	11	Nuc2tdwetteuu	15448
179	1	173	183	-1	229	267	22.0	13	Nuc2bddwdu	25385
180	1	161	170	-1	237	244	22.0	13	Nuc2bduuddb	20185
181	1	174	186	-1	249	236	22.0	11	Nuc2bduuudt	16680
182	1	175	187	-1	253	272	22.0	13	Nuc1euwbt	13655
183	1	177	189	-1	255	316	22.0	13	Nuc1wwdtt	20149
184	1	178	207	-1	260	359	22.0	15	Nuc1weudb	20679
185	1	180	171	-1	278	316	22.0	15	Nuc1wedet	29562
186	1	181	173	-1	291	259	22.0	13	Nuc4eweudbu	15432
187	1	183	211	212	293	340	22.0	13	Nuc2tdwwwew	28985
188	1	164	175	-1	297	212	22.0	11	Nuc4ewwuuu	9620
189	1	184	196	-1	313	190	22.0	13	Nuc3ttbdue	38219
190	1	185	197	-1	318	318	22.0	11	Nuc2tdwwweet	18864
191	1	186	198	-1	323	225	22.0	11	Nuc3buebutd	17959
192	1	205	202	-1	341	274	22.0	15	Nuc2tdwebeut	34803
193	1	188	203	-1	352	262	22.0	13	Nuc2tdwetteud	24638
194	1	187	204	-1	353	213	22.0	15	Nuc3tbuutud	43736
195	1	189	216	-1	212	305	23.0	15	Nuc2buwddu	39268
196	1	172	205	-1	222	283	23.0	15	Nuc2bddwdd	38324
197	1	191	185	-1	247	334	23.0	15	Nuc1wwdbb	30045
198	1	176	188	-1	254	286	23.0	13	Nuc1euwbb	12766
199	1	193	208	-1	261	302	23.0	13	Nuc1wwdtb	17281
200	1	217	190	-1	261	344	23.0	15	Nuc1wedwb	27627
201	1	195	191	-1	268	329	23.0	13	Nuc1wedeb	18957
202	1	196	209	-1	273	235	23.0	11	Nuc3buwdddb	14772
203	1	199	193	-1	281	276	23.0	13	Nuc4eweudbd	14366
204	1	6	194	-1	289	295	23.0	15	Nuc4eeuddw	20732
205	1	263	277	-1	301	285	23.0	15	Nuc4eeududb	24166
206	1	201	200	-1	320	242	23.0	13	Nuc3tbudddu	32025
207	1	202	199	-1	321	201	23.0	11	Nuc3buettet	22760
208	1	203	214	-1	323	304	23.0	15	Nuc2tdwweed	40792
209	1	204	201	-1	332	209	23.0	11	Nuc3buebutu	21200
210	1	190	217	-1	217	324	24.0	15	Nuc2buwddd	31049
211	1	215	228	-1	238	260	24.0	13	Nuc2bddwud	18518
212	1	206	206	-1	245	247	24.0	13	Nuc2bddwuu	20537
213	1	192	219	-1	260	225	24.0	11	Nuc2bduuudb	13975
214	1	194	218	-1	262	244	24.0	11	Nuc2bduduut	14227
215	1	207	220	-1	262	261	24.0	11	Nuc2bduduub	12990
216	1	218	221	-1	275	297	24.0	11	Nuc4eweddd	7591
217	1	197	231	-1	283	210	24.0	11	Nuc2bduuuuu	13896
218	1	198	222	-1	285	249	24.0	11	Nuc3buwuddu	13746
219	1	209	210	-1	286	236	24.0	11	Nuc3buwddud	15123
220	1	219	276	-1	304	246	24.0	11	Nuc3buwuudd	15155
221	1	200	223	-1	307	330	24.0	11	Nuc2tdwwweeb	17876
222	1	221	234	-1	317	284	24.0	11	Nuc2tdwebeduw	13298
223	1	211	224	-1	328	258	24.0	11	Nuc3tbududd	22601
224	1	212	226	-1	333	194	24.0	13	Nuc3buetbt	30117
225	1	213	215	-1	336	242	24.0	11	Nuc3tbududu	21226
226	1	241	238	-1	351	226	24.0	11	Nuc3tbuduuu	23682
227	1	214	227	240	224	295	25.0	13	Nuc2bddewu	25624
228	1	216	229	-1	240	345	25.0	15	Nuc1wwudb	25489
229	1	220	232	-1	304	268	25.0	15	Nuc3tbudddd	27307
230	1	222	225	-1	329	291	25.0	11	Nuc2tdwebedue	17053
231	1	239	235	-1	334	223	25.0	13	Nuc3tbuubb	31735
232	1	224	237	-1	349	256	25.0	11	Nuc3tbdtbud	18749
233	1	224	239	-1	352	243	25.0	11	Nuc3tbdtbuu	18533
234	1	225	252	-1	225	313	26.0	13	Nuc2bddewd	24221
235	1	226	241	-1	233	279	26.0	11	Nuc2bddeeuu	11919
236	1	208	242	-1	270	225	26.0	11	Nuc2bduuuud	11154
237	1	232	244	-1	280	329	26.0	15	Nuc2tdwwwwwww	25434
238	1	247	246	-1	287	259	26.0	15	Nuc3buwuduw	21019
239	1	248	278	-1	294	235	26.0	11	Nuc3buwduu	10809
240	1	234	247	-1	295	324	26.0	11	Nuc2tdwwwwwwe	13160
241	1	262	248	-1	303	247	26.0	11	Nuc3buwuduee	14318
242	1	237	233	-1	307	310	26.0	11	Nuc2tdwwwwwe	13852
243	1	236	266	-1	309	300	26.0	11	Nuc2tdwebedd	12294
244	1	238	249	-1	315	227	26.0	15	Nuc3buwuuu	31953
245	1	223	236	-1	339	275	26.0	11	Nuc2tdwebeub	17094
246	1	240	251	-1	345	203	26.0	13	Nuc3tbuutuu	30891
247	1	243	254	-1	241	308	27.0	11	Nuc2bddeedbu	8628
248	1	244	253	-1	243	272	27.0	13	Nuc2bdududd	15925
249	1	245	255	-1	244	324	27.0	11	Nuc2bddeedbd	10703
250	1	227	256	-1	255	253	27.0	13	Nuc2bdududu	18088
251	1	256	257	-1	254	284	27.0	11	Nuc2bduddd	9295
252	1	228	7	-1	256	306	27.0	13	Nuc2bddeedt	12390
253	1	229	258	-1	265	271	27.0	13	Nuc2bdudduu	14849
254	1	231	260	-1	281	313	27.0	11	Nuc2tdwebwww	11864
255	1	246	245	-1	282	270	27.0	11	Nuc3buwuddd	10773
256	1	233	261	-1	288	221	27.0	13	Nuc3buwdduu	19168
257	1	249	263	-1	296	298	27.0	11	Nuc2tdwebwwe	11140
258	1	251	269	-1	299	219	27.0	11	Nuc3buwuudu	13650
259	1	250	264	-1	299	285	27.0	11	Nuc2tdwebwew	11841
260	1	235	265	-1	303	204	27.0	13	Nuc3buettwt	25566
261	1	253	250	-1	316	210	27.0	13	Nuc3buetteb	21944
262	1	252	267	-1	316	253	27.0	13	Nuc3tbudduw	19818
263	1	254	268	-1	321	273	27.0	13	Nuc2tdwebwee	14702
264	1	255	273	-1	345	261	27.0	15	Nuc3tbdtbd	29502
265	1	242	8	-1	237	296	28.0	11	Nuc2bddeeud	9017
266	1	257	259	-1	268	289	28.0	13	Nuc2bduddud	13075
267	1	230	230	-1	282	287	28.0	11	Nuc4eweddu	7243
268	1	262	262	-1	291	236	28.0	15	Nuc3buwuduew	24001
269	1	241	272	-1	344	237	28.0	11	Nuc3tbuduud	21225
270	1	260	270	-1	331	234	29.0	11	Nuc3tbuddue	15911
271	1	210	213	-1	304	226	23.0	11	Nuc3buebdudb	15784
