# Supplementary material for: A hybrid blob-slice model for accurate and efficient detection of fluorescence labeled nuclei in 3D
Source: BMC Bioinformatics. 2010 Nov 29;11:580. doi: 10.1186/1471-2105-11-580 (PMC3008706; doi:10.1186/1471-2105-11-580)
Supplement: Additional file 3 — Additional Data and Ground Truth. Computed nuclear positions and corrected ground truths for all example data contributing to Figure 4. Zip file contains data in Acetree format comma separated value text files. An explanation of the Acetree file format is included in readme.txt. [file 1471-2105-11-580-S3.ZIP › Data_And_Ground_Truth/celegans/unedited_stats/t204-nuclei]

1	1	2	68	-1	313	256	14.0	19	Nuc4weeu	48410
2	1	85	95	-1	262	323	14.0	19	Nuc4wwtd	48257
3	1	62	1	-1	277	296	13.0	17	Nuc4wwtu	29874
4	1	93	111	-1	301	190	16.0	15	Nuc3ttbddu	37664
5	1	3	98	-1	306	281	15.0	17	Nuc4weed	33489
6	1	146	156	-1	329	232	20.0	13	Nuc3buebubu	21796
7	1	252	264	-1	259	305	27.0	13	Nuc2bddeedt	13514
8	1	265	280	-1	241	297	29.0	11	Nuc2bddeeud	7353
9	1	6	3	-1	264	315	7.0	13	Nuc1weuuuu	11177
10	1	20	19	-1	267	292	7.0	13	Nuc1wwuuue	12422
11	1	22	21	-1	278	257	7.0	13	Nuc3bdettdu	15686
12	1	8	5	-1	292	271	7.0	15	Nuc3bdwuuu	24238
13	1	24	6	-1	293	216	7.0	15	Nuc3bdebuu	24099
14	1	9	7	-1	304	289	7.0	13	Nuc2tueuwbd	17018
15	1	10	8	-1	307	251	7.0	11	Nuc2tueuedd	12636
16	1	26	11	-1	318	279	7.0	13	Nuc2tuededd	17552
17	1	12	12	-1	331	246	7.0	13	Nuc2tueueub	14232
18	1	29	13	-1	334	269	7.0	13	Nuc2tuededu	17517
19	1	14	14	-1	343	258	7.0	13	Nuc2tuedeud	16909
20	1	15	15	-1	347	230	7.0	11	Nuc2tueueut	11334
21	1	31	16	-1	241	325	8.0	13	Nuc1wwuudt	14207
22	1	17	17	-1	245	310	8.0	13	Nuc1wwuuuw	15732
23	1	19	32	-1	260	256	8.0	15	Nuc3bdwdut	26825
24	1	7	20	-1	272	233	8.0	13	Nuc3bdebdu	18066
25	1	21	33	-1	274	278	8.0	13	Nuc3bdettdd	15839
26	1	23	22	-1	285	288	8.0	13	Nuc3bdwuud	19650
27	1	1	4	35	291	234	8.0	13	Nuc3bdebud	20761
28	1	32	24	-1	291	324	8.0	13	Nuc2tuwuwet	17459
29	1	33	23	-1	292	255	8.0	13	Nuc3bdettub	15455
30	1	25	25	-1	315	213	8.0	11	Nuc3bdetbbu	12257
31	1	11	9	-1	317	261	8.0	13	Nuc2tueuwt	23463
32	1	25	10	-1	318	230	8.0	11	Nuc3bdetbbd	11727
33	1	27	26	-1	322	241	8.0	13	Nuc2tueuedu	16504
34	1	28	39	-1	324	201	8.0	13	Nuc3tttdduu	15146
35	1	13	27	-1	333	226	8.0	13	Nuc3tttudut	13650
36	1	39	28	-1	345	215	8.0	11	Nuc3tttuubt	11647
37	1	16	29	-1	349	242	8.0	13	Nuc2tuedeuu	17658
38	1	30	42	-1	233	282	9.0	15	Nuc3bdwddu	26032
39	1	18	18	30	252	277	9.0	15	Nuc3bdwdub	28932
40	1	35	38	-1	317	302	9.0	11	Nuc2tuwueet	15332
41	1	37	40	-1	333	208	9.0	11	Nuc3tttudub	12192
42	1	36	51	-1	335	285	9.0	13	Nuc2tuedwuw	19692
43	1	38	41	-1	347	271	9.0	11	Nuc2tuedwue	16873
44	1	40	31	-1	257	338	10.0	13	Nuc1weuuud	11864
45	1	41	45	-1	263	224	10.0	11	Nuc2buedbbu	12581
46	1	42	46	-1	272	245	10.0	11	Nuc3bdebdde	11827
47	1	43	34	-1	279	317	10.0	15	Nuc3bdwudb	28036
48	1	44	36	-1	294	304	10.0	13	Nuc3bdwudt	19533
49	1	45	49	-1	308	233	10.0	13	Nuc3bdetbt	20583
50	1	34	37	-1	309	272	10.0	11	Nuc2tueuwbu	12742
51	1	46	50	-1	321	286	10.0	11	Nuc2tuwueeb	17517
52	1	47	61	-1	231	305	11.0	15	Nuc3bdwddd	31908
53	1	48	43	-1	256	242	11.0	11	Nuc2buedbbd	11154
54	1	49	44	-1	256	353	11.0	13	Nuc1weuudt	14039
55	1	50	52	-1	274	219	11.0	11	Nuc2buedbtw	11680
56	1	51	47	-1	276	339	11.0	13	Nuc2tuwuweb	22572
57	1	64	65	-1	282	205	11.0	13	Nuc2buedbte	18319
58	1	52	54	-1	305	217	11.0	13	Nuc3tttddud	17779
59	1	54	48	-1	307	312	11.0	15	Nuc2tuwuew	37913
60	1	67	55	-1	313	197	11.0	11	Nuc3tttdud	13877
61	1	55	56	-1	328	256	11.0	13	Nuc3tttuddb	17671
62	1	56	57	-1	345	253	11.0	11	Nuc2tdwetbdud	16082
63	1	57	58	-1	348	226	11.0	13	Nuc3tttuutd	16245
64	1	58	60	-1	357	261	11.0	13	Nuc2tdwetbddu	20147
65	1	73	59	-1	358	212	11.0	13	Nuc3tttuutu	16908
66	1	60	62	-1	234	266	12.0	11	Nuc2buwuubt	13311
67	1	74	63	-1	246	253	12.0	11	Nuc2buwuubb	14532
68	1	61	78	-1	259	259	12.0	13	Nuc3bdebddw	16298
69	1	63	64	-1	281	238	12.0	13	Nuc3tttdddd	17584
70	1	65	66	-1	293	222	12.0	13	Nuc3tttdddu	17833
71	1	66	67	81	297	201	12.0	13	Nuc3ttbddd	26342
72	1	53	53	-1	302	242	12.0	13	Nuc3bdettut	19121
73	1	68	69	-1	324	223	12.0	15	Nuc4eeuuut	16469
74	1	69	70	-1	334	196	12.0	13	Nuc3tttduu	23794
75	1	72	73	-1	341	272	12.0	15	Nuc2tdwetbddd	26876
76	1	76	74	-1	346	203	12.0	11	Nuc3tttuubb	13293
77	1	77	75	-1	356	239	12.0	11	Nuc2tdwetbduu	14491
78	1	59	76	-1	220	297	13.0	11	Nuc2buwudut	13319
79	1	75	79	-1	285	254	13.0	17	Nuc4wewu	30191
80	1	87	80	-1	293	338	13.0	15	Nuc2tuwdtw	38325
81	1	70	71	-1	336	295	13.0	13	Nuc2tuedwdu	26190
82	1	71	72	-1	339	239	13.0	11	Nuc3tttuddt	12900
83	1	79	83	-1	225	284	14.0	13	Nuc2buwuutd	20760
84	1	79	77	-1	228	272	14.0	11	Nuc2buwuutu	15674
85	1	80	84	-1	237	339	14.0	13	Nuc1wwuudb	15524
86	1	92	85	-1	243	243	14.0	11	Nuc2buedtud	17687
87	1	82	86	-1	250	227	14.0	11	Nuc2buedtuu	15515
88	1	83	87	-1	250	283	14.0	17	Nuc4wwbu	28396
89	1	86	88	-1	279	349	14.0	11	Nuc2tuwuwwt	16480
90	1	95	89	-1	312	323	14.0	11	Nuc2tuwdtet	17048
91	1	107	100	-1	323	188	14.0	11	Nuc3ttbuwewbt	14756
92	1	88	90	-1	323	310	14.0	13	Nuc2tuedwdd	24998
93	1	89	91	-1	326	277	14.0	13	Nuc4eededw	10249
94	1	90	82	-1	332	210	14.0	13	Nuc4eeuuub	16127
95	1	97	103	-1	348	282	14.0	11	Nuc2tdwettwbu	13304
96	1	91	92	-1	361	227	14.0	15	Nuc2tdwetbuu	34986
97	1	78	93	-1	217	317	15.0	13	Nuc2buwudub	20579
98	1	81	107	-1	245	313	15.0	15	Nuc4wwbd	21771
99	1	84	94	-1	262	228	15.0	13	Nuc2bueuddt	20052
100	1	101	96	-1	278	218	15.0	13	Nuc2bueuddb	21260
101	1	104	112	-1	302	224	15.0	13	Nuc4eweuud	14753
102	1	94	99	-1	310	295	15.0	11	Nuc4eedwdw	8028
103	1	96	101	-1	323	230	15.0	15	Nuc4eeuudt	23444
104	1	107	102	-1	333	186	15.0	11	Nuc3ttbuwewbb	15073
105	1	98	104	-1	351	199	15.0	13	Nuc3ttbuwewt	17594
106	1	99	105	-1	360	255	15.0	11	Nuc2tdwetbudt	16689
107	1	128	108	-1	254	350	16.0	13	Nuc1weuudb	14499
108	1	100	109	-1	261	243	16.0	13	Nuc4ewwudt	11356
109	1	117	110	-1	282	315	16.0	13	Nuc1euetw	12384
110	1	102	122	-1	289	207	16.0	15	Nuc2bueudu	43477
111	1	103	97	-1	293	256	16.0	11	Nuc4eweudtd	9794
112	1	95	124	-1	305	332	16.0	11	Nuc2tuwdteb	19973
113	1	105	113	-1	309	245	16.0	13	Nuc4eeuudb	18269
114	1	106	114	-1	314	207	16.0	15	Nuc4eweuuu	18054
115	1	108	115	-1	340	259	16.0	13	Nuc4eedede	13074
116	1	109	116	-1	352	271	16.0	11	Nuc2tdwettwtt	16926
117	1	111	106	-1	234	251	17.0	13	Nuc2buedtdu	24369
118	1	112	118	-1	247	267	17.0	13	Nuc4ewwddt	11695
119	1	113	2	-1	265	305	17.0	15	Nuc1edw	16157
120	1	114	119	-1	267	270	17.0	17	Nuc4wewd	34188
121	1	115	120	-1	269	361	17.0	13	Nuc2tuwuwwb	26010
122	1	116	132	-1	277	231	17.0	11	Nuc4ewwudb	7788
123	1	118	134	-1	293	235	17.0	13	Nuc4eweudtu	13321
124	1	119	123	-1	300	311	17.0	15	Nuc1euete	19656
125	1	130	126	-1	324	252	17.0	13	Nuc3buebubd	20906
126	1	121	137	-1	325	187	17.0	13	Nuc3ttbuwwt	23834
127	1	122	128	-1	340	297	17.0	13	Nuc2tdwettwbd	24194
128	1	123	129	-1	344	241	17.0	15	Nuc4eedeue	18861
129	1	124	140	-1	362	216	17.0	15	Nuc3tbdttu	36679
130	1	125	130	-1	367	238	17.0	13	Nuc2tdwetbudb	24951
131	1	110	117	-1	225	265	18.0	13	Nuc2buedtdd	23991
132	1	135	131	-1	247	230	18.0	13	Nuc2bduuddt	18282
133	1	138	121	-1	272	343	18.0	13	Nuc1wedwt	21515
134	1	142	152	-1	292	341	18.0	15	Nuc2tuwdbe	43307
135	1	120	154	-1	308	189	18.0	13	Nuc3ttbuwwb	24423
136	1	144	136	-1	317	318	18.0	11	Nuc2tdwwewew	18883
137	1	129	125	-1	322	290	18.0	13	Nuc4eedwde	13641
138	1	145	138	-1	330	211	18.0	15	Nuc3buetbb	34474
139	1	148	127	-1	340	200	18.0	11	Nuc3ttbuett	18064
140	1	149	139	-1	346	283	18.0	11	Nuc2tdwettedd	15933
141	1	131	160	-1	361	257	18.0	13	Nuc2tdwettwtb	19772
142	1	126	141	-1	213	320	19.0	13	Nuc2buwuddt	24179
143	1	127	142	143	215	300	19.0	13	Nuc2buwdud	33283
144	1	132	144	145	221	282	19.0	15	Nuc2buwduu	39944
145	1	133	146	-1	234	345	19.0	17	Nuc1wwudt	39861
146	1	139	150	-1	273	211	19.0	13	Nuc2bueuuw	29780
147	1	140	151	-1	284	197	19.0	13	Nuc2bueuue	30793
148	1	141	133	-1	287	291	19.0	15	Nuc1ede	18452
149	1	143	135	-1	301	251	19.0	11	Nuc3buebddd	16141
150	1	162	168	-1	315	262	19.0	13	Nuc4eeuduu	17956
151	1	147	158	-1	333	307	19.0	11	Nuc2tdwwewee	17799
152	1	148	159	-1	347	208	19.0	11	Nuc3ttbuetb	19165
153	1	166	170	-1	348	268	19.0	13	Nuc2tdwettedu	23582
154	1	134	147	-1	238	304	20.0	13	Nuc1euwtd	11810
155	1	152	149	-1	250	357	20.0	13	Nuc1weudt	19704
156	1	153	162	-1	253	258	20.0	11	Nuc4ewwddb	9358
157	1	137	163	-1	259	224	20.0	11	Nuc2bduuduw	13937
158	1	154	164	-1	265	243	20.0	13	Nuc3buwdddt	21394
159	1	155	165	-1	278	249	20.0	11	Nuc4ewwduu	8242
160	1	156	176	-1	284	355	20.0	13	Nuc2tuwdbw	30816
161	1	158	166	-1	305	226	20.0	13	Nuc3buebdudt	23150
162	1	159	153	-1	308	299	20.0	13	Nuc1euebt	14900
163	1	161	155	-1	311	237	20.0	11	Nuc3buebddu	14726
164	1	160	167	-1	311	332	20.0	15	Nuc2tdwweww	37838
165	1	163	157	-1	328	273	20.0	11	Nuc4eedwuu	8677
166	1	165	169	-1	338	255	20.0	11	Nuc4eedeuw	10364
167	1	167	186	-1	349	225	20.0	11	Nuc3tbuutdt	22464
168	1	168	187	-1	367	231	20.0	15	Nuc3tbdttd	42171
169	1	150	171	-1	218	335	21.0	11	Nuc2buwuddb	13796
170	1	180	172	-1	238	244	21.0	15	Nuc2bduuddb	28449
171	1	185	194	-1	280	317	21.0	15	Nuc1wedet	29474
172	1	171	177	-1	287	226	21.0	11	Nuc4ewwuud	10744
173	1	186	196	-1	292	260	21.0	15	Nuc4eweudbu	22180
174	1	172	178	-1	297	316	21.0	15	Nuc1euebb	20757
175	1	188	179	-1	297	211	21.0	11	Nuc4ewwuuu	10183
176	1	157	180	-1	299	195	21.0	13	Nuc3ttbduw	38877
177	1	174	181	-1	313	210	21.0	11	Nuc3buebduu	17939
178	1	175	182	-1	318	284	21.0	11	Nuc4eedwud	11022
179	1	176	184	-1	336	293	21.0	13	Nuc2tdwweeu	33457
180	1	164	183	-1	338	189	21.0	13	Nuc3ttbuwee	30734
181	1	177	185	-1	348	241	21.0	13	Nuc3tbuutdb	32242
182	1	178	202	-1	361	246	21.0	13	Nuc2tdwetteuu	21434
183	1	179	188	-1	231	266	22.0	13	Nuc2bddwdu	26918
184	1	151	161	-1	234	319	22.0	13	Nuc1wwdbt	19472
185	1	197	204	-1	247	331	22.0	15	Nuc1wwdbb	31274
186	1	181	189	-1	249	234	22.0	11	Nuc2bduuudt	15439
187	1	182	173	-1	254	272	22.0	13	Nuc1euwbt	13931
188	1	198	190	-1	255	284	22.0	13	Nuc1euwbb	12556
189	1	183	191	-1	257	314	22.0	15	Nuc1wwdtt	29153
190	1	200	174	-1	260	344	22.0	13	Nuc1wedwb	22346
191	1	201	192	-1	268	329	22.0	15	Nuc1wedeb	27985
192	1	170	193	-1	275	217	22.0	15	Nuc2bduudue	30636
193	1	203	195	-1	282	278	22.0	13	Nuc4eweudbd	13121
194	1	204	208	-1	289	296	22.0	15	Nuc4eeuddw	18927
195	1	173	197	-1	302	281	22.0	15	Nuc4eeududt	26102
196	1	189	211	-1	315	190	22.0	15	Nuc3ttbdue	50066
197	1	190	198	-1	318	319	22.0	11	Nuc2tdwwweet	18379
198	1	191	199	-1	321	228	22.0	11	Nuc3buebutd	17667
199	1	207	212	-1	321	203	22.0	11	Nuc3buettet	20019
200	1	206	213	-1	322	243	22.0	11	Nuc3tbudddu	23335
201	1	209	215	-1	332	211	22.0	11	Nuc3buebutu	18462
202	1	192	200	-1	339	274	22.0	13	Nuc2tdwebeut	26412
203	1	193	201	-1	352	263	22.0	13	Nuc2tdwetteud	24072
204	1	194	216	-1	353	212	22.0	15	Nuc3tbuutud	46097
205	1	196	219	-1	224	283	23.0	15	Nuc2bddwdd	37121
206	1	212	203	-1	244	246	23.0	15	Nuc2bddwuu	32308
207	1	184	205	-1	261	359	23.0	15	Nuc1weudb	23581
208	1	199	222	-1	263	300	23.0	15	Nuc1wwdtb	24753
209	1	202	206	-1	274	234	23.0	11	Nuc3buwdddb	13466
210	1	219	207	-1	288	238	23.0	11	Nuc3buwddud	14620
211	1	187	223	-1	288	343	23.0	11	Nuc2tdwwwewb	18401
212	1	187	209	-1	297	339	23.0	11	Nuc2tdwwwewt	18127
213	1	271	210	-1	303	226	23.0	11	Nuc3buebdudb	16528
214	1	208	214	-1	322	303	23.0	13	Nuc2tdwweed	31624
215	1	225	231	-1	336	243	23.0	11	Nuc3tbududu	21465
216	1	195	217	-1	215	306	24.0	15	Nuc2buwddu	35927
217	1	210	218	-1	219	325	24.0	13	Nuc2buwddd	22092
218	1	214	235	-1	260	243	24.0	11	Nuc2bduduut	13156
219	1	213	220	-1	261	223	24.0	11	Nuc2bduuudb	13866
220	1	215	221	-1	262	262	24.0	11	Nuc2bduduub	13645
221	1	216	237	-1	278	298	24.0	13	Nuc4eweddd	11999
222	1	218	224	-1	286	252	24.0	13	Nuc3buwuddu	19974
223	1	221	227	-1	306	331	24.0	11	Nuc2tdwwweeb	18668
224	1	223	228	-1	329	260	24.0	11	Nuc3tbududd	22588
225	1	230	230	-1	332	292	24.0	13	Nuc2tdwebedue	26160
226	1	224	229	-1	333	198	24.0	15	Nuc3buetbt	44836
227	1	227	232	-1	227	300	25.0	11	Nuc2bddewud	12890
228	1	211	243	-1	240	258	25.0	15	Nuc2bddwud	28651
229	1	228	234	-1	242	344	25.0	15	Nuc1wwudb	24516
230	1	267	247	-1	284	283	25.0	11	Nuc4eweddu	8251
231	1	217	238	-1	287	209	25.0	13	Nuc2bduuuuu	19604
232	1	229	226	-1	305	266	25.0	15	Nuc3tbudddd	29599
233	1	242	251	-1	309	313	25.0	11	Nuc2tdwwwwwe	13810
234	1	222	253	-1	318	285	25.0	11	Nuc2tdwebeduw	14293
235	1	231	239	-1	334	227	25.0	15	Nuc3tbuubb	43184
236	1	245	254	-1	340	274	25.0	11	Nuc2tdwebeub	18418
237	1	232	256	-1	349	257	25.0	11	Nuc3tbdtbud	19122
238	1	226	257	-1	353	225	25.0	11	Nuc3tbuduuu	25332
239	1	233	240	-1	356	241	25.0	11	Nuc3tbdtbuu	17963
240	1	227	241	-1	224	289	26.0	11	Nuc2bddewuu	14862
241	1	235	233	-1	236	280	26.0	11	Nuc2bddeeuu	12187
242	1	236	236	-1	271	224	26.0	13	Nuc2bduuuud	16690
243	1	5	245	266	272	246	26.0	13	Nuc3buwdud	21946
244	1	237	244	269	278	330	26.0	15	Nuc2tdwwwwwww	29914
245	1	255	246	-1	283	269	26.0	13	Nuc3buwuddd	15644
246	1	238	270	-1	289	259	26.0	11	Nuc3buwuduw	10400
247	1	240	249	-1	294	324	26.0	13	Nuc2tdwwwwwwe	17064
248	1	241	250	-1	304	246	26.0	11	Nuc3buwuduee	14624
249	1	244	276	-1	316	227	26.0	13	Nuc3buwuuu	25283
250	1	261	278	-1	317	209	26.0	13	Nuc3buetteb	23628
251	1	246	255	-1	346	204	26.0	13	Nuc3tbuutuu	30661
252	1	234	242	258	230	315	27.0	13	Nuc2bddewd	19772
253	1	248	260	-1	246	272	27.0	11	Nuc2bdududd	10442
254	1	247	259	-1	246	308	27.0	11	Nuc2bddeedbu	8524
255	1	249	261	-1	247	326	27.0	11	Nuc2bddeedbd	11163
256	1	250	263	-1	255	254	27.0	11	Nuc2bdududu	12353
257	1	251	262	-1	255	284	27.0	11	Nuc2bduddd	8534
258	1	253	265	-1	265	270	27.0	11	Nuc2bdudduu	10558
259	1	266	267	-1	271	288	27.0	13	Nuc2bduddud	13402
260	1	254	268	-1	281	315	27.0	11	Nuc2tdwebwww	10426
261	1	256	271	-1	288	222	27.0	11	Nuc3buwdduu	13647
262	1	268	-1	-1	291	236	27.0	15	Nuc3buwuduew	27438
263	1	257	272	-1	296	300	27.0	11	Nuc2tdwebwwe	10759
264	1	259	273	-1	299	287	27.0	11	Nuc2tdwebwew	13571
265	1	260	274	-1	303	204	27.0	11	Nuc3buettwt	18349
266	1	243	275	-1	310	302	27.0	11	Nuc2tdwebedd	11594
267	1	262	277	-1	317	252	27.0	11	Nuc3tbudduw	14873
268	1	263	252	-1	321	273	27.0	13	Nuc2tdwebwee	15907
269	1	258	281	-1	298	219	28.0	13	Nuc3buwuudu	18617
270	1	270	282	-1	331	234	28.0	11	Nuc3tbuddue	18354
271	1	4	283	-1	337	215	28.0	17	Nuc3tbuubt	52850
272	1	269	284	-1	344	239	28.0	11	Nuc3tbuduud	18936
273	1	264	279	-1	341	262	28.0	15	Nuc3tbdtbd	25336
274	1	136	148	-1	248	284	17.0	13	Nuc1euwtu	12545
275	1	169	175	-1	266	263	22.0	15	Nuc4ewwdud	22628
276	1	220	225	-1	305	245	24.0	13	Nuc3buwuudd	21720
277	1	205	285	-1	301	285	23.0	15	Nuc4eeududb	24166
278	1	239	248	-1	294	235	26.0	11	Nuc3buwduu	10809
