# Supplementary material for: A hybrid blob-slice model for accurate and efficient detection of fluorescence labeled nuclei in 3D
Source: BMC Bioinformatics. 2010 Nov 29;11:580. doi: 10.1186/1471-2105-11-580 (PMC3008706; doi:10.1186/1471-2105-11-580)
Supplement: Additional file 3 — Additional Data and Ground Truth. Computed nuclear positions and corrected ground truths for all example data contributing to Figure 4. Zip file contains data in Acetree format comma separated value text files. An explanation of the Acetree file format is included in readme.txt. [file 1471-2105-11-580-S3.ZIP › Data_And_Ground_Truth/celegans/unedited_stats/t205-nuclei]

1	1	3	1	-1	277	297	13.0	19	Nuc4wwtu	45294
2	1	119	140	-1	265	305	17.0	15	Nuc1edw	15403
3	1	9	9	-1	262	312	7.0	13	Nuc1weuuuu	10760
4	1	27	10	-1	286	240	7.0	11	Nuc3bdebudd	12009
5	1	12	30	-1	293	272	7.0	13	Nuc3bdwuuu	17325
6	1	13	11	-1	295	216	7.0	15	Nuc3bdebuu	24927
7	1	14	12	-1	305	289	7.0	13	Nuc2tueuwbd	16822
8	1	15	13	-1	307	249	7.0	11	Nuc2tueuedd	14222
9	1	31	15	-1	319	260	7.0	13	Nuc2tueuwt	25489
10	1	32	14	-1	320	229	7.0	11	Nuc3bdetbbd	10547
11	1	16	16	-1	320	278	7.0	13	Nuc2tuededd	18973
12	1	17	18	-1	331	247	7.0	13	Nuc2tueueub	15394
13	1	18	20	-1	336	268	7.0	11	Nuc2tuededu	14352
14	1	19	21	-1	343	258	7.0	13	Nuc2tuedeud	17648
15	1	20	23	-1	348	230	7.0	11	Nuc2tueueut	12367
16	1	21	24	-1	242	323	8.0	13	Nuc1wwuudt	16525
17	1	22	25	-1	244	309	8.0	13	Nuc1wwuuuw	15109
18	1	39	26	-1	256	269	8.0	11	Nuc3bdwdubu	13716
19	1	10	27	-1	266	290	8.0	13	Nuc1wwuuue	13506
20	1	24	38	-1	273	231	8.0	13	Nuc3bdebdu	18569
21	1	11	28	-1	279	257	8.0	13	Nuc3bdettdu	15617
22	1	26	39	-1	285	291	8.0	13	Nuc3bdwuud	21501
23	1	29	29	-1	292	256	8.0	13	Nuc3bdettub	16926
24	1	28	31	-1	292	325	8.0	13	Nuc2tuwuwet	18496
25	1	30	32	-1	318	210	8.0	11	Nuc3bdetbbu	11354
26	1	33	17	-1	322	241	8.0	11	Nuc2tueuedu	10558
27	1	35	19	-1	335	228	8.0	13	Nuc3tttudut	13299
28	1	36	22	-1	345	216	8.0	11	Nuc3tttuubt	11124
29	1	37	33	-1	350	243	8.0	11	Nuc2tuedeuu	13422
30	1	39	34	-1	249	283	9.0	11	Nuc3bdwdubd	12260
31	1	44	35	-1	258	337	9.0	13	Nuc1weuuud	11810
32	1	23	36	-1	261	254	9.0	15	Nuc3bdwdut	28897
33	1	25	37	-1	273	277	9.0	13	Nuc3bdettdd	16878
34	1	47	48	-1	279	317	9.0	15	Nuc3bdwudb	29604
35	1	27	41	-1	294	228	9.0	11	Nuc3bdebudu	11488
36	1	48	40	-1	294	305	9.0	13	Nuc3bdwudt	21473
37	1	50	42	-1	310	272	9.0	13	Nuc2tueuwbu	17426
38	1	40	43	-1	315	302	9.0	11	Nuc2tuwueet	15463
39	1	34	51	-1	325	201	9.0	11	Nuc3tttdduu	11005
40	1	41	44	-1	335	206	9.0	11	Nuc3tttudub	13326
41	1	43	45	-1	348	270	9.0	11	Nuc2tuedwue	16652
42	1	38	54	-1	233	282	10.0	15	Nuc3bdwddu	26919
43	1	53	55	-1	255	240	10.0	11	Nuc2buedbbd	11025
44	1	54	56	-1	256	351	10.0	13	Nuc1weuudt	13716
45	1	45	46	-1	264	223	10.0	11	Nuc2buedbbu	12515
46	1	46	47	-1	271	244	10.0	11	Nuc3bdebdde	11235
47	1	56	58	-1	278	339	10.0	13	Nuc2tuwuweb	20288
48	1	59	62	-1	308	313	10.0	13	Nuc2tuwuew	26250
49	1	49	49	-1	310	232	10.0	13	Nuc3bdetbt	21313
50	1	51	50	-1	321	286	10.0	11	Nuc2tuwueeb	17725
51	1	42	52	-1	335	284	10.0	13	Nuc2tuedwuw	22273
52	1	55	57	-1	275	219	11.0	11	Nuc2buedbtw	11506
53	1	72	60	-1	302	240	11.0	13	Nuc3bdettut	21024
54	1	58	61	-1	306	215	11.0	13	Nuc3tttddud	17645
55	1	60	63	-1	312	196	11.0	11	Nuc3tttdud	12620
56	1	61	65	-1	329	257	11.0	11	Nuc3tttuddb	13978
57	1	62	67	-1	345	253	11.0	11	Nuc2tdwetbdud	15362
58	1	63	66	-1	346	226	11.0	13	Nuc3tttuutd	17261
59	1	65	69	-1	357	212	11.0	13	Nuc3tttuutu	17645
60	1	64	68	-1	357	261	11.0	13	Nuc2tdwetbddu	21085
61	1	52	53	-1	231	305	12.0	13	Nuc3bdwddd	22901
62	1	66	70	-1	235	266	12.0	11	Nuc2buwuubt	15174
63	1	67	71	-1	245	251	12.0	11	Nuc2buwuubb	13756
64	1	69	72	-1	281	236	12.0	13	Nuc3tttdddd	17806
65	1	57	59	-1	282	205	12.0	11	Nuc2buedbte	13742
66	1	70	73	-1	292	221	12.0	13	Nuc3tttdddu	18262
67	1	71	75	-1	302	195	12.0	11	Nuc3ttbdddt	14724
68	1	1	76	-1	312	257	12.0	15	Nuc4weeu	23621
69	1	73	64	-1	323	222	12.0	13	Nuc4eeuuut	13199
70	1	74	77	-1	332	195	12.0	15	Nuc3tttduu	30525
71	1	81	78	-1	336	295	12.0	13	Nuc2tuedwdu	24700
72	1	82	79	-1	340	239	12.0	13	Nuc3tttuddt	18358
73	1	75	80	-1	343	271	12.0	15	Nuc2tdwetbddd	27800
74	1	76	81	-1	347	203	12.0	11	Nuc3tttuubb	13732
75	1	77	82	-1	355	240	12.0	11	Nuc2tdwetbduu	14807
76	1	78	84	-1	217	300	13.0	11	Nuc2buwudut	13780
77	1	84	85	-1	228	271	13.0	11	Nuc2buwuutu	14761
78	1	68	89	-1	259	256	13.0	13	Nuc3bdebddw	15958
79	1	79	2	-1	284	252	13.0	15	Nuc4wewu	22371
80	1	80	92	-1	292	337	13.0	15	Nuc2tuwdtw	39763
81	1	71	74	-1	294	205	13.0	11	Nuc3ttbdddb	14176
82	1	94	96	-1	333	210	13.0	13	Nuc4eeuuub	14564
83	1	83	100	-1	222	286	14.0	11	Nuc2buwuutd	15422
84	1	85	83	-1	237	340	14.0	13	Nuc1wwuudb	15538
85	1	86	86	-1	244	240	14.0	13	Nuc2buedtud	20391
86	1	87	88	-1	251	224	14.0	11	Nuc2buedtuu	16926
87	1	88	101	-1	251	282	14.0	17	Nuc4wwbu	27308
88	1	89	91	-1	278	349	14.0	11	Nuc2tuwuwwt	16074
89	1	90	93	-1	315	323	14.0	11	Nuc2tuwdtet	19476
90	1	92	94	-1	324	309	14.0	13	Nuc2tuedwdd	26661
91	1	93	95	-1	326	277	14.0	13	Nuc4eededw	10781
92	1	96	98	-1	359	228	14.0	13	Nuc2tdwetbuu	27085
93	1	97	99	-1	216	320	15.0	13	Nuc2buwudub	23844
94	1	99	110	-1	263	228	15.0	13	Nuc2bueuddt	20353
95	1	2	90	-1	263	322	15.0	15	Nuc4wwtd	22102
96	1	100	103	-1	277	219	15.0	11	Nuc2bueuddb	16721
97	1	111	104	-1	293	257	15.0	11	Nuc4eweudtd	9365
98	1	5	3	-1	304	281	15.0	17	Nuc4weed	34829
99	1	102	106	-1	309	297	15.0	13	Nuc4eedwdw	10774
100	1	91	107	-1	323	187	15.0	11	Nuc3ttbuwewbt	16861
101	1	103	116	-1	326	229	15.0	17	Nuc4eeuudt	29708
102	1	104	117	-1	336	186	15.0	11	Nuc3ttbuwewbb	13220
103	1	95	97	-1	349	283	15.0	13	Nuc2tdwettwbu	16961
104	1	105	119	-1	352	201	15.0	13	Nuc3ttbuwewt	18677
105	1	106	109	-1	357	255	15.0	13	Nuc2tdwetbudt	24167
106	1	117	122	-1	235	249	16.0	13	Nuc2buedtdu	26440
107	1	98	87	-1	245	311	16.0	15	Nuc4wwbd	21555
108	1	107	102	-1	254	350	16.0	13	Nuc1weuudb	15758
109	1	108	124	-1	262	242	16.0	11	Nuc4ewwudt	7955
110	1	109	111	-1	284	315	16.0	13	Nuc1euetw	13154
111	1	4	113	-1	303	189	16.0	17	Nuc3ttbddu	51051
112	1	101	105	-1	304	226	16.0	13	Nuc4eweuud	15369
113	1	113	114	-1	312	243	16.0	11	Nuc4eeuudb	13213
114	1	114	115	-1	313	208	16.0	15	Nuc4eweuuu	18722
115	1	115	118	-1	340	258	16.0	13	Nuc4eedede	13486
116	1	116	108	-1	354	273	16.0	13	Nuc2tdwettwtt	21628
117	1	131	121	-1	226	262	17.0	13	Nuc2buedtdd	26640
118	1	118	123	-1	248	267	17.0	13	Nuc4ewwddt	11462
119	1	120	125	-1	267	270	17.0	17	Nuc4wewd	35457
120	1	121	126	-1	269	361	17.0	13	Nuc2tuwuwwb	26215
121	1	133	127	-1	270	343	17.0	15	Nuc1wedwt	31627
122	1	110	112	-1	288	207	17.0	15	Nuc2bueudu	45873
123	1	124	129	-1	300	313	17.0	13	Nuc1euete	15038
124	1	112	130	-1	304	336	17.0	11	Nuc2tuwdteb	21168
125	1	137	131	-1	322	290	17.0	13	Nuc4eedwde	13306
126	1	125	132	-1	324	251	17.0	13	Nuc3buebubd	24472
127	1	139	133	-1	338	200	17.0	11	Nuc3ttbuett	17994
128	1	127	134	-1	340	297	17.0	13	Nuc2tdwettwbd	23708
129	1	128	135	-1	344	240	17.0	13	Nuc4eedeue	15008
130	1	130	120	-1	368	240	17.0	13	Nuc2tdwetbudb	24214
131	1	132	139	-1	249	228	18.0	13	Nuc2bduuddt	19322
132	1	122	141	-1	278	232	18.0	11	Nuc4ewwudb	8117
133	1	148	4	-1	287	289	18.0	15	Nuc1ede	17889
134	1	123	152	-1	293	235	18.0	13	Nuc4eweudtu	14020
135	1	149	128	-1	301	252	18.0	11	Nuc3buebddd	15615
136	1	136	156	-1	319	319	18.0	11	Nuc2tdwwewew	19194
137	1	126	142	-1	326	186	18.0	13	Nuc3ttbuwwt	24741
138	1	138	159	-1	331	213	18.0	13	Nuc3buetbb	24810
139	1	140	143	-1	345	283	18.0	13	Nuc2tdwettedd	21704
140	1	129	136	-1	363	219	18.0	13	Nuc3tbdttu	27846
141	1	142	137	-1	214	324	19.0	11	Nuc2buwuddt	18939
142	1	143	145	-1	214	293	19.0	11	Nuc2buwdudu	19580
143	1	143	146	-1	215	309	19.0	11	Nuc2buwdudd	17718
144	1	144	147	-1	220	282	19.0	11	Nuc2buwduub	18798
145	1	144	163	-1	223	276	19.0	11	Nuc2buwduut	18480
146	1	145	138	-1	234	345	19.0	17	Nuc1wwudt	41614
147	1	154	148	-1	237	302	19.0	15	Nuc1euwtd	17762
148	1	274	149	-1	244	283	19.0	13	Nuc1euwtu	11998
149	1	155	165	-1	251	359	19.0	13	Nuc1weudt	17609
150	1	146	150	-1	275	211	19.0	13	Nuc2bueuuw	32103
151	1	147	151	-1	285	197	19.0	13	Nuc2bueuue	30522
152	1	134	169	-1	289	341	19.0	13	Nuc2tuwdbe	31612
153	1	162	154	-1	308	298	19.0	13	Nuc1euebt	13896
154	1	135	153	-1	309	188	19.0	13	Nuc3ttbuwwb	25751
155	1	163	155	-1	311	238	19.0	13	Nuc3buebddu	21271
156	1	6	158	-1	330	231	19.0	13	Nuc3buebubu	20410
157	1	165	157	-1	330	270	19.0	11	Nuc4eedwuu	8369
158	1	151	160	-1	334	305	19.0	11	Nuc2tdwwewee	17223
159	1	152	144	-1	352	211	19.0	11	Nuc3ttbuetb	22594
160	1	141	162	-1	360	258	19.0	13	Nuc2tdwettwtb	21565
161	1	184	164	-1	235	319	20.0	17	Nuc1wwdbt	39542
162	1	156	166	-1	252	258	20.0	11	Nuc4ewwddb	9141
163	1	157	167	-1	259	224	20.0	11	Nuc2bduuduw	13157
164	1	158	181	-1	265	245	20.0	13	Nuc3buwdddt	20869
165	1	159	184	-1	279	248	20.0	11	Nuc4ewwduu	8079
166	1	161	171	-1	307	226	20.0	11	Nuc3buebdudt	15265
167	1	164	172	-1	311	330	20.0	15	Nuc2tdwweww	37498
168	1	150	5	-1	314	264	20.0	13	Nuc4eeuduu	18263
169	1	166	161	-1	338	256	20.0	11	Nuc4eedeuw	10219
170	1	153	175	-1	348	269	20.0	11	Nuc2tdwettedu	17515
171	1	169	177	-1	219	337	21.0	11	Nuc2buwuddb	13013
172	1	170	178	-1	238	244	21.0	13	Nuc2bduuddb	22940
173	1	187	179	-1	254	273	21.0	13	Nuc1euwbt	13065
174	1	190	168	-1	259	342	21.0	15	Nuc1wedwb	33347
175	1	275	182	-1	269	264	21.0	13	Nuc4ewwdud	15495
176	1	160	185	-1	281	353	21.0	15	Nuc2tuwdbw	46243
177	1	172	186	-1	288	226	21.0	11	Nuc4ewwuud	11985
178	1	174	188	-1	297	315	21.0	13	Nuc1euebb	15248
179	1	175	189	-1	297	213	21.0	13	Nuc4ewwuuu	15055
180	1	176	170	-1	300	197	21.0	13	Nuc3ttbduw	37173
181	1	177	173	-1	314	211	21.0	11	Nuc3buebduu	17256
182	1	178	190	-1	317	285	21.0	13	Nuc4eedwud	15093
183	1	180	174	192	337	191	21.0	13	Nuc3ttbuwee	33294
184	1	179	191	-1	336	293	21.0	13	Nuc2tdwweeu	34448
185	1	181	193	-1	347	244	21.0	13	Nuc3tbuutdb	34889
186	1	167	194	-1	351	227	21.0	11	Nuc3tbuutdt	23790
187	1	168	176	-1	365	236	21.0	15	Nuc3tbdttd	45181
188	1	183	207	-1	233	266	22.0	13	Nuc2bddwdu	28845
189	1	186	196	-1	250	233	22.0	11	Nuc2bduuudt	16174
190	1	188	197	-1	256	284	22.0	13	Nuc1euwbb	11909
191	1	189	180	-1	257	314	22.0	15	Nuc1wwdtt	30534
192	1	191	183	-1	270	328	22.0	13	Nuc1wedeb	21484
193	1	192	198	-1	275	217	22.0	15	Nuc2bduudue	33256
194	1	171	199	-1	282	318	22.0	15	Nuc1wedet	28935
195	1	193	212	-1	283	277	22.0	13	Nuc4eweudbd	12838
196	1	173	187	-1	292	259	22.0	15	Nuc4eweudbu	22281
197	1	195	7	-1	302	280	22.0	13	Nuc4eeududt	18462
198	1	197	202	-1	320	319	22.0	13	Nuc2tdwwweet	25544
199	1	198	201	-1	321	229	22.0	11	Nuc3buebutd	18021
200	1	202	203	-1	338	275	22.0	13	Nuc2tdwebeut	27593
201	1	203	204	-1	349	265	22.0	13	Nuc2tdwetteud	25509
202	1	182	195	-1	362	250	22.0	13	Nuc2tdwetteuu	24140
203	1	206	208	-1	244	246	23.0	15	Nuc2bddwuu	34360
204	1	185	209	-1	245	331	23.0	15	Nuc1wwdbb	31611
205	1	207	210	-1	262	359	23.0	13	Nuc1weudb	18290
206	1	209	211	-1	272	233	23.0	13	Nuc3buwdddb	21385
207	1	210	6	-1	289	238	23.0	13	Nuc3buwddud	22207
208	1	194	213	-1	290	298	23.0	13	Nuc4eeuddw	15579
209	1	212	214	-1	298	340	23.0	11	Nuc2tdwwwewt	18587
210	1	213	222	-1	303	226	23.0	13	Nuc3buebdudb	22204
211	1	196	200	-1	314	192	23.0	15	Nuc3ttbdue	49293
212	1	199	225	-1	321	205	23.0	11	Nuc3buettet	23423
213	1	200	215	-1	321	245	23.0	11	Nuc3tbudddu	24078
214	1	214	216	-1	324	305	23.0	13	Nuc2tdwweed	31267
215	1	201	228	-1	333	213	23.0	11	Nuc3buebutu	18607
216	1	204	217	-1	353	213	23.0	13	Nuc3tbuutud	35706
217	1	216	205	-1	216	304	24.0	15	Nuc2buwddu	40441
218	1	217	218	-1	220	323	24.0	13	Nuc2buwddd	25031
219	1	205	206	-1	224	282	24.0	15	Nuc2bddwdd	32988
220	1	219	220	-1	261	223	24.0	11	Nuc2bduuudb	13110
221	1	220	233	-1	261	262	24.0	11	Nuc2bduduub	14105
222	1	208	219	-1	262	300	24.0	13	Nuc1wwdtb	16396
223	1	211	221	-1	282	343	24.0	13	Nuc2tdwwwewb	22363
224	1	222	236	-1	287	253	24.0	13	Nuc3buwuddu	20620
225	1	276	223	-1	306	245	24.0	13	Nuc3buwuudd	23243
226	1	232	238	-1	307	267	24.0	13	Nuc3tbudddd	22150
227	1	223	224	-1	306	330	24.0	11	Nuc2tdwwweeb	16741
228	1	224	226	-1	327	261	24.0	11	Nuc3tbududd	22913
229	1	226	241	-1	333	198	24.0	15	Nuc3buetbt	44411
230	1	225	227	-1	334	292	24.0	13	Nuc2tdwebedue	28037
231	1	215	230	-1	335	244	24.0	13	Nuc3tbududu	32779
232	1	227	231	-1	232	303	25.0	11	Nuc2bddewud	12238
233	1	241	232	-1	237	279	25.0	11	Nuc2bddeeuu	11123
234	1	229	8	-1	244	348	25.0	17	Nuc1wwudb	34492
235	1	218	248	-1	259	243	25.0	11	Nuc2bduduut	14277
236	1	242	249	-1	273	221	25.0	11	Nuc2bduuuud	12393
237	1	221	234	-1	277	301	25.0	11	Nuc4eweddd	7640
238	1	231	237	-1	286	208	25.0	11	Nuc2bduuuuu	14305
239	1	235	229	-1	335	229	25.0	13	Nuc3tbuubb	31482
240	1	239	244	-1	356	244	25.0	13	Nuc3tbdtbuu	24791
241	1	240	257	-1	226	285	26.0	11	Nuc2bddewuu	16197
242	1	252	245	-1	231	319	26.0	11	Nuc2bddewdt	11500
243	1	228	246	-1	240	258	26.0	15	Nuc2bddwud	29323
244	1	244	264	-1	270	334	26.0	11	Nuc2tdwwwwwwww	13007
245	1	243	250	-1	276	239	26.0	11	Nuc3buwdudu	14612
246	1	245	268	-1	282	270	26.0	13	Nuc3buwuddd	17377
247	1	230	235	-1	282	285	26.0	11	Nuc4eweddu	8504
248	1	278	251	-1	292	237	26.0	13	Nuc3buwduu	22810
249	1	247	252	-1	295	325	26.0	13	Nuc2tdwwwwwwe	16194
250	1	248	253	-1	304	246	26.0	11	Nuc3buwuduee	15140
251	1	233	239	-1	309	313	26.0	11	Nuc2tdwwwwwe	12275
252	1	268	277	-1	320	273	26.0	13	Nuc2tdwebwee	15836
253	1	234	240	-1	319	288	26.0	11	Nuc2tdwebeduw	13910
254	1	236	242	-1	338	275	26.0	11	Nuc2tdwebeub	16199
255	1	251	255	-1	346	204	26.0	13	Nuc3tbuutuu	31360
256	1	237	256	-1	348	257	26.0	13	Nuc3tbdtbud	24227
257	1	238	243	-1	353	227	26.0	13	Nuc3tbuduuu	35685
258	1	252	258	-1	229	312	27.0	11	Nuc2bddewdb	12923
259	1	254	259	-1	246	311	27.0	9	Nuc2bddeedbu	3470
260	1	253	260	-1	246	273	27.0	13	Nuc2bdududd	16336
261	1	255	261	-1	247	329	27.0	13	Nuc2bddeedbd	17795
262	1	257	262	-1	255	285	27.0	11	Nuc2bduddd	9176
263	1	256	280	-1	257	255	27.0	13	Nuc2bdududu	18326
264	1	7	247	-1	257	309	27.0	13	Nuc2bddeedt	14740
265	1	258	263	-1	265	271	27.0	13	Nuc2bdudduu	15277
266	1	243	266	-1	270	251	27.0	11	Nuc3buwdudd	12456
267	1	259	265	-1	270	288	27.0	13	Nuc2bduddud	13043
268	1	260	267	-1	280	315	27.0	11	Nuc2tdwebwww	10561
269	1	244	269	-1	284	328	27.0	11	Nuc2tdwwwwwwwe	11404
270	1	246	281	-1	288	257	27.0	13	Nuc3buwuduw	16959
271	1	261	270	-1	289	221	27.0	13	Nuc3buwdduu	20102
272	1	263	271	-1	293	299	27.0	11	Nuc2tdwebwwe	11011
273	1	264	272	-1	298	287	27.0	11	Nuc2tdwebwew	13277
274	1	265	273	-1	305	205	27.0	13	Nuc3buettwt	25981
275	1	266	274	-1	308	303	27.0	13	Nuc2tdwebedd	16291
276	1	249	275	-1	316	228	27.0	13	Nuc3buwuuu	27223
277	1	267	254	-1	316	251	27.0	13	Nuc3tbudduw	24848
278	1	250	276	-1	319	210	27.0	13	Nuc3buetteb	25963
279	1	273	278	-1	341	262	27.0	13	Nuc3tbdtbd	23399
280	1	8	279	-1	241	298	28.0	11	Nuc2bddeeud	8390
281	1	269	282	-1	299	219	28.0	11	Nuc3buwuudu	14315
282	1	270	283	-1	331	236	28.0	13	Nuc3tbuddue	26636
283	1	271	284	-1	339	218	28.0	15	Nuc3tbuubt	40536
284	1	272	285	-1	343	241	28.0	11	Nuc3tbuduud	19278
285	1	277	286	-1	300	287	24.0	13	Nuc4eeududb	17569
286	0	262	-1	-1	291	236	27.0	15	nill	27438
