# Supplementary material for: A hybrid blob-slice model for accurate and efficient detection of fluorescence labeled nuclei in 3D
Source: BMC Bioinformatics. 2010 Nov 29;11:580. doi: 10.1186/1471-2105-11-580 (PMC3008706; doi:10.1186/1471-2105-11-580)
Supplement: Additional file 3 — Additional Data and Ground Truth. Computed nuclear positions and corrected ground truths for all example data contributing to Figure 4. Zip file contains data in Acetree format comma separated value text files. An explanation of the Acetree file format is included in readme.txt. [file 1471-2105-11-580-S3.ZIP › Data_And_Ground_Truth/celegans/unedited_stats/t206-nuclei]

1	1	1	69	-1	276	297	12.0	19	Nuc4wwtu	42178
2	1	79	89	-1	281	252	14.0	15	Nuc4wewu	24156
3	1	98	105	-1	304	281	15.0	17	Nuc4weed	31400
4	1	133	2	-1	286	290	19.0	15	Nuc1ede	18420
5	1	168	158	-1	314	263	19.0	15	Nuc4eeuduu	25427
6	1	207	218	-1	290	237	22.0	13	Nuc3buwddud	20838
7	1	197	201	-1	300	281	22.0	19	Nuc4eeududt	50901
8	1	234	223	-1	245	348	25.0	15	Nuc1wwudb	30024
9	1	3	4	-1	263	310	7.0	13	Nuc1weuuuu	10714
10	1	4	25	-1	283	243	7.0	11	Nuc3bdebudd	11379
11	1	6	7	8	295	216	7.0	13	Nuc3bdebuu	19401
12	1	7	9	-1	305	289	7.0	13	Nuc2tueuwbd	17653
13	1	8	10	-1	306	249	7.0	11	Nuc2tueuedd	14016
14	1	10	12	-1	317	229	7.0	13	Nuc3bdetbbd	14612
15	1	9	13	33	319	261	7.0	13	Nuc2tueuwt	24985
16	1	11	14	-1	319	278	7.0	13	Nuc2tuededd	18040
17	1	26	34	-1	322	242	7.0	11	Nuc2tueuedu	10382
18	1	12	15	-1	330	248	7.0	13	Nuc2tueueub	15881
19	1	27	16	-1	335	229	7.0	13	Nuc3tttudut	13000
20	1	13	17	-1	335	268	7.0	11	Nuc2tuededu	13655
21	1	14	18	-1	342	258	7.0	13	Nuc2tuedeud	17706
22	1	28	19	-1	344	215	7.0	11	Nuc3tttuubt	10041
23	1	15	20	-1	349	230	7.0	11	Nuc2tueueut	12021
24	1	16	22	-1	241	322	8.0	13	Nuc1wwuudt	16210
25	1	17	3	-1	244	307	8.0	13	Nuc1wwuuuw	14512
26	1	18	23	-1	254	268	8.0	11	Nuc3bdwdubu	12391
27	1	19	5	-1	265	290	8.0	13	Nuc1wwuuue	12426
28	1	21	6	-1	277	258	8.0	13	Nuc3bdettdu	16989
29	1	23	30	-1	292	257	8.0	11	Nuc3bdettub	10808
30	1	5	31	-1	293	273	8.0	13	Nuc3bdwuuu	16988
31	1	24	28	-1	294	325	8.0	13	Nuc2tuwuwet	17749
32	1	25	11	-1	316	210	8.0	11	Nuc3bdetbbu	9987
33	1	29	21	-1	352	243	8.0	13	Nuc2tuedeuu	16383
34	1	30	35	-1	247	284	9.0	11	Nuc3bdwdubd	10934
35	1	31	36	-1	257	336	9.0	13	Nuc1weuuud	11348
36	1	32	43	-1	259	254	9.0	13	Nuc3bdwdut	23042
37	1	33	37	-1	272	277	9.0	13	Nuc3bdettdd	14503
38	1	20	24	-1	274	231	9.0	13	Nuc3bdebdu	17770
39	1	22	26	27	284	288	9.0	13	Nuc3bdwuud	23468
40	1	36	39	-1	293	304	9.0	15	Nuc3bdwudt	28764
41	1	35	29	-1	295	231	9.0	11	Nuc3bdebudu	11734
42	1	37	49	-1	309	273	9.0	11	Nuc2tueuwbu	14318
43	1	38	32	-1	315	304	9.0	11	Nuc2tuwueet	14319
44	1	40	41	-1	336	205	9.0	11	Nuc3tttudub	11766
45	1	41	42	-1	348	270	9.0	13	Nuc2tuedwue	20536
46	1	45	45	-1	264	221	10.0	13	Nuc2buedbbu	16980
47	1	46	58	-1	268	244	10.0	11	Nuc3bdebdde	11414
48	1	34	38	-1	278	318	10.0	15	Nuc3bdwudb	27556
49	1	49	40	-1	310	232	10.0	13	Nuc3bdetbt	20705
50	1	50	51	-1	322	287	10.0	11	Nuc2tuwueeb	15612
51	1	39	50	-1	324	202	10.0	13	Nuc3tttdduu	18066
52	1	51	53	-1	336	285	10.0	11	Nuc2tuedwuw	14371
53	1	61	55	-1	230	305	11.0	15	Nuc3bdwddd	33306
54	1	42	56	-1	231	282	11.0	13	Nuc3bdwddu	21297
55	1	43	57	-1	255	238	11.0	11	Nuc2buedbbd	11571
56	1	44	44	-1	258	352	11.0	15	Nuc1weuudt	17652
57	1	52	68	-1	275	219	11.0	11	Nuc2buedbtw	11353
58	1	47	46	-1	278	339	11.0	13	Nuc2tuwuweb	19744
59	1	65	59	-1	280	205	11.0	11	Nuc2buedbte	12763
60	1	53	60	-1	301	241	11.0	11	Nuc3bdettut	15342
61	1	54	47	-1	307	215	11.0	13	Nuc3tttddud	17871
62	1	48	48	61	308	313	11.0	13	Nuc2tuwuew	29890
63	1	55	62	-1	312	195	11.0	13	Nuc3tttdud	17065
64	1	69	74	-1	323	223	11.0	15	Nuc4eeuuut	16915
65	1	56	52	-1	328	256	11.0	13	Nuc3tttuddb	18905
66	1	58	78	-1	345	226	11.0	13	Nuc3tttuutd	16341
67	1	57	54	-1	347	253	11.0	11	Nuc2tdwetbdud	15399
68	1	60	80	-1	355	263	11.0	13	Nuc2tdwetbddu	20505
69	1	59	64	-1	356	212	11.0	11	Nuc3tttuutu	12795
70	1	62	65	-1	234	266	12.0	11	Nuc2buwuubt	12756
71	1	63	67	-1	242	250	12.0	11	Nuc2buwuubb	14372
72	1	64	70	-1	281	235	12.0	13	Nuc3tttdddd	17335
73	1	66	71	-1	293	221	12.0	13	Nuc3tttdddu	18161
74	1	81	72	-1	295	207	12.0	11	Nuc3ttbdddb	15412
75	1	67	73	-1	303	192	12.0	11	Nuc3ttbdddt	16350
76	1	68	1	-1	310	258	12.0	17	Nuc4weeu	30859
77	1	70	75	-1	333	195	12.0	15	Nuc3tttduu	29223
78	1	71	82	-1	334	295	12.0	13	Nuc2tuedwdu	26212
79	1	72	76	-1	339	240	12.0	13	Nuc3tttuddt	18836
80	1	73	77	-1	340	269	12.0	13	Nuc2tdwetbddd	21620
81	1	74	79	-1	347	202	12.0	11	Nuc3tttuubb	13264
82	1	75	63	-1	356	241	12.0	11	Nuc2tdwetbduu	14405
83	1	84	66	-1	237	341	13.0	13	Nuc1wwuudb	17862
84	1	76	83	-1	216	302	14.0	11	Nuc2buwudut	14133
85	1	77	97	-1	227	272	14.0	13	Nuc2buwuutu	19896
86	1	85	98	-1	244	239	14.0	13	Nuc2buedtud	20357
87	1	107	99	-1	246	312	14.0	15	Nuc4wwbd	21817
88	1	86	86	-1	253	223	14.0	11	Nuc2buedtuu	16653
89	1	78	87	-1	256	255	14.0	13	Nuc3bdebddw	17366
90	1	95	88	-1	263	321	14.0	17	Nuc4wwtd	29754
91	1	88	102	-1	278	350	14.0	13	Nuc2tuwuwwt	20997
92	1	80	90	-1	292	335	14.0	13	Nuc2tuwdtw	30499
93	1	89	91	-1	316	325	14.0	11	Nuc2tuwdtet	17692
94	1	90	92	-1	324	310	14.0	15	Nuc2tuedwdd	33127
95	1	91	109	-1	327	278	14.0	13	Nuc4eededw	11056
96	1	82	93	-1	333	210	14.0	13	Nuc4eeuuub	15063
97	1	103	94	-1	348	283	14.0	13	Nuc2tdwettwbu	16842
98	1	92	95	81	359	229	14.0	13	Nuc2tdwetbuu	27581
99	1	93	96	-1	218	324	15.0	13	Nuc2buwudub	20652
100	1	83	84	-1	223	288	15.0	13	Nuc2buwuutd	18818
101	1	87	85	-1	250	282	15.0	17	Nuc4wwbu	25955
102	1	108	100	-1	255	349	15.0	13	Nuc1weuudb	15512
103	1	96	103	-1	279	218	15.0	11	Nuc2bueuddb	17167
104	1	97	104	-1	292	256	15.0	11	Nuc4eweudtd	9062
105	1	112	106	-1	305	228	15.0	15	Nuc4eweuud	19369
106	1	99	107	-1	309	296	15.0	13	Nuc4eedwdw	10348
107	1	100	108	-1	323	187	15.0	13	Nuc3ttbuwewbt	22318
108	1	116	110	-1	353	273	15.0	11	Nuc2tdwettwtt	13833
109	1	105	111	-1	358	256	15.0	13	Nuc2tdwetbudt	23628
110	1	94	101	-1	265	229	16.0	13	Nuc2bueuddt	20573
111	1	110	113	-1	285	314	16.0	15	Nuc1euetw	16831
112	1	122	114	-1	289	207	16.0	13	Nuc2bueudu	32470
113	1	111	115	-1	303	191	16.0	17	Nuc3ttbddu	52711
114	1	113	116	-1	312	243	16.0	11	Nuc4eeuudb	14027
115	1	114	132	-1	313	208	16.0	15	Nuc4eweuuu	20442
116	1	101	117	-1	327	231	16.0	15	Nuc4eeuudt	24340
117	1	102	135	-1	335	186	16.0	13	Nuc3ttbuwewbb	21110
118	1	115	118	-1	340	257	16.0	13	Nuc4eedede	13141
119	1	104	119	-1	352	198	16.0	11	Nuc3ttbuwewt	13307
120	1	130	120	-1	368	240	16.0	13	Nuc2tdwetbudb	23397
121	1	117	121	-1	228	259	17.0	13	Nuc2buedtdd	23150
122	1	106	122	-1	237	247	17.0	13	Nuc2buedtdu	26642
123	1	118	124	-1	249	265	17.0	13	Nuc4ewwddt	11977
124	1	109	125	-1	262	242	17.0	11	Nuc4ewwudt	8518
125	1	119	141	-1	267	270	17.0	17	Nuc4wewd	36006
126	1	120	127	-1	270	360	17.0	13	Nuc2tuwuwwb	25646
127	1	121	112	-1	272	340	17.0	15	Nuc1wedwt	30650
128	1	135	129	-1	301	251	17.0	13	Nuc3buebddd	20794
129	1	123	130	-1	301	312	17.0	13	Nuc1euete	15032
130	1	124	131	-1	303	338	17.0	11	Nuc2tuwdteb	21670
131	1	125	133	-1	322	290	17.0	13	Nuc4eedwde	13251
132	1	126	134	-1	325	252	17.0	13	Nuc3buebubd	23970
133	1	127	145	-1	338	201	17.0	11	Nuc3ttbuett	19314
134	1	128	136	-1	340	297	17.0	13	Nuc2tdwettwbd	22701
135	1	129	137	-1	345	239	17.0	13	Nuc4eedeue	14616
136	1	140	139	-1	362	221	17.0	13	Nuc3tbdttu	27816
137	1	141	140	-1	215	330	18.0	11	Nuc2buwuddt	16082
138	1	146	123	-1	238	344	18.0	17	Nuc1wwudt	41254
139	1	131	152	-1	250	228	18.0	13	Nuc2bduuddt	17948
140	1	2	126	-1	263	304	18.0	13	Nuc1edw	12183
141	1	132	143	-1	279	233	18.0	13	Nuc4ewwudb	11598
142	1	137	144	-1	325	188	18.0	13	Nuc3ttbuwwt	25045
143	1	139	138	-1	346	282	18.0	13	Nuc2tdwettedd	23106
144	1	159	166	-1	353	213	18.0	11	Nuc3ttbuetb	19194
145	1	142	146	-1	212	298	19.0	11	Nuc2buwdudu	18426
146	1	143	147	-1	216	316	19.0	11	Nuc2buwdudd	17460
147	1	144	148	-1	216	288	19.0	11	Nuc2buwduub	17980
148	1	147	150	-1	236	301	19.0	13	Nuc1euwtd	12847
149	1	148	151	-1	242	282	19.0	13	Nuc1euwtu	12167
150	1	150	142	183	276	211	19.0	13	Nuc2bueuuw	35013
151	1	151	155	-1	287	195	19.0	13	Nuc2bueuue	28064
152	1	134	128	-1	294	237	19.0	11	Nuc4eweudtu	9530
153	1	154	156	-1	308	187	19.0	13	Nuc3ttbuwwb	23547
154	1	153	176	-1	308	296	19.0	13	Nuc1euebt	14682
155	1	155	157	-1	313	240	19.0	11	Nuc3buebddu	14456
156	1	136	159	-1	321	319	19.0	13	Nuc2tdwwewew	26362
157	1	157	160	-1	329	270	19.0	11	Nuc4eedwuu	8839
158	1	156	161	-1	330	233	19.0	13	Nuc3buebubu	22388
159	1	138	162	-1	332	214	19.0	15	Nuc3buetbb	36281
160	1	158	163	-1	334	306	19.0	11	Nuc2tdwwewee	15643
161	1	169	164	-1	339	256	19.0	11	Nuc4eedeuw	9821
162	1	160	167	-1	361	258	19.0	13	Nuc2tdwettwtb	21732
163	1	145	149	-1	223	271	20.0	11	Nuc2buwduut	18353
164	1	161	169	-1	235	320	20.0	15	Nuc1wwdbt	30805
165	1	149	170	-1	252	359	20.0	13	Nuc1weudt	18699
166	1	162	171	-1	254	256	20.0	11	Nuc4ewwddb	10250
167	1	163	180	-1	258	223	20.0	11	Nuc2bduuduw	13639
168	1	174	172	-1	260	341	20.0	15	Nuc1wedwb	32907
169	1	152	154	-1	289	339	20.0	15	Nuc2tuwdbe	42254
170	1	180	187	-1	300	198	20.0	13	Nuc3ttbduw	36236
171	1	166	175	-1	307	227	20.0	11	Nuc3buebdudt	16068
172	1	167	174	-1	310	329	20.0	13	Nuc2tdwweww	26935
173	1	181	188	-1	316	212	20.0	11	Nuc3buebduu	16884
174	1	183	189	-1	335	189	20.0	11	Nuc3ttbuweet	20265
175	1	170	165	-1	350	270	20.0	13	Nuc2tdwettedu	24718
176	1	187	168	-1	364	234	20.0	15	Nuc3tbdttd	45068
177	1	171	191	-1	222	340	21.0	13	Nuc2buwuddb	18402
178	1	172	193	-1	240	242	21.0	13	Nuc2bduuddb	23179
179	1	173	179	-1	254	272	21.0	11	Nuc1euwbt	9770
180	1	191	194	-1	256	313	21.0	15	Nuc1wwdtt	28261
181	1	164	196	-1	265	243	21.0	13	Nuc3buwdddt	22750
182	1	175	181	-1	269	265	21.0	13	Nuc4ewwdud	14660
183	1	192	197	-1	270	327	21.0	15	Nuc1wedeb	28690
184	1	165	173	-1	279	248	21.0	13	Nuc4ewwduu	12630
185	1	176	182	-1	282	352	21.0	13	Nuc2tuwdbw	30969
186	1	177	184	-1	289	226	21.0	11	Nuc4ewwuud	10849
187	1	196	185	-1	293	261	21.0	13	Nuc4eweudbu	15319
188	1	178	186	-1	296	313	21.0	13	Nuc1euebb	15257
189	1	179	200	-1	298	215	21.0	11	Nuc4ewwuuu	9806
190	1	182	177	-1	317	285	21.0	11	Nuc4eedwud	9927
191	1	184	178	-1	336	292	21.0	13	Nuc2tdwweeu	31820
192	1	183	208	-1	342	194	21.0	11	Nuc3ttbuweeb	21983
193	1	185	190	-1	347	245	21.0	13	Nuc3tbuutdb	34788
194	1	186	210	-1	353	227	21.0	11	Nuc3tbuutdt	23735
195	1	202	211	-1	362	250	21.0	13	Nuc2tdwetteuu	23562
196	1	189	215	-1	251	233	22.0	11	Nuc2bduuudt	15486
197	1	190	195	-1	256	283	22.0	13	Nuc1euwbb	12711
198	1	193	198	-1	277	217	22.0	15	Nuc2bduudue	33089
199	1	194	199	-1	281	318	22.0	13	Nuc1wedet	20571
200	1	211	202	-1	314	196	22.0	13	Nuc3ttbdue	38981
201	1	199	204	-1	320	231	22.0	11	Nuc3buebutd	18865
202	1	198	203	-1	320	319	22.0	11	Nuc2tdwwweet	19859
203	1	200	207	-1	341	275	22.0	15	Nuc2tdwebeut	36596
204	1	201	209	-1	350	264	22.0	15	Nuc2tdwetteud	34383
205	1	217	212	-1	216	304	23.0	15	Nuc2buwddu	35755
206	1	219	213	-1	226	281	23.0	15	Nuc2bddwdd	32034
207	1	188	192	-1	232	264	23.0	13	Nuc2bddwdu	25477
208	1	203	224	-1	245	245	23.0	17	Nuc2bddwuu	42511
209	1	204	214	-1	244	330	23.0	15	Nuc1wwdbb	33749
210	1	205	216	-1	263	358	23.0	13	Nuc1weudb	17142
211	1	206	228	-1	273	231	23.0	11	Nuc3buwdddb	14823
212	1	195	217	-1	281	277	23.0	13	Nuc4eweudbd	13934
213	1	208	294	-1	289	297	23.0	13	Nuc4eeuddw	14816
214	1	209	219	-1	297	341	23.0	11	Nuc2tdwwwewt	16173
215	1	213	205	-1	322	247	23.0	11	Nuc3tbudddu	23378
216	1	214	206	-1	323	304	23.0	11	Nuc2tdwweed	25975
217	1	216	220	-1	351	212	23.0	13	Nuc3tbuutud	38559
218	1	218	221	-1	221	326	24.0	15	Nuc2buwddd	34795
219	1	222	225	-1	259	301	24.0	15	Nuc1wwdtb	23438
220	1	220	227	-1	262	221	24.0	11	Nuc2bduuudb	13289
221	1	223	243	-1	280	342	24.0	11	Nuc2tdwwwewb	17117
222	1	210	248	-1	304	226	24.0	11	Nuc3buebdudb	16319
223	1	225	232	-1	306	245	24.0	11	Nuc3buwuudd	15329
224	1	227	247	-1	306	331	24.0	13	Nuc2tdwwweeb	21312
225	1	212	234	-1	323	206	24.0	13	Nuc3buettet	32611
226	1	228	235	-1	327	263	24.0	13	Nuc3tbududd	34536
227	1	230	238	-1	334	291	24.0	13	Nuc2tdwebedue	25611
228	1	215	237	-1	334	215	24.0	11	Nuc3buebutu	17139
229	1	239	239	-1	334	231	24.0	11	Nuc3tbuubb	24975
230	1	231	240	-1	337	246	24.0	11	Nuc3tbududu	22806
231	1	232	222	-1	230	300	25.0	13	Nuc2bddewud	17777
232	1	233	241	-1	238	279	25.0	11	Nuc2bddeeuu	10887
233	1	221	226	-1	261	261	25.0	13	Nuc2bduduub	19496
234	1	237	229	-1	276	300	25.0	11	Nuc4eweddd	7800
235	1	247	230	-1	280	285	25.0	11	Nuc4eweddu	8570
236	1	224	244	-1	286	251	25.0	11	Nuc3buwuddu	14504
237	1	238	245	-1	289	205	25.0	13	Nuc2bduuuuu	20617
238	1	226	249	-1	305	268	25.0	15	Nuc3tbudddd	29642
239	1	251	233	278	308	312	25.0	11	Nuc2tdwwwwwe	12158
240	1	253	250	-1	318	288	25.0	11	Nuc2tdwebeduw	13268
241	1	229	236	-1	332	200	25.0	15	Nuc3buetbt	41932
242	1	254	257	-1	340	275	25.0	11	Nuc2tdwebeub	19466
243	1	257	260	-1	354	227	25.0	13	Nuc3tbuduuu	34825
244	1	240	251	-1	358	242	25.0	11	Nuc3tbdtbuu	19674
245	1	242	263	-1	234	323	26.0	11	Nuc2bddewdt	12461
246	1	243	252	-1	242	258	26.0	15	Nuc2bddwud	28754
247	1	264	266	-1	256	311	26.0	11	Nuc2bddeedt	9867
248	1	235	268	-1	260	242	26.0	13	Nuc2bduduut	17962
249	1	236	242	-1	272	220	26.0	13	Nuc2bduuuud	16995
250	1	245	255	-1	278	237	26.0	13	Nuc3buwdudu	18020
251	1	248	273	-1	294	237	26.0	13	Nuc3buwduu	20703
252	1	249	246	-1	296	325	26.0	13	Nuc2tdwwwwwwe	17250
253	1	250	276	-1	305	248	26.0	13	Nuc3buwuduee	20996
254	1	277	256	-1	318	250	26.0	13	Nuc3tbudduw	25061
255	1	255	283	-1	347	204	26.0	13	Nuc3tbuutuu	32450
256	1	256	259	-1	348	256	26.0	13	Nuc3tbdtbud	22849
257	1	241	262	-1	225	283	27.0	11	Nuc2bddewuu	12956
258	1	258	261	-1	225	310	27.0	11	Nuc2bddewdb	13304
259	1	259	285	-1	244	311	27.0	11	Nuc2bddeedbu	9002
260	1	260	264	-1	246	274	27.0	13	Nuc2bdududd	16549
261	1	261	286	-1	247	330	27.0	13	Nuc2bddeedbd	17102
262	1	262	265	-1	254	285	27.0	13	Nuc2bduddd	13617
263	1	265	254	-1	265	274	27.0	11	Nuc2bdudduu	10440
264	1	244	253	-1	267	336	27.0	11	Nuc2tdwwwwwwww	12648
265	1	267	269	-1	269	292	27.0	13	Nuc2bduddud	12218
266	1	266	287	-1	270	253	27.0	11	Nuc3buwdudd	12864
267	1	268	295	-1	280	315	27.0	13	Nuc2tdwebwww	14609
268	1	246	270	-1	282	270	27.0	13	Nuc3buwuddd	15384
269	1	269	271	-1	284	327	27.0	13	Nuc2tdwwwwwwwe	15673
270	1	271	272	-1	290	219	27.0	13	Nuc3buwdduu	20707
271	1	272	274	-1	294	299	27.0	11	Nuc2tdwebwwe	11224
272	1	273	275	-1	296	286	27.0	11	Nuc2tdwebwew	13066
273	1	274	277	-1	307	205	27.0	13	Nuc3buettwt	25920
274	1	275	279	-1	309	302	27.0	13	Nuc2tdwebedd	16933
275	1	276	280	281	317	230	27.0	13	Nuc3buwuuu	24859
276	1	278	282	-1	320	213	27.0	13	Nuc3buetteb	25420
277	1	252	290	-1	321	275	27.0	15	Nuc2tdwebwee	24207
278	1	279	258	-1	342	262	27.0	13	Nuc3tbdtbd	20790
279	1	280	284	-1	240	298	28.0	11	Nuc2bddeeud	8647
280	1	263	267	-1	257	256	28.0	13	Nuc2bdududu	17634
281	1	270	288	-1	287	259	28.0	13	Nuc3buwuduw	14446
282	1	281	289	-1	300	219	28.0	13	Nuc3buwuudu	20052
283	1	282	291	-1	332	236	28.0	11	Nuc3tbuddue	19029
284	1	283	292	-1	341	219	28.0	15	Nuc3tbuubt	43239
285	1	284	293	-1	344	241	28.0	11	Nuc3tbuduud	20732
286	1	285	231	-1	300	287	24.0	13	Nuc4eeududb	17569
