# Supplementary material for: A hybrid blob-slice model for accurate and efficient detection of fluorescence labeled nuclei in 3D
Source: BMC Bioinformatics. 2010 Nov 29;11:580. doi: 10.1186/1471-2105-11-580 (PMC3008706; doi:10.1186/1471-2105-11-580)
Supplement: Additional file 4 — Additional Images Zebrafish - late, Drosophila, Mouse. The sub-volumes of image data used in experiments. Each Matlab dat file contains a 3d matrix 'stack' of intensity values with dimensions ordered y,x,z. [file 1471-2105-11-580-S4.ZIP]

Archive with 14 entries (12 files):
- drosophila/stack_cropped0097.mat
- drosophila/stack_cropped0046.mat
- drosophila/stack_cropped0096.mat
- drosophila/stack_cropped0044.mat
- drosophila/stack_cropped0095.mat
- drosophila/stack_cropped0045.mat
- drosophila/
- mouse/stack_cropped_003.mat
- mouse/stack_cropped_005.mat
- mouse/stack_cropped_004.mat
- mouse/
- zebrafish_late_stack_cropped_f_0401.mat
- zebrafish_late_stack_cropped_f_0402.mat
- zebrafish_late_stack_cropped_f_0403.mat
